# Supplementary material for: E3‐Ubiquitin Ligase SgATL31 Promotes Anthracnose Resistance in Stylosanthes by Modulating ROS Burst and Antioxidant Defence: A Proteomic and Functional Study
Source: Mol Plant Pathol. 2025 Jul 7;26(7):e70122. doi: 10.1111/mpp.70122 (PMC12234378; doi:10.1111/mpp.70122)
Supplement: Supplementary file 1 — Table S1. Principal component analysis of five indexes. [file MPP-26-e70122-s001.xlsx]

## Sheet: Table S1
	PC1	PC2	PC3	PC4	PC5
LRAT	0.235	-0.245	-0.369	0.116	-3.063
SRAT	0.235	0.192	-0.506	-2.781	0.993
DEFL	0.231	0.07	-0.968	2.144	1.441
DRWT	0.202	-0.995	1.018	0.114	0.907
ALES	0.201	0.981	1.108	0.537	-0.14
Characteristic value	4.081	0.486	0.278	0.079	0.075
Contribution (%)	81.618	9.728	5.567	1.581	1.505
Cumulative contribution (%)	81.618	91.346	96.913	98.495	100
