# Supplementary material for: E3‐Ubiquitin Ligase SgATL31 Promotes Anthracnose Resistance in Stylosanthes by Modulating ROS Burst and Antioxidant Defence: A Proteomic and Functional Study
Source: Mol Plant Pathol. 2025 Jul 7;26(7):e70122. doi: 10.1111/mpp.70122 (PMC12234378; doi:10.1111/mpp.70122)
Supplement: Supplementary file 2 — Table S2. The comprehensive index values, membership function values and disease resistance of 40 stylo accessions. [file MPP-26-e70122-s025.xlsx]

## Sheet: Table S2
	Cluster analysis	Discriminant analysis
2001-25	HR	HR
2001-76	HR	HR
2001-42	MR	MR
2001-63	HR	HR
2001-84	HR	HR
2001-2	HR	HR
2001-4	HR	HR
2001-78	HR	MR
2001-40	MR	MR
2001-59	HR	HR
2001-44	HR	HR
2001-75	MR	MR
2001-28	HR	HR
2001-22	HR	HR
2001-20	HR	HR
2001-47	HR	HR
2001-81	MR	MR
2001-24	MS	MR
2001-11	MS	MR
2001-57	MS	MS
2001-62	MS	MS
2001-71	MS	MS
2001-69	MS	MS
RY2	MS	MS
2001-17	MS	MS
2001-80	MS	MS
2001-73	MS	MS
2001-19	HS	HS
2001-3	MS	MS
2001-7	MS	MS
2001-77	HS	HS
2001-64	HS	HS
2001-16	MS	MS
2001-66	HS	HS
2001-6	HS	HS
2001-15	HS	HS
2001-79	HS	HS
2001-54	HS	HS
2001-27	HS	HS
2001-34	HS	HS
HR, MR, MS and HS indicate highly resistant, moderately resistant, moderately susceptible, highly susceptible, respectively. The accessions with inconsistent classification between cluster analysis and discriminant analysis are marked in red.
