# Supplementary material for: E3‐Ubiquitin Ligase SgATL31 Promotes Anthracnose Resistance in Stylosanthes by Modulating ROS Burst and Antioxidant Defence: A Proteomic and Functional Study
Source: Mol Plant Pathol. 2025 Jul 7;26(7):e70122. doi: 10.1111/mpp.70122 (PMC12234378; doi:10.1111/mpp.70122)
Supplement: Supplementary file 3 — Table S3. Discriminant analysis based on cluster analysis. [file MPP-26-e70122-s019.xlsx]

## Sheet: Table S3
Accession No.	X1	X2	u1	u2	D
2001-84	-1.40366	0.60724	0	0.533753	0.0568447
2001-63	-1.2957	0.5446	0.0301647	0.522507	0.0825991
2001-76	-1.27116	0.59731	0.0370213	0.531971	0.0897334
2001-2	-1.22795	0.24015	0.0490944	0.467843	0.0936911
2001-25	-1.24963	0.60614	0.0430369	0.533556	0.0952772
2001-59	-1.03545	0.20734	0.10288	0.461952	0.141121
2001-4	-0.96664	0.35138	0.122106	0.487814	0.161054
2001-22	-0.90577	0.2113	0.139114	0.462663	0.173571
2001-42	-0.89034	0.74914	0.143425	0.559232	0.187708
2001-28	-0.7876	0.01501	0.172131	0.427419	0.199319
2001-44	-0.78868	0.26059	0.171829	0.471513	0.203745
2001-78	-0.79807	0.41597	0.169206	0.499411	0.204372
2001-20	-0.74978	0.15221	0.182698	0.452053	0.211384
2001-40	-0.6441	-0.29421	0.212226	0.371899	0.229231
2001-47	-0.57998	-0.38128	0.230141	0.356265	0.243573
2001-11	-0.54452	-0.07496	0.240049	0.411265	0.258283
2001-75	-0.48792	-0.07994	0.255863	0.410371	0.272318
2001-81	-0.49651	0.33059	0.253463	0.484081	0.278024
2001-69	-0.14912	-0.64	0.350526	0.309812	0.34619
2001-24	-0.21168	0.22828	0.333046	0.465711	0.347175
2001-3	-0.01174	-1.27612	0.388911	0.195597	0.368323
2001-7	0.00358	-0.60127	0.393191	0.316766	0.385052
2001-62	0.02354	-0.00118	0.398768	0.424512	0.40151
2001-17	0.16859	-1.69711	0.439296	0.120009	0.405292
2001-57	0.18382	-1.69987	0.443552	0.119513	0.409042
2001-16	0.33767	-0.9487	0.486538	0.254385	0.461814
RY2	0.36551	-0.02061	0.494317	0.421023	0.486511
2001-71	0.52539	-1.5209	0.538988	0.151647	0.497737
2001-80	0.43743	0.15628	0.514412	0.452784	0.507848
2001-73	0.45101	0.05386	0.518206	0.434394	0.50928
2001-77	0.64352	-0.03377	0.571995	0.418661	0.555664
2001-64	0.78333	-0.37496	0.611058	0.3574	0.584044
2001-19	0.82544	1.09198	0.622824	0.620788	0.622607
2001-15	1.24869	0.70707	0.741083	0.551678	0.720911
2001-6	1.52373	-2.3655	0.817931	0	0.730821
2001-79	1.53222	0.50139	0.820303	0.514748	0.787761
2001-66	1.49321	1.26602	0.809403	0.652037	0.792644
2001-54	1.84938	-1.82996	0.908919	0.0961558	0.82236
2001-27	1.92457	1.34249	0.929928	0.665767	0.901795
2001-34	2.17536	3.204	1	1	1
X1 and X2 indicate comprehensive index value. u1 and u1 indicate membership function values. D indicate disease resistance. The smaller the D value of the germplasm, the stronger its resistance to anthracnose.
