# Supplementary material for: E3‐Ubiquitin Ligase SgATL31 Promotes Anthracnose Resistance in Stylosanthes by Modulating ROS Burst and Antioxidant Defence: A Proteomic and Functional Study
Source: Mol Plant Pathol. 2025 Jul 7;26(7):e70122. doi: 10.1111/mpp.70122 (PMC12234378; doi:10.1111/mpp.70122)
Supplement: Supplementary file 4 — Table S4. Differentially phosphoproteins (DPPs) identified between 2001–84 and RY2 at 0 hpi. [file MPP-26-e70122-s020.xlsx]

## Sheet: Table S4
Protein_ID	P_0_4	P_0_5	P_0_6	R_0_1	R_0_2	R_0_3	R_0 vs P_0 Fold change	R_0 vs P_0 Pvalue	R_0 vs P_0 UP.DOWN	PhosLocation_Protein	Nr_Description	Nr_Identity	Nr_E-value	Nr_Accession	Swissprot Identity	Swissprot E-value	Swissprot Accession	Swissprot Description	Protein_or_Domain	KOG Score	KOG E-value	KOG ID	KOG Function-Description	KOG Code	KOG Function-Categories	KEGG(ko_id|rank|evalue|score|db_id|ko_definition)	GO Biological_Process	GO Molecular_Function	GO Cellular_Component
Unigene18905	0	0	0	19.3529	36.2049	65.6921	INF	0.0405539	Up	S108;S111	glutamic acid-rich protein [Arachis duranensis]	52.82	2.8e-110	XP_020985884.1	26.7	2.0e-12	sp|P31568|YCF2_OENPI	Protein Ycf2 (Fragment) OS=Oenothera picensis GN=ycf2 PE=3 SV=1	7292701_2	85.5	2.6e-16	KOG4415	Uncharacterized conserved protein	85.5	Function unknown	K17046|1|4.7e-19|98.6|bvg:104891849|protein DEK!K11267|5|1.5e-17|93.6|lsv:111886215|sister chromatid cohesion protein PDS5	NA	GO:0016301//kinase activity;GO:0005516//calmodulin binding	-
CL4751.Contig1	0	0	0	391.113	351.996	887.472	INF	0.0343897	Up	S13	histone-lysine N-methyltransferase ATX4 [Arachis ipaensis]	92.32	0.0e+00	XP_016163347.1	58.8	2.8e-313	sp|Q8GZ42|ATX5_ARATH	Histone-lysine N-methyltransferase ATX5 OS=Arabidopsis thaliana GN=ATX5 PE=2 SV=1	At5g53430	1007.7	1.3e-293	KOG1080	Histone H3 (Lys4) methyltransferase complex, subunit SET1 and related methyltransferases	1007.7	Chromatin structure and dynamics;Transcription	K22155|1|8.5e-227|789.6|cit:102620233|E3 ubiquitin-protein ligase Jade-2 [EC:2.3.2.27]!K22156|2|7.5e-191|670.2|fve:105352829|protein Jade-3!K11348|5|2.2e-126|456.1|nta:107765517|bromodomain and PHD finger-containing protein 1	NA	GO:0018024//histone-lysine N-methyltransferase activity;GO:0046872//metal ion binding	GO:0005634//nucleus;GO:0016021//integral component of membrane
CL9334.Contig1	0	0	0	393.272	393.713	112.154	INF	0.0330286	Up	S956	putative phospholipid-transporting ATPase 9 [Cajanus cajan]	87.5	0.0e+00	XP_020226579.1	73.8	0.0e+00	sp|Q9SX33|ALA9_ARATH	Putative phospholipid-transporting ATPase 9 OS=Arabidopsis thaliana GN=ALA9 PE=3 SV=1	At1g68710	1443.7	0.0e+00	KOG0206	P-type ATPase	1443.7	General function prediction only	K01530|1|0.0e+00|1684.5|ccaj:109808129|phospholipid-translocating ATPase [EC:7.6.2.1]	GO:0048194//Golgi vesicle budding	GO:0004012//phospholipid-translocating ATPase activity;GO:0000287//magnesium ion binding;GO:0005524//ATP binding	GO:0005802//trans-Golgi network;GO:0016021//integral component of membrane;GO:0000139//Golgi membrane;GO:0005886//plasma membrane
Unigene17864	0	0	0	3614.01	3606.66	1186.34	INF	0.0256246	Up	S2	caltractin [Arachis ipaensis]	92.17	4.3e-82	XP_016201744.1	81.6	2.6e-68	sp|P41210|CATR_ATRNU	Caltractin OS=Atriplex nummularia PE=2 SV=1	At3g50360	246.9	2.4e-65	KOG0028	Ca2+-binding protein (centrin/caltractin), EF-Hand superfamily protein	246.9	Cytoskeleton;Cell cycle control, cell division, chromosome partitioning	K13448|1|8.1e-83|308.9|aip:107642785|calcium-binding protein CML	NA	GO:0005509//calcium ion binding	-
CL10726.Contig1	0	0	0	184.736	107.414	68.6523	INF	0.0243463	Up	T69;S71;S75;T79	LIM domain-containing protein WLIM1 isoform X1 [Arachis duranensis]	96.94	1.5e-113	XP_015972467.1	85.1	2.5e-94	sp|Q94JX5|WLIM1_ARATH	LIM domain-containing protein WLIM1 OS=Arabidopsis thaliana GN=WLIM1 PE=1 SV=1	At1g10200	342.4	4.9e-94	KOG1700	Regulatory protein MLP and related LIM proteins	342.4	Signal transduction mechanisms;Cytoskeleton	K09377|1|2.7e-114|413.7|aip:107605598|cysteine and glycine-rich protein	GO:0051017//actin filament bundle assembly	GO:0046872//metal ion binding;GO:0051015//actin filament binding;GO:0003729//mRNA binding	GO:0005886//plasma membrane
Unigene42860	0	0	0	21.931	53.2068	27.4233	INF	0.0238853	Up	S231;T240;S243	proteasome subunit alpha type-6 [Arachis duranensis]	98.78	1.7e-135	XP_015940788.1	94.7	5.3e-134	sp|O48551|PSA6_SOYBN	Proteasome subunit alpha type-6 OS=Glycine max GN=PAA1 PE=2 SV=2	At2g05840	448.7	6.1e-126	KOG0182	20S proteasome, regulatory subunit alpha type PSMA6/SCL1	448.7	Posttranslational modification, protein turnover, chaperones	K02730|1|3.2e-136|486.9|adu:107466302|20S proteasome subunit alpha 1 [EC:3.4.25.1]	GO:0006511//ubiquitin-dependent protein catabolic process	GO:0004298//threonine-type endopeptidase activity	GO:0005737//cytoplasm;GO:0019773//proteasome core complex, alpha-subunit complex;GO:0005634//nucleus
CL3880.Contig1	0	0	0	110.787	315.207	210.776	INF	0.0228268	Up	S139;T145;S148	LOW QUALITY PROTEIN: golgin candidate 6 [Arachis duranensis]	95.86	3.8e-231	XP_020998598.1	60.1	1.0e-143	sp|B0F9L4|GOGC6_ARATH	Golgin candidate 6 OS=Arabidopsis thaliana GN=GC6 PE=1 SV=2	At3g27530	507.7	2.0e-143	KOG0946	ER-Golgi vesicle-tethering protein p115	507.7	Intracellular trafficking, secretion, and vesicular transport	K11498|1|3.2e-06|55.8|pvu:PHAVU_009G004100g|centromeric protein E	GO:0006888//ER to Golgi vesicle-mediated transport;GO:0006886//intracellular protein transport;GO:0045056//transcytosis;GO:0048211//Golgi vesicle docking;GO:0048280//vesicle fusion with Golgi apparatus;GO:0061025//membrane fusion	GO:0008565//protein transporter activity	GO:0005795//Golgi stack;GO:0005783//endoplasmic reticulum;GO:0000139//Golgi membrane;GO:0012507//ER to Golgi transport vesicle membrane
CL3974.Contig2	0	0	0	308.916	163.941	127.669	INF	0.0224515	Up	S242	PREDICTED: WAT1-related protein At3g28050-like [Lupinus angustifolius]	73.6	3.9e-95	XP_019428266.1	41.2	3.2e-54	sp|Q9FL08|WTR42_ARATH	WAT1-related protein At5g40240 OS=Arabidopsis thaliana GN=At5g40240 PE=2 SV=1	At5g40220	49.7	8.4e-06	KOG0014	MADS box transcription factor	49.7	Transcription	K17500|1|1.6e-26|122.5|nta:107765414|integrin-linked kinase-associated serine/threonine phosphatase 2C [EC:3.1.3.16]	GO:0006810//transport	GO:0022857//transmembrane transporter activity	GO:0016021//integral component of membrane;GO:0005886//plasma membrane
CL6378.Contig1	0	0	0	204.238	509.908	282.522	INF	0.0222772	Up	S2	17.3 kDa class I heat shock protein [Arachis ipaensis]	96.03	3.1e-79	XP_016190058.1	85.7	1.0e-71	sp|P04793|HSP13_SOYBN	17.5 kDa class I heat shock protein OS=Glycine max GN=HSP17.5-M PE=3 SV=1	At2g29500	237.7	1.3e-62	KOG0710	Molecular chaperone (small heat-shock protein Hsp26/Hsp42)	237.7	Posttranslational modification, protein turnover, chaperones	K13993|1|5.8e-80|299.3|aip:107631206|HSP20 family protein	NA	NA	GO:0005737//cytoplasm
CL2908.Contig1	0	0	0	163.604	476.085	345.794	INF	0.0222585	Up	S927;S931	uncharacterized protein LOC107642423 isoform X2 [Arachis ipaensis]	92.71	0.0e+00	XP_016201260.1	35.6	6.4e-96	sp|Q9FN05|PSL5_ARATH	Probable glucan 1,3-alpha-glucosidase OS=Arabidopsis thaliana GN=PSL5 PE=1 SV=1	At3g23640	634	4.4e-181	KOG1066	Glucosidase II catalytic (alpha) subunit and related enzymes, glycosyl hydrolase family 31	634	Carbohydrate transport and metabolism;Cell wall/membrane/envelope biogenesis;Posttranslational modification, protein turnover, chaperones	K01187|1|0.0e+00|1296.6|dosa:Os07t0421300-01|alpha-glucosidase [EC:3.2.1.20]!K05546|5|1.4e-103|380.6|ota:OT_ostta08g02820|mannosyl-oligosaccharide alpha-1,3-glucosidase [EC:3.2.1.207]	GO:0005975//carbohydrate metabolic process	GO:0030246//carbohydrate binding;GO:0004553//hydrolase activity, hydrolyzing O-glycosyl compounds	-
CL9744.Contig1	0	0	0	114.987	237.157	117.204	INF	0.0178952	Up	T3;T4;Y12	CASP-like protein 1D2 [Arachis ipaensis]	90.62	1.5e-94	XP_016196896.1	72.2	9.7e-75	sp|C6SVQ5|CSPL7_SOYBN	CASP-like protein 1D2 OS=Glycine max PE=2 SV=1	-	-	-	-	-	-	-	-	NA	GO:0051536//iron-sulfur cluster binding	GO:0016021//integral component of membrane;GO:0005886//plasma membrane
Unigene1392	0	0	0	58.1654	151.949	109.777	INF	0.0170744	Up	S125;S128	uncharacterized protein LOC107478523 isoform X1 [Arachis duranensis]	85.03	3.1e-80	XP_015954141.1	-	-	-	-	-	-	-	-	-	-	-	-	NA	NA	GO:0016021//integral component of membrane
Unigene23127	0	0	0	286.811	739.042	687.31	INF	0.0161829	Up	T195;S196;T198	30S ribosomal protein 2, chloroplastic [Arachis duranensis]	89.58	2.3e-119	XP_015936795.1	65.2	3.3e-78	sp|Q8VYM4|PSRP2_ARATH	30S ribosomal protein 2, chloroplastic OS=Arabidopsis thaliana GN=PSRP2 PE=2 SV=1	At3g52150	270	4.1e-72	KOG0118	FOG: RRM domain	270	General function prediction only	K13126|1|4.4e-120|433.3|adu:107462681|polyadenylate-binding protein	NA	GO:0003723//RNA binding	GO:0030529//intracellular ribonucleoprotein complex;GO:0019013//viral nucleocapsid;GO:0005840//ribosome
Unigene9809	0	0	0	35.8464	80.2909	47.422	INF	0.0149066	Up	S5;S8	acetyl-CoA acetyltransferase, cytosolic 1 isoform X1 [Arachis duranensis]	95.05	6.5e-217	XP_015972818.1	81	1.9e-189	sp|Q8S4Y1|THIC1_ARATH	Acetyl-CoA acetyltransferase, cytosolic 1 OS=Arabidopsis thaliana GN=AAT1 PE=2 SV=1	At5g48230	659.4	3.8e-189	KOG1390	Acetyl-CoA acetyltransferase	659.4	Lipid transport and metabolism	K00626|1|9.7e-199|695.3|lang:109357176|acetyl-CoA C-acetyltransferase [EC:2.3.1.9]	GO:0008152//metabolic process;GO:0006635//fatty acid beta-oxidation	GO:0003985//acetyl-CoA C-acetyltransferase activity;GO:0016747//transferase activity, transferring acyl groups other than amino-acyl groups	GO:0005829//cytosol
CL8023.Contig2	0	0	0	572.56	1111.36	570.59	INF	0.0139559	Up	S131	probable ADP-ribosylation factor GTPase-activating protein AGD5 [Arachis ipaensis]	93.95	8.4e-264	XP_016170496.1	59.6	1.1e-143	sp|Q9FL69|AGD5_ARATH	Probable ADP-ribosylation factor GTPase-activating protein AGD5 OS=Arabidopsis thaliana GN=AGD5 PE=1 SV=1	At5g54310	507.7	2.2e-143	KOG0703	Predicted GTPase-activating protein	507.7	Signal transduction mechanisms	K12486|1|1.6e-264|914.1|aip:107613152|stromal membrane-associated protein	NA	GO:0046872//metal ion binding;GO:0005096//GTPase activator activity	-
CL1588.Contig5	0	0	0	74.9587	34.0446	54.8383	INF	0.00985282	Up	Y181;S178	ABC transporter B family member 26, chloroplastic isoform X1 [Arachis duranensis]	96.88	4.0e-230	XP_015965091.1	76.9	2.3e-185	sp|Q8RY46|AB26B_ARATH	ABC transporter B family member 26, chloroplastic OS=Arabidopsis thaliana GN=ABCB26 PE=1 SV=1	At1g70610	629.8	3.3e-180	KOG0058	Peptide exporter, ABC superfamily	629.8	Intracellular trafficking, secretion, and vesicular transport	K05656|1|3.8e-198|693.3|mdm:103452034|ATP-binding cassette, subfamily B (MDR/TAP), member 9	NA	GO:0042626//ATPase activity, coupled to transmembrane movement of substances;GO:0005524//ATP binding	GO:0009941//chloroplast envelope;GO:0016021//integral component of membrane
CL582.Contig5	0	0	0	24.8523	50.0943	40.3312	INF	0.0063885	Up	S673;T975;S982;T980	probable LRR receptor-like serine/threonine-protein kinase At3g47570 isoform X1 [Arachis duranensis]	73.47	0.0e+00	XP_015943128.1	39.5	1.2e-179	sp|C0LGP4|Y3475_ARATH	Probable LRR receptor-like serine/threonine-protein kinase At3g47570 OS=Arabidopsis thaliana GN=At3g47570 PE=2 SV=1	At2g25470	253.4	1.5e-66	KOG0619	FOG: Leucine rich repeat	253.4	General function prediction only	K13420|1|0.0e+00|1411.0|aip:107622636|LRR receptor-like serine/threonine-protein kinase FLS2 [EC:2.7.11.1]	NA	GO:0004674//protein serine/threonine kinase activity;GO:0005524//ATP binding	GO:0016021//integral component of membrane
CL9168.Contig2	0	0	0	1257.9	1654.68	837.092	INF	0.00610782	Up	S284;S237	phosphatidylinositol 4-phosphate 5-kinase 7 [Arachis ipaensis]	94.97	0.0e+00	XP_016190743.1	64.5	3.1e-297	sp|Q8RY89|PI5K8_ARATH	Phosphatidylinositol 4-phosphate 5-kinase 8 OS=Arabidopsis thaliana GN=PIP5K8 PE=1 SV=1	At1g60890	1015	6.8e-296	KOG0229	Phosphatidylinositol-4-phosphate 5-kinase	1015	Signal transduction mechanisms	K00889|1|0.0e+00|1513.8|aip:107631720|1-phosphatidylinositol-4-phosphate 5-kinase [EC:2.7.1.68]	NA	GO:0016308//1-phosphatidylinositol-4-phosphate 5-kinase activity;GO:0005524//ATP binding	-
CL5910.Contig2	0	0	0	22.156	27.9645	14.5361	INF	0.00518035	Up	S3;S8;S12;S14	lysine histidine transporter 2 [Arachis ipaensis]	88.08	4.3e-238	XP_020969177.1	74.6	9.8e-203	sp|Q9LRB5|LHT2_ARATH	Lysine histidine transporter 2 OS=Arabidopsis thaliana GN=LHT2 PE=1 SV=1	At1g67640	696.8	2.3e-200	KOG1303	Amino acid transporters	696.8	Amino acid transport and metabolism	K15015|1|2.6e-197|690.6|adu:107468917|solute carrier family 32 (vesicular inhibitory amino acid transporter)!K14209|2|9.2e-142|506.1|brp:103868752|solute carrier family 36 (proton-coupled amino acid transporter)	NA	NA	GO:0016021//integral component of membrane
CL3357.Contig1	0	0	0	0.603506	0.782561	1.03963	INF	0.00308149	Up	S270;Y277;S281;S282;S286	putative transporter arsB [Arachis ipaensis]	93.19	5.0e-289	XP_016204290.1	64.4	9.4e-83	sp|Q10SY9|LSI2_ORYSJ	Silicon efflux transporter LSI2 OS=Oryza sativa subsp. japonica GN=LSI2 PE=1 SV=1	At1g02260	701	1.5e-201	KOG2639	Sodium sulfate symporter and related arsenite permeases	701	Inorganic ion transport and metabolism	K14430|1|1.4e-06|57.4|cme:CYME_CMP026C|phosphate transporter	GO:0015700//arsenite transport;GO:0055085//transmembrane transport	GO:0015105//arsenite transmembrane transporter activity	GO:0016021//integral component of membrane
Unigene16499	0	0	0	67.029	113.55	96.3054	INF	0.00244692	Up	S156	uncharacterized protein LOC107624405 isoform X1 [Arachis ipaensis]	79.53	1.5e-122	XP_016182387.1	-	-	-	-	Hs19923466	51.2	3.4e-06	KOG1869	Splicing coactivator SRm160/300, subunit SRm300	51.2	RNA processing and modification	-	-	-	-
CL8994.Contig3	0	0	0	254.236	250.863	167.822	INF	0.00136396	Up	S827;S828;S830	G-type lectin S-receptor-like serine/threonine-protein kinase At2g19130 [Arachis ipaensis]	92.96	0.0e+00	XP_016171417.1	61	2.2e-296	sp|O64477|Y2913_ARATH	G-type lectin S-receptor-like serine/threonine-protein kinase At2g19130 OS=Arabidopsis thaliana GN=At2g19130 PE=2 SV=1	At5g20050	253.4	1.3e-66	KOG1187	Serine/threonine protein kinase	253.4	Signal transduction mechanisms	K04733|1|1.5e-257|891.7|ccav:112504807|interleukin-1 receptor-associated kinase 4 [EC:2.7.11.1]	GO:0006468//protein phosphorylation;GO:0048544//recognition of pollen	GO:0030246//carbohydrate binding;GO:0004674//protein serine/threonine kinase activity;GO:0005524//ATP binding	GO:0016021//integral component of membrane;GO:0005886//plasma membrane
CL3658.Contig1	0	0	0	62.8768	93.0861	92.0862	INF	0.0011268	Up	S29;S31;S32;S33;S36	high mobility group B protein 14 isoform X1 [Arachis duranensis]	93.15	1.6e-73	XP_015957419.1	56.5	4.5e-41	sp|O64702|HMG14_ARATH	High mobility group B protein 14 OS=Arabidopsis thaliana GN=HMGB14 PE=2 SV=2	At2g34450	101.7	1.2e-21	KOG0381	HMG box-containing protein	101.7	General function prediction only	K11296|1|4.3e-57|223.4|gmx:100305607|high mobility group protein B3	NA	GO:0003677//DNA binding	GO:0005634//nucleus
CL4909.Contig1	0	0	0	24.7307	33.0821	29.4614	INF	0.000273609	Up	Y75;S76	E3 ubiquitin-protein ligase RGLG5 isoform X3 [Arachis duranensis]	92.11	3.7e-223	XP_020989313.1	67.3	5.5e-155	sp|Q8LB88|RGLG5_ARATH	E3 ubiquitin-protein ligase RGLG5 OS=Arabidopsis thaliana GN=RGLG5 PE=1 SV=1	At5g14420	533.5	3.3e-151	KOG1327	Copine	533.5	Signal transduction mechanisms	K16280|1|7.0e-224|778.9|adu:107469139|E3 ubiquitin-protein ligase RGLG [EC:2.3.2.27]	NA	GO:0016874//ligase activity	GO:0016021//integral component of membrane
CL405.Contig1	0	0	0	31.8298	30.2991	25.1477	INF	0.000135392	Up	T795;S802;T808;T813	putative transcription elongation factor SPT5 homolog 1 isoform X1 [Arachis ipaensis]	91.56	0.0e+00	XP_016163416.1	72.9	0.0e+00	sp|Q9STN3|SPT51_ARATH	Putative transcription elongation factor SPT5 homolog 1 OS=Arabidopsis thaliana GN=At4g08350 PE=1 SV=2	At4g08350	1454.5	0.0e+00	KOG1999	RNA polymerase II transcription elongation factor DSIF/SUPT5H/SPT5	1454.5	Transcription	K15172|1|0.0e+00|1937.9|aip:107605970|transcription elongation factor SPT5	GO:0032784//regulation of DNA-templated transcription, elongation;GO:0006357//regulation of transcription from RNA polymerase II promoter;GO:0006351//transcription, DNA-templated;GO:0006368//transcription elongation from RNA polymerase II promoter;GO:0006397//mRNA processing;GO:0006412//translation	GO:0003735//structural constituent of ribosome;GO:0003677//DNA binding;GO:0003746//translation elongation factor activity;GO:0003729//mRNA binding	GO:0005840//ribosome;GO:0032044//DSIF complex;GO:0005634//nucleus
CL1376.Contig1	0	0	0	19.7313	19.8346	16.4578	INF	7.28493e-05	Up	S222;S225;S229	uncharacterized protein LOC107489118 [Arachis duranensis]	90.77	1.5e-168	XP_015965372.1	-	-	-	-	-	-	-	-	-	-	-	K13122|1|6.5e-52|207.2|cmax:111481770|protein FRG1	-	-	-
Unigene6895	0	0	0	9.8955	10.7928	9.55535	INF	1.0684e-05	Up	S2;S14	syntaxin-22 [Arachis ipaensis]	97.43	2.1e-142	XP_016201152.1	79.5	6.8e-114	sp|P93654|SYP22_ARATH	Syntaxin-22 OS=Arabidopsis thaliana GN=SYP22 PE=1 SV=1	At4g17730	349.7	4.3e-96	KOG0811	SNARE protein PEP12/VAM3/Syntaxin 7/Syntaxin 17	349.7	Intracellular trafficking, secretion, and vesicular transport	K08488|1|1.8e-132|474.6|ccaj:109810830|syntaxin 7	GO:0016192//vesicle-mediated transport;GO:0006906//vesicle fusion;GO:0048278//vesicle docking;GO:0006886//intracellular protein transport	GO:0000149//SNARE binding;GO:0005484//SNAP receptor activity	GO:0016021//integral component of membrane;GO:0005622//intracellular;GO:0012505//endomembrane system;GO:0031201//SNARE complex
CL7560.Contig1	2.57786	0.898522	1.32366	10.8028	24.3055	10.9021	9.58542	0.0382506	Up	S11	SPX and EXS domain-containing protein 1 isoform X2 [Arachis duranensis]	95.31	1.0e-269	XP_015936106.1	31.6	2.3e-32	sp|Q6K991|PHO12_ORYSJ	Phosphate transporter PHO1-2 OS=Oryza sativa subsp. japonica GN=PHO1-2 PE=2 SV=1	At5g35730	401.4	2.1e-111	KOG1162	Predicted small molecule transporter	401.4	Intracellular trafficking, secretion, and vesicular transport	K09598|1|1.1e-23|114.0|brp:103864179|signal peptide peptidase-like 3 [EC:3.4.23.-]	NA	NA	GO:0016021//integral component of membrane
Unigene6283	75.6696	38.8996	49.9433	317.686	547.776	427.602	7.85997	0.00503385	Up	S10;S12	uncharacterized protein LOC107468350 [Arachis duranensis]	95.05	0.0e+00	XP_015943107.1	-	-	-	-	-	-	-	-	-	-	-	-	NA	NA	GO:0016021//integral component of membrane
Unigene34750	5.93448	4.96107	0	32.6186	19.8914	17.9867	6.47024	0.0159154	Up	S2	uncharacterized protein LOC107492041 [Arachis duranensis]	93.03	5.8e-163	XP_015968493.1	-	-	-	-	-	-	-	-	-	-	-	-	NA	GO:0005509//calcium ion binding	-
Unigene12188	123.824	0	76.0582	403.657	297.883	333.847	5.17999	0.00425121	Up	S418;S420	probable purine permease 9 [Arachis ipaensis]	87.96	1.3e-199	XP_016162195.1	55.1	1.8e-116	sp|O49726|PUP21_ARATH	Purine permease 21 OS=Arabidopsis thaliana GN=PUP21 PE=2 SV=2	-	-	-	-	-	-	-	K07893|1|1.9e-80|302.4|ini:109182320|Ras-related protein Rab-6A!K00850|3|1.5e-11|73.6|cpap:110822059|6-phosphofructokinase 1 [EC:2.7.1.11]	NA	GO:0005215//transporter activity	GO:0016021//integral component of membrane
Unigene35648	58.0484	57.0234	62.0086	297.016	279.008	196.019	4.35985	0.00311662	Up	S298;S301;S30	aquaporin PIP2-1 [Arachis duranensis]	98.26	3.8e-161	XP_015967909.1	86.1	2.7e-143	sp|P43286|PIP21_ARATH	Aquaporin PIP2-1 OS=Arabidopsis thaliana GN=PIP2-1 PE=1 SV=1	At3g53420	505.8	5.3e-143	KOG0223	Aquaporin (major intrinsic protein family)	505.8	Carbohydrate transport and metabolism	K09872|1|7.2e-162|572.4|adu:107491556|aquaporin PIP	NA	GO:0005215//transporter activity	GO:0016021//integral component of membrane
CL5020.Contig2	43.8517	49.3485	61.713	250.662	212.828	166.709	4.06808	0.00310143	Up	S310;S313;T38;S42;S44;Y48	aquaporin PIP2-2 [Arachis duranensis]	98.26	1.8e-161	XP_015942637.1	86.8	2.8e-143	sp|P43287|PIP22_ARATH	Aquaporin PIP2-2 OS=Arabidopsis thaliana GN=PIP2-2 PE=1 SV=2	At2g37170	505.8	5.5e-143	KOG0223	Aquaporin (major intrinsic protein family)	505.8	Carbohydrate transport and metabolism	K09872|1|3.3e-162|573.5|adu:107467925|aquaporin PIP	NA	GO:0005215//transporter activity	GO:0016021//integral component of membrane
CL4056.Contig6	1811.58	971.54	1104.37	3239.94	7101.42	5411.13	4.05209	0.0261419	Up	S3;S7	pectin acetylesterase 5 isoform X2 [Arachis duranensis]	88.29	1.3e-184	XP_015960746.1	58.5	7.2e-116	sp|Q9SR22|PAE5_ARATH	Pectin acetylesterase 5 OS=Arabidopsis thaliana GN=PAE5 PE=2 SV=1	At3g09420	414.8	1.4e-115	KOG4287	Pectin acetylesterase and similar proteins	414.8	Cell wall/membrane/envelope biogenesis	K19882|1|2.4e-185|650.6|adu:107484718|O-palmitoleoyl-L-serine hydrolase [EC:3.1.1.98]	GO:0071555//cell wall organization	GO:0016787//hydrolase activity;GO:0052793//pectin acetylesterase activity	GO:0005618//cell wall;GO:0016021//integral component of membrane;GO:0005576//extracellular region;GO:0009505//plant-type cell wall
CL3162.Contig2	1135.72	745.071	0	2490.29	3159.3	1916.87	4.02301	0.0179986	Up	S216;Y219	uncharacterized protein LOC107491677 isoform X2 [Arachis duranensis]	92.41	1.4e-112	XP_015968050.1	-	-	-	-	-	-	-	-	-	-	-	-	-	-	-
CL2514.Contig1	94.9985	12.2395	27.3379	175.664	100.298	147.025	3.14311	0.0459291	Up	S449;S455	uncharacterized protein LOC107481376 [Arachis duranensis]	94.74	3.7e-261	XP_015957148.1	-	-	-	-	-	-	-	-	-	-	-	K01455|1|7.0e-262|905.2|adu:107481376|formamidase [EC:3.5.1.49]	NA	GO:0016811//hydrolase activity, acting on carbon-nitrogen (but not peptide) bonds, in linear amides	-
CL4169.Contig2	33.6759	31.0525	27.5861	54.2546	106.976	96.2835	2.78953	0.0272293	Up	T210;S211;T222	uncharacterized protein LOC107618650 [Arachis ipaensis]	89.14	1.2e-144	XP_016176252.1	-	-	-	-	-	-	-	-	-	-	-	K03320|1|4.0e-115|417.2|ccaj:109817100|ammonium transporter, Amt family!K07573|2|1.5e-114|415.2|cam:101510142|exosome complex component CSL4	NA	GO:0003723//RNA binding;GO:0008519//ammonium transmembrane transporter activity	GO:0000178//exosome (RNase complex);GO:0016021//integral component of membrane
CL8307.Contig1	0	57.2373	49.9066	76.6985	95.6796	111.369	2.64828	0.045956	Up	S2;Y5;S11	coatomer subunit zeta-2 [Arachis ipaensis]	98.35	4.8e-95	XP_016197660.1	79.5	1.1e-75	sp|Q6Z844|COPZ2_ORYSJ	Coatomer subunit zeta-2 OS=Oryza sativa subsp. japonica GN=COPZ2 PE=2 SV=1	At1g60970	236.9	2.7e-62	KOG3343	Vesicle coat complex COPI, zeta subunit	236.9	Intracellular trafficking, secretion, and vesicular transport	K20472|1|8.0e-84|312.4|cam:101513305|coatomer subunit zeta	GO:0015031//protein transport	-	-
Unigene35639	495.385	238.239	345.091	1256.01	955.867	624.586	2.62948	0.0409822	Up	S284;S287;S8;Y16;S17;T2	aquaporin PIP2-7 [Arachis duranensis]	92.39	1.2e-156	XP_015935741.1	87.6	4.9e-147	sp|Q9ATM4|PIP27_MAIZE	Aquaporin PIP2-7 OS=Zea mays GN=PIP2-7 PE=2 SV=1	At5g60660	457.2	2.0e-128	KOG0223	Aquaporin (major intrinsic protein family)	457.2	Carbohydrate transport and metabolism	K09872|1|2.3e-157|557.4|adu:107461713|aquaporin PIP	NA	GO:0005215//transporter activity	GO:0016021//integral component of membrane
Unigene11722	0	125.871	188.572	271.388	263.456	264.305	2.54148	0.0436322	Up	S75;S77;S79	CDP-diacylglycerol-glycerol-3-phosphate 3-phosphatidyltransferase [Arachis hypogaea]	84.38	1.4e-145	ACZ51242.1	60.9	7.0e-86	sp|O80952|PGPS1_ARATH	CDP-diacylglycerol--glycerol-3-phosphate 3-phosphatidyltransferase 1, chloroplastic OS=Arabidopsis thaliana GN=PGPS1 PE=1 SV=1	At2g39290	315.1	1.4e-85	KOG1617	CDP-alcohol phosphatidyltransferase/Phosphatidylglycerol-phosphate synthase	315.1	Lipid transport and metabolism	K00995|1|4.4e-146|520.0|adu:107467652|CDP-diacylglycerol---glycerol-3-phosphate 3-phosphatidyltransferase [EC:2.7.8.5]	GO:0008654//phospholipid biosynthetic process	GO:0008444//CDP-diacylglycerol-glycerol-3-phosphate 3-phosphatidyltransferase activity	GO:0016021//integral component of membrane
CL10641.Contig3	1738.86	2055.75	1985.68	5877.43	4733.64	3585.37	2.45601	0.0137414	Up	S123	DNA-binding protein DDB_G0278111 isoform X1 [Arachis duranensis]	99.22	2.2e-62	XP_015957475.1	-	-	-	-	At1g29850	207.2	1.6e-53	KOG3431	Apoptosis-related protein/predicted DNA-binding protein	207.2	Cell cycle control, cell division, chromosome partitioning	K06875|1|4.2e-63|243.0|adu:107481693|programmed cell death protein 5	GO:0006281//DNA repair;GO:0012501//programmed cell death	GO:0003684//damaged DNA binding;GO:0003677//DNA binding	GO:0005634//nucleus;GO:0005829//cytosol
AXJ91661.1	365.072	426.664	705.407	1114.66	1053.91	1270.51	2.2971	0.00623868	Up	T3;T5;S12;S8;S9;S10;T17	photosystem II phosphoprotein (chloroplast) [Parkia javanica]	94.52	1.5e-31	YP_009383174.1	91.8	1.0e-32	sp|Q3BAK8|PSBH_PHAAO	Photosystem II reaction center protein H OS=Phalaenopsis aphrodite subsp. formosana GN=psbH PE=3 SV=1	-	-	-	-	-	-	-	K02709|1|2.4e-31|136.7|dct:36482834|photosystem II PsbH protein	GO:0050821//protein stabilization;GO:0015979//photosynthesis	GO:0042301//phosphate ion binding	GO:0009535//chloroplast thylakoid membrane;GO:0009536//plastid;GO:0009523//photosystem II;GO:0016021//integral component of membrane;GO:0042651//thylakoid membrane
CL6010.Contig2	12176.3	7111.19	10091.8	18409.9	30895.2	17879.1	2.28679	0.0487872	Up	S29	transcription factor bHLH128 [Arachis ipaensis]	87.87	3.2e-110	XP_020966501.1	38.5	3.6e-26	sp|Q8H102|BH128_ARATH	Transcription factor bHLH128 OS=Arabidopsis thaliana GN=BHLH128 PE=1 SV=1	7290343	52.4	1.3e-06	KOG4029	Transcription factor HAND2/Transcription factor TAL1/TAL2/LYL1	52.4	Transcription	-	NA	GO:0046983//protein dimerization activity	-
Unigene4669	130.592	92.4895	87.0836	242.148	263.098	198.306	2.26832	0.00505044	Up	S168	BSD domain-containing protein 1 isoform X1 [Arachis ipaensis]	75.47	3.2e-71	XP_016204862.1	-	-	-	-	At1g03350	99.8	5.7e-21	KOG2690	Uncharacterized conserved protein, contains BSD domain	99.8	Function unknown	K11294|1|6.1e-08|60.5|adu:107477187|nucleolin!K17046|4|5.7e-06|53.9|bvg:104891849|protein DEK	-	-	-
Unigene1209	101.925	68.4366	79.1578	149.316	240.945	159.08	2.20159	0.0311686	Up	T4;S6;Y12	probable carboxylesterase 8, partial [Arachis ipaensis]	87.59	4.1e-140	XP_016186678.1	50.8	4.4e-91	sp|O64640|CXE8_ARATH	Probable carboxylesterase 8 OS=Arabidopsis thaliana GN=CXE8 PE=2 SV=1	At2g45600	332.4	8.7e-91	KOG1515	Arylacetamide deacetylase	332.4	Defense mechanisms	K20506|1|8.1e-34|147.1|pda:103717078|tuliposide A-converting enzyme [EC:4.2.99.22]!K14493|2|1.2e-32|143.3|smo:SELMODRAFT_271143|gibberellin receptor GID1 [EC:3.-.-.-]	GO:0009056//catabolic process;GO:0008152//metabolic process	GO:0016787//hydrolase activity	-
CL8346.Contig1	286.704	225.719	268.184	595.238	596.721	466.642	2.12476	0.00331895	Up	S346	protein NUCLEAR FUSION DEFECTIVE 4 [Arachis ipaensis]	91.24	0.0e+00	XP_016170058.1	-	-	-	-	-	-	-	-	-	-	-	K14794|1|1.3e-34|150.6|aly:ARALYDRAFT_321151|ribosomal RNA-processing protein 12	NA	NA	GO:0016021//integral component of membrane
Unigene30978	1096.6	444.283	616.376	1406.38	1515.39	1570.7	2.08249	0.0179723	Up	S216;S217;T225	mannose-1-phosphate guanyltransferase alpha-B [Arachis ipaensis]	93.01	2.8e-223	XP_016203171.1	31.3	4.6e-53	sp|Q6Z9A3|GMPP3_ORYSJ	Probable mannose-1-phosphate guanylyltransferase 3 OS=Oryza sativa subsp. japonica GN=Os08g0237200 PE=2 SV=1	At1g74910	683.3	2.5e-196	KOG1460	GDP-mannose pyrophosphorylase	683.3	Carbohydrate transport and metabolism;Cell wall/membrane/envelope biogenesis;Posttranslational modification, protein turnover, chaperones	K00966|1|5.3e-224|779.2|aip:107643927|mannose-1-phosphate guanylyltransferase [EC:2.7.7.13]	GO:0009058//biosynthetic process	GO:0016779//nucleotidyltransferase activity	-
CL6264.Contig2	126.618	93.6007	84.4215	187.223	267.288	177.858	2.07579	0.0247051	Up	T69;S71;S74	vacuolar cation/proton exchanger 3 [Arachis duranensis]	91.72	1.5e-233	XP_015932059.1	67.3	3.3e-156	sp|Q93Z81|CAX3_ARATH	Vacuolar cation/proton exchanger 3 OS=Arabidopsis thaliana GN=CAX3 PE=1 SV=1	At2g38170	533.1	4.8e-151	KOG1397	Ca2+/H+ antiporter VCX1 and related proteins	533.1	Inorganic ion transport and metabolism	K07300|1|2.9e-234|813.5|adu:107458367|Ca2+:H+ antiporter	NA	GO:0015369//calcium:proton antiporter activity	GO:0016021//integral component of membrane;GO:0009705//plant-type vacuole membrane
CL2936.Contig1	40.444	24.5647	31.9214	71.4483	77.2194	52.0574	2.07082	0.0176381	Up	S464;S466;T471	protein qua-1 isoform X1 [Arachis duranensis]	83.44	1.3e-235	XP_015961281.1	28.6	5.1e-11	sp|A8MS85|SPT61_ARATH	Transcription elongation factor SPT6 homolog OS=Arabidopsis thaliana GN=SPT6 PE=1 SV=1	CE23293	84.3	6.0e-16	KOG1075	FOG: Reverse transcriptase	84.3	General function prediction only	K11292|1|4.7e-14|82.0|han:110885399|transcription elongation factor SPT6	NA	NA	GO:0016021//integral component of membrane
CL10517.Contig3	30.4157	19.4131	29.2699	55.3508	43.3294	53.5799	1.92494	0.00889759	Up	T141;S145;S150;Y253;S258;S260;S268;S272;T133;S142;S143	binding partner of ACD11 1 [Arachis duranensis]	96.11	3.7e-142	XP_015963264.1	58.6	2.8e-78	sp|Q9LFD5|BPA1_ARATH	Binding partner of ACD11 1 OS=Arabidopsis thaliana GN=BPA1 PE=1 SV=1	-	-	-	-	-	-	-	-	NA	GO:0003723//RNA binding	-
CL10376.Contig1	329.731	197.023	225.841	428.919	606.712	384.638	1.88716	0.0478334	Up	S161;S165;S166	BSD domain-containing protein 1 [Arachis ipaensis]	83.45	7.9e-194	XP_016197367.1	-	-	-	-	At1g03350	259.2	1.2e-68	KOG2690	Uncharacterized conserved protein, contains BSD domain	259.2	Function unknown	-	NA	NA	GO:0009507//chloroplast
Unigene14998	138.056	120.355	112.563	192.917	285.551	218.217	1.87799	0.0192848	Up	S50;S57	uncharacterized protein LOC107637649 [Arachis ipaensis]	93.33	1.0e-66	XP_016196517.1	-	-	-	-	-	-	-	-	-	-	-	-	-	-	-
Unigene42449	144.802	119.723	190.035	257.751	302.02	282.223	1.85233	0.00596702	Up	S113;S116;T122;T125;T128	UDP-galactose transporter 1 [Arachis duranensis]	95.92	6.9e-76	XP_020984410.1	83.8	2.6e-67	sp|Q9C521|UGAL1_ARATH	UDP-galactose transporter 1 OS=Arabidopsis thaliana GN=UDP-GALT1 PE=2 SV=1	At1g77610	252.3	5.0e-67	KOG1441	Glucose-6-phosphate/phosphate and phosphoenolpyruvate/phosphate antiporter	252.3	Carbohydrate transport and metabolism;Amino acid transport and metabolism	K15285|1|1.3e-76|288.1|adu:107460829|solute carrier family 35, member E3	GO:0008643//carbohydrate transport	NA	GO:0016021//integral component of membrane
Unigene13524	285.247	285.214	246.522	452.548	543.168	499.908	1.83067	0.00149117	Up	S124	uncharacterized protein LOC110276525 [Arachis duranensis]	87.77	4.7e-66	XP_020989091.1	-	-	-	-	-	-	-	-	-	-	-	-	-	-	-
NP_187620.1	66.6778	40.2656	63.476	80.6879	120.665	98.4513	1.75922	0.0388908	Up	T17;S19	PREDICTED: uncharacterized protein LOC104708739 isoform X1 [Camelina sativa]	100	1.5e-27	XP_010423655.1	100	9.3e-30	sp|Q9SR73|RS281_ARATH	40S ribosomal protein S28-1 OS=Arabidopsis thaliana GN=RPS28A PE=3 SV=1	At3g10090	126.3	1.8e-29	KOG3502	40S ribosomal protein S28	126.3	Translation, ribosomal structure and biogenesis	K02979|1|2.9e-28|126.3|crb:17893032|small subunit ribosomal protein S28e	GO:0000028//ribosomal small subunit assembly;GO:0030490//maturation of SSU-rRNA;GO:0006412//translation	GO:0003735//structural constituent of ribosome;GO:0003723//RNA binding;GO:0003729//mRNA binding	GO:0042788//polysomal ribosome;GO:0022626//cytosolic ribosome;GO:0005840//ribosome;GO:0005618//cell wall;GO:0005829//cytosol;GO:0005886//plasma membrane;GO:0022627//cytosolic small ribosomal subunit
AXJ91630.1	1154.16	975.736	1298.93	2288.84	1763.48	1833.55	1.71659	0.0123969	Up	T2	photosystem II protein D2 [Glycine max]	100	1.1e-209	YP_538760.1	100	7.0e-212	sp|Q2PMT8|PSBD_SOYBN	Photosystem II D2 protein OS=Glycine max GN=psbD PE=3 SV=1	-	-	-	-	-	-	-	K02706|1|2.2e-210|733.8|sind:11452397|photosystem II P680 reaction center D2 protein [EC:1.10.3.9]	GO:0018298//protein-chromophore linkage;GO:0009772//photosynthetic electron transport in photosystem II	GO:0016168//chlorophyll binding;GO:0046872//metal ion binding;GO:0045156//electron transporter, transferring electrons within the cyclic electron transport pathway of photosynthesis activity;GO:0005506//iron ion binding;GO:0016491//oxidoreductase activity	GO:0009535//chloroplast thylakoid membrane;GO:0009536//plastid;GO:0009523//photosystem II;GO:0016021//integral component of membrane;GO:0042651//thylakoid membrane;GO:0009507//chloroplast
CL3260.Contig1	1369.29	1322.95	1579.8	1972.32	2285.77	2723.56	1.63427	0.0175803	Up	S209;S212;S215;S220	rhomboid-like protein 20 isoform X2 [Arachis duranensis]	96.23	4.9e-158	XP_015946479.1	74.1	1.5e-122	sp|Q9LET3|RBL20_ARATH	Rhomboid-like protein 20 OS=Arabidopsis thaliana GN=RBL20 PE=2 SV=1	At3g56740	436.8	2.9e-122	KOG4463	Uncharacterized conserved protein	436.8	Function unknown	K01365|1|2.2e-11|72.4|apro:F751_4068|cathepsin L [EC:3.4.22.15]	NA	GO:0004252//serine-type endopeptidase activity	GO:0016021//integral component of membrane
CL4735.Contig2	114.511	107.24	122.282	186.548	188.74	185.649	1.63048	8.31672e-05	Up	S114;T212;S216;S221;S223;S225;S233	uncharacterized protein At4g15545 [Arachis ipaensis]	95.39	1.5e-177	XP_016196738.1	57.9	3.8e-101	sp|Q93W28|Y4554_ARATH	Uncharacterized protein At4g15545 OS=Arabidopsis thaliana GN=At4g15545 PE=1 SV=1	-	-	-	-	-	-	-	-	GO:0006810//transport	GO:0022857//transmembrane transporter activity	GO:0016021//integral component of membrane;GO:0005886//plasma membrane
Unigene23744	48.4969	31.826	41.6985	75.9767	65.8083	56.4272	1.6244	0.0268891	Up	S2;T3;Y12	14-3-3-like protein GF14 iota [Arachis duranensis]	92.66	7.5e-134	XP_020998405.1	81.6	4.3e-118	sp|Q9C5W6|14312_ARATH	14-3-3-like protein GF14 iota OS=Arabidopsis thaliana GN=GRF12 PE=2 SV=1	At1g26480	421.8	8.5e-118	KOG0841	Multifunctional chaperone (14-3-3 family)	421.8	Posttranslational modification, protein turnover, chaperones	K06630|1|8.0e-130|465.7|lja:Lj2g3v1252820.1|14-3-3 protein epsilon	NA	GO:0019904//protein domain specific binding	-
CL460.Contig1	170.811	179.378	197.977	74.0718	135.087	132.133	0.622607	0.0323092	Down	S401;S527;T71;S73;S75	phosphatidylinositol/phosphatidylcholine transfer protein SFH8 [Arachis duranensis]	94.55	0.0e+00	XP_015969686.1	65.4	5.5e-236	sp|F4IHJ0|SFH8_ARATH	Phosphatidylinositol/phosphatidylcholine transfer protein SFH8 OS=Arabidopsis thaliana GN=SFH8 PE=2 SV=1	At4g39170	747.3	2.1e-215	KOG1471	Phosphatidylinositol transfer protein SEC14 and related proteins	747.3	Lipid transport and metabolism	K02433|1|1.4e-55|220.3|apro:F751_6020|aspartyl-tRNA(Asn)/glutamyl-tRNA(Gln) amidotransferase subunit A [EC:6.3.5.6 6.3.5.7]!K19996|2|1.1e-15|87.8|pda:103719627|phosphatidylinositol transfer protein SFH5	NA	GO:0005215//transporter activity	GO:0016021//integral component of membrane;GO:0005622//intracellular
Unigene11753	38.41	41.8556	49.1702	21.5096	25.6534	32.1026	0.612393	0.0194189	Down	S165;S167;S25;S308;S309;S391;S394;S316;S318;T320	uncharacterized protein LOC107622673 [Arachis ipaensis]	89.92	0.0e+00	XP_016180140.1	-	-	-	-	7300238	65.1	9.2e-10	KOG2806	Chitinase	65.1	Carbohydrate transport and metabolism	K01530|1|4.5e-103|379.0|pda:103712408|phospholipid-translocating ATPase [EC:7.6.2.1]!K03006|2|2.2e-17|94.4|egu:105057227|DNA-directed RNA polymerase II subunit RPB1 [EC:2.7.7.6]!K01765|3|8.7e-14|82.4|sbi:8054856|inositol-1,3,4-trisphosphate 5/6-kinase [EC:2.7.1.159]	-	-	-
CL291.Contig4	35.0713	34.1881	39.6837	14.1082	25.5191	26.1462	0.603741	0.0279873	Down	S242;S230;T235;S48;T50;S410;T206;T210;S212;S221	uncharacterized protein LOC107467469 isoform X1 [Arachis duranensis]	90.89	1.6e-221	XP_015942063.1	-	-	-	-	-	-	-	-	-	-	-	K12868|1|1.2e-82|309.7|tcc:18607528|pre-mRNA-splicing factor SYF2!K08900|5|8.3e-23|110.9|gra:105803722|mitochondrial chaperone BCS1	GO:0010468//regulation of gene expression	GO:0003682//chromatin binding	-
CL2423.Contig1	30.4436	37.6515	36.356	15.6398	22.3143	24.6528	0.599389	0.0162493	Down	S58;S105;S315	ABSCISIC ACID-INSENSITIVE 5-like protein 5 [Arachis ipaensis]	90.73	7.2e-200	XP_016163245.1	52.2	1.4e-94	sp|Q9M7Q4|AI5L5_ARATH	ABSCISIC ACID-INSENSITIVE 5-like protein 5 OS=Arabidopsis thaliana GN=ABF2 PE=1 SV=1	Hs4758500	53.5	9.4e-07	KOG1414	Transcriptional activator FOSB/c-Fos and related bZIP transcription factors	53.5	Transcription	K14432|1|1.4e-200|701.4|aip:107605839|ABA responsive element binding factor	NA	GO:0003700//DNA binding transcription factor activity;GO:0003677//DNA binding	-
CL1628.Contig1	79.7756	110.758	123.583	56.4382	55.82	75.596	0.598041	0.0442992	Down	S70;T299;T300;S132;S114;T141;T142;S115;Y129	uncharacterized protein LOC100784252 [Glycine max]	87.03	2.0e-157	NP_001240889.1	74.8	6.2e-135	sp|Q9SYT0|ANXD1_ARATH	Annexin D1 OS=Arabidopsis thaliana GN=ANN1 PE=1 SV=1	At1g35720	478	1.2e-134	KOG0819	Annexin	478	Intracellular trafficking, secretion, and vesicular transport	K17098|1|3.8e-158|560.1|gmx:100784252|annexin D	GO:0009414//response to water deprivation;GO:0009651//response to salt stress;GO:0071435//potassium ion export;GO:0009737//response to abscisic acid;GO:0046686//response to cadmium ion;GO:0009409//response to cold;GO:0009408//response to heat;GO:0070588//calcium ion transmembrane transport	GO:0008270//zinc ion binding;GO:0005544//calcium-dependent phospholipid binding;GO:0005509//calcium ion binding;GO:0005507//copper ion binding;GO:0005524//ATP binding;GO:0042803//protein homodimerization activity;GO:0004601//peroxidase activity	GO:0048046//apoplast;GO:0009579//thylakoid;GO:0005618//cell wall;GO:0009570//chloroplast stroma;GO:0005739//mitochondrion;GO:0005774//vacuolar membrane;GO:0005886//plasma membrane;GO:0009506//plasmodesma;GO:0005829//cytosol
CL6675.Contig2	24.3503	24.5146	28.8165	11.8711	13.4014	21.062	0.596468	0.0308377	Down	S53;S63;S437;S439;Y446;T443;T361;S363;S366;T131;S132;S134	serine/threonine-protein kinase D6PKL2 [Arachis duranensis]	94.74	2.6e-268	XP_015959129.1	76.1	4.7e-206	sp|Q39183|D6KL2_ARATH	Serine/threonine-protein kinase D6PKL2 OS=Arabidopsis thaliana GN=D6PKL2 PE=1 SV=1	At5g47750	714.9	9.2e-206	KOG0610	Putative serine/threonine protein kinase	714.9	General function prediction only	K08286|1|4.9e-269|929.1|adu:107483042|protein-serine/threonine kinase [EC:2.7.11.-]	GO:0035556//intracellular signal transduction	GO:0004674//protein serine/threonine kinase activity;GO:0004672//protein kinase activity;GO:0005524//ATP binding	GO:0005737//cytoplasm;GO:0005730//nucleolus;GO:0005634//nucleus;GO:0005886//plasma membrane
CL8723.Contig2	87.8247	113.836	115.678	37.7595	71.7618	76.2394	0.585372	0.0440479	Down	T81;S82;S103;S105;S118;T119;T121;T92;Y296;S302	respiratory burst oxidase homolog protein C [Arachis duranensis]	93.18	0.0e+00	XP_015955768.1	68.6	0.0e+00	sp|Q2HXL0|RBOHC_SOLTU	Respiratory burst oxidase homolog protein C OS=Solanum tuberosum GN=RBOHC PE=1 SV=2	#REF!	1132.9	0.0e+00	KOG0039	Ferric reductase, NADH/NADPH oxidase and related proteins	1132.9	Inorganic ion transport and metabolism;Secondary metabolites biosynthesis, transport and catabolism	K13447|1|0.0e+00|1676.4|adu:107480142|respiratory burst oxidase [EC:1.6.3.- 1.11.1.-]	NA	GO:0050664//oxidoreductase activity, acting on NAD(P)H, oxygen as acceptor;GO:0004601//peroxidase activity;GO:0005509//calcium ion binding	GO:0016021//integral component of membrane
CL10310.Contig1	954.424	740.922	764.681	321.491	564.135	547.511	0.58257	0.0296284	Down	S106	peptide methionine sulfoxide reductase B5 [Arachis ipaensis]	91.87	9.3e-109	XP_016184600.1	64.9	5.2e-72	sp|Q9C5C8|MSRB2_ARATH	Peptide methionine sulfoxide reductase B2, chloroplastic OS=Arabidopsis thaliana GN=MSRB2 PE=1 SV=1	At4g04800	247.3	2.4e-65	KOG0856	Predicted pilin-like transcription factor	247.3	Posttranslational modification, protein turnover, chaperones	K07305|1|1.8e-109|397.9|aip:107626275|peptide-methionine (R)-S-oxide reductase [EC:1.8.4.12]	GO:0006979//response to oxidative stress;GO:0030091//protein repair	GO:0033743//peptide-methionine (R)-S-oxide reductase activity;GO:0008113//peptide-methionine (S)-S-oxide reductase activity	-
Unigene42559	409.283	421.911	439.007	172.62	206.595	359.3	0.581415	0.0379167	Down	S167;S172	uncharacterized protein LOC107606111 [Arachis ipaensis]	91.68	0.0e+00	XP_016163575.1	-	-	-	-	YJR138w	51.2	8.4e-06	KOG3572	Uncharacterized conserved protein, contains DEP domain	51.2	Signal transduction mechanisms	-	GO:0035556//intracellular signal transduction;GO:0045454//cell redox homeostasis	GO:0009055//electron transfer activity;GO:0015035//protein disulfide oxidoreductase activity	GO:0005622//intracellular
Unigene37333	114.218	91.6841	110.757	42.2571	68.76	72.8492	0.580643	0.0203439	Down	T368;T90;T92;T93;Y95	nuclear pore complex protein NUP1 [Arachis ipaensis]	84.09	0.0e+00	XP_016174799.1	35.8	1.4e-157	sp|Q9CAF4|NUP1_ARATH	Nuclear pore complex protein NUP1 OS=Arabidopsis thaliana GN=NUP1 PE=1 SV=1	At3g10650	555.4	2.7e-157	KOG0845	Nuclear pore complex, Nup98 component (sc Nup145/Nup100/Nup116)	555.4	Nuclear structure;Intracellular trafficking, secretion, and vesicular transport	K14317|1|9.3e-172|607.4|nnu:104590816|nuclear pore complex protein Nup214!K14306|2|2.2e-43|181.0|zju:107422697|nuclear pore complex protein Nup62	-	-	-
CL155.Contig1	127.642	194.173	194.64	93.4266	87.8148	113.743	0.571171	0.0352841	Down	S3	glucose-6-phosphate 1-dehydrogenase, cytoplasmic [Arachis ipaensis]	91.23	2.4e-83	XP_016180003.1	73.4	3.1e-64	sp|Q9FJI5|G6PD6_ARATH	Glucose-6-phosphate 1-dehydrogenase, cytoplasmic isoform 2 OS=Arabidopsis thaliana GN=ACG12 PE=2 SV=1	At5g40760	242.3	6.2e-64	KOG0563	Glucose-6-phosphate 1-dehydrogenase	242.3	Carbohydrate transport and metabolism	K00036|1|4.5e-84|313.2|aip:107622573|glucose-6-phosphate 1-dehydrogenase [EC:1.1.1.49 1.1.1.363]	GO:0006006//glucose metabolic process;GO:0006098//pentose-phosphate shunt	GO:0004345//glucose-6-phosphate dehydrogenase activity;GO:0050661//NADP binding	-
CL4436.Contig1	83.804	102.309	130.215	55.643	49.5049	73.3752	0.564362	0.0396203	Down	S96;S98;S104;S140	AMP deaminase isoform X1 [Arachis ipaensis]	95.29	0.0e+00	XP_016190992.1	66.6	1.7e-294	sp|O80452|AMPD_ARATH	AMP deaminase OS=Arabidopsis thaliana GN=AMPD PE=1 SV=2	At2g38280	961.8	7.8e-280	KOG1096	Adenosine monophosphate deaminase	961.8	Nucleotide transport and metabolism	K01490|1|0.0e+00|1737.2|aip:107631917|AMP deaminase [EC:3.5.4.6]	GO:0032264//IMP salvage	GO:0046872//metal ion binding;GO:0003876//AMP deaminase activity	GO:0016021//integral component of membrane
CL1241.Contig2	56.7473	57.4637	53.5773	32.8111	27.4897	33.767	0.560634	0.000426662	Down	S406;S103;T113;S60;T217;S218;S337;T341	mitogen-activated protein kinase kinase kinase YODA [Arachis duranensis]	93.98	0.0e+00	XP_020999189.1	63.6	1.0e-194	sp|Q9CAD5|YODA_ARATH	Mitogen-activated protein kinase kinase kinase YODA OS=Arabidopsis thaliana GN=YDA PE=1 SV=1	At1g63700	677.6	2.0e-194	KOG0198	MEKK and related serine/threonine protein kinases	677.6	Signal transduction mechanisms	K20717|1|0.0e+00|1097.4|adu:107491130|mitogen-activated protein kinase kinase kinase YODA [EC:2.7.11.25]	GO:0007346//regulation of mitotic cell cycle;GO:0031098//stress-activated protein kinase signaling cascade;GO:0032147//activation of protein kinase activity;GO:0023014//signal transduction by protein phosphorylation	GO:0004674//protein serine/threonine kinase activity;GO:0005524//ATP binding;GO:0004672//protein kinase activity	GO:0005737//cytoplasm
Unigene45153	312.539	318.112	335.085	98.8297	243.551	191.52	0.552843	0.0283507	Down	T390	Niemann-Pick C1 protein isoform X1 [Arachis duranensis]	95.74	0.0e+00	XP_015934053.1	-	-	-	-	At1g42470	1710.7	0.0e+00	KOG1933	Cholesterol transport protein (Niemann-Pick C disease protein)	1710.7	Lipid transport and metabolism	K12385|1|0.0e+00|2470.3|adu:107460225|Niemann-Pick C1 protein	NA	GO:0005319//lipid transporter activity	GO:0016021//integral component of membrane
CL7272.Contig1	186.841	146.479	146.467	52.9523	87.8835	123.253	0.550429	0.0418546	Down	S315;T682;S352;S340;S499;T510	probable leucine-rich repeat receptor-like protein kinase At5g49770 isoform X3 [Arachis ipaensis]	88.99	0.0e+00	XP_020959035.1	54.3	7.0e-192	sp|Q9LT96|Y5977_ARATH	Probable leucine-rich repeat receptor-like protein kinase At5g49770 OS=Arabidopsis thaliana GN=At5g49770 PE=2 SV=1	#REF!	271.6	3.8e-72	KOG1187	Serine/threonine protein kinase	271.6	Signal transduction mechanisms	K04733|1|4.2e-186|654.1|pxb:103928149|interleukin-1 receptor-associated kinase 4 [EC:2.7.11.1]	NA	GO:0004674//protein serine/threonine kinase activity;GO:0005524//ATP binding	GO:0016021//integral component of membrane
CL9179.Contig1	106.387	90.8507	89.5627	35.3856	51.4609	70.0485	0.547053	0.0190263	Down	S79;S84;Y276;S289;S485;S476;Y518;S520;S526;T527;S65;T48;S51;S463;T540;S542;S553;T73;S63;S50;Y303;S304;T298	uncharacterized protein LOC107496939 [Arachis duranensis]	92.06	7.8e-306	XP_015973744.1	-	-	-	-	-	-	-	-	-	-	-	-	NA	NA	GO:0016021//integral component of membrane
CL1639.Contig1	32.1562	42.0264	47.9651	17.6937	21.2131	27.8178	0.546262	0.0280576	Down	S221;S222;S223;S147;Y178;Y181;S202;S212;S184;S168;T264;S266;S267;S268;S269;S273;T285;Y206;Y158	probable ADP-ribosylation factor GTPase-activating protein AGD14 [Arachis duranensis]	89.49	0.0e+00	XP_015966719.1	34.5	5.5e-59	sp|Q8RXE7|AGD14_ARATH	Probable ADP-ribosylation factor GTPase-activating protein AGD14 OS=Arabidopsis thaliana GN=AGD14 PE=1 SV=2	At4g13350	397.5	4.6e-110	KOG0702	Predicted GTPase-activating protein	397.5	Signal transduction mechanisms	K15044|1|3.9e-78|295.4|han:110886873|Arf-GAP domain and FG repeats-containing protein 1	NA	GO:0046872//metal ion binding;GO:0005096//GTPase activator activity	-
CL4420.Contig6	32.8025	30.9878	41.5206	15.9627	25.0477	16.4154	0.545297	0.0221057	Down	S40;S367;S42;S374;S416;S11	light-inducible protein CPRF2 [Arachis ipaensis]	88.74	1.7e-210	XP_016205413.1	53	5.3e-108	sp|Q99090|CPRF2_PETCR	Light-inducible protein CPRF2 OS=Petroselinum crispum GN=CPRF2 PE=2 SV=2	At5g11260	61.6	3.8e-09	KOG1414	Transcriptional activator FOSB/c-Fos and related bZIP transcription factors	61.6	Transcription	K04450|1|1.7e-63|246.1|hbr:110659667|cyclic AMP-dependent transcription factor ATF-2!K16241|2|3.4e-11|72.4|jre:109001821|transcription factor HY5	NA	GO:0003700//DNA binding transcription factor activity;GO:0003677//DNA binding	-
Unigene37345	83.3609	74.4549	105.891	40.4381	45.7786	55.4986	0.537397	0.0170714	Down	Y370;S372;S385;S388	protochlorophyllide reductase, chloroplastic [Arachis ipaensis]	96.49	7.4e-219	XP_016170317.1	88	2.8e-202	sp|Q01289|POR_PEA	Protochlorophyllide reductase, chloroplastic OS=Pisum sativum GN=3PCR PE=1 SV=1	At5g54190	671.8	7.9e-193	KOG1208	Dehydrogenases with different specificities (related to short-chain alcohol dehydrogenases)	671.8	Secondary metabolites biosynthesis, transport and catabolism	K00218|1|1.4e-219|764.6|aip:107613015|protochlorophyllide reductase [EC:1.3.1.33]	NA	GO:0016630//protochlorophyllide reductase activity	-
CL246.Contig1	151.953	121.308	127.451	37.0498	76.0784	102.058	0.537009	0.0426788	Down	S336;T338;S380;Y381;S277;T281;T283;S115;T128;S132;T222	splicing factor 3B subunit 1 [Arachis duranensis]	98.26	0.0e+00	XP_015943352.1	-	-	-	-	At5g64270	2182.9	0.0e+00	KOG0213	Splicing factor 3b, subunit 1	2182.9	RNA processing and modification	K12828|1|0.0e+00|2469.9|adu:107468562|splicing factor 3B subunit 1	-	-	-
CL103.Contig6	51.6052	68.2072	73.2618	32.0509	39.0425	32.399	0.536024	0.0125292	Down	S203;S204;Y55;S61;T74;S80;S190;S198	potassium transporter 7 isoform X1 [Arachis ipaensis]	92.01	0.0e+00	XP_016180379.1	74.1	0.0e+00	sp|Q9FY75|POT7_ARATH	Potassium transporter 7 OS=Arabidopsis thaliana GN=POT7 PE=1 SV=2	-	-	-	-	-	-	-	K03549|1|2.7e-270|934.1|egu:105050324|KUP system potassium uptake protein	NA	GO:0015079//potassium ion transmembrane transporter activity	GO:0000325//plant-type vacuole;GO:0016021//integral component of membrane;GO:0005774//vacuolar membrane
CL6425.Contig3	108.236	134.153	160.66	57.002	80.9078	78.0196	0.535741	0.0210262	Down	S320;Y615;S621;S1060;S218;S171;S307;T308;T309;T175	pumilio homolog 2 [Arachis ipaensis]	93.91	0.0e+00	XP_016170086.1	61.4	0.0e+00	sp|Q9ZW06|PUM2_ARATH	Pumilio homolog 2 OS=Arabidopsis thaliana GN=APUM2 PE=1 SV=1	At2g29190	1189.1	0.0e+00	KOG1488	Translational repressor Pumilio/PUF3 and related RNA-binding proteins (Puf superfamily)	1189.1	Translation, ribosomal structure and biogenesis	K17943|1|0.0e+00|1993.8|aip:107612845|pumilio RNA-binding family	NA	GO:0003723//RNA binding	-
CL6878.Contig1	88.1653	94.008	110.896	53.8567	37.0424	65.4081	0.533345	0.0130052	Down	S18;S34;S17;S26;T30;T31;T9;S28	UBP1-associated protein 2C [Arachis duranensis]	92.06	7.4e-210	XP_015956583.1	50.2	4.9e-97	sp|Q9LKA4|UBA2C_ARATH	UBP1-associated protein 2C OS=Arabidopsis thaliana GN=UBA2C PE=2 SV=1	At3g15010	352.4	9.5e-97	KOG0118	FOG: RRM domain	352.4	General function prediction only	K12741|1|1.4e-210|734.6|adu:107480894|heterogeneous nuclear ribonucleoprotein A1/A3	GO:0006355//regulation of transcription, DNA-templated	GO:0003723//RNA binding;GO:0003677//DNA binding	GO:0030529//intracellular ribonucleoprotein complex;GO:0019013//viral nucleocapsid
Unigene10213	759.201	906.559	892.156	389.758	482.637	490.213	0.532703	0.00219616	Down	S260;S156	uncharacterized protein LOC110271710 [Arachis ipaensis]	77.78	1.3e-37	XP_020978540.1	-	-	-	-	-	-	-	-	-	-	-	-	-	-	-
CL2310.Contig1	29.7125	20.8427	25.5497	12.1925	15.6321	11.9791	0.523012	0.0127725	Down	Y297;Y290;S293;T253;S254;S592;S594;S264;S265;S273;T275;S43;S385;S389;S392	autophagy-related protein 13a isoform X1 [Arachis ipaensis]	96.01	0.0e+00	XP_016166505.1	51	9.3e-156	sp|Q9SCK0|AT13A_ARATH	Autophagy-related protein 13a OS=Arabidopsis thaliana GN=ATG13A PE=1 SV=1	At3g49590	548.1	1.8e-155	KOG4573	Phosphoprotein involved in cytoplasm to vacuole targeting and autophagy	548.1	Intracellular trafficking, secretion, and vesicular transport	K08331|1|0.0e+00|1171.8|aip:107609167|autophagy-related protein 13	GO:0006914//autophagy	NA	GO:1990316//Atg1/ULK1 kinase complex
CL3517.Contig2	1128.19	1043.07	984.996	255.165	584.383	803.729	0.520641	0.0376128	Down	S641	uncharacterized protein LOC107464870 [Arachis duranensis]	89.17	0.0e+00	XP_015939310.1	-	-	-	-	Hs8923765	52	5.1e-06	KOG2353	L-type voltage-dependent Ca2+ channel, alpha2/delta subunit	52	Inorganic ion transport and metabolism;Signal transduction mechanisms	K00789|1|2.8e-26|123.2|pper:18785694|S-adenosylmethionine synthetase [EC:2.5.1.6]	-	-	-
Unigene5110	56.2895	68.0318	64.749	14.3417	34.1737	48.3126	0.512127	0.0423478	Down	T147;T32;S35;S78	uncharacterized protein LOC107623729 [Arachis ipaensis]	90.5	3.5e-102	XP_016181568.1	-	-	-	-	-	-	-	-	-	-	-	-	NA	GO:0008236//serine-type peptidase activity	-
Unigene1972	182.144	214.864	149.548	42.6253	116.216	116.618	0.50399	0.0434295	Down	S124;T125;S100;S102;S106	putative uridine kinase C227.14 isoform X4 [Arachis duranensis]	90.29	3.8e-156	XP_015969724.1	-	-	-	-	At1g03030	364.8	1.5e-100	KOG2702	Predicted panthothenate kinase/uridine kinase-related protein	364.8	Nucleotide transport and metabolism;Coenzyme transport and metabolism	K17065|1|6.5e-57|223.8|smo:SELMODRAFT_404911|dynamin 1-like protein [EC:3.6.5.5]	GO:0043097//pyrimidine nucleoside salvage;GO:0006206//pyrimidine nucleobase metabolic process	GO:0016301//kinase activity;GO:0004849//uridine kinase activity;GO:0005524//ATP binding	GO:0005829//cytosol
Unigene347	82.8332	74.7674	84.5948	30.7255	51.1164	40.1771	0.503804	0.00376953	Down	S509;S271;S280	serine/threonine-protein phosphatase 6 regulatory subunit 3-like isoform X2 [Cajanus cajan]	89.71	3.4e-283	XP_020202342.1	-	-	-	-	At2g28360	781.9	7.3e-226	KOG2073	SAP family cell cycle dependent phosphatase-associated protein	781.9	Cell cycle control, cell division, chromosome partitioning	K15501|1|6.3e-284|978.8|ccaj:109788101|serine/threonine-protein phosphatase 6 regulatory subunit 3	-	-	-
CL4507.Contig1	83.7276	68.3118	92.6808	24.242	50.1212	48.8456	0.503468	0.0213264	Down	T94;S95;S98;S130;S131;S138;S193;T196;S197;T228;S231;S235	mitogen-activated protein kinase kinase kinase 5 isoform X1 [Arachis ipaensis]	87.96	0.0e+00	XP_016167781.1	63.2	4.8e-121	sp|Q9C5H5|M3K5G_ARATH	Mitogen-activated protein kinase kinase kinase 5 OS=Arabidopsis thaliana GN=MAPKKK5 PE=1 SV=1	At5g66850	409.8	8.6e-114	KOG0198	MEKK and related serine/threonine protein kinases	409.8	Signal transduction mechanisms	K04421|1|0.0e+00|1185.6|adu:107460410|mitogen-activated protein kinase kinase kinase 3 [EC:2.7.11.25]	GO:0007346//regulation of mitotic cell cycle;GO:0031098//stress-activated protein kinase signaling cascade;GO:0032147//activation of protein kinase activity;GO:0023014//signal transduction by protein phosphorylation	GO:0004674//protein serine/threonine kinase activity;GO:0005524//ATP binding;GO:0004672//protein kinase activity	GO:0005737//cytoplasm
CL4129.Contig2	56.5054	88.4417	95.6999	26.4164	45.9947	47.9636	0.500212	0.0444952	Down	T621;S626;S215;S224;T164;S165;T167;S168;S176;T550;S557;S559;S560;S561;Y617	mitogen-activated protein kinase kinase kinase 3 [Arachis duranensis]	90.54	0.0e+00	XP_015955864.1	56.1	3.7e-179	sp|F4HRJ4|M3K3A_ARATH	Mitogen-activated protein kinase kinase kinase 3 OS=Arabidopsis thaliana GN=MAPKKK3 PE=1 SV=1	#REF!	629.8	5.0e-180	KOG0198	MEKK and related serine/threonine protein kinases	629.8	Signal transduction mechanisms	K04421|1|0.0e+00|1153.7|adu:107480227|mitogen-activated protein kinase kinase kinase 3 [EC:2.7.11.25]	GO:0007346//regulation of mitotic cell cycle;GO:0031098//stress-activated protein kinase signaling cascade;GO:0032147//activation of protein kinase activity;GO:0023014//signal transduction by protein phosphorylation	GO:0004674//protein serine/threonine kinase activity;GO:0005524//ATP binding;GO:0004672//protein kinase activity	GO:0005737//cytoplasm
CL4762.Contig4	115.989	113.049	90.4565	38.8226	66.7246	54.2557	0.500174	0.00955035	Down	S211;S221;T233;Y61;S65;S68;T69;S70;S74;Y75	peroxisomal membrane protein PEX14 isoform X1 [Arachis ipaensis]	87.73	1.6e-126	XP_016191404.1	39.6	5.2e-42	sp|Q9FXT6|PEX14_ARATH	Peroxisomal membrane protein PEX14 OS=Arabidopsis thaliana GN=PEX14 PE=1 SV=2	At5g62810_2	169.1	1.0e-41	KOG2629	Peroxisomal membrane anchor protein (peroxin)	169.1	Cell wall/membrane/envelope biogenesis;Posttranslational modification, protein turnover, chaperones;Intracellular trafficking, secretion, and vesicular transport	K13343|1|3.0e-127|457.2|aip:107632213|peroxin-14	GO:0016560//protein import into peroxisome matrix, docking	GO:0005102//receptor binding	GO:0005778//peroxisomal membrane;GO:1990429//peroxisomal importomer complex
Unigene21061	199.129	166.226	166.222	67.0708	105.873	92.2624	0.498905	0.00492422	Down	S3;T33;S265	WD-40 repeat-containing protein MSI4 isoform X1 [Arachis ipaensis]	93.68	1.4e-285	XP_016202090.1	75.6	4.3e-231	sp|O22607|MSI4_ARATH	WD-40 repeat-containing protein MSI4 OS=Arabidopsis thaliana GN=MSI4 PE=1 SV=3	At2g19520	798.1	8.5e-231	KOG0264	Nucleosome remodeling factor, subunit CAF1/NURF55/MSI1	798.1	Chromatin structure and dynamics	K10752|1|2.6e-286|986.5|aip:107643056|histone-binding protein RBBP4	NA	NA	GO:0005634//nucleus
Unigene30480	146.557	114.749	109.816	45.6991	85.1895	53.726	0.49745	0.0202936	Down	S721;S350;S351	filaggrin [Arachis ipaensis]	90.23	0.0e+00	XP_016205836.1	38.2	2.2e-32	sp|O80386|CIP7_ARATH	COP1-interacting protein 7 OS=Arabidopsis thaliana GN=CIP7 PE=1 SV=1	-	-	-	-	-	-	-	K05658|1|5.9e-248|860.5|dzi:111274727|ATP-binding cassette, subfamily B (MDR/TAP), member 1 [EC:7.6.2.2]	-	-	-
CL5457.Contig1	154.897	115.951	108.773	38.4001	66.8762	82.9719	0.495884	0.0301144	Down	S518;S803;S805;T473;S650;S655;T657;T658;S177;S193;S183;S184;S185;S195;S482;S360;S692;S485;S362;S365;S373;T700	ENHANCER OF AG-4 protein 2 [Arachis ipaensis]	89.16	0.0e+00	XP_016186767.1	41.2	3.1e-266	sp|Q9XER9|HUA2_ARATH	ENHANCER OF AG-4 protein 2 OS=Arabidopsis thaliana GN=HUA2 PE=2 SV=1	At5g23150	916.4	6.0e-266	KOG1904	Transcription coactivator	916.4	Transcription	K21952|1|2.6e-20|104.4|vcn:VOLCADRAFT_94396|CASK-interacting protein	-	-	-
CL4162.Contig1	490.866	359.532	356.313	94.4121	213.959	286.424	0.492906	0.0460884	Down	S357	phosphoinositide phospholipase C 2 isoform X2 [Arachis duranensis]	91.11	0.0e+00	XP_015944329.1	70.4	6.3e-258	sp|Q39033|PLCD2_ARATH	Phosphoinositide phospholipase C 2 OS=Arabidopsis thaliana GN=PLC2 PE=1 SV=1	At3g08510	887.5	1.2e-257	KOG0169	Phosphoinositide-specific phospholipase C	887.5	Signal transduction mechanisms	K05857|1|0.0e+00|1120.1|adu:107469474|phosphatidylinositol phospholipase C, delta [EC:3.1.4.11]	GO:0016042//lipid catabolic process;GO:0035556//intracellular signal transduction	GO:0004435//phosphatidylinositol phospholipase C activity;GO:0004871//signal transducer activity	GO:0005622//intracellular
Unigene8544	261.252	223.504	293.466	106.726	143.605	130.146	0.488906	0.00443006	Down	S824;S826;S767;T777;Y185;S187;S158;S159;S167;S175;S141;S849;S146;S150;T851	uncharacterized protein LOC107608956 isoform X2 [Arachis ipaensis]	96.64	0.0e+00	XP_020962724.1	52.4	0.0e+00	sp|Q947D2|PRAF1_ARATH	PH, RCC1 and FYVE domains-containing protein 1 OS=Arabidopsis thaliana GN=PRAF1 PE=1 SV=1	Hs4557026	208.8	4.8e-53	KOG1426	FOG: RCC1 domain	208.8	Function unknown	K10614|1|2.1e-54|217.2|cqi:110701299|E3 ubiquitin-protein ligase HERC3 [EC:2.3.2.26]!K10615|2|1.7e-51|207.6|ppp:112282946|E3 ubiquitin-protein ligase HERC4 [EC:2.3.2.26]	NA	GO:0046872//metal ion binding	-
CL1464.Contig1	120.824	176.334	143.062	53.9046	70.9683	90.3058	0.488798	0.0176014	Down	S66;S72;S74;S76;S80;S82;S85	ABC transporter G family member 3 [Arachis duranensis]	96.68	0.0e+00	XP_015935769.1	80.1	0.0e+00	sp|Q9ZUU9|AB3G_ARATH	ABC transporter G family member 3 OS=Arabidopsis thaliana GN=ABCG3 PE=1 SV=2	At2g28070	1061.6	5.9e-310	KOG0061	Transporter, ABC superfamily (Breast cancer resistance protein)	1061.6	Secondary metabolites biosynthesis, transport and catabolism	K05681|1|1.8e-78|296.6|smo:SELMODRAFT_10835|ATP-binding cassette, subfamily G (WHITE), member 2	NA	GO:0042626//ATPase activity, coupled to transmembrane movement of substances;GO:0016887//ATPase activity;GO:0005524//ATP binding	GO:0016021//integral component of membrane;GO:0005886//plasma membrane
Unigene36621	35.9759	50.0415	51.3687	11.3874	23.0271	32.5683	0.487551	0.0404907	Down	S24;S25;S26;Y32	protein RESTRICTED TEV MOVEMENT 2-like [Arachis ipaensis]	57.73	4.7e-15	XP_016207808.1	-	-	-	-	-	-	-	-	-	-	-	-	NA	NA	GO:0016021//integral component of membrane
Unigene28170	128.815	94.4316	123.325	24.5272	57.9771	85.86	0.485799	0.0454188	Down	S231;S224;S243;T245	HSP-interacting protein [Arachis ipaensis]	94.37	0.0e+00	XP_016195528.1	67.8	1.9e-294	sp|O48802|PHOX2_ARATH	Protein CLMP1 OS=Arabidopsis thaliana GN=CLMP1 PE=1 SV=1	At1g62390	1009.2	3.7e-294	KOG4151	Myosin assembly protein/sexual cycle protein and related proteins	1009.2	Posttranslational modification, protein turnover, chaperones;Cell cycle control, cell division, chromosome partitioning;General function prediction only	K17768|1|3.4e-75|285.8|lsv:111908362|mitochondrial import receptor subunit TOM70!K21991|4|3.5e-35|152.9|ota:OT_ostta01g05210|protein unc-45	-	-	-
CL2720.Contig3	117.026	103.75	132.903	21.4195	68.5325	81.3771	0.484421	0.0388938	Down	S507;S505;S512;S519;S566;S568;T445;S447;S324;Y335	serine/threonine-protein kinase BLUS1 [Arachis duranensis]	93.92	0.0e+00	XP_015940426.1	43.9	1.2e-88	sp|O23304|BLUS1_ARATH	Serine/threonine-protein kinase BLUS1 OS=Arabidopsis thaliana GN=BLUS1 PE=1 SV=1	At4g10730	799.7	4.1e-231	KOG0582	Ste20-like serine/threonine protein kinase	799.7	Signal transduction mechanisms	K08835|1|5.1e-195|683.7|bna:106401325|serine/threonine-protein kinase OSR1/STK39 [EC:2.7.11.1]	GO:0007346//regulation of mitotic cell cycle;GO:0031098//stress-activated protein kinase signaling cascade;GO:0032147//activation of protein kinase activity;GO:0023014//signal transduction by protein phosphorylation	GO:0004674//protein serine/threonine kinase activity;GO:0005524//ATP binding;GO:0004672//protein kinase activity	GO:0005737//cytoplasm
CL1304.Contig1	262.138	189.817	189.246	87.002	113.538	107.756	0.48081	0.0121545	Down	S380;S381;Y440;S445;S456	probable pre-mRNA-splicing factor ATP-dependent RNA helicase DEAH5 [Arachis duranensis]	97.27	0.0e+00	XP_015939370.1	82.1	0.0e+00	sp|Q38953|DEAH5_ARATH	Probable pre-mRNA-splicing factor ATP-dependent RNA helicase DEAH5 OS=Arabidopsis thaliana GN=At3g26560 PE=1 SV=2	At3g26560	1926.8	0.0e+00	KOG0922	DEAH-box RNA helicase	1926.8	RNA processing and modification	K12818|1|0.0e+00|2335.8|adu:107464917|ATP-dependent RNA helicase DHX8/PRP22 [EC:3.6.4.13]	GO:0000398//mRNA splicing, via spliceosome	GO:0004004//ATP-dependent RNA helicase activity;GO:0004386//helicase activity;GO:0003676//nucleic acid binding;GO:0005524//ATP binding;GO:0003723//RNA binding	GO:0005737//cytoplasm;GO:0005681//spliceosomal complex
CL2848.Contig2	246.451	240.772	308.87	55.665	131.757	193.478	0.478462	0.0381746	Down	S406;S407;S409;S414;S415;S486;S423;S471	LOW QUALITY PROTEIN: ABC transporter B family member 20-like [Arachis duranensis]	97.09	0.0e+00	XP_015942309.1	84	0.0e+00	sp|Q9M3B9|AB20B_ARATH	ABC transporter B family member 20 OS=Arabidopsis thaliana GN=ABCB20 PE=1 SV=1	At3g55320	1888.2	0.0e+00	KOG0055	Multidrug/pheromone exporter, ABC superfamily	1888.2	Secondary metabolites biosynthesis, transport and catabolism	K05658|1|0.0e+00|2154.0|adu:107467670|ATP-binding cassette, subfamily B (MDR/TAP), member 1 [EC:7.6.2.2]	NA	GO:0042626//ATPase activity, coupled to transmembrane movement of substances;GO:0005524//ATP binding	GO:0016021//integral component of membrane
CL10302.Contig1	58.2869	42.8789	44.2498	13.1599	27.9287	28.3916	0.477804	0.0226281	Down	S713;S783;S786;S528;S535;S536;S457;S455;S360;T366;S483;S498;T502;Y517;S563;S564	uncharacterized protein LOC107482008 [Arachis duranensis]	96.15	0.0e+00	XP_015957865.2	-	-	-	-	At1g17210	916.4	4.0e-266	KOG4765	Uncharacterized conserved protein	916.4	Function unknown	-	NA	GO:0008270//zinc ion binding	GO:0005634//nucleus
CL4096.Contig1	117.357	142.043	171.224	42.7268	57.3992	105.122	0.476631	0.0371368	Down	S481;S332;S335;Y336;T338;T339	probable serine/threonine-protein kinase At1g01540 [Arachis duranensis]	96.69	5.7e-287	XP_015961888.1	70.5	5.7e-199	sp|Q3EDL4|Y1154_ARATH	Probable serine/threonine-protein kinase At1g01540 OS=Arabidopsis thaliana GN=At1g01540 PE=1 SV=2	At1g01540	691.4	1.1e-198	KOG1187	Serine/threonine protein kinase	691.4	Signal transduction mechanisms	K04733|1|1.9e-212|741.1|lang:109330952|interleukin-1 receptor-associated kinase 4 [EC:2.7.11.1]	GO:0006468//protein phosphorylation;GO:0007166//cell surface receptor signaling pathway	GO:0004675//transmembrane receptor protein serine/threonine kinase activity;GO:0004674//protein serine/threonine kinase activity;GO:0005524//ATP binding	GO:0016021//integral component of membrane;GO:0005886//plasma membrane
CL3084.Contig6	37.0275	55.2327	52.2273	11.9922	23.9622	32.4658	0.473537	0.0363135	Down	Y479;S88;S284;T313;Y316;S317;T318	serine/threonine-protein kinase tricorner [Arachis ipaensis]	97.07	0.0e+00	XP_016175770.1	43.7	3.4e-72	sp|Q9LE81|IRE_ARATH	Probable serine/threonine protein kinase IRE OS=Arabidopsis thaliana GN=IRE PE=2 SV=1	At3g23310	894	1.2e-259	KOG0605	NDR and related serine/threonine kinases	894	General function prediction only	K08790|1|0.0e+00|1094.3|aip:107618271|serine/threonine kinase 38 [EC:2.7.11.1]	GO:0035556//intracellular signal transduction;GO:0018105//peptidyl-serine phosphorylation	GO:0004674//protein serine/threonine kinase activity;GO:0005524//ATP binding	GO:0005622//intracellular
CL913.Contig2	2042.93	1891.16	1858.82	317.842	1022.23	1358.98	0.465925	0.0297648	Down	S266;S67;T643;S648;T75;S77;S251;S252;S253	PREDICTED: sucrose synthase 2 [Cicer arietinum]	92.2	0.0e+00	XP_004494391.1	91.1	0.0e+00	sp|O24301|SUS2_PEA	Sucrose synthase 2 OS=Pisum sativum GN=SUS2 PE=2 SV=1	At4g02280	1351.3	0.0e+00	KOG0853	Glycosyltransferase	1351.3	Cell wall/membrane/envelope biogenesis	K00695|1|0.0e+00|1473.4|cam:101490898|sucrose synthase [EC:2.4.1.13]	GO:0005985//sucrose metabolic process	GO:0016157//sucrose synthase activity	-
CL4967.Contig1	100.599	103.771	88.9285	32.6894	48.6687	55.0588	0.465113	0.00288112	Down	S598;S603;T1739;S1741;S1743;S629;T2063;T2065;S2066;S592;T2162;S2166;T2168;S2169	ATP-dependent helicase BRM [Arachis ipaensis]	96.24	0.0e+00	XP_016179032.1	64.4	0.0e+00	sp|Q6EVK6|BRM_ARATH	ATP-dependent helicase BRM OS=Arabidopsis thaliana GN=BRM PE=1 SV=1	At2g46020	1706.4	0.0e+00	KOG0386	Chromatin remodeling complex SWI/SNF, component SWI2 and related ATPases (DNA/RNA helicase superfamily)	1706.4	Chromatin structure and dynamics;Transcription	K11647|1|0.0e+00|4256.8|aip:107621516|SWI/SNF-related matrix-associated actin-dependent regulator of chromatin subfamily A member 2/4 [EC:3.6.4.-]	GO:0043044//ATP-dependent chromatin remodeling;GO:0040029//regulation of gene expression, epigenetic;GO:0006355//regulation of transcription, DNA-templated	GO:0008094//DNA-dependent ATPase activity;GO:0004386//helicase activity;GO:0005524//ATP binding	GO:0005634//nucleus
CL11143.Contig1	72.9519	73.8525	85.8032	17.6333	39.6085	50.94	0.465083	0.0174519	Down	S245;T87;T97;T199;S201;S205;T68;S76;S371	chloroplast stem-loop binding protein of 41 kDa b, chloroplastic [Arachis ipaensis]	96.09	8.3e-214	XP_016182573.1	81.7	5.9e-180	sp|Q9SA52|CP41B_ARATH	Chloroplast stem-loop binding protein of 41 kDa b, chloroplastic OS=Arabidopsis thaliana GN=CSP41B PE=1 SV=1	-	-	-	-	-	-	-	K05605|1|5.5e-26|121.3|han:110892672|3-hydroxyisobutyryl-CoA hydrolase [EC:3.1.2.4]	NA	GO:0003824//catalytic activity;GO:0050662//coenzyme binding	-
CL1668.Contig3	54.2354	45.8206	47.6536	17.9413	22.9631	26.8982	0.459026	0.00185451	Down	S766;S201;Y205;S137;S141	DEAD-box ATP-dependent RNA helicase 46 isoform X1 [Arachis ipaensis]	95.44	0.0e+00	XP_016203887.1	70.3	9.5e-263	sp|Q9LYJ9|RH46_ARATH	DEAD-box ATP-dependent RNA helicase 46 OS=Arabidopsis thaliana GN=RH46 PE=2 SV=2	At3g01540	840.5	2.5e-243	KOG0331	ATP-dependent RNA helicase	840.5	RNA processing and modification	K12823|1|0.0e+00|1554.7|aip:107644526|ATP-dependent RNA helicase DDX5/DBP2 [EC:3.6.4.13]	GO:0010501//RNA secondary structure unwinding	GO:0004004//ATP-dependent RNA helicase activity;GO:0004386//helicase activity;GO:0003676//nucleic acid binding;GO:0005524//ATP binding	GO:0005737//cytoplasm;GO:0005730//nucleolus
Unigene25989	13.1913	12.132	14.0096	2.68495	5.95881	9.3953	0.458626	0.0242823	Down	S78;S79;T23	delta-pyrroline-5-carboxylate synthetase [Glycine max]	91.18	0.0e+00	NP_001238153.1	80.8	0.0e+00	sp|O04015|P5CS_ACTDE	Delta-1-pyrroline-5-carboxylate synthase OS=Actinidia deliciosa PE=2 SV=1	At3g55610_2	658.3	1.5e-188	KOG4165	Gamma-glutamyl phosphate reductase	658.3	Amino acid transport and metabolism	K12657|1|0.0e+00|1280.8|vra:106757860|delta-1-pyrroline-5-carboxylate synthetase [EC:2.7.2.11 1.2.1.41]	GO:0055129//L-proline biosynthetic process	GO:0004349//glutamate 5-kinase activity;GO:0005524//ATP binding;GO:0004350//glutamate-5-semialdehyde dehydrogenase activity	GO:0005737//cytoplasm
CL5990.Contig1	229.742	140.198	183.422	36.4074	97.9393	117.912	0.455865	0.0480043	Down	T13;S3;S11	WD-40 repeat-containing protein MSI4 [Arachis duranensis]	96.48	5.3e-293	XP_015954449.1	79.7	1.2e-241	sp|O22607|MSI4_ARATH	WD-40 repeat-containing protein MSI4 OS=Arabidopsis thaliana GN=MSI4 PE=1 SV=3	At2g19520	833.2	2.4e-241	KOG0264	Nucleosome remodeling factor, subunit CAF1/NURF55/MSI1	833.2	Chromatin structure and dynamics	K10752|1|1.0e-293|1011.1|aip:107630376|histone-binding protein RBBP4	NA	NA	GO:0005634//nucleus
CL842.Contig3	19.3942	12.3608	15.6302	4.39434	6.89802	10.2852	0.455364	0.0316262	Down	S461;S92;S102	uncharacterized protein LOC107459753 isoform X1 [Arachis duranensis]	87.27	0.0e+00	XP_015933533.1	26	3.2e-06	sp|P93733|PLDB1_ARATH	Phospholipase D beta 1 OS=Arabidopsis thaliana GN=PLDBETA1 PE=1 SV=4	Hs5803098	55.8	4.4e-07	KOG2747	Histone acetyltransferase (MYST family)	55.8	Chromatin structure and dynamics	K15174|1|6.2e-07|59.3|dzi:111280491|RNA polymerase II-associated factor 1!K01115|5|5.3e-06|56.2|csat:109133379|phospholipase D1/2 [EC:3.1.4.4]	-	-	-
CL275.Contig2	145.49	120.574	201.905	39.3468	67.3381	104.054	0.450326	0.0482235	Down	T434;S436;S369;T372;T149;T151;S152;S155;Y157;S377;S382;S385;S386;Y387;S576;S142;S366;T100;S119;S120;S121;S161;T409;S410;S411;T412	phototropin-2 [Arachis duranensis]	94.74	0.0e+00	XP_015952211.1	73.3	0.0e+00	sp|P93025|PHOT2_ARATH	Phototropin-2 OS=Arabidopsis thaliana GN=PHOT2 PE=1 SV=2	At3g12690	350.1	1.2e-95	KOG0610	Putative serine/threonine protein kinase	350.1	General function prediction only	K20715|1|0.0e+00|1870.1|adu:107476812|phototropin [EC:2.7.11.1]	GO:0009638//phototropism;GO:0007623//circadian rhythm;GO:0009735//response to cytokinin;GO:0010118//stomatal movement;GO:0010362//negative regulation of anion channel activity by blue light;GO:0035556//intracellular signal transduction	GO:0009882//blue light photoreceptor activity;GO:0000155//phosphorelay sensor kinase activity;GO:0010181//FMN binding;GO:0004674//protein serine/threonine kinase activity;GO:0042802//identical protein binding;GO:0005524//ATP binding	GO:0005737//cytoplasm;GO:0005794//Golgi apparatus;GO:0005634//nucleus;GO:0005622//intracellular;GO:0005886//plasma membrane
CL5122.Contig1	89.3634	135.526	137.894	20.0524	74.9515	67.2665	0.447293	0.0456819	Down	S1178;S2721;S2731;S2732;S2486;S2493;T2287;S2288;S2291	E3 ubiquitin-protein ligase UPL1 isoform X2 [Arachis duranensis]	95.92	0.0e+00	XP_020983720.1	38.9	0.0e+00	sp|Q8GY23|UPL1_ARATH	E3 ubiquitin-protein ligase UPL1 OS=Arabidopsis thaliana GN=UPL1 PE=1 SV=3	At1g70320	2239.9	0.0e+00	KOG0939	E3 ubiquitin-protein ligase/Putative upstream regulatory element binding protein	2239.9	Posttranslational modification, protein turnover, chaperones;Transcription	K10592|1|0.0e+00|6876.2|adu:107459304|E3 ubiquitin-protein ligase HUWE1 [EC:2.3.2.26]	NA	GO:0016874//ligase activity;GO:0061630//ubiquitin protein ligase activity;GO:0004842//ubiquitin-protein transferase activity	GO:0005737//cytoplasm
CL1892.Contig3	116.859	213.271	161.799	40.3001	96.9159	82.4545	0.446549	0.0497202	Down	T133;S135;S136;T117;T151;T156;S75;S79;S83	uncharacterized protein LOC107638327 isoform X1 [Arachis ipaensis]	81.17	1.4e-91	XP_016197035.1	31.6	5.4e-08	sp|P93236|ABA2_SOLLC	Zeaxanthin epoxidase, chloroplastic OS=Solanum lycopersicum PE=2 SV=1	-	-	-	-	-	-	-	K09838|1|8.7e-08|60.1|nta:107763949|zeaxanthin epoxidase [EC:1.14.15.21]	-	-	-
CL410.Contig3	13.4966	16.4276	19.7714	2.31787	9.47966	10.2641	0.443935	0.0415119	Down	S614;S617;S620;S621;S625;S599;S605;T334;S339;S514;T516;S76;S84	low-temperature-induced 65 kDa protein [Arachis ipaensis]	75	6.9e-280	XP_016174395.1	26.5	1.8e-35	sp|Q04980|LTI65_ARATH	Low-temperature-induced 65 kDa protein OS=Arabidopsis thaliana GN=LTI65 PE=2 SV=2	-	-	-	-	-	-	-	-	-	-	-
Unigene21537	1658.89	1308.48	1086.44	227.422	724.719	837.504	0.441473	0.0395686	Down	S120	uncharacterized protein At4g00950 [Arachis ipaensis]	79.17	3.3e-95	XP_016162506.1	27	6.1e-09	sp|Q9M160|Y4095_ARATH	Uncharacterized protein At4g00950 OS=Arabidopsis thaliana GN=At4g00950 PE=2 SV=1	-	-	-	-	-	-	-	-	-	-	-
CL5063.Contig3	113.45	180.285	167.417	40.1912	78.255	84.2394	0.43952	0.0251237	Down	S720;S722;S724;S728;S792;S783;S787;S501;T506	LOW QUALITY PROTEIN: uncharacterized protein LOC107643989 [Arachis ipaensis]	85.92	0.0e+00	XP_020979575.1	-	-	-	-	At3g48050	719.9	5.6e-207	KOG1886	BAH domain proteins	719.9	Transcription	K04733|1|1.2e-48|198.0|ats:109754742|interleukin-1 receptor-associated kinase 4 [EC:2.7.11.1]	GO:0006368//transcription elongation from RNA polymerase II promoter	GO:0003682//chromatin binding	GO:0070449//elongin complex;GO:0005634//nucleus
CL6455.Contig2	115.444	71.2228	118.068	22.2429	55.2506	55.244	0.435585	0.0378072	Down	S108;S115;T120;T117;S121	SNF1-related protein kinase regulatory subunit beta-2 isoform X1 [Arachis ipaensis]	96.64	3.8e-151	XP_016197569.1	72.1	1.8e-113	sp|Q9SCY5|KINB2_ARATH	SNF1-related protein kinase regulatory subunit beta-2 OS=Arabidopsis thaliana GN=KINB2 PE=1 SV=1	At4g16360	404.4	2.3e-112	KOG1616	Protein involved in Snf1 protein kinase complex assembly	404.4	Carbohydrate transport and metabolism	K07199|1|7.2e-152|539.7|aip:107638721|5'-AMP-activated protein kinase, regulatory beta subunit	NA	GO:0016301//kinase activity	-
CL3289.Contig2	183.042	183.535	197.02	39.7131	89.7688	114.46	0.432831	0.00900978	Down	S98;S103;T105;S225;S753;S760	MAP3K epsilon protein kinase 1 isoform X2 [Arachis duranensis]	95.64	0.0e+00	XP_020993153.1	70.3	0.0e+00	sp|Q9LJD8|M3KE1_ARATH	MAP3K epsilon protein kinase 1 OS=Arabidopsis thaliana GN=M3KE1 PE=1 SV=1	At3g13530	1547.3	0.0e+00	KOG0198	MEKK and related serine/threonine protein kinases	1547.3	Signal transduction mechanisms	K06683|1|8.4e-25|119.0|gsl:Gasu_53970|cell division control protein CDC15 [EC:2.7.11.1]!K13414|2|3.7e-20|103.6|mesc:110619674|mitogen-activated protein kinase kinase kinase 1 [EC:2.7.11.25]	GO:0007346//regulation of mitotic cell cycle;GO:0031098//stress-activated protein kinase signaling cascade;GO:0032147//activation of protein kinase activity;GO:0023014//signal transduction by protein phosphorylation	GO:0004674//protein serine/threonine kinase activity;GO:0005524//ATP binding;GO:0004672//protein kinase activity	GO:0005737//cytoplasm
CL2604.Contig1	184.586	238.185	164.669	65.486	86.5137	101.831	0.432096	0.010284	Down	S188	mitogen-activated protein kinase 8 isoform X3 [Arachis duranensis]	90.24	2.1e-145	XP_020994963.1	69.3	3.4e-108	sp|Q9LV37|MPK9_ARATH	Mitogen-activated protein kinase 9 OS=Arabidopsis thaliana GN=MPK9 PE=2 SV=2	#REF!	389	6.7e-108	KOG0660	Mitogen-activated protein kinase	389	Signal transduction mechanisms	K20538|1|4.0e-146|520.0|aip:107631758|mitogen-activated protein kinase 8 [EC:2.7.11.24]	GO:0010468//regulation of gene expression	GO:0004707//MAP kinase activity;GO:0005524//ATP binding	GO:0005737//cytoplasm;GO:0005634//nucleus;GO:0005622//intracellular
CL2824.Contig1	209.729	207.478	142.506	42.327	74.9775	123.15	0.429603	0.0297981	Down	S118;S120;Y123;S129	uncharacterized protein LOC107643180 [Arachis ipaensis]	91.19	1.1e-98	XP_016202252.1	-	-	-	-	At3g47590	259.2	6.1e-69	KOG4667	Predicted esterase	259.2	Lipid transport and metabolism	K06889|1|2.1e-99|364.4|aip:107643180|uncharacterized protein	NA	GO:0016787//hydrolase activity	-
Unigene14393	297.288	248.911	269.11	68.6213	97.5982	183.136	0.428494	0.0138806	Down	T260;T261;S262;S704;T292;S296;S297;S298;S299	protein SCAR2 [Arachis ipaensis]	84.17	0.0e+00	XP_016184048.1	29.4	3.5e-120	sp|Q5XPJ9|SCAR2_ARATH	Protein SCAR2 OS=Arabidopsis thaliana GN=SCAR2 PE=1 SV=1	Hs4507913	58.5	1.2e-07	KOG1830	Wiskott Aldrich syndrome proteins	58.5	Cytoskeleton	K01595|1|2.7e-61|240.7|egu:105048129|phosphoenolpyruvate carboxylase [EC:4.1.1.31]	GO:0030036//actin cytoskeleton organization	GO:0003779//actin binding	GO:0005856//cytoskeleton
CL3685.Contig1	420.281	330.1	300.485	79.7739	179.369	189.345	0.426779	0.0161465	Down	S1262;T1267;S1269;S153;S154;T158;S134;S1228;S1312;T1314;S1316;T1622;S1627;S1629;S167;T1279;S1282;S1284;S1286	protein TSS isoform X2 [Arachis duranensis]	92.81	0.0e+00	XP_015938096.1	53.7	0.0e+00	sp|F4JKH6|TSS_ARATH	Protein TSS OS=Arabidopsis thaliana GN=TSS PE=1 SV=1	At4g28080	1253.8	0.0e+00	KOG1839	Uncharacterized protein CLU1/cluA/TIF31 involved in mitochondrial morphology/distribution, also found associated with eIF-3	1253.8	General function prediction only	K03255|1|0.0e+00|3079.7|adu:107463753|protein TIF31	NA	GO:0003743//translation initiation factor activity	GO:0005829//cytosol
CL8400.Contig1	97.2771	129.194	101.146	18.3514	43.7831	77.6811	0.426766	0.0347143	Down	S504;S505;S507;S508;S511;S35;S36;S40;S74;S57;S79	sphingoid long-chain bases kinase 1 [Arachis ipaensis]	96.68	0.0e+00	XP_016203949.1	72.3	0.0e+00	sp|Q9LRB0|LCBK1_ARATH	Sphingoid long-chain bases kinase 1 OS=Arabidopsis thaliana GN=LCBK1 PE=1 SV=1	At5g23450	1008.8	4.9e-294	KOG1116	Sphingosine kinase, involved in sphingolipid metabolism	1008.8	Lipid transport and metabolism;Signal transduction mechanisms	K04718|1|2.1e-133|479.2|oeu:111409900|sphingosine kinase [EC:2.7.1.91]!K04715|2|5.7e-70|268.5|sbi:8076578|ceramide kinase [EC:2.7.1.138]	GO:0030148//sphingolipid biosynthetic process	GO:0003951//NAD+ kinase activity;GO:0017050//D-erythro-sphingosine kinase activity	GO:0005886//plasma membrane
CL6956.Contig3	46.3713	46.2905	55.6954	5.29964	28.094	29.9197	0.426763	0.0291059	Down	S9;S1692;S1694;S1742;S1611;S1684;S1690;T1548;S1545	protein NETWORKED 1D [Arachis ipaensis]	90.95	0.0e+00	XP_016182900.1	46.4	0.0e+00	sp|F4HZB5|NET1D_ARATH	Protein NETWORKED 1D OS=Arabidopsis thaliana GN=NET1D PE=3 SV=1	7298379	187.2	2.4e-46	KOG4568	Cytoskeleton-associated protein and related proteins	187.2	Cytoskeleton;General function prediction only	K20478|1|0.0e+00|2322.7|lang:109335385|golgin subfamily B member 1	NA	GO:0003779//actin binding;GO:0016301//kinase activity	-
CL3806.Contig2	32.6386	49.6291	51.4533	7.33153	19.7844	29.0291	0.419867	0.0408264	Down	T208;Y212;S216;T219;S603;Y606;S639;T705;S707;T360;T361;T363;S155;Y156;S145;T380;T478;T479;S135;T110;T112	stromal 70 kDa heat shock-related protein, chloroplastic [Arachis ipaensis]	98.02	0.0e+00	XP_016197296.1	89.8	0.0e+00	sp|Q02028|HSP7S_PEA	Stromal 70 kDa heat shock-related protein, chloroplastic OS=Pisum sativum GN=HSP70 PE=2 SV=1	At4g24280	1176.4	0.0e+00	KOG0102	Molecular chaperones mortalin/PBP74/GRP75, HSP70 superfamily	1176.4	Posttranslational modification, protein turnover, chaperones	K03283|1|0.0e+00|1337.4|aip:107638502|heat shock 70kDa protein 1/2/6/8	GO:0006457//protein folding	GO:0051082//unfolded protein binding;GO:0005524//ATP binding;GO:0032440//2-alkenal reductase [NAD(P)] activity	-
CL10029.Contig2	5255.11	4881.71	5773.36	909.201	2175.88	3592.27	0.41969	0.0196501	Down	S3;S294	serine/threonine-protein kinase HT1 [Arachis duranensis]	98.86	1.8e-202	XP_015966254.1	45.1	6.2e-59	sp|Q2MHE4|HT1_ARATH	Serine/threonine-protein kinase HT1 OS=Arabidopsis thaliana GN=HT1 PE=1 SV=1	At5g50180	565.5	6.4e-161	KOG0192	Tyrosine kinase specific for activated (GTP-bound) p21cdc42Hs	565.5	Signal transduction mechanisms	K04427|1|3.1e-84|314.7|psom:113331900|mitogen-activated protein kinase kinase kinase 7 [EC:2.7.11.25]!K17535|3|1.4e-73|279.3|pxb:103963188|serine/threonine-protein kinase TNNI3K [EC:2.7.11.1]	GO:0006468//protein phosphorylation;GO:0035556//intracellular signal transduction	GO:0004674//protein serine/threonine kinase activity;GO:0004871//signal transducer activity;GO:0004672//protein kinase activity;GO:0005524//ATP binding	GO:0005622//intracellular
Unigene14389	92.7472	97.0815	90.4541	27.8903	41.6715	48.0203	0.419512	0.000971485	Down	S836;S228;S220;S842	protein SCAR3 isoform X1 [Arachis duranensis]	84.98	0.0e+00	XP_015958158.1	28.8	3.8e-119	sp|Q5QNA6|SCRL2_ORYSJ	SCAR-like protein 2 OS=Oryza sativa subsp. japonica GN=Os01g0208600 PE=2 SV=1	-	-	-	-	-	-	-	K01595|1|9.0e-94|348.2|egu:105048129|phosphoenolpyruvate carboxylase [EC:4.1.1.31]	GO:0030036//actin cytoskeleton organization	NA	GO:0005856//cytoskeleton
CL4539.Contig5	94.3231	101.518	143.646	31.6006	39.5122	71.1658	0.419099	0.0283019	Down	T299;T313;S317;S551;S556;S158;T162;T164;S166;S426;S419;Y286	germinal center kinase 1 [Arachis duranensis]	93.49	0.0e+00	XP_020985866.1	31.2	5.2e-54	sp|Q9SFB6|M3KE2_ARATH	MAP3K epsilon protein kinase 2 OS=Arabidopsis thaliana GN=MAP3KE2 PE=2 SV=1	At3g15220	810.1	2.9e-234	KOG0201	Serine/threonine protein kinase	810.1	Signal transduction mechanisms	K08838|1|0.0e+00|1247.6|adu:107462575|serine/threonine-protein kinase 24/25/MST4 [EC:2.7.11.1]	GO:0007346//regulation of mitotic cell cycle;GO:0031098//stress-activated protein kinase signaling cascade;GO:0032147//activation of protein kinase activity;GO:0023014//signal transduction by protein phosphorylation	GO:0004674//protein serine/threonine kinase activity;GO:0005524//ATP binding;GO:0004672//protein kinase activity	GO:0005737//cytoplasm
CL4499.Contig4	224.603	198.64	180.124	22.8802	89.1701	139.957	0.417669	0.0319956	Down	T81	hypothetical protein PAHAL_H01303, partial [Panicum hallii]	100	2.6e-69	PAN26004.1	100	1.6e-71	sp|P59169|H33_ARATH	Histone H3.3 OS=Arabidopsis thaliana GN=HTR4 PE=1 SV=2	At5g10980	266.2	3.1e-71	KOG1745	Histones H3 and H4	266.2	Chromatin structure and dynamics	K11253|1|4.9e-70|266.2|hbr:110667444|histone H3	NA	GO:0003677//DNA binding;GO:0046982//protein heterodimerization activity	GO:0005634//nucleus;GO:0016021//integral component of membrane;GO:0000786//nucleosome
Unigene36414	150.535	166.473	150.652	41.6854	84.097	67.897	0.414145	0.0024513	Down	S16;S18;S21;S22;S24	probable arabinosyltransferase ARAD1 [Arachis duranensis]	89.68	1.3e-256	XP_015960234.1	62.3	3.2e-162	sp|Q6DBG8|ARAD1_ARATH	Probable arabinosyltransferase ARAD1 OS=Arabidopsis thaliana GN=ARAD1 PE=1 SV=1	At5g44930	531.6	1.4e-150	KOG1021	Acetylglucosaminyltransferase EXT1/exostosin 1	531.6	Carbohydrate transport and metabolism;Cell wall/membrane/envelope biogenesis;Extracellular structures	K21989|1|2.5e-87|325.5|cmos:111433985|calcium permeable stress-gated cation channel!K22846|2|2.4e-74|282.3|gmx:100816974|S-sulfo-L-cysteine synthase (O-acetyl-L-serine-dependent) [EC:2.5.1.144]!K01228|3|2.0e-73|279.3|obr:102711038|mannosyl-oligosaccharide glucosidase [EC:3.2.1.106]!K01738|4|1.2e-70|270.0|gmx:100819100|cysteine synthase [EC:2.5.1.47]	GO:0006486//protein glycosylation	GO:0016757//transferase activity, transferring glycosyl groups	GO:0016021//integral component of membrane
CL230.Contig2	270.542	202.462	242.044	41.4573	94.8374	156.25	0.409126	0.0217896	Down	S34;S530;S539	PREDICTED: calcium-dependent protein kinase 13-like [Lupinus angustifolius]	90.52	3.2e-280	XP_019463985.1	86.8	1.4e-272	sp|Q8W4I7|CDPKD_ARATH	Calcium-dependent protein kinase 13 OS=Arabidopsis thaliana GN=CPK13 PE=1 SV=2	At3g51850	874.8	7.6e-254	KOG0032	Ca2+/calmodulin-dependent protein kinase, EF-Hand protein superfamily	874.8	Signal transduction mechanisms	K13412|1|6.1e-281|968.8|lang:109362574|calcium-dependent protein kinase [EC:2.7.11.1]	GO:0009738//abscisic acid-activated signaling pathway;GO:0018105//peptidyl-serine phosphorylation;GO:0035556//intracellular signal transduction;GO:0046777//protein autophosphorylation	GO:0004683//calmodulin-dependent protein kinase activity;GO:0009931//calcium-dependent protein serine/threonine kinase activity;GO:0004674//protein serine/threonine kinase activity;GO:0005516//calmodulin binding;GO:0004672//protein kinase activity;GO:0005524//ATP binding;GO:0005509//calcium ion binding	GO:0005737//cytoplasm;GO:0005634//nucleus;GO:0005886//plasma membrane
Unigene13229	47.3381	56.1124	78.2443	17.2603	20.9355	36.0205	0.408467	0.0297915	Down	S487;S489;T245;S272;S98	uncharacterized protein At4g26450 [Arachis ipaensis]	85.02	0.0e+00	XP_016204545.1	28.9	4.3e-54	sp|P0CB21|Y4645_ARATH	Uncharacterized protein At4g26450 OS=Arabidopsis thaliana GN=At4g26450 PE=4 SV=1	-	-	-	-	-	-	-	-	NA	NA	GO:0016021//integral component of membrane
Unigene16170	138.212	99.6259	101.454	14.1702	53.1288	70.9099	0.407345	0.0328964	Down	T115;S123;S435;S2;S5;T11	DDT domain-containing protein DDR4 isoform X1 [Arachis ipaensis]	80.63	0.0e+00	XP_016203141.1	57.8	2.4e-215	sp|F4IDY7|DDR4_ARATH	DDT domain-containing protein DDR4 OS=Arabidopsis thaliana GN=DDR4 PE=1 SV=1	At4g02720	55.8	3.8e-07	KOG2812	Uncharacterized conserved protein	55.8	Function unknown	K12811|1|9.0e-10|68.6|eus:EUTSA_v10006608mg|ATP-dependent RNA helicase DDX46/PRP5 [EC:3.6.4.13]	-	-	-
Unigene3132	19.8795	16.4487	21.0015	4.14186	6.68919	12.5193	0.407299	0.0161475	Down	S57;T118;S213;S215;S217;T138;S139;T40	AMP deaminase isoform X1 [Arachis duranensis]	96.63	0.0e+00	XP_015950423.1	77.6	0.0e+00	sp|O80452|AMPD_ARATH	AMP deaminase OS=Arabidopsis thaliana GN=AMPD PE=1 SV=2	At2g38280	1037.3	1.3e-302	KOG1096	Adenosine monophosphate deaminase	1037.3	Nucleotide transport and metabolism	K01490|1|0.0e+00|1572.8|adu:107475317|AMP deaminase [EC:3.5.4.6]	GO:0032264//IMP salvage	GO:0003876//AMP deaminase activity	GO:0016021//integral component of membrane
CL3699.Contig1	51.6844	37.9031	53.0314	1.69455	28.0414	28.013	0.404918	0.0476735	Down	S206;S80;S91;S93;S95;S292	protein EMSY-LIKE 1 isoform X1 [Arachis ipaensis]	95.78	1.6e-168	XP_016175794.1	56.7	1.4e-95	sp|F4K2F0|EML3_ARATH	Protein EMSY-LIKE 3 OS=Arabidopsis thaliana GN=EML3 PE=1 SV=1	At5g13020	347.4	2.7e-95	KOG4675	Uncharacterized conserved protein, contains ENT domain	347.4	General function prediction only	-	GO:0050832//defense response to fungus	-	-
Unigene19254	139.983	107.214	113.682	37.5099	37.5936	71.008	0.404877	0.008808	Down	T667;S223;S875;S754;S749;S300;T878;S879;T758;S692	probable serine/threonine protein kinase IREH1 isoform X1 [Arachis duranensis]	95.88	0.0e+00	XP_015966879.1	67.4	0.0e+00	sp|F4J6F6|IREH1_ARATH	Probable serine/threonine protein kinase IREH1 OS=Arabidopsis thaliana GN=IREH1 PE=1 SV=1	At3g17850	1615.9	0.0e+00	KOG0606	Microtubule-associated serine/threonine kinase and related proteins	1615.9	Signal transduction mechanisms;General function prediction only	K08789|1|0.0e+00|1207.2|vvi:100252544|microtubule-associated serine/threonine kinase [EC:2.7.11.1]	GO:0035556//intracellular signal transduction;GO:0018105//peptidyl-serine phosphorylation	GO:0004674//protein serine/threonine kinase activity;GO:0005524//ATP binding	GO:0005622//intracellular
CL8362.Contig3	2262.82	1347.99	1616.03	322.234	807.537	985.806	0.404753	0.0367665	Down	S4;T10;T12	transcription and mRNA export factor SUS1 isoform X1 [Arachis duranensis]	96.46	8.8e-55	XP_015957999.1	64.3	1.6e-37	sp|Q6NQ54|SUS1_ARATH	Transcription and mRNA export factor SUS1 OS=Arabidopsis thaliana GN=SUS1 PE=3 SV=1	At3g27100	152.9	3.2e-37	KOG4479	Transcription factor e(y)2	152.9	Transcription	K11368|1|1.7e-55|217.6|aip:107631996|enhancer of yellow 2 transcription factor	GO:0045893//positive regulation of transcription, DNA-templated;GO:0006368//transcription elongation from RNA polymerase II promoter;GO:0016578//histone deubiquitination;GO:0006406//mRNA export from nucleus	GO:0003713//transcription coactivator activity	GO:0071819//DUBm complex;GO:0000124//SAGA complex;GO:0005643//nuclear pore;GO:0070390//transcription export complex 2
CL5741.Contig1	297.422	378.852	339.307	95.1347	150.309	163.894	0.403058	0.00304818	Down	S595	DEAD-box ATP-dependent RNA helicase 20 isoform X1 [Arachis duranensis]	94.1	0.0e+00	XP_015970497.1	67.8	3.8e-237	sp|Q5N7W4|RH30_ORYSJ	DEAD-box ATP-dependent RNA helicase 30 OS=Oryza sativa subsp. japonica GN=Os01g0911100 PE=2 SV=2	At5g63120	797	2.3e-230	KOG0331	ATP-dependent RNA helicase	797	RNA processing and modification	K12823|1|0.0e+00|1208.7|adu:107493974|ATP-dependent RNA helicase DDX5/DBP2 [EC:3.6.4.13]	GO:0010501//RNA secondary structure unwinding	GO:0004004//ATP-dependent RNA helicase activity;GO:0004386//helicase activity;GO:0003676//nucleic acid binding;GO:0005524//ATP binding	GO:0005737//cytoplasm;GO:0005730//nucleolus
Unigene21589	37.8528	48.297	44.6649	14.3456	15.9744	21.8542	0.39884	0.00235516	Down	S120;T124;S125;S12;S13;S15;S109;S113	protein MKS1 [Arachis ipaensis]	91.89	4.1e-112	XP_016189761.1	43.8	1.2e-31	sp|Q8LGD5|MKS1_ARATH	Protein MKS1 OS=Arabidopsis thaliana GN=MKS1 PE=1 SV=2	-	-	-	-	-	-	-	K20725|1|7.6e-113|409.1|aip:107630979|MAP kinase substrate 1	-	-	-
Unigene2200	179.728	149.959	137.594	33.7301	70.1027	81.6323	0.396903	0.00793574	Down	S3;T637;S646;S647;T644;S394;S396;S608;S611	transcription factor GTE4 isoform X1 [Arachis duranensis]	87.99	0.0e+00	XP_020994179.1	48.5	1.9e-167	sp|Q9LNC4|GTE4_ARATH	Transcription factor GTE4 OS=Arabidopsis thaliana GN=GTE4 PE=2 SV=1	At1g06230	587.4	3.7e-167	KOG1474	Transcription initiation factor TFIID, subunit BDF1 and related bromodomain proteins	587.4	Transcription	K11684|1|1.3e-186|656.0|mtr:MTR_4g079650|bromodomain-containing factor 1!K11721|4|9.4e-140|500.4|pda:103703632|bromodomain-containing protein 3	-	-	-
Unigene26060	378.309	229.286	282.766	60.0015	121.64	170.413	0.395407	0.0293665	Down	S474;T477;S481;Y80;S82;S83;T86;S88;S90;S92;S221;S71;S74	uncharacterized protein LOC107635047 isoform X1 [Arachis ipaensis]	89.56	0.0e+00	XP_016193892.1	-	-	-	-	-	-	-	-	-	-	-	K22649|1|1.9e-121|439.9|atr:18424436|B-cell CLL/lymphoma 9 protein	NA	GO:0003729//mRNA binding	-
CL5489.Contig1	9925.53	7943.72	7796.89	1029.13	3018.46	5950.55	0.389546	0.0301085	Down	Y235;S241	protein FLX-like 3 [Arachis duranensis]	95.49	3.9e-155	XP_015935410.1	48.8	5.7e-71	sp|Q9C717|FLXL3_ARATH	Protein FLX-like 3 OS=Arabidopsis thaliana GN=FLXL3 PE=1 SV=1	-	-	-	-	-	-	-	K03257|1|8.5e-56|219.9|nto:104095355|translation initiation factor 4A!K13207|5|1.9e-10|69.3|smo:SELMODRAFT_446372|CUG-BP- and ETR3-like factor	-	-	-
UAJ48378.1	43.0659	48.2828	47.0171	8.64161	7.70457	36.3649	0.380954	0.0401201	Down	Y190;T200;S359;T34;T23;T26;Y29;T31;S208;Y239;T246;S143;S321;T330	ribulose-1,5-bisphosphate carboxylase/oxygenase large subunit (chloroplast) [Glycine cyrtoloba]	97.47	7.0e-279	YP_008145693.1	96.8	3.1e-279	sp|P27064|RBL_CUCSA	Ribulose bisphosphate carboxylase large chain OS=Cucumis sativus GN=rbcL PE=1 SV=5	-	-	-	-	-	-	-	K01601|1|4.2e-278|959.1|jcu:7564870|ribulose-bisphosphate carboxylase large chain [EC:4.1.1.39]	GO:0009853//photorespiration;GO:0019253//reductive pentose-phosphate cycle	GO:0004497//monooxygenase activity;GO:0000287//magnesium ion binding;GO:0016984//ribulose-bisphosphate carboxylase activity	GO:0009507//chloroplast
CL12073.Contig5	332.815	198.716	301.945	59.9954	58.2515	196.964	0.378188	0.0478733	Down	S772;S1058;S1059;Y43;S44;S46;S48;S20;S23;S24;S25;S666;S669;S670;S673;T838;S841;S49	kinesin-like protein KIN-14B [Cajanus cajan]	86.54	0.0e+00	XP_020239406.1	72.5	0.0e+00	sp|Q9FKP4|KN14B_ARATH	Kinesin-like protein KIN-14B OS=Arabidopsis thaliana GN=KIN14B PE=1 SV=1	At5g65460	1768.1	0.0e+00	KOG0239	Kinesin (KAR3 subfamily)	1768.1	Cytoskeleton	K10406|1|2.8e-82|310.1|gab:108476825|kinesin family member C2/C3	GO:0007018//microtubule-based movement;GO:0009904//chloroplast accumulation movement	GO:0008017//microtubule binding;GO:0003777//microtubule motor activity;GO:0016887//ATPase activity;GO:0005524//ATP binding	GO:0005623//cell;GO:0005871//kinesin complex
CL7398.Contig3	36.8336	21.1979	27.0046	4.94748	13.4487	13.7319	0.377818	0.0308571	Down	S74;T67;S10;Y17;S431;S81;T83	LOW QUALITY PROTEIN: uncharacterized protein LOC107606545 [Arachis ipaensis]	94.09	2.0e-306	XP_020962392.1	74.7	1.8e-235	sp|Q38868|CDPK9_ARATH	Calcium-dependent protein kinase 9 OS=Arabidopsis thaliana GN=CPK9 PE=1 SV=1	At3g20410	812.8	3.6e-235	KOG0032	Ca2+/calmodulin-dependent protein kinase, EF-Hand protein superfamily	812.8	Signal transduction mechanisms	K13412|1|3.8e-307|1055.8|aip:107606545|calcium-dependent protein kinase [EC:2.7.11.1]	GO:0018105//peptidyl-serine phosphorylation;GO:0009738//abscisic acid-activated signaling pathway;GO:0035556//intracellular signal transduction;GO:0046777//protein autophosphorylation	GO:0004683//calmodulin-dependent protein kinase activity;GO:0009931//calcium-dependent protein serine/threonine kinase activity;GO:0005516//calmodulin binding;GO:0004672//protein kinase activity;GO:0005524//ATP binding;GO:0005509//calcium ion binding	GO:0005737//cytoplasm;GO:0005634//nucleus
CL5603.Contig1	42.4563	45.0218	43.1695	0	29.08	19.7198	0.373522	0.0338331	Down	S385;T386;S388;T391;S394;Y475;T476;S480;S482;T15;T383;T14	nucleolin 1 isoform X3 [Arachis ipaensis]	75.18	2.2e-275	XP_016186780.1	43.7	3.9e-131	sp|Q7XTT4|NUCL2_ORYSJ	Nucleolin 2 OS=Oryza sativa subsp. japonica GN=Os04g0620700 PE=2 SV=2	At1g48920	429.5	1.0e-119	KOG4210	Nuclear localization sequence binding protein	429.5	Transcription	K11294|1|5.5e-276|952.6|aip:107628717|nucleolin	NA	GO:0003723//RNA binding	-
Unigene10798	170.866	141.164	121.746	4.38556	52.852	103.784	0.371207	0.0470407	Down	S118;S138	17.3 kDa class I heat shock protein [Arachis duranensis]	91.57	3.6e-82	XP_015931445.1	64.7	2.5e-56	sp|P19243|HSP11_PEA	18.1 kDa class I heat shock protein OS=Pisum sativum GN=HSP18.1 PE=1 SV=1	At2g29500	200.7	2.1e-51	KOG0710	Molecular chaperone (small heat-shock protein Hsp26/Hsp42)	200.7	Posttranslational modification, protein turnover, chaperones	K13993|1|6.7e-83|309.3|adu:107457781|HSP20 family protein	-	-	-
Unigene38815	69.0282	98.1278	110.214	6.91407	38.0087	57.6298	0.369732	0.0383957	Down	S326;Y330;T437;S335;S505	serine/threonine-protein kinase BLUS1 [Arachis ipaensis]	94.93	0.0e+00	XP_016203874.1	44.4	1.2e-92	sp|O23304|BLUS1_ARATH	Serine/threonine-protein kinase BLUS1 OS=Arabidopsis thaliana GN=BLUS1 PE=1 SV=1	At5g14720	778.1	1.2e-224	KOG0582	Ste20-like serine/threonine protein kinase	778.1	Signal transduction mechanisms	K08835|1|0.0e+00|1281.9|aip:107644519|serine/threonine-protein kinase OSR1/STK39 [EC:2.7.11.1]	GO:0007346//regulation of mitotic cell cycle;GO:0031098//stress-activated protein kinase signaling cascade;GO:0032147//activation of protein kinase activity;GO:0023014//signal transduction by protein phosphorylation	GO:0004672//protein kinase activity;GO:0004674//protein serine/threonine kinase activity;GO:0005524//ATP binding	GO:0005737//cytoplasm;GO:0005886//plasma membrane
CL8631.Contig1	158.573	197.198	218.23	0	105.008	106.693	0.368816	0.0373969	Down	S437;S433	probable serine/threonine-protein kinase PBL3 isoform X2 [Arachis ipaensis]	97.39	1.1e-233	XP_016190964.1	71.8	1.1e-169	sp|O49840|PBL3_ARATH	Probable serine/threonine-protein kinase PBL3 OS=Arabidopsis thaliana GN=PBL3 PE=1 SV=1	At2g02800	594	2.2e-169	KOG1187	Serine/threonine protein kinase	594	Signal transduction mechanisms	K04733|1|2.7e-176|620.9|hbr:110653545|interleukin-1 receptor-associated kinase 4 [EC:2.7.11.1]	GO:0006468//protein phosphorylation;GO:0007166//cell surface receptor signaling pathway	GO:0004675//transmembrane receptor protein serine/threonine kinase activity;GO:0004674//protein serine/threonine kinase activity;GO:0005524//ATP binding	GO:0005886//plasma membrane
Unigene32355	32.0646	15.9493	30.4062	7.60848	12.3691	8.89378	0.368163	0.0358915	Down	S221;S222;S241;T242;S244;Y250;T175	inactive protein RESTRICTED TEV MOVEMENT 2 [Arachis ipaensis]	73.02	1.5e-112	XP_016165401.1	34.3	3.5e-10	sp|P19244|HSP41_PEA	22.7 kDa class IV heat shock protein OS=Pisum sativum GN=HSP22.7 PE=2 SV=1	At5g20970	141	3.4e-33	KOG0710	Molecular chaperone (small heat-shock protein Hsp26/Hsp42)	141	Posttranslational modification, protein turnover, chaperones	K13993|1|5.3e-32|141.0|ath:AT5G20970|HSP20 family protein	NA	NA	GO:0016021//integral component of membrane
Unigene20729	8.69916	7.65169	6.88918	1.15781	3.46943	3.86526	0.365425	0.00778641	Down	S259;S334;S336;T387;S216;T222;T231;T227;S322;T303;S121;T125;S137;S130;S132;T134;S136	uncharacterized protein LOC107644220 [Arachis ipaensis]	83.83	5.7e-253	XP_016203516.1	32.6	1.2e-21	sp|P23444|H1_MAIZE	Histone H1 OS=Zea mays PE=2 SV=2	7291220	62.4	2.7e-09	KOG1721	FOG: Zn-finger	62.4	General function prediction only	K11275|1|3.4e-58|228.8|gmx:102660898|histone H1/5	GO:0006334//nucleosome assembly	GO:0003677//DNA binding	GO:0005634//nucleus;GO:0000786//nucleosome
CL6565.Contig1	749.214	727.151	1022.32	60.7885	437.195	414.327	0.365117	0.0266897	Down	S296;S301;S266;S189;S190	serine/arginine-rich splicing factor SR45 [Arachis ipaensis]	93.81	1.3e-217	XP_016170855.1	72.9	1.4e-150	sp|Q9SEE9|SR45_ARATH	Serine/arginine-rich splicing factor SR45 OS=Arabidopsis thaliana GN=SR45 PE=1 SV=1	At1g16610	530.4	2.7e-150	KOG0118	FOG: RRM domain	530.4	General function prediction only	K14325|1|2.5e-218|760.4|aip:107613399|RNA-binding protein with serine-rich domain 1	NA	GO:0003723//RNA binding	-
CL2290.Contig2	107.826	227.483	201.225	54.4909	56.799	83.5075	0.363067	0.0384423	Down	S135;T134;T119	uncharacterized protein LOC107471878 isoform X1 [Arachis duranensis]	76.64	2.1e-107	XP_015946883.1	-	-	-	-	-	-	-	-	-	-	-	-	NA	NA	GO:0016021//integral component of membrane
Unigene9167	54.7536	58.9646	67.3189	5.47277	27.7479	32.4673	0.362843	0.0134514	Down	S407;T412;S415;T4	inosine-5'-monophosphate dehydrogenase [Arachis duranensis]	94.63	3.9e-272	XP_015971969.1	79.7	1.5e-231	sp|Q84XA3|IMDH_VIGUN	Inosine-5'-monophosphate dehydrogenase OS=Vigna unguiculata GN=impdh PE=1 SV=1	At1g16350	718.4	8.5e-207	KOG2550	IMP dehydrogenase/GMP reductase	718.4	Nucleotide transport and metabolism	K00088|1|7.4e-273|941.8|adu:107495356|IMP dehydrogenase [EC:1.1.1.205]	GO:0006177//GMP biosynthetic process	GO:0003938//IMP dehydrogenase activity;GO:0046872//metal ion binding;GO:0000166//nucleotide binding	GO:0005737//cytoplasm
CL9670.Contig1	314.656	293.34	244.682	47.554	79.4978	178.92	0.358836	0.0150776	Down	S1042;S722	probable phosphoribosylformylglycinamidine synthase, chloroplastic/mitochondrial [Arachis ipaensis]	95.88	0.0e+00	XP_016169968.1	79.9	0.0e+00	sp|Q9M8D3|PUR4_ARATH	Probable phosphoribosylformylglycinamidine synthase, chloroplastic/mitochondrial OS=Arabidopsis thaliana GN=At1g74260 PE=2 SV=3	At1g74260	2251.5	0.0e+00	KOG1907	Phosphoribosylformylglycinamidine synthase	2251.5	Nucleotide transport and metabolism	K01952|1|0.0e+00|2558.1|lang:109345110|phosphoribosylformylglycinamidine synthase [EC:6.3.5.3]	GO:0006189//'de novo' IMP biosynthetic process	GO:0004642//phosphoribosylformylglycinamidine synthase activity	GO:0005737//cytoplasm
Unigene32087	120.061	151.11	115.03	19.1665	63.0682	56.0666	0.358107	0.00949886	Down	S151;S182;S275;S281;S256;T162;S164;S191;S195	BUD13 homolog [Arachis duranensis]	76.63	1.8e-235	XP_015947022.1	-	-	-	-	At1g31870	532.7	7.0e-151	KOG2654	Uncharacterized conserved protein	532.7	Function unknown	K13106|1|3.4e-236|820.1|adu:107471973|pre-mRNA-splicing factor CWC26	-	-	-
CL7062.Contig1	3497.09	5401.78	6794.82	812.181	1786.74	2972.14	0.354988	0.041747	Down	Y214;S223	uncharacterized protein LOC107471353 isoform X1 [Arachis duranensis]	74.42	1.3e-107	XP_015946284.1	-	-	-	-	-	-	-	-	-	-	-	-	-	-	-
CL5386.Contig1	85.8231	60.4783	80.876	20.4804	18.1897	41.1939	0.351549	0.00999053	Down	S324;S327;S155;Y218;S219;T220	probable serine/threonine-protein kinase BSK3 isoform X1 [Arachis ipaensis]	84.71	5.7e-247	XP_016187199.1	70.3	2.4e-202	sp|B9FDE0|BSK3_ORYSJ	Probable serine/threonine-protein kinase BSK3 OS=Oryza sativa subsp. japonica GN=BSK3 PE=1 SV=1	At1g07570	158.7	2.6e-38	KOG1187	Serine/threonine protein kinase	158.7	Signal transduction mechanisms	K14500|1|6.8e-210|732.6|egu:105059035|BR-signaling kinase [EC:2.7.11.1]	GO:0006468//protein phosphorylation;GO:0009742//brassinosteroid mediated signaling pathway;GO:0007166//cell surface receptor signaling pathway	GO:0004672//protein kinase activity;GO:0004675//transmembrane receptor protein serine/threonine kinase activity;GO:0005524//ATP binding	GO:0005886//plasma membrane
Unigene45619	48.3291	48.6364	36.1383	3.43496	12.5767	30.7392	0.351237	0.0331587	Down	S125;T132;S118;T127	pentatricopeptide repeat-containing protein At1g80270, mitochondrial [Arachis ipaensis]	84.45	4.1e-292	XP_016183497.1	53.3	1.5e-166	sp|Q9C977|PP135_ARATH	Pentatricopeptide repeat-containing protein At1g80270, mitochondrial OS=Arabidopsis thaliana GN=At1g80270 PE=2 SV=1	At1g80270	583.9	3.0e-166	KOG4197	FOG: PPR repeat	583.9	General function prediction only	K17710|1|1.1e-25|120.9|aip:107605178|pentatricopeptide repeat domain-containing protein 1	GO:0009451//RNA modification	GO:0004519//endonuclease activity;GO:0003723//RNA binding	GO:0009941//chloroplast envelope;GO:0005739//mitochondrion
Unigene37984	246.359	235.829	212.23	20.1975	127.923	95.6507	0.351044	0.0109292	Down	S587;S702;S71;S651;T654;S417	uncharacterized protein LOC107490069 [Arachis duranensis]	83.69	0.0e+00	XP_015966327.1	27.7	1.4e-11	sp|Q9M3G7|ATM_ARATH	Serine/threonine-protein kinase ATM OS=Arabidopsis thaliana GN=ATM PE=2 SV=1	At3g48190	69.7	2.8e-11	KOG0892	Protein kinase ATM/Tel1, involved in telomere length regulation and DNA repair	69.7	Signal transduction mechanisms;Chromatin structure and dynamics;Replication, recombination and repair;Cell cycle control, cell division, chromosome partitioning	K04728|1|6.5e-30|135.6|pmum:103338375|serine-protein kinase ATM [EC:2.7.11.1]!K17398|3|1.8e-24|117.5|lsv:111884521|DNA (cytosine-5)-methyltransferase 3A [EC:2.1.1.37]	NA	GO:0003676//nucleic acid binding	-
Unigene6916	62.4169	50.8125	42.5622	15.0353	18.6946	20.5292	0.34828	0.00480695	Down	S251;S293;S301;S253;T254;T257	E3 ubiquitin-protein ligase ATL31 [Arachis ipaensis]	90.53	2.2e-178	XP_016204231.1	35.1	1.8e-44	sp|Q8RXX9|ATL6_ARATH	E3 ubiquitin-protein ligase ATL6 OS=Arabidopsis thaliana GN=ATL6 PE=1 SV=2	At3g05200	177.6	3.6e-44	KOG0800	FOG: Predicted E3 ubiquitin ligase	177.6	Posttranslational modification, protein turnover, chaperones	K10664|1|4.2e-179|629.8|aip:107644818|E3 ubiquitin-protein ligase ATL6/9/15/31/42/55 [EC:2.3.2.27]	GO:0043161//proteasome-mediated ubiquitin-dependent protein catabolic process	GO:0061630//ubiquitin protein ligase activity;GO:0016874//ligase activity	GO:0016021//integral component of membrane
Unigene7716	77.743	56.0293	56.7578	0	29.8021	36.2192	0.346513	0.0349973	Down	S410;S258;S259;S74;S75;S108;S113;S118;S124;T390;S393	hypothetical protein TanjilG_31722 [Lupinus angustifolius]	37.94	1.5e-68	OIW13833.1	-	-	-	-	-	-	-	-	-	-	-	K14651|1|7.5e-06|54.7|pxb:103960034|transcription initiation factor TFIID subunit 15	NA	GO:0003723//RNA binding	-
CL940.Contig2	56.0071	59.1949	62.9381	0	18.4407	43.2387	0.346241	0.037655	Down	S131	probable protein phosphatase 2C 60 [Arachis duranensis]	95.03	3.2e-199	XP_015938131.1	75.6	1.2e-158	sp|Q9SZ53|P2C60_ARATH	Probable protein phosphatase 2C 60 OS=Arabidopsis thaliana GN=At4g31860 PE=2 SV=1	At4g31860	557	2.4e-158	KOG0698	Serine/threonine protein phosphatase	557	Signal transduction mechanisms	K17499|1|6.0e-200|699.1|adu:107463778|protein phosphatase 1G [EC:3.1.3.16]	NA	GO:0046872//metal ion binding;GO:0004722//protein serine/threonine phosphatase activity	-
CL6642.Contig2	352.118	197.969	450.349	78.8083	128.503	136.779	0.34394	0.0444675	Down	S448;S452;S988	E3 ubiquitin-protein ligase KEG [Arachis ipaensis]	97.43	0.0e+00	XP_016179664.1	75.9	0.0e+00	sp|Q9FY48|KEG_ARATH	E3 ubiquitin-protein ligase KEG OS=Arabidopsis thaliana GN=KEG PE=1 SV=2	At5g13530_3	539.3	2.3e-152	KOG0504	FOG: Ankyrin repeat	539.3	General function prediction only	K16279|1|0.0e+00|3046.1|gmx:100777576|E3 ubiquitin-protein ligase KEG [EC:2.7.11.1 2.3.2.27]	GO:0006468//protein phosphorylation;GO:0009738//abscisic acid-activated signaling pathway;GO:0048589//developmental growth;GO:0006952//defense response;GO:0032940//secretion by cell;GO:0045324//late endosome to vacuole transport;GO:0009788//negative regulation of abscisic acid-activated signaling pathway	GO:0016874//ligase activity;GO:0004674//protein serine/threonine kinase activity;GO:0043621//protein self-association;GO:0004672//protein kinase activity;GO:0046872//metal ion binding;GO:0004842//ubiquitin-protein transferase activity;GO:0005524//ATP binding	GO:0005802//trans-Golgi network;GO:0005769//early endosome
CL6445.Contig1	34.6095	40.8346	38.1649	9.64888	13.5346	15.7514	0.342709	0.000604157	Down	S161;S274;S273	glycine-rich RNA-binding protein RZ1B isoform X1 [Arachis duranensis]	95.68	3.7e-163	XP_015942006.1	59.5	2.9e-88	sp|O22703|RZ1B_ARATH	Glycine-rich RNA-binding protein RZ1B OS=Arabidopsis thaliana GN=RZ1B PE=2 SV=1	At5g04280	310.1	3.9e-84	KOG0118	FOG: RRM domain	310.1	General function prediction only	K12885|1|7.0e-164|578.9|adu:107467424|heterogeneous nuclear ribonucleoprotein G	NA	GO:0003723//RNA binding;GO:0008270//zinc ion binding	-
CL1970.Contig1	47.8924	54.9877	54.2408	7.06906	19.2099	27.2861	0.340916	0.00537626	Down	S242;S244;S246;S219;Y230;S225;S226;S228;Y204;S201;T252;S253;S261;S297;S289;Y291;Y294;T300	serine/arginine-rich splicing factor RS40 isoform X1 [Arachis duranensis]	92.12	1.5e-179	XP_015941515.1	56.9	3.8e-87	sp|P92966|SRS41_ARATH	Serine/arginine-rich splicing factor RS41 OS=Arabidopsis thaliana GN=RS41 PE=1 SV=2	At5g52040	319.3	7.5e-87	KOG0106	Alternative splicing factor SRp55/B52/SRp75 (RRM superfamily)	319.3	RNA processing and modification	K12893|1|2.8e-180|633.6|adu:107467023|splicing factor, arginine/serine-rich 4/5/6	GO:0000398//mRNA splicing, via spliceosome	GO:0003723//RNA binding	GO:0005681//spliceosomal complex
CL6007.Contig3	272.099	228.837	218.14	0	106.027	138.595	0.340189	0.0245279	Down	S175	uncharacterized protein LOC107635110 isoform X3 [Arachis ipaensis]	82.5	0.0e+00	XP_016193967.1	29.8	5.1e-17	sp|F4KBP5|CHR4_ARATH	Protein CHROMATIN REMODELING 4 OS=Arabidopsis thaliana GN=CHR4 PE=2 SV=1	At5g44800	87.8	1.0e-16	KOG0383	Predicted helicase	87.8	General function prediction only	K03580|1|2.5e-21|107.1|pda:103713520|ATP-dependent helicase HepA [EC:3.6.4.-]	GO:0031627//telomeric loop formation	GO:0003691//double-stranded telomeric DNA binding;GO:0003677//DNA binding	GO:0000783//nuclear telomere cap complex
Unigene43	354.019	391.547	387.807	133.798	99.5419	149.998	0.338228	0.000195445	Down	S524;Y271;T272;S69;S29;S107;S109	uncharacterized protein LOC107466781 [Arachis duranensis]	91.48	0.0e+00	XP_015941265.1	-	-	-	-	-	-	-	-	-	-	-	K22909|1|4.0e-121|438.7|egr:104421727|zinc finger CCCH domain-containing protein 13	GO:0031047//gene silencing by RNA	NA	GO:0005655//nucleolar ribonuclease P complex
CL2075.Contig1	9.32547	8.91227	14.8098	1.93207	2.59856	6.62003	0.337413	0.0383244	Down	S3;S9;S6;S387;S392;T403	uncharacterized protein LOC107624701 [Arachis ipaensis]	93.13	5.1e-217	XP_016182644.1	-	-	-	-	At5g11100	50.4	8.3e-06	KOG1012	Ca2+-dependent lipid-binding protein CLB1/vesicle protein vp115/Granuphilin A, contains C2 domain	50.4	General function prediction only	K00895|1|1.6e-15|86.7|dct:110098534|diphosphate-dependent phosphofructokinase [EC:2.7.1.90]	-	-	-
Unigene35043	1098.56	736.696	818.293	93.9287	322.006	478.005	0.336885	0.0199227	Down	T98;S100;T103;S107;S147;S153;S156;S162	HMG-Y-related protein A [Arachis duranensis]	90.23	1.1e-88	XP_015956743.1	61.5	6.5e-57	sp|Q00423|HMGYA_SOYBN	HMG-Y-related protein A OS=Glycine max PE=2 SV=1	-	-	-	-	-	-	-	K11275|1|3.0e-51|204.1|pda:103715347|histone H1/5	GO:0006355//regulation of transcription, DNA-templated;GO:0006334//nucleosome assembly	GO:0003677//DNA binding	GO:0005634//nucleus;GO:0000786//nucleosome
Unigene24200	82.1221	137.09	118.793	16.0725	33.1859	64.4789	0.336496	0.0254006	Down	S159;S4;S7;S401;S67;T355;S324;T327;S387;S69;S70	phototropin-1 isoform X2 [Arachis duranensis]	93.35	0.0e+00	XP_015935649.1	68.6	0.0e+00	sp|O48963|PHOT1_ARATH	Phototropin-1 OS=Arabidopsis thaliana GN=PHOT1 PE=1 SV=1	At2g44830	360.5	8.8e-99	KOG0610	Putative serine/threonine protein kinase	360.5	General function prediction only	K20715|1|0.0e+00|1788.5|aip:107612812|phototropin [EC:2.7.11.1]	GO:0035556//intracellular signal transduction	GO:0000155//phosphorelay sensor kinase activity;GO:0004674//protein serine/threonine kinase activity;GO:0005524//ATP binding	GO:0005737//cytoplasm;GO:0005634//nucleus;GO:0005622//intracellular;GO:0005886//plasma membrane
Unigene1210	289.236	307.789	352.783	0	124.412	193.065	0.334255	0.024049	Down	S560;S562;S581;S583	uncharacterized protein LOC107630907 [Arachis ipaensis]	93.76	0.0e+00	XP_016189678.1	-	-	-	-	-	-	-	-	-	-	-	K12812|1|2.1e-83|312.8|gra:105771841|ATP-dependent RNA helicase UAP56/SUB2 [EC:3.6.4.13]!K19307|2|1.6e-22|110.5|vra:106774751|25S rRNA (uracil2634-N3)-methyltransferase [EC:2.1.1.313]!K04733|3|6.6e-21|105.1|ats:109751723|interleukin-1 receptor-associated kinase 4 [EC:2.7.11.1]!K18081|4|4.9e-08|62.4|bna:106425271|myotubularin-related protein 1/2 [EC:3.1.3.64 3.1.3.95]	-	-	-
CL3558.Contig1	1.64507	2.64062	2.63196	0	0.798328	1.47375	0.328447	0.0453489	Down	Y288;S294;T295;S369;S358	protein ABHD17B [Arachis ipaensis]	98.42	3.2e-218	XP_016187620.1	-	-	-	-	At4g24760	558.9	6.5e-159	KOG1552	Predicted alpha/beta hydrolase	558.9	General function prediction only	K01076|1|3.6e-203|709.9|var:108331976|abhydrolase domain-containing protein 17 [EC:3.1.2.22]	NA	GO:0016787//hydrolase activity	-
Unigene14610	411.335	309.392	428.118	0	96.3856	280.617	0.328158	0.0464221	Down	S228	hypothetical protein GLYMA_05G184100 [Glycine max]	88.03	5.8e-115	KRH59451.1	81.6	5.2e-108	sp|Q9C9C5|RL63_ARATH	60S ribosomal protein L6-3 OS=Arabidopsis thaliana GN=RPL6C PE=2 SV=1	At1g74050	388.3	1.0e-107	KOG1694	60s ribosomal protein L6	388.3	Translation, ribosomal structure and biogenesis	K02934|1|2.4e-115|417.5|cam:101515781|large subunit ribosomal protein L6e	GO:0002181//cytoplasmic translation;GO:0006412//translation;GO:0000027//ribosomal large subunit assembly	GO:0003735//structural constituent of ribosome;GO:0003723//RNA binding	GO:0005840//ribosome;GO:0022625//cytosolic large ribosomal subunit
Unigene23873	253.973	292.28	316.112	44.0886	74.5754	162.816	0.326404	0.00834895	Down	S12;S838;S20;S402;T411	uncharacterized protein LOC107622357 isoform X1 [Arachis ipaensis]	92.67	0.0e+00	XP_016179713.1	-	-	-	-	At4g35560	755.7	1.0e-217	KOG1983	Tomosyn and related SNARE-interacting proteins	755.7	Intracellular trafficking, secretion, and vesicular transport	K08518|1|1.2e-309|1065.1|lja:Lj2g3v1613100.1|syntaxin-binding protein 5	GO:0017157//regulation of exocytosis	GO:0005096//GTPase activator activity;GO:0017137//Rab GTPase binding;GO:0019905//syntaxin binding	GO:0005737//cytoplasm;GO:0005886//plasma membrane
CL5063.Contig2	40.7779	26.5967	40.6098	5.93599	11.099	18.0348	0.324767	0.0143089	Down	S499;T504;S594;T596;S599;S775;S779	uncharacterized protein LOC110272306 [Arachis ipaensis]	86.52	0.0e+00	XP_020980051.1	33.8	2.8e-06	sp|F4J4Y5|MD26A_ARATH	Probable mediator of RNA polymerase II transcription subunit 26a OS=Arabidopsis thaliana GN=MED26A PE=3 SV=1	At3g48050	711.1	2.9e-204	KOG1886	BAH domain proteins	711.1	Transcription	K04733|1|3.7e-48|196.4|ats:109754742|interleukin-1 receptor-associated kinase 4 [EC:2.7.11.1]!K12472|2|1.5e-09|68.2|bvg:104885038|epidermal growth factor receptor substrate 15!K03145|3|1.2e-06|58.5|dcr:108222533|transcription elongation factor S-II!K11294|4|3.5e-06|57.0|pvu:PHAVU_011G030600g|nucleolin	GO:0006368//transcription elongation from RNA polymerase II promoter	GO:0003682//chromatin binding	GO:0070449//elongin complex;GO:0005634//nucleus
CL6992.Contig2	152.134	238.089	149.979	37.9862	66.6683	70.5967	0.324418	0.0167935	Down	S442;S446;S447;S361;S363;S365;S708;S712;T713;T948;T706;S714;S356;Y379;S383;S453;S456	protein CHUP1, chloroplastic isoform X1 [Arachis ipaensis]	93.66	0.0e+00	XP_016203018.1	69.5	0.0e+00	sp|Q9LI74|CHUP1_ARATH	Protein CHUP1, chloroplastic OS=Arabidopsis thaliana GN=CHUP1 PE=1 SV=1	CE11916	70.1	2.3e-11	KOG0612	Rho-associated, coiled-coil containing protein kinase	70.1	Signal transduction mechanisms	K13126|1|2.0e-64|250.4|ccav:112511000|polyadenylate-binding protein!K05747|3|1.0e-20|105.1|gra:105774589|Wiskott-Aldrich syndrome protein	GO:0009658//chloroplast organization	NA	GO:0009707//chloroplast outer membrane
CL7526.Contig1	305.653	238.854	312.77	0	109.226	168.408	0.323856	0.0241191	Down	S65;S99;T124;S78;S2;T8;S12;S219	syntaxin-71 [Arachis ipaensis]	98.87	1.3e-141	XP_016207932.1	78.6	2.2e-117	sp|Q9SF29|SYP71_ARATH	Syntaxin-71 OS=Arabidopsis thaliana GN=SYP71 PE=1 SV=1	SPBC36B7.07	58.2	2.5e-08	KOG3202	SNARE protein TLG1/Syntaxin 6	58.2	Intracellular trafficking, secretion, and vesicular transport	K08506|1|2.5e-142|507.3|aip:107648644|syntaxin of plants SYP7	GO:0006906//vesicle fusion;GO:0048278//vesicle docking;GO:0006886//intracellular protein transport	GO:0000149//SNARE binding;GO:0005484//SNAP receptor activity	GO:0016021//integral component of membrane;GO:0005622//intracellular;GO:0012505//endomembrane system;GO:0031201//SNARE complex
CL2997.Contig1	63.4866	109.291	93.1992	8.67832	29.2062	48.0735	0.323179	0.0269914	Down	S417;T418;S466;S467;S473;S474;Y288;S297;S300;S391;S525;S393;S294	autophagy-related protein 13b [Arachis ipaensis]	92.15	0.0e+00	XP_016189752.1	54	1.8e-162	sp|F4J8V5|AT13B_ARATH	Autophagy-related protein 13b OS=Arabidopsis thaliana GN=ATG13B PE=2 SV=1	At3g18770	570.5	3.5e-162	KOG4573	Phosphoprotein involved in cytoplasm to vacuole targeting and autophagy	570.5	Intracellular trafficking, secretion, and vesicular transport	K08331|1|0.0e+00|1137.5|aip:107630970|autophagy-related protein 13	GO:0006914//autophagy	NA	GO:1990316//Atg1/ULK1 kinase complex
CL10198.Contig2	411.048	475.209	340.292	25.4372	124.669	242.908	0.320423	0.0198269	Down	S318;T327;S322;S330;T169;S163	cyclin-dependent kinase D-3-like isoform X1 [Arachis duranensis]	95.43	1.6e-231	XP_020998806.1	75.9	1.5e-176	sp|P29620|CDKD1_ORYSJ	Cyclin-dependent kinase D-1 OS=Oryza sativa subsp. japonica GN=CDKD-1 PE=1 SV=1	At1g73690	599.4	4.8e-171	KOG0659	Cdk activating kinase (CAK)/RNA polymerase II transcription initiation/nucleotide excision repair factor TFIIH/TFIIK, kinase subunit CDK7	599.4	Cell cycle control, cell division, chromosome partitioning;Transcription;Replication, recombination and repair	K02202|1|3.1e-232|806.6|adu:107490678|cyclin-dependent kinase 7 [EC:2.7.11.22 2.7.11.23]	GO:0006468//protein phosphorylation;GO:0045944//positive regulation of transcription from RNA polymerase II promoter	GO:0004674//protein serine/threonine kinase activity;GO:0004693//cyclin-dependent protein serine/threonine kinase activity;GO:0005524//ATP binding	GO:0005737//cytoplasm;GO:0070985//TFIIK complex
CL4054.Contig1	58.9393	57.7089	47.2319	0	30.0153	22.3712	0.319664	0.0188583	Down	S121;S3;S8	uncharacterized protein LOC107613173 isoform X1 [Arachis ipaensis]	95.28	1.9e-172	XP_016170522.1	-	-	-	-	-	-	-	-	-	-	-	K11507|1|3.5e-173|610.1|aip:107613173|centromere protein O	GO:0034508//centromere complex assembly	NA	GO:0000776//kinetochore
CL3954.Contig1	34.1062	44.8068	48.4956	1.93869	23.4051	15.2487	0.318601	0.0189764	Down	S253;S260;T475;S490;S123	ninja-family protein mc410 isoform X1 [Arachis duranensis]	91.5	2.0e-260	XP_015966543.1	48.6	1.5e-124	sp|Q53HY2|NINJA_TOBAC	Ninja-family protein mc410 OS=Nicotiana tabacum GN=MC410 PE=2 SV=1	-	-	-	-	-	-	-	K05747|1|7.1e-10|68.2|vvi:104882322|Wiskott-Aldrich syndrome protein	GO:0007165//signal transduction	-	-
Unigene20493	103.881	148.441	156.27	0	52.1605	77.81	0.318093	0.0298275	Down	S679;S458;S197	uncharacterized protein LOC107479123 [Arachis duranensis]	86.43	0.0e+00	XP_015954755.1	-	-	-	-	At3g48050	107.5	1.4e-22	KOG1886	BAH domain proteins	107.5	Transcription	K04733|1|4.5e-06|56.6|ats:109754742|interleukin-1 receptor-associated kinase 4 [EC:2.7.11.1]	GO:0006368//transcription elongation from RNA polymerase II promoter	GO:0003746//translation elongation factor activity	GO:0070449//elongin complex;GO:0005634//nucleus
CL1454.Contig1	2049.2	1338.24	1616.41	302.104	614.163	669.623	0.316935	0.00852285	Down	S543	probable serine/threonine-protein kinase WNK4 [Arachis ipaensis]	89.19	3.5e-299	XP_016200904.1	60.3	3.5e-187	sp|Q9LVL5|WNK4_ARATH	Probable serine/threonine-protein kinase WNK4 OS=Arabidopsis thaliana GN=WNK4 PE=1 SV=1	At5g58350	652.5	6.8e-187	KOG0584	Serine/threonine protein kinase	652.5	General function prediction only	K08867|1|6.5e-300|1031.9|aip:107642066|WNK lysine deficient protein kinase [EC:2.7.11.1]	GO:0006468//protein phosphorylation;GO:0035556//intracellular signal transduction	GO:0004674//protein serine/threonine kinase activity;GO:0004672//protein kinase activity;GO:0005524//ATP binding	GO:0005829//cytosol
CL4028.Contig1	30.9732	34.4594	52.2604	0	18.0295	19.2044	0.316365	0.0415416	Down	S31	dr1-associated corepressor [Arachis ipaensis]	82.78	9.1e-90	XP_016170835.1	-	-	-	-	At3g12480	115.2	1.4e-25	KOG1659	Class 2 transcription repressor NC2, alpha subunit (DRAP1)	115.2	Transcription	K21752|1|1.7e-90|334.7|aip:107613383|Dr1-associated corepressor	NA	GO:0046982//protein heterodimerization activity	GO:0005634//nucleus
CL6562.Contig4	252.151	246.91	285.83	40.9984	109.902	96.972	0.315805	0.00184027	Down	S16;S21;S412	PREDICTED: calcium-dependent protein kinase 29-like isoform X1 [Lupinus angustifolius]	81.06	8.2e-244	XP_019453364.1	69.2	1.3e-206	sp|P53683|CDPKJ_ORYSJ	Calcium-dependent protein kinase 19 OS=Oryza sativa subsp. japonica GN=CPK19 PE=2 SV=2	#REF!	782.3	5.1e-226	KOG0032	Ca2+/calmodulin-dependent protein kinase, EF-Hand protein superfamily	782.3	Signal transduction mechanisms	K13412|1|1.5e-244|847.8|lang:109354963|calcium-dependent protein kinase [EC:2.7.11.1]	GO:0050832//defense response to fungus;GO:0018105//peptidyl-serine phosphorylation;GO:0009738//abscisic acid-activated signaling pathway;GO:1901002//positive regulation of response to salt stress;GO:0035556//intracellular signal transduction;GO:0046777//protein autophosphorylation	GO:0004683//calmodulin-dependent protein kinase activity;GO:0009931//calcium-dependent protein serine/threonine kinase activity;GO:0005516//calmodulin binding;GO:0004672//protein kinase activity;GO:0005524//ATP binding;GO:0005509//calcium ion binding	GO:0005737//cytoplasm;GO:0005634//nucleus
CL9793.Contig1	78.741	87.2364	115.686	0	35.7457	53.195	0.315769	0.0288327	Down	T556;T565;S672	ATP-dependent zinc metalloprotease FTSH 2, chloroplastic [Arachis ipaensis]	98.29	0.0e+00	XP_016190443.1	85.4	0.0e+00	sp|O80860|FTSH2_ARATH	ATP-dependent zinc metalloprotease FTSH 2, chloroplastic OS=Arabidopsis thaliana GN=FTSH2 PE=1 SV=1	At2g30950	1144.4	0.0e+00	KOG0731	AAA+-type ATPase containing the peptidase M41 domain	1144.4	Posttranslational modification, protein turnover, chaperones	K03798|1|0.0e+00|1340.9|aip:107631498|cell division protease FtsH [EC:3.4.24.-]	GO:0010206//photosystem II repair;GO:0010304//PSII associated light-harvesting complex II catabolic process;GO:0010205//photoinhibition;GO:0006508//proteolysis;GO:0010027//thylakoid membrane organization	GO:0004176//ATP-dependent peptidase activity;GO:0004222//metalloendopeptidase activity;GO:0005524//ATP binding;GO:0008237//metallopeptidase activity;GO:0008270//zinc ion binding	GO:0009535//chloroplast thylakoid membrane;GO:0009941//chloroplast envelope;GO:0016021//integral component of membrane
CL8538.Contig1	668.769	764.003	677.019	86.3066	113.588	458.283	0.311963	0.0172863	Down	S153;S155;S172	uncharacterized protein LOC107605909 isoform X2 [Arachis ipaensis]	94.56	5.5e-123	XP_016163343.1	50	7.5e-08	sp|E5RQA1|GHD7_ORYSJ	Transcription factor GHD7 OS=Oryza sativa subsp. japonica GN=GHD7 PE=1 SV=1	At5g15850	55.1	1.9e-07	KOG1601	GATA-4/5/6 transcription factors	55.1	Transcription	K22377|1|5.3e-11|70.9|smo:SELMODRAFT_439982|E3 ubiquitin-protein ligase listerin [EC:2.3.2.27]!K03539|3|9.0e-11|70.1|osa:4349529|ribonuclease P/MRP protein subunit RPP1 [EC:3.1.26.5]	NA	NA	GO:0005634//nucleus
Unigene16269	745.413	842.753	754.958	56.963	212.652	460.1	0.311428	0.0114204	Down	S458	vesicle-fusing ATPase [Arachis ipaensis]	97.71	0.0e+00	XP_016190089.1	79.4	0.0e+00	sp|Q9M0Y8|NSF_ARATH	Vesicle-fusing ATPase OS=Arabidopsis thaliana GN=NSF PE=2 SV=2	At4g04910	1156.7	0.0e+00	KOG0741	AAA+-type ATPase	1156.7	Posttranslational modification, protein turnover, chaperones	K06027|1|0.0e+00|1330.1|lang:109349358|vesicle-fusing ATPase [EC:3.6.4.6]	NA	GO:0005524//ATP binding	GO:0005773//vacuole;GO:0005794//Golgi apparatus;GO:0009506//plasmodesma;GO:0005886//plasma membrane
CL2932.Contig3	132.316	107.951	110.624	18.539	34.3424	55.7982	0.309725	0.00368907	Down	S22;Y194;S197;S5;Y8;Y9;S10;S195;S276;S247;S278;T248	serine/arginine-rich SC35-like splicing factor SCL30 [Arachis ipaensis]	97.2	2.9e-163	XP_016166711.1	61.9	7.4e-87	sp|Q8L3X8|SRC30_ARATH	Serine/arginine-rich SC35-like splicing factor SCL30 OS=Arabidopsis thaliana GN=SCL30 PE=1 SV=1	At3g55460	278.1	1.7e-74	KOG0118	FOG: RRM domain	278.1	General function prediction only	K12900|1|5.5e-164|579.3|aip:107609314|FUS-interacting serine-arginine-rich protein 1	GO:0006979//response to oxidative stress	GO:0042802//identical protein binding;GO:0003723//RNA binding;GO:0003729//mRNA binding	GO:0016607//nuclear speck
CL618.Contig3	16.1316	21.5199	16.8122	0	7.01113	9.68997	0.306647	0.0197997	Down	T207;S66;S427;S430	uncharacterized protein LOC107644677 [Arachis ipaensis]	88.35	8.1e-274	XP_016204083.1	22	7.7e-11	sp|F4IQK5|VCL21_ARATH	Vicilin-like seed storage protein At2g18540 OS=Arabidopsis thaliana GN=At2g18540 PE=3 SV=1	At5g08450	369	1.4e-101	KOG4843	Uncharacterized conserved protein	369	Function unknown	K22909|1|1.2e-157|559.3|lja:Lj0g3v0221269.1|zinc finger CCCH domain-containing protein 13!K11984|4|1.5e-19|100.5|ppp:112292381|U4/U6.U5 tri-snRNP-associated protein 1	GO:0016575//histone deacetylation	-	-
CL615.Contig1	55.1959	76.1956	66.2444	0	16.3899	43.8388	0.304746	0.0317934	Down	T28;S30;T32	mitogen-activated protein kinase kinase 2 isoform X1 [Arachis ipaensis]	96.38	2.9e-200	XP_016202464.1	68.2	2.0e-142	sp|Q9S7U9|M2K2_ARATH	Mitogen-activated protein kinase kinase 2 OS=Arabidopsis thaliana GN=MKK2 PE=1 SV=2	At4g29810	503.1	4.0e-142	KOG0581	Mitogen-activated protein kinase kinase (MAP2K)	503.1	Signal transduction mechanisms	K20603|1|5.4e-201|702.6|aip:107643359|mitogen-activated protein kinase kinase 2 [EC:2.7.12.2]	GO:0007346//regulation of mitotic cell cycle;GO:0031098//stress-activated protein kinase signaling cascade;GO:0032147//activation of protein kinase activity;GO:0023014//signal transduction by protein phosphorylation	GO:0004674//protein serine/threonine kinase activity;GO:0005524//ATP binding	GO:0005737//cytoplasm
Unigene37050	169.324	216.047	230.59	48.988	31.2368	107.314	0.304465	0.00838345	Down	Y436;S437;T439;T443;S759;S763	uncharacterized protein LOC107613019 [Arachis ipaensis]	89.41	0.0e+00	XP_016170324.1	-	-	-	-	At5g21080	487.3	5.3e-137	KOG1877	Putative transmembrane protein cmp44E	487.3	General function prediction only	K21842|1|0.0e+00|1465.3|aip:107613019|protein EFR3	-	-	-
Unigene5537	158.96	155.407	203.768	0	74.7684	82.6905	0.303895	0.0171108	Down	S261;T266;S287;S290;S291;S296;S297	uncharacterized protein LOC107619223 [Arachis ipaensis]	89.89	1.4e-183	XP_016176958.1	27.2	1.2e-06	sp|Q7XTT4|NUCL2_ORYSJ	Nucleolin 2 OS=Oryza sativa subsp. japonica GN=Os04g0620700 PE=2 SV=2	At2g20410	134.8	2.8e-31	KOG2845	Activating signal cointegrator 1	134.8	Transcription	-	GO:0045893//positive regulation of transcription, DNA-templated	GO:0003713//transcription coactivator activity	GO:0005634//nucleus
Unigene26457	125.677	104.703	150.405	23.3369	18.2377	74.1437	0.303894	0.0164068	Down	S220;S3;S4	pathogen-related protein [Arachis ipaensis]	89.83	5.4e-123	XP_016165613.1	53.2	3.7e-68	sp|P16273|PRPX_HORVU	Pathogen-related protein OS=Hordeum vulgare PE=2 SV=2	-	-	-	-	-	-	-	-	-	-	-
CL1101.Contig1	94.4006	81.7506	78.429	12.3319	22.4951	42.1708	0.30245	0.00410833	Down	S516;S208;S210	hsp70-Hsp90 organizing protein 3 [Arachis ipaensis]	96.58	0.0e+00	XP_016202046.1	78.5	1.5e-264	sp|Q43468|HSOP1_SOYBN	Hsp70-Hsp90 organizing protein 1 OS=Glycine max GN=HOP1 PE=1 SV=2	At1g12270	891	1.1e-258	KOG0548	Molecular co-chaperone STI1	891	Posttranslational modification, protein turnover, chaperones	K09553|1|0.0e+00|1134.4|aip:107643025|stress-induced-phosphoprotein 1	-	-	-
CL1279.Contig2	273.438	354.958	362.674	0	80.6532	215.108	0.298426	0.0282413	Down	S214;T217;T287;Y297;T299	PREDICTED: topless-related protein 4-like isoform X1 [Glycine max]	96.44	0.0e+00	XP_006594236.1	76.8	0.0e+00	sp|Q27GK7|TPR4_ARATH	Topless-related protein 4 OS=Arabidopsis thaliana GN=TPR4 PE=1 SV=2	At3g15880	1142.5	0.0e+00	KOG0266	WD40 repeat-containing protein	1142.5	General function prediction only	K14963|1|9.2e-142|506.9|oeu:111374490|COMPASS component SWD3	GO:0006355//regulation of transcription, DNA-templated	-	-
Unigene10744	70.3523	49.2616	42.8872	0	26.7819	21.5305	0.297305	0.0309713	Down	T7;S8	uncharacterized protein At3g28850 [Arachis ipaensis]	92.94	2.1e-136	XP_016167169.1	40.8	8.5e-34	sp|Q9LH89|Y3885_ARATH	Uncharacterized protein At3g28850 OS=Arabidopsis thaliana GN=At3g28850 PE=4 SV=1	At5g58530	186.4	5.9e-47	KOG2824	Glutaredoxin-related protein	186.4	Posttranslational modification, protein turnover, chaperones	K17479|1|3.9e-137|490.0|aip:107609670|glutaredoxin domain-containing cysteine-rich protein 1	GO:0045454//cell redox homeostasis	GO:0015035//protein disulfide oxidoreductase activity;GO:0009055//electron transfer activity	GO:0005623//cell
CL4792.Contig1	214.146	229.714	400.471	43.7807	70.9269	135.996	0.296925	0.0394009	Down	S816;S817;S819;S821;S738;S746;S465;S467;S470;S472;S474;S475	synaptotagmin-5 [Arachis ipaensis]	95.06	0.0e+00	XP_016203618.1	22.9	1.0e-19	sp|Q8L706|SYT5_ARATH	Synaptotagmin-5 OS=Arabidopsis thaliana GN=SYT5 PE=2 SV=1	At3g18370	877.5	1.8e-254	KOG1012	Ca2+-dependent lipid-binding protein CLB1/vesicle protein vp115/Granuphilin A, contains C2 domain	877.5	General function prediction only	K19907|1|1.7e-16|90.9|lja:Lj4g3v1896260.1|synaptotagmin-7!K01652|3|7.7e-09|65.5|sly:101253806|acetolactate synthase I/II/III large subunit [EC:2.2.1.6]!K19938|5|1.1e-07|61.6|mis:MICPUN_109021|rabphilin-3A	NA	NA	GO:0005783//endoplasmic reticulum
CL4905.Contig5	45.6007	58.5016	51.3471	0	13.8432	32.2976	0.296822	0.0224045	Down	S381;S383;T358;S359;S1556;T1146;S222;S1566;T1373;S1334;T1337;Y320;S325	PREDICTED: ferredoxin-dependent glutamate synthase, chloroplastic [Lupinus angustifolius]	91.45	0.0e+00	XP_019437056.1	82.8	0.0e+00	sp|Q9ZNZ7|GLTB1_ARATH	Ferredoxin-dependent glutamate synthase 1, chloroplastic/mitochondrial OS=Arabidopsis thaliana GN=GLU1 PE=1 SV=3	At5g04140	2699.1	0.0e+00	KOG0399	Glutamate synthase	2699.1	Amino acid transport and metabolism	K00284|1|0.0e+00|2983.7|lang:109343289|glutamate synthase (ferredoxin) [EC:1.4.7.1]	GO:0006537//glutamate biosynthetic process	GO:0015930//glutamate synthase activity	-
Unigene2869	33.3504	36.9624	58.4574	8.50654	7.97773	21.4882	0.294885	0.0281924	Down	S14;S187;T197	cyclin-dependent kinase C-2 [Arachis duranensis]	99.42	0.0e+00	XP_015973469.1	83.5	6.8e-256	sp|Q5JK68|CDKC2_ORYSJ	Cyclin-dependent kinase C-2 OS=Oryza sativa subsp. japonica GN=CDKC-2 PE=2 SV=1	At5g10270	835.1	6.4e-242	KOG0600	Cdc2-related protein kinase	835.1	Cell cycle control, cell division, chromosome partitioning	K08819|1|0.0e+00|1094.7|adu:107496671|cyclin-dependent kinase 12/13 [EC:2.7.11.22 2.7.11.23]	GO:0006468//protein phosphorylation	GO:0004693//cyclin-dependent protein serine/threonine kinase activity;GO:0005524//ATP binding;GO:0004672//protein kinase activity	GO:0005634//nucleus
CL7281.Contig2	101.283	94.8994	89.6007	18.1456	38.5193	27.4969	0.294496	0.000584024	Down	S425;T450;S453;S452;S455;T416;S417;S418;Y420	transcription initiation factor TFIID subunit 6 isoform X1 [Arachis ipaensis]	95.96	4.5e-298	XP_016194691.1	62.5	3.7e-196	sp|Q9MAU3|TAF6_ARATH	Transcription initiation factor TFIID subunit 6 OS=Arabidopsis thaliana GN=TAF6 PE=1 SV=1	At1g04950	682.2	7.3e-196	KOG2549	Transcription initiation factor TFIID, subunit TAF6 (also component of histone acetyltransferase SAGA)	682.2	Transcription	K03131|1|1.1e-256|888.3|gmx:100783444|transcription initiation factor TFIID subunit 6	GO:0051090//regulation of DNA binding transcription factor activity;GO:0009860//pollen tube growth;GO:0006352//DNA-templated transcription, initiation	GO:0046982//protein heterodimerization activity;GO:0003743//translation initiation factor activity	GO:0005634//nucleus
Unigene43821	18.3188	43.2562	45.3305	12.8734	5.98493	12.5961	0.294227	0.0485613	Down	S660;S663;S662;Y668	AP-2 complex subunit alpha-1 [Arachis ipaensis]	97.17	0.0e+00	XP_016170150.1	79.8	0.0e+00	sp|Q8LPL6|AP2A1_ARATH	AP-2 complex subunit alpha-1 OS=Arabidopsis thaliana GN=ALPHA-ADR PE=1 SV=1	At5g22770	1631.7	0.0e+00	KOG1077	Vesicle coat complex AP-2, alpha subunit	1631.7	Intracellular trafficking, secretion, and vesicular transport	K11824|1|0.0e+00|1974.9|aip:107612889|AP-2 complex subunit alpha	GO:0006886//intracellular protein transport;GO:0016192//vesicle-mediated transport	GO:0008565//protein transporter activity	GO:0030131//clathrin adaptor complex
NP_001320637.1	93.1216	184.967	157.612	15.0945	33.5694	78.9772	0.292957	0.0364324	Down	S478;S519;S522	hypothetical protein EUTSA_v10011330mg [Eutrema salsugineum]	97	0.0e+00	XP_006392634.1	100	0.0e+00	sp|P21240|CPNB1_ARATH	Chaperonin 60 subunit beta 1, chloroplastic OS=Arabidopsis thaliana GN=CPN60B1 PE=1 SV=3	At1g55490	1145.2	0.0e+00	KOG0356	Mitochondrial chaperonin, Cpn60/Hsp60p	1145.2	Posttranslational modification, protein turnover, chaperones	K04077|1|0.0e+00|1116.3|eus:EUTSA_v10011330mg|chaperonin GroEL	GO:0006458//'de novo' protein folding;GO:0042026//protein refolding;GO:0007005//mitochondrion organization;GO:0061077//chaperone-mediated protein folding	GO:0044183//protein binding involved in protein folding;GO:0051082//unfolded protein binding;GO:0005524//ATP binding	GO:0005737//cytoplasm;GO:0016020//membrane;GO:0009570//chloroplast stroma;GO:0005829//cytosol;GO:0005739//mitochondrion;GO:0009507//chloroplast
Unigene38081	18.7891	10.7538	17.0044	1.01388	4.51074	8.09418	0.29258	0.0260153	Down	T1042;S1044;S1045;S1050;S1056;S901;S779;T988;S989;T991;S993;S1005;S1007;S800;S803;T806;S808	protein CROWDED NUCLEI 1 [Arachis ipaensis]	86.99	0.0e+00	XP_016194523.1	46.8	2.0e-279	sp|F4HRT5|CRWN1_ARATH	Protein CROWDED NUCLEI 1 OS=Arabidopsis thaliana GN=CRWN1 PE=1 SV=1	Hs12667788	132.1	6.0e-30	KOG0161	Myosin class II heavy chain	132.1	Cytoskeleton	K18626|1|2.5e-239|831.6|jre:108993276|trichohyalin!K00826|2|2.3e-115|419.9|bna:106442927|branched-chain amino acid aminotransferase [EC:2.6.1.42]	GO:0006997//nucleus organization;GO:0097298//regulation of nucleus size	NA	GO:0005829//cytosol;GO:0005635//nuclear envelope;GO:0005654//nucleoplasm;GO:0005652//nuclear lamina;GO:0000789//cytoplasmic chromatin
CL4831.Contig5	119.624	82.7003	149.019	21.2109	17.5575	62.3191	0.287717	0.0253115	Down	S7;S8	amino acid permease 3 isoform X2 [Arachis ipaensis]	89.78	1.0e-113	XP_016181864.1	71.4	4.5e-90	sp|Q38967|AAP2_ARATH	Amino acid permease 2 OS=Arabidopsis thaliana GN=AAP2 PE=1 SV=1	At5g09220	328.6	8.8e-90	KOG1303	Amino acid transporters	328.6	Amino acid transport and metabolism	K14209|1|6.9e-56|219.9|adu:107473221|solute carrier family 36 (proton-coupled amino acid transporter)	NA	NA	GO:0016021//integral component of membrane
CL7917.Contig1	69.331	62.9149	47.1543	0	19.1833	32.3167	0.287068	0.0205029	Down	T72;T74;T76	uncharacterized protein LOC107489839 isoform X1 [Arachis duranensis]	97.84	5.4e-235	XP_015966090.1	-	-	-	-	-	-	-	-	-	-	-	-	-	-	-
CL11117.Contig2	24.4208	21.6388	30.7524	0	12.4231	9.40455	0.284169	0.0164766	Down	S3;Y6;S5;S570;S572	probable alpha,alpha-trehalose-phosphate synthase [UDP-forming] 10 [Cajanus cajan]	91.07	0.0e+00	XP_020233670.1	76.3	0.0e+00	sp|Q9LRA7|TPS9_ARATH	Probable alpha,alpha-trehalose-phosphate synthase [UDP-forming] 9 OS=Arabidopsis thaliana GN=TPS9 PE=2 SV=1	At1g23870	1369.4	0.0e+00	KOG1050	Trehalose-6-phosphate synthase component TPS1 and related subunits	1369.4	Carbohydrate transport and metabolism	K16055|1|0.0e+00|1595.1|cam:101494953|trehalose 6-phosphate synthase/phosphatase [EC:2.4.1.15 3.1.3.12]	GO:0005992//trehalose biosynthetic process;GO:0070413//trehalose metabolism in response to stress	GO:0003824//catalytic activity;GO:0016791//phosphatase activity	GO:0005737//cytoplasm
Unigene16962	188.831	106.675	138.904	0	55.4183	65.6797	0.278764	0.0292748	Down	S447;S451;S453	protein FRIGIDA [Arachis duranensis]	86.48	8.7e-309	XP_015937712.1	38.9	3.8e-83	sp|P0DH90|FRIGI_ARATH	Protein FRIGIDA OS=Arabidopsis thaliana GN=FRI PE=1 SV=1	-	-	-	-	-	-	-	K20478|1|3.5e-49|199.1|han:110941666|golgin subfamily B member 1	GO:0030154//cell differentiation;GO:0009908//flower development	-	-
CL71.Contig1	104.701	84.6128	133.785	0	44.4286	43.8801	0.273318	0.018825	Down	S679;T496;S500;S583;T685;Y695;S439;T611;Y613;S615;S618;S501	serine/arginine repetitive matrix protein 1 [Arachis duranensis]	91.44	0.0e+00	XP_015952219.1	30.3	1.5e-26	sp|Q8RWY7|CYP95_ARATH	Peptidyl-prolyl cis-trans isomerase CYP95 OS=Arabidopsis thaliana GN=CYP95 PE=1 SV=2	At2g29210	507.7	4.0e-143	KOG2146	Splicing coactivator SRm160/300, subunit SRm160 (contains PWI domain)	507.7	RNA processing and modification;General function prediction only	K13171|1|0.0e+00|1582.8|adu:107476819|serine/arginine repetitive matrix protein 1	GO:0006397//mRNA processing	-	-
CL3159.Contig4	70.9488	57.2646	48.765	0	14.6433	33.5127	0.272101	0.021125	Down	S644;S651;S650;S98;S100;S105;Y106	probable transcriptional regulator SLK2 isoform X1 [Arachis duranensis]	95.5	0.0e+00	XP_015967486.1	57.5	2.3e-256	sp|Q94BP0|SLK2_ARATH	Probable transcriptional regulator SLK2 OS=Arabidopsis thaliana GN=SLK2 PE=1 SV=1	Hs4505197	78.2	7.6e-14	KOG4443	Putative transcription factor HALR/MLL3, involved in embryonic development	78.2	General function prediction only	K15168|1|9.8e-15|85.1|fve:101304180|mediator of RNA polymerase II transcription subunit 25!K14486|4|1.7e-14|84.3|csat:104736146|auxin response factor	-	-	-
CL3105.Contig1	521.871	346.456	287.234	57.9032	94.64	161.135	0.271451	0.0215607	Down	S1051;S1052	callose synthase 11 [Arachis duranensis]	94.75	0.0e+00	XP_015943005.1	70.3	0.0e+00	sp|Q9S9U0|CALSB_ARATH	Callose synthase 11 OS=Arabidopsis thaliana GN=CALS11 PE=2 SV=1	At4g04970	2573.5	0.0e+00	KOG0916	1,3-beta-glucan synthase/callose synthase catalytic subunit	2573.5	Cell wall/membrane/envelope biogenesis	K11000|1|0.0e+00|3421.3|adu:107468265|callose synthase [EC:2.4.1.-]	GO:0006075//(1->3)-beta-D-glucan biosynthetic process;GO:0007623//circadian rhythm;GO:0000003//reproduction;GO:0009555//pollen development	GO:0003843//1,3-beta-D-glucan synthase activity	GO:0016021//integral component of membrane;GO:0000148//1,3-beta-D-glucan synthase complex
CL1504.Contig3	72.3499	84.3954	116.081	8.97791	22.5048	42.5008	0.271175	0.0151926	Down	S171;S1183;S383;S386;T1824;S1831;S1821;S1829;Y1382;T1392	protein TSS [Arachis duranensis]	92.33	0.0e+00	XP_015937675.1	47.3	0.0e+00	sp|F4JKH6|TSS_ARATH	Protein TSS OS=Arabidopsis thaliana GN=TSS PE=1 SV=1	At4g28080	1283.9	0.0e+00	KOG1839	Uncharacterized protein CLU1/cluA/TIF31 involved in mitochondrial morphology/distribution, also found associated with eIF-3	1283.9	General function prediction only	K03255|1|0.0e+00|3438.7|adu:107463399|protein TIF31	NA	GO:0003743//translation initiation factor activity	GO:0005634//nucleus;GO:0005829//cytosol
CL4367.Contig1	46.9652	64.0084	46.8721	0	18.9507	23.5667	0.269361	0.0138797	Down	S373;T368;S405;S407;S6;T422;S423;S424	ultraviolet-B receptor UVR8 [Arachis ipaensis]	95.28	9.2e-257	XP_016169734.1	74	7.0e-201	sp|Q9FN03|UVR8_ARATH	Ultraviolet-B receptor UVR8 OS=Arabidopsis thaliana GN=UVR8 PE=1 SV=1	At5g63860	697.6	1.4e-200	KOG1426	FOG: RCC1 domain	697.6	Function unknown	K10614|1|7.9e-194|679.1|cqi:110701299|E3 ubiquitin-protein ligase HERC3 [EC:2.3.2.26]	GO:0010224//response to UV-B;GO:0009649//entrainment of circadian clock	GO:0009881//photoreceptor activity;GO:0003682//chromatin binding;GO:0042803//protein homodimerization activity	GO:0005634//nucleus;GO:0000785//chromatin;GO:0005829//cytosol
CL1054.Contig1	17.3744	18.151	35.2383	4.68115	5.14617	9.14479	0.268105	0.0451176	Down	S691;S849;S859;T864;T866;S867	villin-3 [Arachis ipaensis]	94.65	0.0e+00	XP_016205008.1	72.6	0.0e+00	sp|O81645|VILI3_ARATH	Villin-3 OS=Arabidopsis thaliana GN=VLN3 PE=1 SV=2	At2g41740	1397.1	0.0e+00	KOG0443	Actin regulatory proteins (gelsolin/villin family)	1397.1	Cytoskeleton	K05768|1|0.0e+00|1699.1|lang:109340845|gelsolin	GO:0016049//cell growth;GO:2000012//regulation of auxin polar transport;GO:0009630//gravitropism;GO:0051017//actin filament bundle assembly;GO:0051014//actin filament severing;GO:0051693//actin filament capping	GO:0051015//actin filament binding	GO:0032432//actin filament bundle
CL8238.Contig2	136.129	111.181	133.918	19.024	39.1034	43.1278	0.265602	0.0010274	Down	S201;S123;S24;S25;S26;S29;S154;T157;T158;Y161	uncharacterized protein At3g27210 [Arachis ipaensis]	66.95	4.3e-71	XP_016162255.1	29.8	1.2e-17	sp|Q9LK32|Y3721_ARATH	Uncharacterized protein At3g27210 OS=Arabidopsis thaliana GN=Y-2 PE=1 SV=1	-	-	-	-	-	-	-	-	-	-	-
CL1005.Contig1	741.895	499.616	674.899	42.4395	106.464	360.075	0.265589	0.0178482	Down	S127;S152;S158	probable sucrose-phosphate synthase 2 [Arachis ipaensis]	96.68	0.0e+00	XP_016197210.1	81.2	5.6e-273	sp|Q8RY24|SPSA3_ARATH	Probable sucrose-phosphate synthase 3 OS=Arabidopsis thaliana GN=SPS3 PE=2 SV=1	At1g04920	937.6	1.1e-272	KOG0853	Glycosyltransferase	937.6	Cell wall/membrane/envelope biogenesis	K00696|1|0.0e+00|1116.3|aip:107638448|sucrose-phosphate synthase [EC:2.4.1.14]	GO:0005985//sucrose metabolic process	GO:0046524//sucrose-phosphate synthase activity;GO:0016157//sucrose synthase activity	-
CL11766.Contig1	51.5943	34.3522	57.9726	0	8.33495	29.619	0.263717	0.0352635	Down	T564;Y565;S567;S311	dual specificity protein kinase splA isoform X2 [Arachis ipaensis]	90.97	0.0e+00	XP_016197858.1	57.5	2.9e-97	sp|Q9C9U5|SIS8_ARATH	Probable serine/threonine-protein kinase SIS8 OS=Arabidopsis thaliana GN=SIS8 PE=1 SV=1	At3g06620	845.5	6.3e-245	KOG0192	Tyrosine kinase specific for activated (GTP-bound) p21cdc42Hs	845.5	Signal transduction mechanisms	K04424|1|6.1e-100|367.9|sbi:8085533|sterile alpha motif and leucine zipper containing kinase AZK [EC:2.7.11.25]	GO:0006355//regulation of transcription, DNA-templated;GO:0035556//intracellular signal transduction	GO:0004674//protein serine/threonine kinase activity;GO:0004871//signal transducer activity;GO:0004672//protein kinase activity;GO:0005524//ATP binding	GO:0005622//intracellular
CL7838.Contig1	95.3492	74.7654	80.3879	0	38.1874	27.613	0.262674	0.00890717	Down	S53	LOW QUALITY PROTEIN: protein indeterminate-domain 2-like [Arachis duranensis]	91.8	1.5e-288	XP_015964045.2	59.6	1.6e-162	sp|Q9LVQ7|IDD1_ARATH	Protein indeterminate-domain 1 OS=Arabidopsis thaliana GN=IDD1 PE=1 SV=1	At5g66730	570.5	3.1e-162	KOG1721	FOG: Zn-finger	570.5	General function prediction only	K04733|1|8.3e-12|74.7|dcr:108217852|interleukin-1 receptor-associated kinase 4 [EC:2.7.11.1]!K22748|3|4.6e-10|68.9|bdi:100829404|histone-lysine N-methyltransferase ATXR3 [EC:2.1.1.43]!K21952|4|7.8e-10|68.2|vcn:VOLCADRAFT_94396|CASK-interacting protein	NA	GO:0046872//metal ion binding;GO:0003676//nucleic acid binding	-
Unigene38184	238.725	181.772	175.536	0	83.9504	71.4828	0.26078	0.0112288	Down	T59;S314;S16;S18;S22;S509;T316;S317	protein-tyrosine-phosphatase MKP1 [Arachis ipaensis]	93.51	0.0e+00	XP_016194646.1	50.1	5.9e-225	sp|Q9C5S1|MKP1_ARATH	Protein-tyrosine-phosphatase MKP1 OS=Arabidopsis thaliana GN=MKP1 PE=1 SV=1	#REF!	533.9	5.0e-151	KOG1716	Dual specificity phosphatase	533.9	Defense mechanisms	K10999|1|1.5e-137|493.0|han:110910338|cellulose synthase A [EC:2.4.1.12]!K04459|2|3.5e-134|481.9|vra:106766435|dual specificity MAP kinase phosphatase [EC:3.1.3.16 3.1.3.48]	NA	GO:0004725//protein tyrosine phosphatase activity;GO:0051015//actin filament binding;GO:0008138//protein tyrosine/serine/threonine phosphatase activity	-
CL3035.Contig2	15.7078	23.3817	30.0744	4.45034	5.04874	8.47285	0.259845	0.017019	Down	S18;S220;S235;S245;S247	stem-specific protein TSJT1 [Arachis ipaensis]	98.04	1.2e-144	XP_016171272.1	39.1	2.2e-26	sp|P24805|TSJT1_TOBAC	Stem-specific protein TSJT1 OS=Nicotiana tabacum GN=TSJT1 PE=2 SV=1	-	-	-	-	-	-	-	K13783|1|6.5e-23|110.5|mdm:103409501|MFS transporter, OPA family, solute carrier family 37 (glycerol-3-phosphate transporter), member 1/2!K01953|2|2.2e-07|58.9|zma:100192350|asparagine synthase (glutamine-hydrolysing) [EC:6.3.5.4]	-	-	-
Unigene15626	20.7049	38.1719	49.0657	0	12.1013	15.0363	0.251407	0.0464585	Down	T90;T92;S15;T11	histone-lysine N-methyltransferase, H3 lysine-9 specific SUVH1 [Arachis ipaensis]	95.42	0.0e+00	XP_016161851.1	56.9	5.1e-230	sp|Q93YF5|SUVH1_TOBAC	Histone-lysine N-methyltransferase, H3 lysine-9 specific SUVH1 OS=Nicotiana tabacum GN=SUVH1 PE=1 SV=1	At1g73100_2	312.4	2.0e-84	KOG1082	Histone H3 (Lys9) methyltransferase SUV39H1/Clr4, required for transcriptional silencing	312.4	Chromatin structure and dynamics;Transcription	K11420|1|0.0e+00|1376.3|aip:107604714|euchromatic histone-lysine N-methyltransferase [EC:2.1.1.43]	NA	GO:0018024//histone-lysine N-methyltransferase activity;GO:0008270//zinc ion binding	GO:0005634//nucleus;GO:0005694//chromosome
Unigene10975	75.7105	141.388	183.477	25.0554	32.8846	42.6096	0.251013	0.0345685	Down	T460;S462;S434;T24;S30;S219;S221;S222;S223	protein TIME FOR COFFEE isoform X1 [Arachis duranensis]	93.45	0.0e+00	XP_020986896.1	44.4	2.4e-301	sp|Q94KE2|TIC_ARATH	Protein TIME FOR COFFEE OS=Arabidopsis thaliana GN=TIC PE=1 SV=2	7300238	83.6	3.3e-15	KOG2806	Chitinase	83.6	Carbohydrate transport and metabolism	K03126|1|6.9e-11|73.2|soe:110794708|transcription initiation factor TFIID subunit 12!K08818|2|8.4e-09|66.2|ppp:112288422|cell division cycle 2-like [EC:2.7.11.22]!K11294|3|1.6e-07|62.0|brp:103871689|nucleolin!K02900|5|3.5e-07|60.8|mdm:108170911|large subunit ribosomal protein L27Ae	-	-	-
CL2684.Contig1	132.223	121.806	130.652	0	22.9628	72.9998	0.24946	0.0115469	Down	S44;S63	transcription initiation factor IIE subunit beta [Arachis duranensis]	90.91	3.2e-80	XP_015964456.1	-	-	-	-	At4g20330	219.9	3.3e-57	KOG3095	Transcription initiation factor IIE, beta subunit	219.9	Transcription	K03137|1|6.0e-81|302.8|adu:107488254|transcription initiation factor TFIIE subunit beta	GO:0006355//regulation of transcription, DNA-templated;GO:0006367//transcription initiation from RNA polymerase II promoter	GO:0003677//DNA binding;GO:0003743//translation initiation factor activity	GO:0005634//nucleus;GO:0005673//transcription factor TFIIE complex
CL1258.Contig7	45.3509	76.0545	102.507	0	18.2226	37.5951	0.249283	0.0470942	Down	S128;S22;Y23;S7;S318	homeobox-DDT domain protein RLT1 [Arachis ipaensis]	90.41	0.0e+00	XP_020973077.1	47.7	0.0e+00	sp|F4HY56|RLT1_ARATH	Homeobox-DDT domain protein RLT1 OS=Arabidopsis thaliana GN=RLT1 PE=1 SV=1	Hs9910376	78.6	1.2e-13	KOG4456	Inner centromere protein (INCENP), C-terminal domain	78.6	Cell cycle control, cell division, chromosome partitioning	K18730|1|1.0e-223|780.4|adu:107468272|PERQ amino acid-rich with GYF domain-containing protein!K21951|2|2.1e-75|287.7|lang:109333640|homeobox protein Hox-A11!K12811|3|7.8e-14|83.2|jre:109005365|ATP-dependent RNA helicase DDX46/PRP5 [EC:3.6.4.13]	GO:0006355//regulation of transcription, DNA-templated;GO:0006351//transcription, DNA-templated	GO:0003677//DNA binding	GO:0005634//nucleus
CL3094.Contig2	248.855	439.229	582.964	0	115.591	196.015	0.245157	0.0464313	Down	S239	chlorophyll a-b binding protein 8, chloroplastic [Arachis duranensis]	96.69	4.6e-152	XP_015972759.1	87.3	5.7e-139	sp|Q32904|CB23_PEA	Chlorophyll a-b binding protein 3, chloroplastic OS=Pisum sativum GN=lhca3 PE=1 SV=1	-	-	-	-	-	-	-	K08909|1|8.7e-153|542.3|adu:107496077|light-harvesting complex I chlorophyll a/b binding protein 3	GO:0018298//protein-chromophore linkage;GO:0009768//photosynthesis, light harvesting in photosystem I;GO:0009416//response to light stimulus;GO:0009765//photosynthesis, light harvesting	GO:0016168//chlorophyll binding;GO:0031409//pigment binding	GO:0009535//chloroplast thylakoid membrane;GO:0009941//chloroplast envelope;GO:0016021//integral component of membrane;GO:0009522//photosystem I;GO:0009523//photosystem II;GO:0010287//plastoglobule
CL6573.Contig2	19.451	32.7449	28.0472	0	6.57883	12.6605	0.239763	0.0189711	Down	S108	uncharacterized protein LOC107642813 [Arachis ipaensis]	87.77	1.9e-83	XP_016201774.1	-	-	-	-	CE17314	51.6	1.7e-06	KOG1015	Transcription regulator XNP/ATRX, DEAD-box superfamily	51.6	Transcription	-	-	-	-
CL4951.Contig1	136.278	66.661	105.464	34.3895	13.9563	24.6871	0.23681	0.0201515	Down	T2;T4;S7;S11;S12;Y14;Y18;T8	inositol transporter 1 isoform X1 [Arachis duranensis]	97.2	5.6e-279	XP_015962900.1	73.1	1.9e-218	sp|Q8VZR6|INT1_ARATH	Inositol transporter 1 OS=Arabidopsis thaliana GN=INT1 PE=1 SV=1	#REF!	747.3	1.7e-215	KOG0254	Predicted transporter (major facilitator superfamily)	747.3	General function prediction only	K08150|1|1.1e-279|964.5|adu:107486849|MFS transporter, SP family, solute carrier family 2 (myo-inositol transporter), member 13	GO:0008643//carbohydrate transport	NA	GO:0016021//integral component of membrane;GO:0009705//plant-type vacuole membrane;GO:0005887//integral component of plasma membrane
CL9886.Contig1	50.1702	90.3855	43.7514	0	14.6056	28.3681	0.233164	0.0480604	Down	S158;T161;S163;T164;T171	ACT domain-containing protein ACR12 [Arachis duranensis]	91.06	7.9e-149	XP_015941953.1	77.1	1.9e-102	sp|Q9LZ23|ACR12_ARATH	ACT domain-containing protein ACR12 OS=Arabidopsis thaliana GN=ACR12 PE=2 SV=1	-	-	-	-	-	-	-	K03844|1|4.0e-38|161.4|mng:MNEG_1379|alpha-1,2-mannosyltransferase [EC:2.4.1.131]!K20223|2|1.8e-06|56.2|zma:103644392|importin-7!K00688|3|1.8e-06|56.2|pvu:PHAVU_006G182300g|glycogen phosphorylase [EC:2.4.1.1]	NA	NA	GO:0009535//chloroplast thylakoid membrane;GO:0009570//chloroplast stroma
CL6403.Contig2	53.9804	76.4206	40.7707	0	12.9127	26.1319	0.228102	0.0266143	Down	S4;S5;S13	conserved oligomeric Golgi complex subunit 1 [Arachis duranensis]	94.08	0.0e+00	XP_020986699.1	-	-	-	-	At5g16300	1264.2	0.0e+00	KOG2033	Low density lipoprotein B-like protein	1264.2	Lipid transport and metabolism	K20288|1|0.0e+00|1984.1|adu:107466698|conserved oligomeric Golgi complex subunit 1	GO:0006891//intra-Golgi vesicle-mediated transport	NA	GO:0005794//Golgi apparatus;GO:0017119//Golgi transport complex
Unigene17093	83.8447	93.0884	116.769	13.0302	21.2239	32.5922	0.227599	0.00261645	Down	S343;S348;T355;S510;S514;S517;T431;T441;S443	phosphatidate phosphatase PAH1 isoform X1 [Arachis duranensis]	82.33	0.0e+00	XP_015934249.1	70.3	1.0e-125	sp|Q9FMN2|PAH2_ARATH	Phosphatidate phosphatase PAH2 OS=Arabidopsis thaliana GN=PAH2 PE=1 SV=1	At5g42870	448.7	2.1e-125	KOG2116	Protein involved in plasmid maintenance/nuclear protein involved in lipid metabolism	448.7	Cell motility;Lipid transport and metabolism	K15728|1|0.0e+00|1343.6|adu:107460400|phosphatidate phosphatase LPIN [EC:3.1.3.4]	NA	GO:0003723//RNA binding;GO:0008195//phosphatidate phosphatase activity	-
Unigene1404	47.154	71.9449	60.5648	0	17.7389	22.9359	0.226394	0.009707	Down	S75;S77;S88;S154;S156;S86	chaperone protein ClpB1 [Arachis ipaensis]	97.03	0.0e+00	XP_016193387.1	87.8	0.0e+00	sp|P42730|CLPB1_ARATH	Chaperone protein ClpB1 OS=Arabidopsis thaliana GN=CLPB1 PE=1 SV=2	At1g74310	1567	0.0e+00	KOG1051	Chaperone HSP104 and related ATP-dependent Clp proteases	1567	Posttranslational modification, protein turnover, chaperones	K03695|1|0.0e+00|1721.1|aip:107634378|ATP-dependent Clp protease ATP-binding subunit ClpB	GO:0019538//protein metabolic process;GO:0034605//cellular response to heat	GO:0005524//ATP binding	-
Unigene2884	464.066	724.149	878.716	41.9173	71.7085	354.092	0.226286	0.0271883	Down	S268	type IV inositol polyphosphate 5-phosphatase 3 isoform X2 [Arachis ipaensis]	91.51	0.0e+00	XP_016204455.1	55.7	3.6e-206	sp|Q8H0Z6|IP5P3_ARATH	Type IV inositol polyphosphate 5-phosphatase 3 OS=Arabidopsis thaliana GN=IP5P3 PE=1 SV=1	At1g71710	715.7	7.1e-206	KOG0565	Inositol polyphosphate 5-phosphatase and related proteins	715.7	Intracellular trafficking, secretion, and vesicular transport	K20279|1|8.7e-242|839.0|egr:104449579|synaptojanin [EC:3.1.3.36]	GO:0046856//phosphatidylinositol dephosphorylation	GO:0016787//hydrolase activity	-
Unigene21145	74.3004	79.0509	108.789	5.06896	23.2104	30.6392	0.22476	0.00682276	Down	T129;S130;T134;S135;S137;S246;S169;S174;T177;S181;S113;T118;S119;S59;T62;T159;S163	PREDICTED: putative uncharacterized protein DDB_G0290521 [Vigna angularis]	61.22	7.5e-111	XP_017435294.1	32.2	3.1e-16	sp|Q9FFW5|PERK8_ARATH	Proline-rich receptor-like protein kinase PERK8 OS=Arabidopsis thaliana GN=PERK8 PE=1 SV=1	At5g38560	84	6.0e-16	KOG1187	Serine/threonine protein kinase	84	Signal transduction mechanisms	K00430|1|1.5e-12|76.6|bdi:100822183|peroxidase [EC:1.11.1.7]!K10955|4|1.7e-11|73.2|vcn:VOLCADRAFT_121694|mucin-2	-	-	-
Unigene6132	58.167	42.2738	53.5755	0	9.91916	24.2229	0.221678	0.00918543	Down	S145;S582;T178;T281;T285;S585;S590	DNA ligase 1-like [Arachis ipaensis]	87.03	0.0e+00	XP_020972639.1	25.6	1.8e-17	sp|P31568|YCF2_OENPI	Protein Ycf2 (Fragment) OS=Oenothera picensis GN=ycf2 PE=3 SV=1	At5g55660	541.6	2.0e-153	KOG2266	Chromatin-associated protein Dek and related proteins, contains SAP DNA binding domain	541.6	Chromatin structure and dynamics	K17046|1|0.0e+00|1208.7|aip:107617270|protein DEK	GO:0006338//chromatin remodeling;GO:2000779//regulation of double-strand break repair	GO:0042393//histone binding;GO:0003682//chromatin binding;GO:0003743//translation initiation factor activity	GO:0005634//nucleus
CL4896.Contig1	31.0453	41.8955	54.7608	0	9.18139	17.4594	0.208617	0.0166932	Down	S148;Y151;T74;T96;S97;Y99;Y93;S100;T101;S105;S106;Y109;S58;Y59	TATA-binding protein-associated factor 2N [Arachis ipaensis]	76.82	2.0e-92	XP_016176273.1	71.3	5.1e-32	sp|P37219|ASR2_SOLLC	Abscisic stress-ripening protein 2 OS=Solanum lycopersicum GN=ASR2 PE=4 SV=1	At5g61030	64.3	2.8e-10	KOG0118	FOG: RRM domain	64.3	General function prediction only	K20478|1|4.6e-22|107.5|mesc:110607907|golgin subfamily B member 1	GO:0006950//response to stress	-	-
Unigene37374	160.638	136.704	277.983	21.6646	0	98.127	0.208215	0.0452877	Down	S597	BTB/POZ domain-containing protein At5g67385 [Arachis ipaensis]	94.56	0.0e+00	XP_016201657.1	67.5	1.4e-231	sp|Q66GP0|Y5738_ARATH	BTB/POZ domain-containing protein At5g67385 OS=Arabidopsis thaliana GN=At5g67385 PE=1 SV=2	-	-	-	-	-	-	-	-	-	-	-
CL11968.Contig1	235.309	168.123	158.695	7.48661	23.8165	84.7058	0.206375	0.011545	Down	S664;T669;S475;S980;S518	phosphoglucan, water dikinase, chloroplastic isoform X1 [Arachis ipaensis]	90.89	0.0e+00	XP_020966495.1	65.6	0.0e+00	sp|Q6ZY51|PWD_ARATH	Phosphoglucan, water dikinase, chloroplastic OS=Arabidopsis thaliana GN=GWD3 PE=1 SV=1	-	-	-	-	-	-	-	K15535|1|0.0e+00|2110.5|aip:107617717|phosphoglucan, water dikinase [EC:2.7.9.5]	NA	GO:0016301//kinase activity;GO:2001070//starch binding;GO:0005524//ATP binding	-
Unigene21043	57.4767	54.7641	47.6197	0	10.5815	21.9869	0.20373	0.00373243	Down	S92;S95;S59	LOW QUALITY PROTEIN: protein PHLOEM PROTEIN 2-LIKE A1 [Arachis duranensis]	73.74	2.6e-64	XP_020995998.1	-	-	-	-	-	-	-	-	-	-	-	K11450|1|1.1e-08|62.8|csv:101217308|lysine-specific histone demethylase 1A [EC:1.-.-.-]!K21751|5|7.1e-08|60.1|osa:4345446|down-regulator of transcription 1	GO:0010468//regulation of gene expression	GO:0046982//protein heterodimerization activity;GO:0003677//DNA binding;GO:0003682//chromatin binding;GO:0016491//oxidoreductase activity	GO:0005634//nucleus;GO:0005576//extracellular region
CL2125.Contig1	178.552	123.666	125.933	9.76761	25.9637	48.2161	0.19607	0.00556212	Down	S43;T129	serine/arginine-rich SC35-like splicing factor SCL28 [Arachis ipaensis]	97.13	4.7e-93	XP_016196838.1	71.3	2.8e-66	sp|Q1PDV2|SRC28_ARATH	Serine/arginine-rich SC35-like splicing factor SCL28 OS=Arabidopsis thaliana GN=SCL28 PE=1 SV=1	At5g18810	206.8	3.1e-53	KOG0118	FOG: RRM domain	206.8	General function prediction only	K12900|1|8.9e-94|345.5|aip:107638182|FUS-interacting serine-arginine-rich protein 1	GO:0007283//spermatogenesis	GO:0003723//RNA binding;GO:0003677//DNA binding	GO:0016607//nuclear speck;GO:0016021//integral component of membrane;GO:0000786//nucleosome;GO:0005634//nucleus
CL10072.Contig3	1192.05	1520.54	1504.24	81.1396	160.873	584.041	0.195894	0.00394099	Down	Y248;S261;S285;S221;S225;S313;Y118;S122	serine/arginine-rich splicing factor SR45 [Arachis duranensis]	91.15	1.7e-211	XP_015954231.1	45.3	1.3e-06	sp|Q94KD0|TA15B_ARATH	Transcription initiation factor TFIID subunit 15b OS=Arabidopsis thaliana GN=TAF15B PE=1 SV=1	Hs4885225	67.4	5.8e-11	KOG1995	Conserved Zn-finger protein	67.4	General function prediction only	K14651|1|9.0e-90|333.2|pop:7476292|transcription initiation factor TFIID subunit 15!K13209|4|2.5e-31|139.0|ppp:112291167|RNA-binding protein EWS	GO:0006355//regulation of transcription, DNA-templated	GO:0046872//metal ion binding;GO:0003723//RNA binding	-
CL11172.Contig1	30.7712	28.741	61.3477	0	12.9209	10.4444	0.193325	0.0447984	Down	S943;S967;S974;Y938	guanylate-binding protein 1-like [Cajanus cajan]	85.1	0.0e+00	XP_020218327.1	21.7	1.5e-20	sp|Q9SAF6|CRWN2_ARATH	Protein CROWDED NUCLEI 2 OS=Arabidopsis thaliana GN=CRWN2 PE=1 SV=1	At5g46070	1291.6	0.0e+00	KOG2037	Guanylate-binding protein	1291.6	General function prediction only	K20899|1|0.0e+00|1307.0|soe:110801556|guanylate-binding protein 1/3/4/7	NA	GO:0003924//GTPase activity;GO:0005525//GTP binding	-
CL7419.Contig1	259.2	403.289	650.774	0	68.7181	185.122	0.19329	0.0491917	Down	S565	probable inactive receptor kinase At5g58300 [Arachis duranensis]	95.16	0.0e+00	XP_015966875.1	68	2.4e-250	sp|Q9LVM0|Y5830_ARATH	Probable inactive receptor kinase At5g58300 OS=Arabidopsis thaliana GN=At5g58300 PE=2 SV=1	At5g41680	322.8	1.4e-87	KOG1187	Serine/threonine protein kinase	322.8	Signal transduction mechanisms	K04733|1|8.1e-235|815.8|pop:18108350|interleukin-1 receptor-associated kinase 4 [EC:2.7.11.1]	NA	GO:0005524//ATP binding;GO:0004672//protein kinase activity	GO:0016021//integral component of membrane
Unigene28342	113.67	286.245	244.899	0	18.2993	105.106	0.191381	0.0470839	Down	S4;S8;T114;S123	nuclear transcription factor Y subunit B-3 [Arachis ipaensis]	87.85	7.8e-82	XP_016197574.1	58.5	4.5e-58	sp|Q75IZ7|NFYB8_ORYSJ	Nuclear transcription factor Y subunit B-8 OS=Oryza sativa subsp. japonica GN=NFYB8 PE=1 SV=1	At4g14540	218.8	7.5e-57	KOG0869	CCAAT-binding factor, subunit A (HAP3)	218.8	Transcription	K08065|1|1.5e-82|308.1|aip:107638724|nuclear transcription Y subunit beta	GO:0006355//regulation of transcription, DNA-templated	GO:0046982//protein heterodimerization activity;GO:0043565//sequence-specific DNA binding	GO:0005634//nucleus
CL3419.Contig3	42.1445	78.0892	84.4049	0	11.1921	27.288	0.188039	0.0226404	Down	S379;S18	CBS domain-containing protein CBSCBSPB1 [Arachis ipaensis]	94.48	9.8e-285	XP_016169948.1	66.5	3.6e-199	sp|Q9FMV3|Y5349_ARATH	CBS domain-containing protein CBSCBSPB1 OS=Arabidopsis thaliana GN=CBSCBSPB1 PE=1 SV=1	-	-	-	-	-	-	-	K13436|1|2.6e-13|79.7|cam:105851362|pto-interacting protein 1 [EC:2.7.11.1]	NA	NA	GO:0016021//integral component of membrane
CL3811.Contig2	134.705	194.293	320.023	0	43.7517	75.1732	0.183237	0.0397613	Down	S549;T425;S429;S436;S562;S565	protein MEI2-like 5 [Arachis ipaensis]	92.62	0.0e+00	XP_016193083.1	52.2	7.2e-200	sp|Q6ZI17|OML2_ORYSJ	Protein MEI2-like 2 OS=Oryza sativa subsp. japonica GN=ML2 PE=2 SV=1	At1g29400	632.5	8.6e-181	KOG4660	Protein Mei2, essential for commitment to meiosis, and related proteins	632.5	Cell cycle control, cell division, chromosome partitioning	K17579|1|1.0e-38|164.5|cre:CHLREDRAFT_152680|protein phosphatase 1 regulatory subunit 42	NA	GO:0003723//RNA binding	-
CL7711.Contig1	1322.19	2263.46	2233.93	0	313.792	679.247	0.170637	0.0117324	Down	S493	trafficking protein particle complex subunit 11 [Arachis duranensis]	91.27	0.0e+00	XP_020985480.1	-	-	-	-	At5g65950	934.5	1.3e-271	KOG4386	Uncharacterized conserved protein	934.5	Function unknown	K20308|1|0.0e+00|1585.5|adu:107477871|trafficking protein particle complex subunit 11	-	-	-
Unigene8531	177.949	279.468	232.286	0	16.6749	86.9137	0.150193	0.00786389	Down	S311;S123;S125;T154;S155;S156;T159	ninja-family protein AFP3 [Arachis ipaensis]	88.49	4.4e-203	XP_016202820.1	44.3	7.4e-70	sp|Q9LQ98|AFP1_ARATH	Ninja-family protein AFP1 OS=Arabidopsis thaliana GN=AFP1 PE=1 SV=1	-	-	-	-	-	-	-	K05747|1|1.6e-18|96.7|vvi:104882322|Wiskott-Aldrich syndrome protein!K10747|2|5.5e-06|55.1|mng:MNEG_2124|DNA ligase 1 [EC:6.5.1.1 6.5.1.6 6.5.1.7]	GO:0007165//signal transduction	GO:0003676//nucleic acid binding	-
Unigene31976	395.715	1094.1	1078.45	13.994	52.6362	233.348	0.116802	0.0344798	Down	S75	luc7-like protein 3 isoform X1 [Arachis duranensis]	96.53	2.5e-193	XP_015952892.1	40.4	1.9e-12	sp|Q38953|DEAH5_ARATH	Probable pre-mRNA-splicing factor ATP-dependent RNA helicase DEAH5 OS=Arabidopsis thaliana GN=At3g26560 PE=1 SV=2	At5g51410	484.2	1.9e-136	KOG0796	Spliceosome subunit	484.2	RNA processing and modification	K12818|1|1.1e-14|83.6|nnu:104608235|ATP-dependent RNA helicase DHX8/PRP22 [EC:3.6.4.13]!K11093|3|3.3e-14|82.0|hbr:110665025|U1 small nuclear ribonucleoprotein 70kDa	GO:0006376//mRNA splice site selection	GO:0003729//mRNA binding	GO:0005685//U1 snRNP;GO:0071004//U2-type prespliceosome
CL76.Contig1	308.601	463.991	461.565	13.6814	33.3819	90.6433	0.11158	0.00291182	Down	S472;S480;S62;S78;S92;S98;S436	PREDICTED: ABC transporter G family member 22-like [Vigna angularis]	88.55	0.0e+00	XP_017415555.1	77.5	0.0e+00	sp|Q93YS4|AB22G_ARATH	ABC transporter G family member 22 OS=Arabidopsis thaliana GN=ABCG22 PE=1 SV=1	#REF!	983	2.8e-286	KOG0061	Transporter, ABC superfamily (Breast cancer resistance protein)	983	Secondary metabolites biosynthesis, transport and catabolism	K05681|1|6.9e-166|587.0|sind:105177025|ATP-binding cassette, subfamily G (WHITE), member 2	NA	GO:0042626//ATPase activity, coupled to transmembrane movement of substances;GO:0016887//ATPase activity;GO:0005524//ATP binding	GO:0016021//integral component of membrane;GO:0005886//plasma membrane
Unigene7026	66.1011	13.2996	56.0382	0	0	0	INF	0.0493528	Down	S42	serine/threonine-protein kinase HT1 isoform X1 [Arachis duranensis]	98.96	1.5e-218	XP_015940798.1	82.4	9.1e-181	sp|Q2MHE4|HT1_ARATH	Serine/threonine-protein kinase HT1 OS=Arabidopsis thaliana GN=HT1 PE=1 SV=1	At1g62400	612.5	5.0e-175	KOG0192	Tyrosine kinase specific for activated (GTP-bound) p21cdc42Hs	612.5	Signal transduction mechanisms	K17535|1|7.6e-68|260.4|egu:105055153|serine/threonine-protein kinase TNNI3K [EC:2.7.11.1]	GO:0006468//protein phosphorylation;GO:0035556//intracellular signal transduction	GO:0004674//protein serine/threonine kinase activity;GO:0004871//signal transducer activity;GO:0004672//protein kinase activity;GO:0005524//ATP binding	GO:0005737//cytoplasm
CL5336.Contig1	123.763	614.407	531.561	0	0	0	INF	0.0492545	Down	S64;S65	uncharacterized protein LOC107631088 [Arachis ipaensis]	92.35	1.1e-172	XP_016189905.1	68.1	2.5e-126	sp|Q94BS2|MET1_ARATH	Protein MET1, chloroplastic OS=Arabidopsis thaliana GN=MET1 PE=1 SV=1	At3g01510_1	51.6	3.0e-06	KOG1716	Dual specificity phosphatase	51.6	Defense mechanisms	-	-	-	-
CL1644.Contig10	46.0999	223.013	209.542	0	0	0	INF	0.0485095	Down	S161	ankyrin repeat domain-containing protein 2A [Arachis duranensis]	94.15	1.5e-182	XP_015967870.1	67.1	4.9e-125	sp|Q9SAR5|AKR2A_ARATH	Ankyrin repeat domain-containing protein 2A OS=Arabidopsis thaliana GN=AKR2A PE=1 SV=2	At4g35450	445.3	9.5e-125	KOG0504	FOG: Ankyrin repeat	445.3	General function prediction only	K21442|1|1.4e-33|146.4|vcn:VOLCADRAFT_120788|ankyrin repeat domain-containing protein 54!K21433|3|3.5e-32|141.7|mis:MICPUN_105532|ankyrin repeat domain-containing protein 1!K16726|4|5.1e-15|84.7|ppp:112275880|ankyrin repeat domain-containing protein 17	GO:0045036//protein targeting to chloroplast	GO:0030941//chloroplast targeting sequence binding	GO:0031359//integral component of chloroplast outer membrane
Unigene3290	46.6249	200.617	219.816	0	0	0	INF	0.0468491	Down	S81	protein EARLY FLOWERING 4 [Arachis duranensis]	93.06	3.7e-69	XP_015944333.1	62.9	8.9e-28	sp|O04211|ELF4_ARATH	Protein EARLY FLOWERING 4 OS=Arabidopsis thaliana GN=ELF4 PE=1 SV=1	-	-	-	-	-	-	-	-	GO:0048573//photoperiodism, flowering;GO:0080167//response to karrikin;GO:0042753//positive regulation of circadian rhythm;GO:0009649//entrainment of circadian clock;GO:0010017//red or far-red light signaling pathway;GO:0010114//response to red light;GO:0009909//regulation of flower development	GO:0042803//protein homodimerization activity	GO:0005634//nucleus
CL8616.Contig2	93.8051	69.5435	212.043	0	0	0	INF	0.046736	Down	S35;S41;S46;T57;T37;S40;S48;S49;T71;T58	UDP-N-acetylglucosamine--dolichyl-phosphate N-acetylglucosaminephosphotransferase [Arachis ipaensis]	94.36	8.0e-243	XP_016183525.1	-	-	-	-	At3g57220	625.2	9.2e-179	KOG2788	Glycosyltransferase	625.2	Carbohydrate transport and metabolism	K01001|1|2.1e-208|727.6|gmx:100801463|UDP-N-acetylglucosamine--dolichyl-phosphate N-acetylglucosaminephosphotransferase [EC:2.7.8.15]	GO:0006487//protein N-linked glycosylation;GO:0006488//dolichol-linked oligosaccharide biosynthetic process;GO:0006489//dolichyl diphosphate biosynthetic process	GO:0008963//phospho-N-acetylmuramoyl-pentapeptide-transferase activity;GO:0003975//UDP-N-acetylglucosamine-dolichyl-phosphate N-acetylglucosaminephosphotransferase activity	GO:0005789//endoplasmic reticulum membrane;GO:0016021//integral component of membrane
CL2414.Contig1	23.1435	69.0651	29.9609	0	0	0	INF	0.0465656	Down	S236;S238	U-box domain-containing protein 33 isoform X2 [Arachis ipaensis]	89.2	0.0e+00	XP_016193872.1	51.2	1.3e-238	sp|Q8GUH1|PUB33_ARATH	U-box domain-containing protein 33 OS=Arabidopsis thaliana GN=PUB33 PE=2 SV=2	At5g12000	319.7	1.6e-86	KOG1187	Serine/threonine protein kinase	319.7	Signal transduction mechanisms	K04733|1|4.3e-183|644.4|hbr:110660636|interleukin-1 receptor-associated kinase 4 [EC:2.7.11.1]	NA	GO:0004842//ubiquitin-protein transferase activity;GO:0005524//ATP binding;GO:0004672//protein kinase activity	-
CL7336.Contig1	59.282	191.034	266.142	0	0	0	INF	0.0465121	Down	S104;T108	UPF0481 protein At3g47200 [Arachis ipaensis]	75.58	4.6e-223	XP_016183918.1	22.7	2.9e-20	sp|Q9SD53|Y3720_ARATH	UPF0481 protein At3g47200 OS=Arabidopsis thaliana GN=At3g47200 PE=2 SV=1	-	-	-	-	-	-	-	K01193|1|2.2e-09|66.6|ats:109747879|beta-fructofuranosidase [EC:3.2.1.26]!K07393|2|2.8e-09|66.2|aly:ARALYDRAFT_356687|glutathionyl-hydroquinone reductase [EC:1.8.5.7]!K04733|3|2.4e-08|63.2|mtr:MTR_7g068150|interleukin-1 receptor-associated kinase 4 [EC:2.7.11.1]	NA	NA	GO:0016021//integral component of membrane
CL2418.Contig1	1.40893	6.19022	6.44941	0	0	0	INF	0.0460354	Down	S78;S79	ACT domain-containing protein ACR11 [Arachis ipaensis]	96.4	1.4e-115	XP_016174950.1	79.7	8.8e-102	sp|Q9FZ47|ACR11_ARATH	ACT domain-containing protein ACR11 OS=Arabidopsis thaliana GN=ACR11 PE=1 SV=1	-	-	-	-	-	-	-	K03844|1|3.1e-40|167.9|mng:MNEG_1379|alpha-1,2-mannosyltransferase [EC:2.4.1.131]	-	-	-
Unigene24727	116.203	533.503	498.006	0	0	0	INF	0.0457427	Down	S146;S1282;S1279	putative 1-phosphatidylinositol-3-phosphate 5-kinase FAB1C [Arachis duranensis]	91.83	0.0e+00	XP_015960329.1	53.2	0.0e+00	sp|Q9SSJ8|FAB1C_ARATH	Putative 1-phosphatidylinositol-3-phosphate 5-kinase FAB1C OS=Arabidopsis thaliana GN=FAB1C PE=2 SV=1	At1g71010	1696.4	0.0e+00	KOG0230	Phosphatidylinositol-4-phosphate 5-kinase and related FYVE finger-containing proteins	1696.4	Signal transduction mechanisms	K00921|1|0.0e+00|3254.2|adu:107484224|1-phosphatidylinositol-3-phosphate 5-kinase [EC:2.7.1.150]	GO:0042147//retrograde transport, endosome to Golgi;GO:0046854//phosphatidylinositol phosphorylation	GO:0000285//1-phosphatidylinositol-3-phosphate 5-kinase activity;GO:0016307//phosphatidylinositol phosphate kinase activity;GO:0046872//metal ion binding;GO:0005524//ATP binding	GO:0005829//cytosol;GO:0010008//endosome membrane
Unigene12076	108.449	497.929	433.745	0	0	0	INF	0.0452049	Down	S1033	altered inheritance of mitochondria protein 3-like [Cajanus cajan]	66.44	0.0e+00	XP_020214342.1	33.1	2.9e-21	sp|P04725|GDA5_WHEAT	Alpha/beta-gliadin A-V OS=Triticum aestivum PE=2 SV=1	CE27080	119.8	3.4e-26	KOG2352	Predicted spermine/spermidine synthase	119.8	Amino acid transport and metabolism	K14486|1|2.0e-24|117.9|vvi:100257618|auxin response factor	NA	GO:0046872//metal ion binding	-
Unigene19384	32.9181	34.2409	85.7094	0	0	0	INF	0.0427394	Down	S738;S736	N-terminal acetyltransferase B complex auxiliary subunit NAA25 isoform X1 [Arachis ipaensis]	94.96	0.0e+00	XP_016166468.1	61.5	0.0e+00	sp|F4KEY9|NAA25_ARATH	N-terminal acetyltransferase B complex auxiliary subunit NAA25 OS=Arabidopsis thaliana GN=NAA25 PE=2 SV=1	At5g58450	1024.6	1.1e-298	KOG2053	Mitochondrial inheritance and actin cytoskeleton organization protein	1024.6	Cytoskeleton	K17973|1|0.0e+00|1903.3|adu:107458247|N-terminal acetyltransferase B complex non-catalytic subunit	GO:0017196//N-terminal peptidyl-methionine acetylation	GO:0016740//transferase activity	GO:0031416//NatB complex
CL8688.Contig2	356.401	1535.95	1187.07	0	0	0	INF	0.0426404	Down	S566;S573;S574	protein RNA-directed DNA methylation 3 [Arachis duranensis]	71.24	0.0e+00	XP_015941863.1	39	1.9e-263	sp|F4JW79|RDM3_ARATH	Protein RNA-directed DNA methylation 3 OS=Arabidopsis thaliana GN=RDM3 PE=1 SV=1	At5g04290	907.1	3.7e-263	KOG1999	RNA polymerase II transcription elongation factor DSIF/SUPT5H/SPT5	907.1	Transcription	K15172|1|0.0e+00|1170.6|pvu:PHAVU_007G024600g|transcription elongation factor SPT5	GO:0006355//regulation of transcription, DNA-templated;GO:0006357//regulation of transcription from RNA polymerase II promoter;GO:0006368//transcription elongation from RNA polymerase II promoter;GO:0006397//mRNA processing;GO:0006412//translation	GO:0003735//structural constituent of ribosome;GO:0003677//DNA binding;GO:0003746//translation elongation factor activity;GO:0003729//mRNA binding	GO:0005840//ribosome;GO:0032044//DSIF complex
CL1653.Contig1	150.763	583.732	657.049	0	0	0	INF	0.0425428	Down	S3;S7;S10;S16;S24	uncharacterized protein LOC107628099 isoform X1 [Arachis ipaensis]	40.34	1.3e-45	XP_016186391.1	-	-	-	-	-	-	-	-	-	-	-	-	-	-	-
Unigene41525	27.3075	58.5222	98.9063	0	0	0	INF	0.0410955	Down	S253	mitochondrial amidoxime-reducing component 1 [Arachis ipaensis]	89.25	1.3e-161	XP_016198006.1	26	2.1e-23	sp|Q655R6|MOCOS_ORYSJ	Molybdenum cofactor sulfurase OS=Oryza sativa subsp. japonica GN=MCSU3 PE=2 SV=2	At1g30910	324.3	2.2e-88	KOG2362	Uncharacterized Fe-S protein	324.3	General function prediction only	K15631|1|3.5e-23|111.7|han:110890120|molybdenum cofactor sulfurtransferase [EC:2.8.1.9]	NA	GO:0003824//catalytic activity;GO:0030170//pyridoxal phosphate binding;GO:0030151//molybdenum ion binding	-
CL7452.Contig2	11.3563	4.69944	4.33648	0	0	0	INF	0.0407834	Down	S196;Y206;S3	60S ribosomal protein L13a-4 [Arachis duranensis]	99.51	3.4e-113	XP_015949904.1	90.3	1.4e-106	sp|Q9FKC0|R13A4_ARATH	60S ribosomal protein L13a-4 OS=Arabidopsis thaliana GN=RPL13AD PE=2 SV=1	At5g48760	383.3	2.7e-106	KOG3204	60S ribosomal protein L13a	383.3	Translation, ribosomal structure and biogenesis	K02872|1|6.4e-114|412.5|adu:107474781|large subunit ribosomal protein L13Ae	GO:0006412//translation	GO:0003735//structural constituent of ribosome;GO:0003729//mRNA binding	GO:0022625//cytosolic large ribosomal subunit;GO:0015934//large ribosomal subunit
CL11807.Contig1	47.2616	116.384	45.3962	0	0	0	INF	0.0406113	Down	T154;S160;S2;S124;S131	vesicle-associated protein 2-2 isoform X1 [Arachis duranensis]	89	1.6e-199	XP_015939962.1	40	9.8e-69	sp|B9DHD7|VAP22_ARATH	Vesicle-associated protein 2-2 OS=Arabidopsis thaliana GN=PVA22 PE=1 SV=1	At1g08820	211.8	2.1e-54	KOG0439	VAMP-associated protein involved in inositol metabolism	211.8	Intracellular trafficking, secretion, and vesicular transport	K04733|1|4.0e-35|151.8|hbr:110650629|interleukin-1 receptor-associated kinase 4 [EC:2.7.11.1]!K20547|3|1.3e-30|136.7|hbr:110639626|basic endochitinase B [EC:3.2.1.14]!K20222|4|1.6e-23|113.2|nsy:104217451|importin-5	NA	NA	GO:0016021//integral component of membrane;GO:0005789//endoplasmic reticulum membrane
CL11348.Contig1	38.6653	68.9452	127.71	0	0	0	INF	0.0399101	Down	Y147;S149;S204;Y206;S211;S235	NADPH-dependent aldo-keto reductase, chloroplastic isoform X1 [Arachis ipaensis]	95.21	4.9e-172	XP_020971752.1	74.2	1.5e-136	sp|Q0PGJ6|AKRC9_ARATH	NADPH-dependent aldo-keto reductase, chloroplastic OS=Arabidopsis thaliana GN=AKR4C9 PE=1 SV=1	At3g53880	463.4	3.1e-130	KOG1577	Aldo/keto reductase family proteins	463.4	General function prediction only	K00002|1|9.3e-173|608.6|aip:107625599|alcohol dehydrogenase (NADP+) [EC:1.1.1.2]	NA	GO:0016491//oxidoreductase activity	-
CL6457.Contig1	59.7324	105.026	194.804	0	0	0	INF	0.0391743	Down	T145;S146	coiled-coil domain-containing protein R3HCC1L [Arachis duranensis]	85.42	1.1e-176	XP_020992337.1	-	-	-	-	7292295	82	2.4e-15	KOG4483	Uncharacterized conserved protein	82	Function unknown	-	NA	GO:0003676//nucleic acid binding	GO:0035145//exon-exon junction complex
Unigene39488	21.9029	5.96646	24.293	0	0	0	INF	0.0390542	Down	S107;S108;T111;T112	uncharacterized protein LOC107469886 [Arachis duranensis]	87.08	3.1e-113	XP_015944759.1	-	-	-	-	-	-	-	-	-	-	-	-	-	-	-
CL298.Contig1	112.66	319.279	437.479	0	0	0	INF	0.0379089	Down	Y187;T186	uncharacterized protein LOC107481883 [Arachis duranensis]	83.26	3.3e-93	XP_015957718.1	-	-	-	-	-	-	-	-	-	-	-	-	NA	NA	GO:0016021//integral component of membrane
CL2368.Contig6	36.4533	79.9364	129.246	0	0	0	INF	0.037856	Down	S193;S199;S289	type I inositol polyphosphate 5-phosphatase 2-like isoform X1 [Arachis duranensis]	92.91	0.0e+00	XP_015959739.1	55.5	2.7e-190	sp|Q9FUR2|IP5P2_ARATH	Type I inositol polyphosphate 5-phosphatase 2 OS=Arabidopsis thaliana GN=IP5P2 PE=1 SV=2	At4g18010	606.3	5.9e-173	KOG0565	Inositol polyphosphate 5-phosphatase and related proteins	606.3	Intracellular trafficking, secretion, and vesicular transport	K20279|1|8.8e-130|466.8|egr:104449579|synaptojanin [EC:3.1.3.36]	GO:0046856//phosphatidylinositol dephosphorylation	GO:0016787//hydrolase activity	-
Unigene18392	8.73111	28.438	33.5101	0	0	0	INF	0.0356161	Down	T80;S81;S85	calcium load-activated calcium channel [Arachis duranensis]	97.88	1.0e-100	XP_015945141.1	-	-	-	-	At3g12030	315.5	6.2e-86	KOG3312	Predicted membrane protein	315.5	Function unknown	K21891|1|2.0e-101|370.9|adu:107470259|calcium load-activated calcium channel	GO:0032469//endoplasmic reticulum calcium ion homeostasis	GO:0005262//calcium channel activity	GO:0030176//integral component of endoplasmic reticulum membrane
Unigene1245	2.95419	11.3183	9.86354	0	0	0	INF	0.0355825	Down	S30;S32;S33;Y34;S38	clathrin light chain 3 [Arachis ipaensis]	90.38	2.1e-148	XP_016183925.1	51.4	2.1e-65	sp|Q7XKE9|CLC1_ORYSJ	Clathrin light chain 1 OS=Oryza sativa subsp. japonica GN=Os04g0679100 PE=2 SV=1	-	-	-	-	-	-	-	K04645|1|2.9e-51|204.9|brp:103846752|clathrin light chain B	GO:0006886//intracellular protein transport;GO:0016192//vesicle-mediated transport	GO:0005198//structural molecule activity	GO:0030130//clathrin coat of trans-Golgi network vesicle;GO:0030132//clathrin coat of coated pit
CL10045.Contig2	55.1594	92.2569	169.013	0	0	0	INF	0.0346393	Down	S317;S314	probable magnesium transporter NIPA4 [Arachis duranensis]	96.81	4.6e-187	XP_015958803.1	78.3	1.5e-153	sp|Q9LNK7|NIPA3_ARATH	Probable magnesium transporter NIPA3 OS=Arabidopsis thaliana GN=At1g34470 PE=2 SV=1	At1g34470	540	2.9e-153	KOG2922	Uncharacterized conserved protein	540	Function unknown	K22733|1|3.2e-182|640.2|gmx:100786949|magnesium transporter	GO:0015693//magnesium ion transport	GO:0015095//magnesium ion transmembrane transporter activity	GO:0016021//integral component of membrane;GO:0016020//membrane;GO:0005886//plasma membrane;GO:0005769//early endosome
Unigene15779	7.5293	11.4124	3.29593	0	0	0	INF	0.0340964	Down	S88;S461;S467;T476;T7;Y14	WRKY transcription factor 1 isoform X2 [Arachis duranensis]	85.97	7.4e-247	XP_015972904.1	38.4	2.8e-65	sp|Q9SI37|WRKY1_ARATH	WRKY transcription factor 1 OS=Arabidopsis thaliana GN=WRKY1 PE=1 SV=1	-	-	-	-	-	-	-	K18834|1|1.4e-247|857.8|adu:107496209|WRKY transcription factor 1	GO:0006351//transcription, DNA-templated	GO:0003700//DNA binding transcription factor activity;GO:0043565//sequence-specific DNA binding	GO:0005634//nucleus
CL170.Contig1	837.477	3040.8	2866.41	0	0	0	INF	0.0335612	Down	S377;S381	Lariat debranching enzyme [Glycine soja]	81.43	3.3e-208	KHN29642.1	66.5	1.8e-166	sp|Q94K01|DBR1_ARATH	Lariat debranching enzyme OS=Arabidopsis thaliana GN=DBR1 PE=2 SV=1	At4g31770	510.4	2.9e-144	KOG2863	RNA lariat debranching enzyme	510.4	RNA processing and modification	K18328|1|4.1e-208|726.5|gmx:100812726|lariat debranching enzyme [EC:3.1.-.-]	GO:0090502//RNA phosphodiester bond hydrolysis, endonucleolytic;GO:0000398//mRNA splicing, via spliceosome;GO:0009793//embryo development ending in seed dormancy;GO:0042744//hydrogen peroxide catabolic process;GO:0006979//response to oxidative stress;GO:0006397//mRNA processing	GO:0008419//RNA lariat debranching enzyme activity;GO:0020037//heme binding;GO:0004601//peroxidase activity;GO:0016788//hydrolase activity, acting on ester bonds;GO:0046872//metal ion binding	GO:0016021//integral component of membrane;GO:0005634//nucleus
Unigene21510	34.2265	9.68576	25.1842	0	0	0	INF	0.0324563	Down	S566;T32;S42	PREDICTED: probable alpha,alpha-trehalose-phosphate synthase [UDP-forming] 9 isoform X1 [Vigna angularis]	76.76	0.0e+00	XP_017422597.1	66.9	0.0e+00	sp|Q9LRA7|TPS9_ARATH	Probable alpha,alpha-trehalose-phosphate synthase [UDP-forming] 9 OS=Arabidopsis thaliana GN=TPS9 PE=2 SV=1	At1g23870	1184.1	0.0e+00	KOG1050	Trehalose-6-phosphate synthase component TPS1 and related subunits	1184.1	Carbohydrate transport and metabolism	K16055|1|0.0e+00|1377.1|gmx:100812031|trehalose 6-phosphate synthase/phosphatase [EC:2.4.1.15 3.1.3.12]	GO:0005992//trehalose biosynthetic process;GO:0070413//trehalose metabolism in response to stress	GO:0003824//catalytic activity;GO:0016791//phosphatase activity	GO:0005737//cytoplasm
Unigene43435	10.658	13.147	27.8153	0	0	0	INF	0.0324469	Down	S641;S643;S651	RNA polymerase II C-terminal domain phosphatase-like 1 [Arachis duranensis]	96.57	0.0e+00	XP_015956482.1	62.2	0.0e+00	sp|Q5YDB6|CPL1_ARATH	RNA polymerase II C-terminal domain phosphatase-like 1 OS=Arabidopsis thaliana GN=CPL1 PE=1 SV=1	At4g21670	1143.6	0.0e+00	KOG0323	TFIIF-interacting CTD phosphatases, including NLI-interacting factor	1143.6	Transcription	K18998|1|0.0e+00|1877.1|adu:107480817|RNA polymerase II C-terminal domain phosphatase-like 1/2 [EC:3.1.3.16]	GO:0070940//dephosphorylation of RNA polymerase II C-terminal domain	GO:0008420//CTD phosphatase activity;GO:0003723//RNA binding	GO:0016591//DNA-directed RNA polymerase II, holoenzyme
CL7681.Contig1	25.5987	72.52	90.4238	0	0	0	INF	0.0313286	Down	S21;S1033;S1034	E3 ubiquitin-protein ligase UPL3 isoform X1 [Arachis ipaensis]	96.3	0.0e+00	XP_016186861.1	73.9	0.0e+00	sp|Q6WWW4|UPL3_ARATH	E3 ubiquitin-protein ligase UPL3 OS=Arabidopsis thaliana GN=UPL3 PE=1 SV=1	At4g38610	1408.7	0.0e+00	KOG0168	Putative ubiquitin fusion degradation protein	1408.7	Posttranslational modification, protein turnover, chaperones	K10590|1|0.0e+00|3600.1|aip:107628778|E3 ubiquitin-protein ligase TRIP12 [EC:2.3.2.26]	NA	GO:0016874//ligase activity;GO:0061630//ubiquitin protein ligase activity;GO:0004842//ubiquitin-protein transferase activity	GO:0005737//cytoplasm
Unigene26249	46.3404	158.329	153.143	0	0	0	INF	0.0308454	Down	S133	zinc-finger homeodomain protein 10 [Arachis duranensis]	88.27	1.5e-182	XP_015946187.1	56.2	2.6e-102	sp|Q9FIW9|ZHD10_ARATH	Zinc-finger homeodomain protein 10 OS=Arabidopsis thaliana GN=ZHD10 PE=1 SV=1	At3g18810	53.5	8.1e-07	KOG1187	Serine/threonine protein kinase	53.5	Signal transduction mechanisms	K15777|1|1.5e-38|162.9|mesc:110630336|4,5-DOPA dioxygenase extradiol [EC:1.13.11.-]!K15601|2|7.7e-11|70.9|cpap:110823553|lysine-specific demethylase 3 [EC:1.14.11.-]!K10761|3|3.0e-07|58.9|cic:CICLE_v10027573mg|tRNA(His) guanylyltransferase [EC:2.7.7.79]	NA	GO:0003677//DNA binding	-
CL3523.Contig1	130.53	65.4863	48.7385	0	0	0	INF	0.0307739	Down	S418;T420	ACT domain-containing protein ACR4 isoform X2 [Arachis duranensis]	95.71	3.1e-244	XP_015965826.1	74.4	2.1e-189	sp|Q8LJW3|ACR4_ARATH	ACT domain-containing protein ACR4 OS=Arabidopsis thaliana GN=ACR4 PE=2 SV=1	-	-	-	-	-	-	-	K00688|1|1.9e-06|56.6|zju:107425056|glycogen phosphorylase [EC:2.4.1.1]	-	-	-
Unigene36711	126.616	308.205	426.866	0	0	0	INF	0.0302188	Down	S88;T89;S90	plant UBX domain-containing protein 4 [Arachis duranensis]	96.36	2.0e-162	XP_015940884.1	72.6	4.9e-121	sp|Q8RWU7|PUX4_ARATH	Plant UBX domain-containing protein 4 OS=Arabidopsis thaliana GN=PUX4 PE=1 SV=1	At4g04210	425.6	6.8e-119	KOG2086	Protein tyrosine phosphatase SHP1/Cofactor for p97 ATPase-mediated vesicle membrane fusion	425.6	Nuclear structure	K14012|1|3.8e-163|576.6|adu:107466421|UBX domain-containing protein 1	GO:0061025//membrane fusion;GO:0007030//Golgi organization;GO:0043161//proteasome-mediated ubiquitin-dependent protein catabolic process;GO:0000045//autophagosome assembly;GO:0031468//nuclear envelope reassembly	GO:0019888//protein phosphatase regulator activity;GO:0043130//ubiquitin binding	GO:0005634//nucleus;GO:0005829//cytosol
Unigene13810	57.138	21.4791	72.0085	0	0	0	INF	0.0285973	Down	S11;S13	calcium-dependent protein kinase 16 [Arachis ipaensis]	94.54	3.1e-94	XP_020970247.1	60.7	3.1e-62	sp|Q9ZQE6|CML1_ARATH	Calmodulin-like protein 1 OS=Arabidopsis thaliana GN=CML1 PE=2 SV=1	#REF!	235.7	6.1e-62	KOG0027	Calmodulin and related proteins (EF-Hand superfamily)	235.7	Signal transduction mechanisms	K13448|1|5.9e-95|349.4|aip:107623417|calcium-binding protein CML	NA	GO:0005509//calcium ion binding	GO:0005739//mitochondrion
CL8425.Contig2	77.2331	256.828	203.168	0	0	0	INF	0.0281875	Down	S16	myosin-11-like [Arachis ipaensis]	65.91	2.9e-88	XP_016195946.1	-	-	-	-	-	-	-	-	-	-	-	K12472|1|6.2e-08|60.8|bvg:104885038|epidermal growth factor receptor substrate 15	NA	GO:0003700//DNA binding transcription factor activity	-
CL11112.Contig1	45.5896	34.1137	13.9216	0	0	0	INF	0.0280045	Down	S56(S222);T57(T223);T61(T227);S307	mitochondrial import receptor subunit TOM20 [Arachis ipaensis]	60.34	5.3e-70	XP_016181269.1	46.6	1.3e-49	sp|P92792|TOM20_SOLTU	Mitochondrial import receptor subunit TOM20 OS=Solanum tuberosum GN=TOM20 PE=1 SV=1	-	-	-	-	-	-	-	K11816|1|3.5e-15|85.1|mtr:MTR_7g099160|indole-3-pyruvate monooxygenase [EC:1.14.13.168]	GO:0045040//protein import into mitochondrial outer membrane	NA	GO:0005742//mitochondrial outer membrane translocase complex;GO:0016021//integral component of membrane
CL8007.Contig2	54.859	179.71	136.331	0	0	0	INF	0.0278292	Down	S260	cinnamoyl-CoA reductase 1 [Arachis ipaensis]	92.81	2.6e-148	XP_016189087.1	50.4	3.8e-72	sp|Q500U8|TKPR1_ARATH	Tetraketide alpha-pyrone reductase 1 OS=Arabidopsis thaliana GN=TKPR1 PE=1 SV=1	At5g19440	460.3	2.3e-129	KOG1502	Flavonol reductase/cinnamoyl-CoA reductase	460.3	Defense mechanisms	K09753|1|1.7e-69|265.4|nta:107767921|cinnamoyl-CoA reductase [EC:1.2.1.44]	NA	GO:0003824//catalytic activity;GO:0050662//coenzyme binding	-
Unigene18491	13.1873	30.5837	42.2868	0	0	0	INF	0.0274467	Down	Y2;S3;S5;S6	probable serine/threonine-protein phosphatase 2A regulatory subunit B'' subunit TON2 isoform X1 [Arachis duranensis]	100	7.5e-281	XP_015938782.1	91.8	4.6e-259	sp|Q9FEE2|TON2_ARATH	Probable serine/threonine-protein phosphatase 2A regulatory subunit B'' subunit TON2 OS=Arabidopsis thaliana GN=TON2 PE=1 SV=1	At5g18580	823.2	2.3e-238	KOG2562	Protein phosphatase 2 regulatory subunit	823.2	RNA processing and modification	K11583|1|1.4e-281|970.7|aip:107638389|serine/threonine-protein phosphatase 2A regulatory subunit B''	GO:0030865//cortical cytoskeleton organization;GO:0000913//preprophase band assembly;GO:0000226//microtubule cytoskeleton organization	GO:0005509//calcium ion binding	GO:0009524//phragmoplast;GO:0005819//spindle;GO:0005634//nucleus
CL849.Contig1	12.9279	12.5358	28.3682	0	0	0	INF	0.0262472	Down	S186;S189;S190	LOW QUALITY PROTEIN: BLOC-1-related complex subunit 8 homolog [Arachis ipaensis]	83.14	1.2e-114	XP_020966175.1	-	-	-	-	At2g39170	189.1	1.1e-47	KOG4523	Uncharacterized conserved protein	189.1	Function unknown	K20822|1|7.5e-58|226.9|nta:107815420|BLOC-1 related complex subunit 8	-	-	-
CL8965.Contig2	29.728	34.5333	71.1893	0	0	0	INF	0.0260935	Down	T395;T427;S428;S432;S434	oxysterol-binding protein-related protein 3C [Arachis ipaensis]	97.59	9.7e-270	XP_016187275.1	81.8	4.0e-236	sp|Q93Y40|ORP3C_ARATH	Oxysterol-binding protein-related protein 3C OS=Arabidopsis thaliana GN=ORP3C PE=2 SV=1	At5g59420	814.7	7.9e-236	KOG1737	Oxysterol-binding protein	814.7	Lipid transport and metabolism	K20174|1|1.8e-270|933.7|aip:107629093|oxysterol-binding protein-related protein 1/2	NA	NA	GO:0005829//cytosol
Unigene44940	126.827	120.141	272.525	0	0	0	INF	0.0252845	Down	S697;S700;S713	CSC1-like protein ERD4 [Arachis ipaensis]	92.87	0.0e+00	XP_016179799.1	65.8	1.5e-282	sp|A9LIW2|CSC1L_BRAJU	CSC1-like protein ERD4 OS=Brassica juncea GN=ERD4 PE=3 SV=2	At1g30360	968	8.8e-282	KOG1134	Uncharacterized conserved protein	968	General function prediction only	K21989|1|0.0e+00|1337.8|aip:107622433|calcium permeable stress-gated cation channel	NA	NA	GO:0016021//integral component of membrane
CL6395.Contig1	79.0469	237.76	236.869	0	0	0	INF	0.0249344	Down	S132;T133;S107	uncharacterized protein LOC107642693 [Arachis ipaensis]	90.87	3.2e-115	XP_016201619.1	-	-	-	-	-	-	-	-	-	-	-	K13863|1|5.7e-26|120.6|hbr:110638420|solute carrier family 7 (cationic amino acid transporter), member 1	NA	NA	GO:0016021//integral component of membrane
CL6998.Contig1	23.3978	54.8913	71.7406	0	0	0	INF	0.0242311	Down	Y378;T882;T883	presequence protease 2, chloroplastic/mitochondrial-like [Cajanus cajan]	84.89	0.0e+00	XP_020237092.1	74.8	0.0e+00	sp|Q9LJL3|PREP1_ARATH	Presequence protease 1, chloroplastic/mitochondrial OS=Arabidopsis thaliana GN=PREP1 PE=1 SV=2	At3g19170	1648.6	0.0e+00	KOG2019	Metalloendoprotease HMP1 (insulinase superfamily)	1648.6	General function prediction only;Posttranslational modification, protein turnover, chaperones	K06972|1|0.0e+00|1840.9|gmx:100778773|presequence protease [EC:3.4.24.-]	GO:0006508//proteolysis	GO:0003824//catalytic activity;GO:0008233//peptidase activity;GO:0046872//metal ion binding	-
CL11488.Contig2	31.3647	94.0489	90.9704	0	0	0	INF	0.0241107	Down	S62;T43	actin-7 [Arachis duranensis]	99.73	6.1e-217	XP_015945221.1	98.4	7.7e-217	sp|P53492|ACT7_ARATH	Actin-7 OS=Arabidopsis thaliana GN=ACT7 PE=1 SV=1	At5g09810	750.4	1.5e-216	KOG0676	Actin and related proteins	750.4	Cytoskeleton	K10355|1|2.5e-217|756.9|aip:107622432|actin, other eukaryote	NA	GO:0005524//ATP binding	-
CL11670.Contig1	66.6993	128.875	53.6104	0	0	0	INF	0.0232147	Down	S205;S207;S208;S381;T386	probable helicase senataxin isoform X2 [Arachis duranensis]	94.3	0.0e+00	XP_015947905.1	44	9.5e-63	sp|B6SFA4|MAA3_ARATH	Probable helicase MAGATAMA 3 OS=Arabidopsis thaliana GN=MAA3 PE=2 SV=1	At4g30100	1581.6	0.0e+00	KOG1801	tRNA-splicing endonuclease positive effector (SEN1)	1581.6	RNA processing and modification	K10706|1|0.0e+00|2591.6|adu:107472898|senataxin [EC:3.6.4.-]	-	-	-
CL9442.Contig1	25.2067	31.0268	10.2418	0	0	0	INF	0.0231816	Down	S42;S44	acyl-CoA-binding domain-containing protein 1 isoform X1 [Arachis duranensis]	87.36	2.7e-182	XP_015934331.1	64	3.5e-134	sp|Q9STP8|ACBP2_ARATH	Acyl-CoA-binding domain-containing protein 2 OS=Arabidopsis thaliana GN=ACBP2 PE=1 SV=1	At4g27780	475.7	6.9e-134	KOG0817	Acyl-CoA-binding protein	475.7	Lipid transport and metabolism	K06694|1|2.2e-16|89.4|cpap:110824268|26S proteasome non-ATPase regulatory subunit 10	NA	GO:0000062//fatty-acyl-CoA binding	GO:0016021//integral component of membrane
CL4341.Contig1	12.5306	12.1374	26.5373	0	0	0	INF	0.0226748	Down	S104;S1460;T1461;S1462;S1463;T1469	uncharacterized protein LOC107626125 isoform X1 [Arachis ipaensis]	88.5	0.0e+00	XP_020972113.1	-	-	-	-	-	-	-	-	-	-	-	-	NA	GO:0008270//zinc ion binding	-
CL7703.Contig2	2.5947	6.46194	7.77726	0	0	0	INF	0.0226024	Down	S228;S725	eukaryotic translation initiation factor 3 subunit B [Arachis ipaensis]	98.33	0.0e+00	XP_016180275.1	80.9	0.0e+00	sp|P56821|EIF3B_TOBAC	Eukaryotic translation initiation factor 3 subunit B OS=Nicotiana tabacum GN=TIF3B1 PE=2 SV=1	At5g27640	1173.3	0.0e+00	KOG2314	Translation initiation factor 3, subunit b (eIF-3b)	1173.3	Translation, ribosomal structure and biogenesis	K03253|1|0.0e+00|1343.9|ccaj:109791369|translation initiation factor 3 subunit B	GO:0006446//regulation of translational initiation;GO:0001731//formation of translation preinitiation complex	GO:0031369//translation initiation factor binding;GO:0003743//translation initiation factor activity	GO:0005852//eukaryotic translation initiation factor 3 complex;GO:0016282//eukaryotic 43S preinitiation complex;GO:0033290//eukaryotic 48S preinitiation complex
CL6737.Contig1	27.1803	33.9625	64.5287	0	0	0	INF	0.0218346	Down	Y686;S688;Y838	uncharacterized protein LOC107462016 [Arachis duranensis]	82.15	0.0e+00	XP_015936057.2	54.6	7.4e-96	sp|Q9ZR08|Y4230_ARATH	G-type lectin S-receptor-like serine/threonine-protein kinase At4g03230 OS=Arabidopsis thaliana GN=At4g03230 PE=3 SV=3	At4g23240	267.7	7.3e-71	KOG1187	Serine/threonine protein kinase	267.7	Signal transduction mechanisms	K04733|1|1.1e-293|1011.9|aip:107612577|interleukin-1 receptor-associated kinase 4 [EC:2.7.11.1]	GO:0006468//protein phosphorylation;GO:0048544//recognition of pollen	GO:0004672//protein kinase activity;GO:0030247//polysaccharide binding;GO:0030246//carbohydrate binding;GO:0004674//protein serine/threonine kinase activity;GO:0005524//ATP binding	GO:0016021//integral component of membrane;GO:0005886//plasma membrane
CL9233.Contig2	21.8315	8.66295	12.5395	0	0	0	INF	0.0213643	Down	T159;T167;S174;S176	la-related protein 1C [Arachis duranensis]	76.61	2.2e-183	XP_015934000.1	30.5	3.4e-27	sp|Q94K80|LRP1C_ARATH	La-related protein 1C OS=Arabidopsis thaliana GN=LARP1C PE=1 SV=1	At4g35890	105.5	2.2e-22	KOG2590	RNA-binding protein LARP/SRO9 and related La domain proteins	105.5	Posttranslational modification, protein turnover, chaperones;Translation, ribosomal structure and biogenesis	K18757|1|4.2e-184|646.7|adu:107460179|la-related protein 1	NA	GO:0003723//RNA binding	-
CL5161.Contig3	1340.63	3670.77	3722.22	0	0	0	INF	0.020717	Down	S167;S169;S146;T152	alpha-glucan water dikinase, chloroplastic [Arachis duranensis]	94.06	0.0e+00	XP_015957126.1	64.4	9.7e-267	sp|Q8LPT9|GWD1_CITRE	Alpha-glucan water dikinase, chloroplastic OS=Citrus reticulata GN=R1 PE=2 SV=1	-	-	-	-	-	-	-	K08244|1|0.0e+00|1364.7|adu:107481355|alpha-glucan, water dikinase [EC:2.7.9.4]	NA	GO:0016301//kinase activity;GO:0005524//ATP binding	-
Unigene25997	39.1313	111.858	91.5087	0	0	0	INF	0.0202708	Down	S286	succinate--CoA ligase [ADP-forming] subunit alpha-2, mitochondrial [Arachis ipaensis]	98.78	2.2e-183	XP_016203972.1	86.7	6.6e-164	sp|Q6DQL1|SUCA2_SOLLC	Succinate--CoA ligase [ADP-forming] subunit alpha-2, mitochondrial OS=Solanum lycopersicum PE=1 SV=1	At5g23250	554.3	1.4e-157	KOG1255	Succinyl-CoA synthetase, alpha subunit	554.3	Energy production and conversion	K01899|1|4.2e-184|646.4|aip:107644599|succinyl-CoA synthetase alpha subunit [EC:6.2.1.4 6.2.1.5]	GO:0006099//tricarboxylic acid cycle	GO:0000166//nucleotide binding;GO:0048037//cofactor binding;GO:0004775//succinate-CoA ligase (ADP-forming) activity;GO:0004776//succinate-CoA ligase (GDP-forming) activity	GO:0005739//mitochondrion;GO:0005759//mitochondrial matrix
Unigene27816	216.943	90.0971	121.159	0	0	0	INF	0.0201365	Down	S280;S268	transcription factor MYBC1 [Arachis ipaensis]	96.95	1.4e-188	XP_016181526.1	63.8	2.2e-66	sp|O22210|MYBC1_ARATH	Transcription factor MYBC1 OS=Arabidopsis thaliana GN=MYBC1 PE=1 SV=1	At3g16857	102.1	1.9e-21	KOG1601	GATA-4/5/6 transcription factors	102.1	Transcription	K14491|1|8.9e-25|117.1|mng:MNEG_5232|two-component response regulator ARR-B family	GO:0006355//regulation of transcription, DNA-templated;GO:0006351//transcription, DNA-templated	GO:0003700//DNA binding transcription factor activity;GO:0003677//DNA binding	GO:0005634//nucleus
Unigene2694	13.3918	33.0929	37.7379	0	0	0	INF	0.0197412	Down	Y509;S511	PREDICTED: nucleobase-ascorbate transporter 6 isoform X1 [Glycine max]	93.22	6.9e-291	XP_003549636.1	86.4	3.6e-276	sp|Q27GI3|NAT6_ARATH	Nucleobase-ascorbate transporter 6 OS=Arabidopsis thaliana GN=NAT6 PE=2 SV=2	At5g62890	948	7.0e-276	KOG1292	Xanthine/uracil transporters	948	Nucleotide transport and metabolism	K14611|1|1.3e-291|1004.2|gmx:100791553|solute carrier family 23 (nucleobase transporter), member 1/2	GO:0055085//transmembrane transport	GO:0005215//transporter activity	GO:0016021//integral component of membrane
CL7419.Contig2	9.07676	23.5691	24.9143	0	0	0	INF	0.0193612	Down	S557	probable inactive receptor kinase At5g58300 isoform X2 [Arachis duranensis]	93.29	0.0e+00	XP_020991985.1	66.7	1.7e-248	sp|Q9LVM0|Y5830_ARATH	Probable inactive receptor kinase At5g58300 OS=Arabidopsis thaliana GN=At5g58300 PE=2 SV=1	At5g41680	326.2	1.2e-88	KOG1187	Serine/threonine protein kinase	326.2	Signal transduction mechanisms	K04733|1|4.1e-239|830.1|pop:18108350|interleukin-1 receptor-associated kinase 4 [EC:2.7.11.1]	NA	GO:0005524//ATP binding;GO:0004672//protein kinase activity	GO:0016021//integral component of membrane
CL11086.Contig2	104.181	66.3478	168.621	0	0	0	INF	0.0193247	Down	S479;S490;S489	receptor-like serine/threonine-protein kinase SD1-8 isoform X17 [Arachis duranensis]	80.74	3.7e-296	XP_020988822.1	48.4	2.0e-161	sp|O81905|SD18_ARATH	Receptor-like serine/threonine-protein kinase SD1-8 OS=Arabidopsis thaliana GN=SD18 PE=1 SV=1	#REF!	130.2	1.2e-29	KOG1187	Serine/threonine protein kinase	130.2	Signal transduction mechanisms	K04733|1|2.3e-143|511.9|jcu:105633220|interleukin-1 receptor-associated kinase 4 [EC:2.7.11.1]	-	-	-
CL10031.Contig1	101.096	163.81	258.234	0	0	0	INF	0.0188046	Down	S27	traB domain-containing protein isoform X1 [Arachis ipaensis]	92.88	3.4e-182	XP_016188406.1	-	-	-	-	CE29313	131.3	3.1e-30	KOG2860	Uncharacterized conserved protein, contains TraB domain	131.3	Signal transduction mechanisms	-	NA	NA	GO:0016021//integral component of membrane
CL1308.Contig2	108.54	253.995	299.812	0	0	0	INF	0.0186318	Down	Y154;S5	exocyst complex component SEC5B isoform X2 [Arachis duranensis]	94.81	0.0e+00	XP_020987244.1	61.2	3.8e-238	sp|Q8S3U9|SEC5A_ARATH	Exocyst complex component SEC5A OS=Arabidopsis thaliana GN=SEC5A PE=1 SV=1	At1g21170	820.8	1.7e-237	KOG2347	Sec5 subunit of exocyst complex	820.8	Intracellular trafficking, secretion, and vesicular transport	K17637|1|0.0e+00|1284.2|adu:107467825|exocyst complex component 2	GO:0006893//Golgi to plasma membrane transport;GO:0001927//exocyst assembly	NA	GO:0000145//exocyst
Unigene35814	30.8421	13.419	17.3227	0	0	0	INF	0.0177089	Down	S68;S71;S74;Y77;S80	phytochrome B protein [Arachis hypogaea]	97.05	0.0e+00	AKQ00441.1	82.9	0.0e+00	sp|P29130|PHYB_TOBAC	Phytochrome B OS=Nicotiana tabacum GN=PHYB PE=2 SV=2	-	-	-	-	-	-	-	K12121|1|0.0e+00|2226.4|aip:107638975|phytochrome B	GO:0009584//detection of visible light;GO:0009585//red, far-red light phototransduction;GO:0017006//protein-tetrapyrrole linkage;GO:0018298//protein-chromophore linkage;GO:0006355//regulation of transcription, DNA-templated;GO:0006351//transcription, DNA-templated	GO:0000155//phosphorelay sensor kinase activity;GO:0009881//photoreceptor activity;GO:0042803//protein homodimerization activity	GO:0005622//intracellular
Unigene5451	19.5646	46.5843	27.5445	0	0	0	INF	0.0175907	Down	T814;S817	G-type lectin S-receptor-like serine/threonine-protein kinase SD2-2 [Arachis ipaensis]	83.18	0.0e+00	XP_016184920.1	52.6	1.6e-233	sp|Q39203|SD22_ARATH	G-type lectin S-receptor-like serine/threonine-protein kinase SD2-2 OS=Arabidopsis thaliana GN=SD22 PE=1 SV=1	#REF!	262.7	2.2e-69	KOG1187	Serine/threonine protein kinase	262.7	Signal transduction mechanisms	K04733|1|3.9e-144|515.0|dcr:108219031|interleukin-1 receptor-associated kinase 4 [EC:2.7.11.1]	GO:0006468//protein phosphorylation;GO:0048544//recognition of pollen	GO:0004672//protein kinase activity;GO:0030246//carbohydrate binding;GO:0004674//protein serine/threonine kinase activity;GO:0005524//ATP binding	GO:0016021//integral component of membrane;GO:0005886//plasma membrane
CL931.Contig1	38.6365	21.9802	16.9277	0	0	0	INF	0.0169425	Down	S109;S118	uncharacterized protein LOC107490333 [Arachis duranensis]	78.82	1.6e-75	XP_015966600.1	-	-	-	-	At5g56550	110.5	3.3e-24	KOG4210	Nuclear localization sequence binding protein	110.5	Transcription	-	-	-	-
CL4658.Contig1	66.3786	156.546	93.9067	0	0	0	INF	0.0166976	Down	S222;S224	pyruvate decarboxylase 2 [Arachis duranensis]	97.84	0.0e+00	XP_015961019.1	85.2	5.9e-312	sp|O82647|PDC1_ARATH	Pyruvate decarboxylase 1 OS=Arabidopsis thaliana GN=PDC1 PE=2 SV=1	At4g33070	1067	1.2e-311	KOG1184	Thiamine pyrophosphate-requiring enzyme	1067	Amino acid transport and metabolism;Coenzyme transport and metabolism	K01568|1|0.0e+00|1199.9|adu:107484990|pyruvate decarboxylase [EC:4.1.1.1]	NA	GO:0030976//thiamine pyrophosphate binding;GO:0000287//magnesium ion binding;GO:0016831//carboxy-lyase activity;GO:0004737//pyruvate decarboxylase activity	-
CL3768.Contig5	53.8977	139.201	100.503	0	0	0	INF	0.0165577	Down	S228;S235	probable mediator of RNA polymerase II transcription subunit 26c [Arachis duranensis]	93.16	3.2e-140	XP_015945225.1	55.2	3.4e-70	sp|F4KFC7|MD26C_ARATH	Probable mediator of RNA polymerase II transcription subunit 26c OS=Arabidopsis thaliana GN=MED26C PE=1 SV=1	Hs17437957	52.4	1.4e-06	KOG1105	Transcription elongation factor TFIIS/Cofactor of enhancer-binding protein Sp1	52.4	Transcription	K04733|1|4.3e-06|54.7|ats:109754742|interleukin-1 receptor-associated kinase 4 [EC:2.7.11.1]	GO:0006368//transcription elongation from RNA polymerase II promoter	NA	GO:0070449//elongin complex;GO:0005634//nucleus;GO:0016021//integral component of membrane
CL4391.Contig3	11.2104	9.74213	4.3534	0	0	0	INF	0.0155182	Down	T560;S570	PREDICTED: diacylglycerol kinase 5-like [Cicer arietinum]	81.84	2.0e-243	XP_004487339.1	75.2	1.2e-213	sp|Q9C5E5|DGK5_ARATH	Diacylglycerol kinase 5 OS=Arabidopsis thaliana GN=DGK5 PE=2 SV=1	At2g20900	722.6	5.1e-208	KOG1169	Diacylglycerol kinase	722.6	Lipid transport and metabolism;Signal transduction mechanisms	K00901|1|3.7e-244|846.7|cam:101510741|diacylglycerol kinase (ATP) [EC:2.7.1.107]	GO:0007205//protein kinase C-activating G-protein coupled receptor signaling pathway	GO:0003951//NAD+ kinase activity;GO:0004143//diacylglycerol kinase activity;GO:0005524//ATP binding	GO:0016021//integral component of membrane
CL706.Contig1	109.37	49.1294	63.1848	0	0	0	INF	0.0153351	Down	S160;S162;S149;S151;S155;T156;S172	villin-1 isoform X1 [Arachis ipaensis]	91.9	1.8e-144	XP_020972084.1	48.6	1.7e-65	sp|O81643|VILI1_ARATH	Villin-1 OS=Arabidopsis thaliana GN=VLN1 PE=2 SV=2	At2g29890	241.9	1.4e-63	KOG0443	Actin regulatory proteins (gelsolin/villin family)	241.9	Cytoskeleton	K05768|1|2.9e-144|513.8|adu:107492352|gelsolin!K05761|3|1.8e-80|302.0|pop:7468566|villin 1	GO:0007010//cytoskeleton organization;GO:0030835//negative regulation of actin filament depolymerization	GO:0051015//actin filament binding	GO:0015629//actin cytoskeleton
CL1390.Contig3	61.2596	143.59	153.084	0	0	0	INF	0.0149468	Down	S723	G patch domain-containing protein TGH [Arachis ipaensis]	87.63	0.0e+00	XP_020980136.1	50.9	4.1e-210	sp|Q8GXN9|TGH_ARATH	G patch domain-containing protein TGH OS=Arabidopsis thaliana GN=TGH PE=1 SV=1	At5g23080	683.3	5.0e-196	KOG2138	Predicted RNA binding protein, contains G-patch domain	683.3	RNA processing and modification	K13123|1|0.0e+00|1471.8|aip:107635156|G patch domain-containing protein 1	GO:0006396//RNA processing;GO:0006397//mRNA processing	GO:0003723//RNA binding	-
CL542.Contig4	27.5185	62.1381	68.2942	0	0	0	INF	0.0142759	Down	S88;S95;Y59	TBC1 domain family member 22B isoform X1 [Arachis duranensis]	94.69	6.9e-252	XP_015935373.1	-	-	-	-	At2g30710	577	2.7e-164	KOG1092	Ypt/Rab-specific GTPase-activating protein GYP1	577	Intracellular trafficking, secretion, and vesicular transport	K20360|1|1.3e-252|874.4|adu:107461406|TBC1 domain family member 2	GO:0031338//regulation of vesicle fusion;GO:0090630//activation of GTPase activity;GO:0006886//intracellular protein transport	GO:0005096//GTPase activator activity;GO:0017137//Rab GTPase binding	GO:0005622//intracellular;GO:0012505//endomembrane system
CL2518.Contig1	58.1259	134.767	140.134	0	0	0	INF	0.0137945	Down	S221	uncharacterized protein LOC107612056 isoform X2 [Arachis ipaensis]	93.76	0.0e+00	XP_016169376.1	49.8	5.1e-59	sp|F4JEX5|FIGL1_ARATH	ATPase family AAA domain-containing protein FIGL1 OS=Arabidopsis thaliana GN=FIGL1 PE=2 SV=2	At1g02890_2	716.8	4.2e-206	KOG0737	AAA+-type ATPase	716.8	Posttranslational modification, protein turnover, chaperones	K22530|1|4.9e-184|647.5|mdm:103449260|ATPase family AAA domain-containing protein 1 [EC:3.6.1.-]!K13254|4|5.9e-97|358.2|jre:108999637|spastin [EC:5.6.1.1]	NA	GO:0005524//ATP binding	GO:0005634//nucleus
CL10201.Contig1	189.28	99.8984	95.3394	0	0	0	INF	0.0137943	Down	S121;S126;S128	uncharacterized protein LOC107467536 [Arachis duranensis]	88.37	3.9e-173	XP_015942147.1	-	-	-	-	-	-	-	-	-	-	-	-	GO:0006357//regulation of transcription from RNA polymerase II promoter;GO:0043966//histone H3 acetylation	GO:0003713//transcription coactivator activity	GO:0000124//SAGA complex;GO:0070461//SAGA-type complex
Unigene14326	371.003	193.485	191.054	0	0	0	INF	0.0134032	Down	T421;S422;S423	microtubule-associated protein 70-2-like [Arachis duranensis]	97.24	0.0e+00	XP_020994941.1	77.7	1.4e-263	sp|Q8L7S4|MP702_ARATH	Microtubule-associated protein 70-2 OS=Arabidopsis thaliana GN=MAP70.2 PE=1 SV=1	YDL058w	74.7	6.0e-13	KOG0946	ER-Golgi vesicle-tethering protein p115	74.7	Intracellular trafficking, secretion, and vesicular transport	K22733|1|6.8e-18|95.1|aip:110262510|magnesium transporter!K10395|2|4.3e-12|75.9|han:110942413|kinesin family member 4/21/27!K20478|3|6.1e-11|72.0|bpg:Bathy03g01360|golgin subfamily B member 1!K09291|4|1.4e-10|70.9|thj:104813306|nucleoprotein TPR	GO:0007010//cytoskeleton organization	GO:0008017//microtubule binding	-
CL2267.Contig2	129.901	292.282	312.051	0	0	0	INF	0.0132494	Down	T147;S149	protein IQ-DOMAIN 1 [Arachis ipaensis]	90.86	3.9e-198	XP_016165402.1	28.8	2.8e-12	sp|Q9SF32|IQD1_ARATH	Protein IQ-DOMAIN 1 OS=Arabidopsis thaliana GN=IQD1 PE=1 SV=1	-	-	-	-	-	-	-	-	-	-	-
Unigene36662	105.252	222.598	256.658	0	0	0	INF	0.0131725	Down	S250;S253;T260	uncharacterized protein LOC107471255 [Arachis duranensis]	92.41	2.7e-207	XP_015946194.1	-	-	-	-	-	-	-	-	-	-	-	K01850|1|1.4e-128|462.2|sind:105167625|chorismate mutase [EC:5.4.99.5]	GO:0032955//regulation of division septum assembly;GO:0051301//cell division	NA	GO:0016021//integral component of membrane
CL2063.Contig1	99.3043	46.6049	59.6267	0	0	0	INF	0.0124185	Down	S254	tetratricopeptide repeat protein 1 [Arachis ipaensis]	89.05	1.1e-133	XP_016202438.1	36.4	4.7e-17	sp|Q38931|FKB62_ARATH	Peptidyl-prolyl cis-trans isomerase FKBP62 OS=Arabidopsis thaliana GN=FKBP62 PE=1 SV=2	At4g30480	302.8	6.3e-82	KOG4234	TPR repeat-containing protein	302.8	General function prediction only	K21991|1|1.1e-18|96.7|csl:COCSUDRAFT_66932|protein unc-45!K09571|2|4.5e-17|91.3|pvu:PHAVU_010G024500g|FK506-binding protein 4/5 [EC:5.2.1.8]	-	-	-
Unigene31901	142.08	248.205	332.052	0	0	0	INF	0.0118701	Down	S52;S17;S16	mediator of RNA polymerase II transcription subunit 28 [Arachis ipaensis]	90.28	1.1e-65	XP_016189983.1	67.8	3.7e-39	sp|Q9LFA5|MED28_ARATH	Mediator of RNA polymerase II transcription subunit 28 OS=Arabidopsis thaliana GN=MED28 PE=1 SV=1	-	-	-	-	-	-	-	K15141|1|2.0e-66|254.2|adu:107480328|mediator of RNA polymerase II transcription subunit 28	GO:0006355//regulation of transcription, DNA-templated	NA	GO:0016592//mediator complex
CL1474.Contig1	144.931	316.979	334.856	0	0	0	INF	0.0118163	Down	Y766	autophagy-related protein 18g [Arachis ipaensis]	90.62	0.0e+00	XP_016184366.1	59.2	2.5e-272	sp|Q8GUL1|AT18G_ARATH	Autophagy-related protein 18g OS=Arabidopsis thaliana GN=ATG18G PE=2 SV=1	At1g54710	766.1	6.8e-221	KOG2109	WD40 repeat protein	766.1	General function prediction only	K22991|1|1.9e-06|57.8|jre:109002258|WD repeat-containing protein 45	GO:0016192//vesicle-mediated transport;GO:0042594//response to starvation	NA	GO:0005737//cytoplasm
Unigene13847	542.443	610.075	1073.23	0	0	0	INF	0.0112652	Down	S263	probable 6-phosphogluconolactonase 4, chloroplastic [Arachis duranensis]	93.6	5.1e-167	XP_015934261.1	48	1.1e-73	sp|A2Z3C4|6PGL4_ORYSI	Probable 6-phosphogluconolactonase 4, chloroplastic OS=Oryza sativa subsp. indica GN=OsI_031067 PE=3 SV=2	At5g24400	251.1	2.6e-66	KOG3147	6-phosphogluconolactonase - like protein	251.1	Carbohydrate transport and metabolism	K01057|1|9.6e-168|592.0|adu:107460408|6-phosphogluconolactonase [EC:3.1.1.31]	GO:0005975//carbohydrate metabolic process;GO:0006098//pentose-phosphate shunt;GO:0009051//pentose-phosphate shunt, oxidative branch	GO:0017057//6-phosphogluconolactonase activity;GO:0016853//isomerase activity	GO:0005737//cytoplasm
CL11266.Contig1	41.5247	95.7862	86.7756	0	0	0	INF	0.0112527	Down	S82	heat shock cognate 70 kDa protein 2 [Arachis duranensis]	79.69	1.2e-289	XP_015952265.1	79	3.0e-285	sp|P09189|HSP7C_PETHY	Heat shock cognate 70 kDa protein OS=Petunia hybrida GN=HSP70 PE=2 SV=1	7292698	971.1	9.2e-283	KOG0100	Molecular chaperones GRP78/BiP/KAR2, HSP70 superfamily	971.1	Posttranslational modification, protein turnover, chaperones	K03283|1|2.2e-290|1000.3|aip:107629112|heat shock 70kDa protein 1/2/6/8	NA	GO:0005524//ATP binding	-
CL8341.Contig1	47.5431	27.5194	62.4072	0	0	0	INF	0.0105499	Down	S305	serine/threonine-protein kinase tricorner isoform X1 [Arachis ipaensis]	95.68	1.2e-289	XP_016162846.1	38.9	1.2e-68	sp|F4J6F6|IREH1_ARATH	Probable serine/threonine protein kinase IREH1 OS=Arabidopsis thaliana GN=IREH1 PE=1 SV=1	At4g33080	755	8.3e-218	KOG0605	NDR and related serine/threonine kinases	755	General function prediction only	K08790|1|2.3e-290|1000.0|aip:107605473|serine/threonine kinase 38 [EC:2.7.11.1]	GO:0035556//intracellular signal transduction;GO:0018105//peptidyl-serine phosphorylation	GO:0004674//protein serine/threonine kinase activity;GO:0005524//ATP binding	GO:0005622//intracellular
CL9623.Contig1	642.253	281.557	523.937	0	0	0	INF	0.0104499	Down	S362;S364	auxilin-related protein 2 isoform X1 [Arachis ipaensis]	90.66	0.0e+00	XP_020965760.1	46.9	9.4e-173	sp|Q0WQ57|AUXI2_ARATH	Auxilin-related protein 2 OS=Arabidopsis thaliana GN=At4g12770 PE=1 SV=1	At4g12770	547	6.0e-155	KOG0431	Auxilin-like protein and related proteins containing DnaJ domain	547	General function prediction only	K18626|1|9.0e-48|194.9|nnu:104601830|trichohyalin	GO:0006898//receptor-mediated endocytosis	NA	GO:0031982//vesicle
Unigene40154	191.005	96.6761	112.359	0	0	0	INF	0.0102654	Down	T348;S350;S361	uncharacterized protein At4g06598 [Arachis ipaensis]	87.63	1.9e-186	XP_016190754.1	50.4	3.5e-60	sp|Q8W3M7|Y4598_ARATH	Uncharacterized protein At4g06598 OS=Arabidopsis thaliana GN=At4g06598 PE=2 SV=2	-	-	-	-	-	-	-	K04374|1|1.9e-18|96.3|mus:103997104|cyclic AMP-dependent transcription factor ATF-4!K20557|2|1.2e-12|77.0|jre:109011427|transcription factor VIP1	GO:0045893//positive regulation of transcription, DNA-templated	GO:0003700//DNA binding transcription factor activity;GO:0000977//RNA polymerase II regulatory region sequence-specific DNA binding	GO:0005634//nucleus
Unigene243	6.83262	5.09708	3.05167	0	0	0	INF	0.0102593	Down	S289;T293;S464	probable serine/threonine-protein kinase At1g54610 [Cajanus cajan]	81.14	0.0e+00	XP_020237588.1	43.5	1.3e-161	sp|F4I114|Y1960_ARATH	Probable serine/threonine-protein kinase At1g09600 OS=Arabidopsis thaliana GN=At1g09600 PE=3 SV=1	At1g53050	707.2	2.7e-203	KOG0600	Cdc2-related protein kinase	707.2	Cell cycle control, cell division, chromosome partitioning	K08819|1|3.8e-275|949.9|gmx:100781209|cyclin-dependent kinase 12/13 [EC:2.7.11.22 2.7.11.23]	GO:0006468//protein phosphorylation	GO:0004693//cyclin-dependent protein serine/threonine kinase activity;GO:0005524//ATP binding;GO:0004672//protein kinase activity	GO:0005634//nucleus
Unigene2557	89.3278	182.939	199.911	0	0	0	INF	0.0102019	Down	S85;S193	UDP-glycosyltransferase 89A2 [Arachis ipaensis]	86.95	1.8e-242	XP_016187174.1	49.7	1.1e-125	sp|Q9LZD8|U89A2_ARATH	UDP-glycosyltransferase 89A2 OS=Arabidopsis thaliana GN=UGT89A2 PE=2 SV=1	At5g03490	448	2.1e-125	KOG1192	UDP-glucuronosyl and UDP-glucosyl transferase	448	Carbohydrate transport and metabolism;Energy production and conversion	K13496|1|1.4e-66|256.5|mus:103974358|UDP-glucosyl transferase 73C [EC:2.4.1.-]!K22771|3|6.7e-61|237.7|zju:107432050|flavonol-3-O-L-rhamnoside-7-O-glucosyltransferase [EC:2.4.1.-]	GO:0008152//metabolic process	GO:0016758//transferase activity, transferring hexosyl groups;GO:0080044//quercetin 7-O-glucosyltransferase activity;GO:0080043//quercetin 3-O-glucosyltransferase activity	GO:0043231//intracellular membrane-bounded organelle
CL8455.Contig1	159.804	147.255	281.408	0	0	0	INF	0.010143	Down	S603;S606	uncharacterized protein LOC107617947 isoform X2 [Arachis ipaensis]	65.38	1.2e-292	XP_020967971.1	-	-	-	-	-	-	-	-	-	-	-	-	GO:0006999//nuclear pore organization	GO:0017056//structural constituent of nuclear pore	GO:0044611//nuclear pore inner ring
Unigene10729	8.64237	19.4667	16.4081	0	0	0	INF	0.00998591	Down	S93	CDPK-related kinase 6 [Arachis duranensis]	97.52	0.0e+00	XP_015944668.1	68.6	1.4e-239	sp|Q9FIM9|CAMK4_ARATH	CDPK-related kinase 4 OS=Arabidopsis thaliana GN=CRK4 PE=2 SV=1	At5g24430	826.6	2.7e-239	KOG0032	Ca2+/calmodulin-dependent protein kinase, EF-Hand protein superfamily	826.6	Signal transduction mechanisms	K13412|1|8.7e-244|845.5|lsv:111903405|calcium-dependent protein kinase [EC:2.7.11.1]!K00924|2|5.8e-240|832.8|bna:106347786|kinase [EC:2.7.1.-]	GO:0009738//abscisic acid-activated signaling pathway;GO:0018105//peptidyl-serine phosphorylation;GO:0035556//intracellular signal transduction;GO:0046777//protein autophosphorylation	GO:0004683//calmodulin-dependent protein kinase activity;GO:0009931//calcium-dependent protein serine/threonine kinase activity;GO:0005516//calmodulin binding;GO:0004672//protein kinase activity;GO:0005524//ATP binding	GO:0005737//cytoplasm;GO:0005634//nucleus;GO:0005886//plasma membrane
Unigene41325	52.04	77.3876	112.126	0	0	0	INF	0.00985675	Down	S333;T336;S338;S2	fatty acid hydroperoxide lyase, chloroplastic [Arachis ipaensis]	93.33	4.2e-263	XP_016170613.1	61.7	1.3e-168	sp|K4CF70|HPL_SOLLC	Fatty acid hydroperoxide lyase, chloroplastic OS=Solanum lycopersicum GN=HPL PE=1 SV=1	CE12584	61.2	5.4e-09	KOG0156	Cytochrome P450 CYP2 subfamily	61.2	Secondary metabolites biosynthesis, transport and catabolism	K10528|1|7.8e-264|911.8|aip:107613227|hydroperoxide lyase [EC:4.1.2.-]	GO:0016125//sterol metabolic process;GO:0010597//green leaf volatile biosynthetic process;GO:0009611//response to wounding	GO:0004497//monooxygenase activity;GO:0020037//heme binding;GO:0016829//lyase activity;GO:0016705//oxidoreductase activity, acting on paired donors, with incorporation or reduction of molecular oxygen;GO:0005506//iron ion binding	GO:0009941//chloroplast envelope
Unigene27856	244.191	166.566	114.754	0	0	0	INF	0.00960915	Down	T24;T25	thiamine thiazole synthase, chloroplastic [Arachis ipaensis]	90.2	2.2e-176	XP_016188690.1	78.2	4.7e-155	sp|O23787|THI4_CITSI	Thiamine thiazole synthase, chloroplastic OS=Citrus sinensis GN=THI1 PE=2 SV=1	At5g54770	508.1	1.2e-143	KOG2960	Protein involved in thiamine biosynthesis and DNA damage tolerance	508.1	General function prediction only	K03146|1|4.1e-177|623.2|aip:107630145|cysteine-dependent adenosine diphosphate thiazole synthase [EC:2.4.2.60]	GO:0009228//thiamine biosynthetic process;GO:0006950//response to stress;GO:0052837//thiazole biosynthetic process	GO:0005506//iron ion binding;GO:0046872//metal ion binding	GO:0009570//chloroplast stroma;GO:0005829//cytosol
Unigene43318	139.125	286.88	185.469	0	0	0	INF	0.00950613	Down	S317;S41	6-phosphogluconate dehydrogenase, decarboxylating 2, chloroplastic [Arachis duranensis]	97.38	2.5e-279	XP_015959774.1	89.7	1.8e-253	sp|Q9FFR3|6PGD2_ARATH	6-phosphogluconate dehydrogenase, decarboxylating 2, chloroplastic OS=Arabidopsis thaliana GN=At5g41670 PE=1 SV=1	At5g41670	872.5	3.5e-253	KOG2653	6-phosphogluconate dehydrogenase	872.5	Carbohydrate transport and metabolism	K00033|1|4.7e-280|965.7|adu:107483686|6-phosphogluconate dehydrogenase [EC:1.1.1.44 1.1.1.343]	GO:0009737//response to abscisic acid;GO:0019521//D-gluconate metabolic process;GO:0006098//pentose-phosphate shunt;GO:0009414//response to water deprivation;GO:0009409//response to cold;GO:0009651//response to salt stress	GO:0004616//phosphogluconate dehydrogenase (decarboxylating) activity	-
Unigene27945	64.5289	122.52	141.575	0	0	0	INF	0.00911762	Down	S684	zinc finger BED domain-containing protein DAYSLEEPER [Arachis ipaensis]	83.92	0.0e+00	XP_016188996.1	24.2	1.7e-36	sp|Q9M2N5|DSLE_ARATH	Zinc finger BED domain-containing protein DAYSLEEPER OS=Arabidopsis thaliana GN=HAT PE=1 SV=1	At1g18560	811.2	1.4e-234	KOG1121	Tam3-transposase (Ac family)	811.2	Replication, recombination and repair	K14442|1|1.6e-07|60.8|mtr:MTR_5g090430|ATP-dependent RNA helicase DHX36 [EC:3.6.4.13]!K11450|3|3.1e-06|56.6|mcha:111010445|lysine-specific histone demethylase 1A [EC:1.-.-.-]	NA	GO:0046983//protein dimerization activity;GO:0003677//DNA binding	-
CL10562.Contig1	60.5397	122.102	130.63	0	0	0	INF	0.00910812	Down	S574;S585	uncharacterized membrane protein At3g27390 [Arachis ipaensis]	93.31	0.0e+00	XP_016185022.1	41.6	3.3e-113	sp|Q8GUM4|Y3739_ARATH	Uncharacterized membrane protein At3g27390 OS=Arabidopsis thaliana GN=At3g27390 PE=1 SV=2	-	-	-	-	-	-	-	-	NA	NA	GO:0016021//integral component of membrane
Unigene42484	10.8888	14.988	22.3932	0	0	0	INF	0.00877834	Down	S161;S133;S134;T138;S140;S139;S207;S210;T213	ATP synthase subunit b', chloroplastic [Arachis duranensis]	93.39	3.4e-106	XP_015937582.1	65.4	5.5e-69	sp|P31853|ATPX_SPIOL	ATP synthase subunit b', chloroplastic OS=Spinacia oleracea GN=ATPG PE=1 SV=2	-	-	-	-	-	-	-	K02109|1|6.4e-107|389.4|adu:107463311|F-type H+-transporting ATPase subunit b	GO:0015986//ATP synthesis coupled proton transport	GO:0015078//hydrogen ion transmembrane transporter activity	GO:0045263//proton-transporting ATP synthase complex, coupling factor F(o);GO:0016021//integral component of membrane
Unigene1207	22.5034	36.2541	47.752	0	0	0	INF	0.00825195	Down	T161;S169;S175	uncharacterized protein LOC107479212 [Arachis duranensis]	56.23	1.7e-91	XP_015954836.1	-	-	-	-	-	-	-	-	-	-	-	K17046|1|8.0e-06|54.3|rcu:8286838|protein DEK	-	-	-
CL4268.Contig2	36.7535	54.8355	76.2056	0	0	0	INF	0.00801285	Down	S304;S242;S243;S246;S177;S189;T203;S108;Y110;S112;S115	malate dehydrogenase, cytoplasmic [Arachis duranensis]	98.19	3.0e-183	XP_015940654.1	95.5	1.7e-180	sp|O48905|MDHC_MEDSA	Malate dehydrogenase, cytoplasmic OS=Medicago sativa GN=CMDH PE=2 SV=1	At1g04410	597.4	1.4e-170	KOG1496	Malate dehydrogenase	597.4	Energy production and conversion	K00025|1|4.6e-178|626.3|lang:109336136|malate dehydrogenase [EC:1.1.1.37]	GO:0005975//carbohydrate metabolic process;GO:0006107//oxaloacetate metabolic process;GO:0006734//NADH metabolic process;GO:0006099//tricarboxylic acid cycle;GO:0006108//malate metabolic process	GO:0030060//L-malate dehydrogenase activity	GO:0005737//cytoplasm
CL6337.Contig1	239.782	507.45	446.952	0	0	0	INF	0.00797682	Down	S989;S993;S995	uncharacterized protein LOC107635652 [Arachis ipaensis]	94.62	0.0e+00	XP_016194671.1	-	-	-	-	-	-	-	-	-	-	-	-	-	-	-
CL31.Contig2	138.808	68.2183	96.3976	0	0	0	INF	0.00787228	Down	T64;S68	L-cysteine desulfhydrase [Arachis duranensis]	92.6	8.6e-256	XP_015939457.1	62.6	1.1e-167	sp|Q9M1R1|LCYD1_ARATH	L-cysteine desulfhydrase OS=Arabidopsis thaliana GN=LCD PE=2 SV=1	At3g62130	587.4	2.2e-167	KOG1549	Cysteine desulfurase NFS1	587.4	Amino acid transport and metabolism	K22207|1|1.6e-256|887.5|aip:107618418|L-cysteine desulfhydrase [EC:4.4.1.28]	GO:0019450//L-cysteine catabolic process to pyruvate	GO:0003824//catalytic activity;GO:0080146//L-cysteine desulfhydrase activity	GO:0005829//cytosol
Unigene7670	60.6666	121.266	123.886	0	0	0	INF	0.0078366	Down	Y216;S218;T220;T223;Y159;S164	AMSH-like ubiquitin thioesterase 3 [Cajanus cajan]	84.21	2.7e-252	XP_020227067.1	65.6	2.0e-191	sp|Q5PNU3|AMSH3_ARATH	AMSH-like ubiquitin thioesterase 3 OS=Arabidopsis thaliana GN=AMSH3 PE=1 SV=2	At1g48790	451.8	1.5e-126	KOG2880	SMAD6 interacting protein AMSH, contains JAB/MPN/Mov34 domain	451.8	Signal transduction mechanisms	K11866|1|5.1e-253|875.9|ccaj:109808460|STAM-binding protein [EC:3.4.19.12]	-	-	-
Unigene18113	61.5819	128.586	96.875	0	0	0	INF	0.00779269	Down	S415	homeobox protein knotted-1-like 3 [Arachis duranensis]	94.38	7.0e-230	XP_015945370.1	70	2.3e-169	sp|O04136|KNAP3_MALDO	Homeobox protein knotted-1-like 3 OS=Malus domestica PE=2 SV=1	At5g25220	548.9	7.5e-156	KOG0773	Transcription factor MEIS1 and related HOX domain proteins	548.9	Transcription	K16670|1|4.2e-160|567.0|cmos:111462769|homeobox protein Meis2!K15613|5|3.3e-125|451.1|adu:107458758|homeobox protein Meis1	GO:0006355//regulation of transcription, DNA-templated	GO:0003677//DNA binding	GO:0005634//nucleus
CL2277.Contig2	153.635	99.2003	79.0669	0	0	0	INF	0.00766595	Down	S7	uncharacterized protein LOC107463285 [Arachis duranensis]	86.4	5.7e-115	XP_015937550.1	-	-	-	-	At4g16070	221.1	2.1e-57	KOG2088	Predicted lipase/calmodulin-binding heat-shock protein	221.1	Lipid transport and metabolism;Posttranslational modification, protein turnover, chaperones;Signal transduction mechanisms	K13806|1|1.4e-33|146.0|ccaj:109800933|sn1-specific diacylglycerol lipase [EC:3.1.1.-]	GO:0016042//lipid catabolic process	GO:0016787//hydrolase activity	-
Unigene32428	14.8412	18.8586	28.9371	0	0	0	INF	0.00759799	Down	S155;T156	eukaryotic translation initiation factor 3 subunit J [Arachis ipaensis]	93.2	6.4e-123	XP_020958720.1	-	-	-	-	At1g66070	301.2	1.8e-81	KOG4813	Translation initiation factor eIF3, p35 subunit	301.2	Translation, ribosomal structure and biogenesis	K03245|1|1.2e-123|445.3|aip:107644578|translation initiation factor 3 subunit J	GO:0006446//regulation of translational initiation;GO:0001731//formation of translation preinitiation complex	GO:0003743//translation initiation factor activity	GO:0005852//eukaryotic translation initiation factor 3 complex;GO:0016282//eukaryotic 43S preinitiation complex;GO:0033290//eukaryotic 48S preinitiation complex
CL11110.Contig1	108.304	137.126	210.598	0	0	0	INF	0.00753518	Down	S355	PREDICTED: pentatricopeptide repeat-containing protein At1g55890, mitochondrial-like [Lupinus angustifolius]	68.07	1.6e-110	XP_019435424.1	51.3	4.2e-79	sp|Q9LK57|PP226_ARATH	Pentatricopeptide repeat-containing protein At3g13160, mitochondrial OS=Arabidopsis thaliana GN=At3g13160 PE=1 SV=1	At1g55890	291.2	2.4e-78	KOG4197	FOG: PPR repeat	291.2	General function prediction only	K17964|1|1.6e-67|259.2|cmo:103485315|leucine-rich PPR motif-containing protein, mitochondrial	GO:0009451//RNA modification	GO:0004519//endonuclease activity;GO:0003723//RNA binding	GO:0043231//intracellular membrane-bounded organelle
CL7232.Contig3	23.6173	41.7991	49.2882	0	0	0	INF	0.00740363	Down	Y15;S21;T23;T25;S26	uncharacterized protein C57A10.07 [Arachis duranensis]	92.31	2.9e-189	XP_015953758.1	-	-	-	-	At1g21370	469.5	4.7e-132	KOG4533	Uncharacterized conserved protein	469.5	Function unknown	-	NA	NA	GO:0016021//integral component of membrane
Unigene4954	201.878	180.648	330.878	0	0	0	INF	0.00715011	Down	S687;S688	protein ENHANCED DISEASE RESISTANCE 4 [Arachis duranensis]	89.51	0.0e+00	XP_015947949.1	23.8	1.8e-17	sp|Q9FHK4|EDR4_ARATH	Protein ENHANCED DISEASE RESISTANCE 4 OS=Arabidopsis thaliana GN=EDR4 PE=1 SV=1	At4g34390	63.2	2.7e-09	KOG0082	G-protein alpha subunit (small G protein superfamily)	63.2	Cell cycle control, cell division, chromosome partitioning;Signal transduction mechanisms	K04733|1|6.7e-06|55.8|lsv:111880161|interleukin-1 receptor-associated kinase 4 [EC:2.7.11.1]	-	-	-
CL9793.Contig3	515.917	949.446	1055.39	0	0	0	INF	0.00702343	Down	T272	ATP-dependent zinc metalloprotease FTSH 2, chloroplastic [Arachis ipaensis]	97.39	0.0e+00	XP_016198030.1	88.9	0.0e+00	sp|Q655S1|FTSH2_ORYSJ	ATP-dependent zinc metalloprotease FTSH 2, chloroplastic OS=Oryza sativa subsp. japonica GN=FTSH2 PE=3 SV=1	At2g30950	1131.3	0.0e+00	KOG0731	AAA+-type ATPase containing the peptidase M41 domain	1131.3	Posttranslational modification, protein turnover, chaperones	K03798|1|0.0e+00|1305.8|aip:107639121|cell division protease FtsH [EC:3.4.24.-]	GO:0010206//photosystem II repair;GO:0010304//PSII associated light-harvesting complex II catabolic process;GO:0010205//photoinhibition;GO:0006508//proteolysis;GO:0010027//thylakoid membrane organization	GO:0004176//ATP-dependent peptidase activity;GO:0004222//metalloendopeptidase activity;GO:0005524//ATP binding;GO:0008237//metallopeptidase activity;GO:0008270//zinc ion binding	GO:0009535//chloroplast thylakoid membrane;GO:0009941//chloroplast envelope;GO:0016021//integral component of membrane
CL6608.Contig1	40.1709	76.935	80.7029	0	0	0	INF	0.00698228	Down	S354;S4;S8	tubulin-folding cofactor E isoform X2 [Arachis duranensis]	91.46	7.7e-210	XP_015937075.1	63.9	4.8e-140	sp|Q8GRL7|TBCE_ARATH	Tubulin-folding cofactor E OS=Arabidopsis thaliana GN=TFCE PE=2 SV=1	At1g71440	306.2	8.1e-83	KOG2982	Uncharacterized conserved protein	306.2	Function unknown	K21768|1|1.4e-210|734.6|adu:107462917|tubulin-specific chaperone E	-	-	-
Unigene19853	43.8197	89.2132	80.6458	0	0	0	INF	0.00690958	Down	S86	serine/threonine-protein kinase GRIK2 [Arachis ipaensis]	92.09	1.9e-224	XP_016187408.1	61	1.3e-148	sp|Q5HZ38|GRIK2_ARATH	Serine/threonine-protein kinase GRIK2 OS=Arabidopsis thaliana GN=GRIK2 PE=1 SV=1	At5g60550	518.1	1.4e-146	KOG0585	Ca2+/calmodulin-dependent protein kinase kinase beta and related serine/threonine protein kinases	518.1	Signal transduction mechanisms	K00908|1|3.7e-225|783.1|aip:107629205|calcium/calmodulin-dependent protein kinase kinase 1 [EC:2.7.11.17]	GO:0018107//peptidyl-threonine phosphorylation;GO:0018105//peptidyl-serine phosphorylation;GO:0035556//intracellular signal transduction	GO:0004674//protein serine/threonine kinase activity;GO:0005524//ATP binding	GO:0005622//intracellular
CL9144.Contig2	5.90401	7.91415	11.512	0	0	0	INF	0.00675732	Down	T202	ABSCISIC ACID-INSENSITIVE 5-like protein 2 [Arachis duranensis]	95.02	5.0e-169	XP_015947046.1	53	1.8e-70	sp|Q9LES3|AI5L2_ARATH	ABSCISIC ACID-INSENSITIVE 5-like protein 2 OS=Arabidopsis thaliana GN=DPBF3 PE=1 SV=1	Hs15298466	57.8	5.0e-08	KOG4343	bZIP transcription factor ATF6	57.8	Transcription	K14432|1|9.4e-170|599.0|adu:107471994|ABA responsive element binding factor	NA	GO:0003700//DNA binding transcription factor activity;GO:0003677//DNA binding	-
CL10056.Contig1	0.605799	1.23489	1.06883	0	0	0	INF	0.00673276	Down	S40;Y73;T84	protein IQ-DOMAIN 1 isoform X2 [Arachis duranensis]	96.9	1.7e-65	XP_015936044.1	31.6	5.1e-11	sp|Q8L4D8|IQD31_ARATH	Protein IQ-DOMAIN 31 OS=Arabidopsis thaliana GN=IQD31 PE=1 SV=1	-	-	-	-	-	-	-	K14411|1|7.5e-12|72.8|csv:101220676|RNA-binding protein Musashi	-	-	-
CL507.Contig1	57.583	106.582	115.394	0	0	0	INF	0.00659697	Down	Y554;Y558;S279	protein NUCLEAR FUSION DEFECTIVE 4 [Arachis duranensis]	95.8	7.2e-312	XP_015954892.1	26.5	7.2e-49	sp|F4I9E1|NFD4_ARATH	Protein NUCLEAR FUSION DEFECTIVE 4 OS=Arabidopsis thaliana GN=NFD4 PE=3 SV=1	-	-	-	-	-	-	-	K14794|1|3.1e-65|252.3|aly:ARALYDRAFT_321151|ribosomal RNA-processing protein 12	NA	NA	GO:0016021//integral component of membrane
Unigene353	128.124	63.6635	112.594	0	0	0	INF	0.00641112	Down	S380	probable metal-nicotianamine transporter YSL7 [Arachis ipaensis]	92.78	0.0e+00	XP_016203980.1	75.1	9.0e-312	sp|Q6R3K4|YSL8_ARATH	Probable metal-nicotianamine transporter YSL8 OS=Arabidopsis thaliana GN=YSL8 PE=1 SV=2	-	-	-	-	-	-	-	K15363|1|4.7e-84|315.1|bna:111210893|fanconi-associated nuclease 1 [EC:3.1.21.- 3.1.4.1]!K01807|2|2.5e-16|90.1|nnu:104595031|ribose 5-phosphate isomerase A [EC:5.3.1.6]	GO:0055085//transmembrane transport	GO:0022857//transmembrane transporter activity	GO:0016021//integral component of membrane;GO:0005886//plasma membrane
Unigene19243	49.7175	86.9516	52.1358	0	0	0	INF	0.00637449	Down	T311;S317;T319;T320	uncharacterized protein LOC107457734 [Arachis duranensis]	94.88	1.0e-287	XP_015931386.1	-	-	-	-	At1g36280	710.7	2.1e-204	KOG2700	Adenylosuccinate lyase	710.7	Nucleotide transport and metabolism	K01756|1|1.6e-253|877.9|ccaj:109813898|adenylosuccinate lyase [EC:4.3.2.2]	GO:0006189//'de novo' IMP biosynthetic process;GO:0044208//'de novo' AMP biosynthetic process	GO:0004018//N6-(1,2-dicarboxyethyl)AMP AMP-lyase (fumarate-forming) activity;GO:0070626//(S)-2-(5-amino-1-(5-phospho-D-ribosyl)imidazole-4-carboxamido)succinate AMP-lyase (fumarate-forming) activity	-
Unigene24500	20.8398	40.7853	29.315	0	0	0	INF	0.0063183	Down	S11;S17;S20;S4	CASP-like protein 4A3 [Arachis ipaensis]	81.4	6.0e-132	XP_016191492.1	48.6	7.3e-66	sp|Q84WP5|CSPL8_ARATH	CASP-like protein 4A3 OS=Arabidopsis thaliana GN=At2g36330 PE=2 SV=1	-	-	-	-	-	-	-	-	NA	NA	GO:0016021//integral component of membrane;GO:0005886//plasma membrane
Unigene25375	102.969	67.3104	55.4479	0	0	0	INF	0.00621593	Down	S7;S4;T9	DExH-box ATP-dependent RNA helicase DExH10 [Arachis duranensis]	96.69	0.0e+00	XP_015954947.1	80.9	0.0e+00	sp|Q9ZVW2|HEN2_ARATH	DExH-box ATP-dependent RNA helicase DExH10 OS=Arabidopsis thaliana GN=HEN2 PE=1 SV=2	At2g06990	1582.4	0.0e+00	KOG0948	Nuclear exosomal RNA helicase MTR4, DEAD-box superfamily	1582.4	RNA processing and modification	K12598|1|0.0e+00|1911.0|adu:107479312|ATP-dependent RNA helicase DOB1 [EC:3.6.4.13]	GO:0070478//nuclear-transcribed mRNA catabolic process, 3'-5' exonucleolytic nonsense-mediated decay;GO:0006401//RNA catabolic process	GO:0004004//ATP-dependent RNA helicase activity;GO:0003724//RNA helicase activity;GO:0003723//RNA binding;GO:0005524//ATP binding	GO:0055087//Ski complex
CL7448.Contig2	8.37339	4.99765	10.0184	0	0	0	INF	0.00618798	Down	S42;S45;S653;S658;Y586	methylcrotonoyl-CoA carboxylase subunit alpha, mitochondrial isoform X1 [Arachis duranensis]	95.3	0.0e+00	XP_015948436.1	83.8	0.0e+00	sp|Q42777|MCCA_SOYBN	Methylcrotonoyl-CoA carboxylase subunit alpha, mitochondrial OS=Glycine max GN=MCCA PE=1 SV=2	At1g03090	1023.1	2.4e-298	KOG0238	3-Methylcrotonyl-CoA carboxylase, biotin-containing subunit/Propionyl-CoA carboxylase, alpha chain/Acetyl-CoA carboxylase, biotin carboxylase subunit	1023.1	Lipid transport and metabolism;Amino acid transport and metabolism	K01968|1|0.0e+00|1414.1|adu:107473390|3-methylcrotonyl-CoA carboxylase alpha subunit [EC:6.4.1.4]	GO:0006552//leucine catabolic process	GO:0004485//methylcrotonoyl-CoA carboxylase activity;GO:0050897//cobalt ion binding;GO:0004075//biotin carboxylase activity;GO:0046872//metal ion binding;GO:0005524//ATP binding	GO:0022626//cytosolic ribosome;GO:0005739//mitochondrion
Unigene21528	46.2264	68.4024	91.2613	0	0	0	INF	0.00617499	Down	T564;S569;S572	LOW QUALITY PROTEIN: rho GTPase-activating protein 7 [Arachis duranensis]	98.05	0.0e+00	XP_015973399.1	71.4	0.0e+00	sp|Q8RWQ4|RGAP7_ARATH	Rho GTPase-activating protein 7 OS=Arabidopsis thaliana GN=ROPGAP7 PE=2 SV=1	At5g19390	1065.4	4.9e-311	KOG4271	Rho-GTPase activating protein	1065.4	Signal transduction mechanisms	K20642|1|0.0e+00|1583.9|ccaj:109792438|Rho GTPase-activating protein 22/24/25	GO:0043087//regulation of GTPase activity;GO:0007165//signal transduction	GO:0005096//GTPase activator activity	GO:0005737//cytoplasm
CL9844.Contig1	97.7208	188.241	185.664	0	0	0	INF	0.00615445	Down	Y148;S152	probable WRKY transcription factor 65 [Arachis ipaensis]	81.64	9.5e-107	XP_016205747.1	48.7	4.9e-31	sp|O64747|WRK35_ARATH	Probable WRKY transcription factor 35 OS=Arabidopsis thaliana GN=WRKY35 PE=2 SV=1	-	-	-	-	-	-	-	K13425|1|1.2e-31|139.4|gmx:100798084|WRKY transcription factor 22	GO:0006351//transcription, DNA-templated	GO:0003700//DNA binding transcription factor activity;GO:0043565//sequence-specific DNA binding	GO:0005634//nucleus
CL7365.Contig1	141.374	88.7652	78.5472	0	0	0	INF	0.00614326	Down	S175;S189	protein FAR1-RELATED SEQUENCE 5-like [Arachis duranensis]	69.03	4.5e-283	XP_020997297.1	30.7	8.4e-85	sp|Q9SZL8|FRS5_ARATH	Protein FAR1-RELATED SEQUENCE 5 OS=Arabidopsis thaliana GN=FRS5 PE=1 SV=1	-	-	-	-	-	-	-	K17604|1|8.4e-284|978.8|adu:107485446|zinc finger SWIM domain-containing protein 3!K08853|2|5.2e-124|448.0|adu:107458808|AP2-associated kinase [EC:2.7.11.1]	-	-	-
CL5507.Contig2	28.4477	42.6918	56.0488	0	0	0	INF	0.00600545	Down	S366;T371;Y372	7-dehydrocholesterol reductase isoform X1 [Arachis ipaensis]	95.69	2.7e-259	XP_016197099.1	84.2	6.3e-229	sp|Q9LDU6|ST7R_ARATH	7-dehydrocholesterol reductase OS=Arabidopsis thaliana GN=DWF5 PE=1 SV=1	At1g50430	790.8	1.2e-228	KOG1435	Sterol reductase/lamin B receptor	790.8	Lipid transport and metabolism;Signal transduction mechanisms	K00213|1|5.7e-243|842.4|cam:101512763|7-dehydrocholesterol reductase [EC:1.3.1.21]	GO:0016126//sterol biosynthetic process;GO:0016132//brassinosteroid biosynthetic process	GO:0009918//sterol delta7 reductase activity;GO:0016628//oxidoreductase activity, acting on the CH-CH group of donors, NAD or NADP as acceptor	GO:0016021//integral component of membrane;GO:0030176//integral component of endoplasmic reticulum membrane
Unigene17936	7.54515	14.948	13.0604	0	0	0	INF	0.00594042	Down	S520	protein FREE1 [Arachis duranensis]	95.76	0.0e+00	XP_015969825.1	60.4	1.4e-204	sp|Q9ASS2|FREE1_ARATH	Protein FREE1 OS=Arabidopsis thaliana GN=FREE1 PE=1 SV=1	At1g20110	701.4	1.3e-201	KOG1729	FYVE finger containing protein	701.4	General function prediction only	K01051|1|3.1e-20|102.8|gmx:100808277|pectinesterase [EC:3.1.1.11]!K02184|4|7.6e-19|98.2|aip:107619883|formin 2	NA	GO:0046872//metal ion binding	-
CL1190.Contig1	105.971	53.7454	83.1187	0	0	0	INF	0.00586548	Down	T456;T459	probable serine/threonine-protein kinase DDB_G0271682 isoform X1 [Arachis ipaensis]	93.83	0.0e+00	XP_016198207.1	57.5	1.8e-100	sp|Q9C9U5|SIS8_ARATH	Probable serine/threonine-protein kinase SIS8 OS=Arabidopsis thaliana GN=SIS8 PE=1 SV=1	At3g06620	790.4	2.0e-228	KOG0192	Tyrosine kinase specific for activated (GTP-bound) p21cdc42Hs	790.4	Signal transduction mechanisms	K04424|1|5.5e-102|374.4|thj:104799167|sterile alpha motif and leucine zipper containing kinase AZK [EC:2.7.11.25]	GO:0006355//regulation of transcription, DNA-templated;GO:0035556//intracellular signal transduction	GO:0004674//protein serine/threonine kinase activity;GO:0004871//signal transducer activity;GO:0004672//protein kinase activity;GO:0005524//ATP binding	GO:0005622//intracellular
CL2927.Contig2	68.3961	35.0249	51.612	0	0	0	INF	0.00582921	Down	T467;S471;S477	xanthine dehydrogenase 1 isoform X2 [Arachis duranensis]	94.81	1.3e-267	XP_020984774.1	68	5.1e-197	sp|Q8GUQ8|XDH1_ARATH	Xanthine dehydrogenase 1 OS=Arabidopsis thaliana GN=XDH1 PE=1 SV=1	At4g34890	684.9	1.0e-196	KOG0430	Xanthine dehydrogenase	684.9	Nucleotide transport and metabolism	K00106|1|2.4e-268|926.8|adu:107461425|xanthine dehydrogenase/oxidase [EC:1.17.1.4 1.17.3.2]	GO:0009115//xanthine catabolic process	GO:0050660//flavin adenine dinucleotide binding;GO:0016614//oxidoreductase activity, acting on CH-OH group of donors;GO:0051537//2 iron, 2 sulfur cluster binding;GO:0016903//oxidoreductase activity, acting on the aldehyde or oxo group of donors;GO:0004854//xanthine dehydrogenase activity;GO:0005506//iron ion binding;GO:0009055//electron transfer activity	GO:0005829//cytosol
CL8628.Contig1	30.1323	30.0249	50.5943	0	0	0	INF	0.0056986	Down	S338;T346;S350;S351;S74	uncharacterized protein LOC107643726 isoform X3 [Arachis ipaensis]	74.55	2.0e-159	XP_016202936.1	-	-	-	-	-	-	-	-	-	-	-	-	-	-	-
Unigene18388	20.8786	10.8311	19.6977	0	0	0	INF	0.00567574	Down	S43;T90;S93;T98	uncharacterized protein LOC107621831 [Arachis ipaensis]	87.1	1.0e-84	XP_016179306.1	-	-	-	-	-	-	-	-	-	-	-	-	-	-	-
CL2413.Contig1	133.412	189.19	255.955	0	0	0	INF	0.00552709	Down	T925;S929	regulatory-associated protein of TOR 1 isoform X2 [Arachis duranensis]	97.35	0.0e+00	XP_015961191.2	74.6	0.0e+00	sp|Q93YQ1|RTOR1_ARATH	Regulatory-associated protein of TOR 1 OS=Arabidopsis thaliana GN=RAPTOR1 PE=1 SV=1	At3g08850	2013.8	0.0e+00	KOG1517	Guanine nucleotide binding protein MIP1	2013.8	Cell cycle control, cell division, chromosome partitioning	K07204|1|0.0e+00|2672.9|adu:107485189|regulatory associated protein of mTOR	GO:0071230//cellular response to amino acid stimulus;GO:0030307//positive regulation of cell growth;GO:0031929//TOR signaling;GO:0008361//regulation of cell size;GO:0009267//cellular response to starvation;GO:0071902//positive regulation of protein serine/threonine kinase activity;GO:0010506//regulation of autophagy	GO:0030674//protein binding, bridging	GO:0005737//cytoplasm;GO:0031931//TORC1 complex
Unigene35528	67.6207	114.317	69.3614	0	0	0	INF	0.00539576	Down	T338;S341	transcription initiation factor TFIID subunit 8 [Arachis ipaensis]	86.68	5.4e-189	XP_016194388.1	33.9	5.7e-50	sp|Q9SYZ9|TAF8_ARATH	Transcription initiation factor TFIID subunit 8 OS=Arabidopsis thaliana GN=TAF8 PE=1 SV=1	At3g02160	217.2	4.7e-56	KOG2389	Predicted bromodomain transcription factor	217.2	Transcription	K14649|1|1.0e-189|665.2|aip:107635428|transcription initiation factor TFIID subunit 8	NA	GO:0046982//protein heterodimerization activity;GO:0003743//translation initiation factor activity	-
CL4199.Contig3	155.105	255.53	301.899	0	0	0	INF	0.00539019	Down	S175	40S ribosomal protein S8 [Arachis ipaensis]	96.79	2.4e-117	XP_016182244.1	90.4	5.1e-112	sp|P49199|RS8_ORYSJ	40S ribosomal protein S8 OS=Oryza sativa subsp. japonica GN=RPS8 PE=2 SV=2	At5g20290	380.9	1.4e-105	KOG3283	40S ribosomal protein S8	380.9	Translation, ribosomal structure and biogenesis	K02995|1|4.5e-118|426.4|aip:107624240|small subunit ribosomal protein S8e	GO:0000462//maturation of SSU-rRNA from tricistronic rRNA transcript (SSU-rRNA, 5.8S rRNA, LSU-rRNA);GO:0006412//translation	GO:0003735//structural constituent of ribosome	GO:0022627//cytosolic small ribosomal subunit;GO:0005840//ribosome
CL1786.Contig1	15.3515	28.7542	28.0597	0	0	0	INF	0.00525272	Down	S371;S377	protein MEI2-like 1 isoform X1 [Arachis duranensis]	91.03	0.0e+00	XP_015955742.1	47.2	7.4e-145	sp|Q64M78|OML4_ORYSJ	Protein MEI2-like 4 OS=Oryza sativa subsp. japonica GN=ML4 PE=2 SV=1	At5g07290	468.8	1.4e-131	KOG4660	Protein Mei2, essential for commitment to meiosis, and related proteins	468.8	Cell cycle control, cell division, chromosome partitioning	K17579|1|1.5e-54|216.9|vcn:VOLCADRAFT_98760|protein phosphatase 1 regulatory subunit 42!K16860|5|1.1e-09|67.8|zma:103634743|phospholipase D3/4 [EC:3.1.4.4]	NA	GO:0003723//RNA binding	-
CL1230.Contig1	23.685	34.3932	18.7777	0	0	0	INF	0.00513406	Down	S228	glycine-rich RNA-binding protein RZ1A [Arachis duranensis]	95.24	1.4e-113	XP_015957531.1	58.3	3.1e-62	sp|Q9LIN3|RZ1A_ARATH	Glycine-rich RNA-binding protein RZ1A OS=Arabidopsis thaliana GN=RZ1A PE=1 SV=1	At3g26420	236.1	6.1e-62	KOG0118	FOG: RRM domain	236.1	General function prediction only	K12885|1|2.6e-114|414.1|adu:107481740|heterogeneous nuclear ribonucleoprotein G	NA	GO:0003723//RNA binding;GO:0008270//zinc ion binding	-
Unigene30532	14.6867	14.539	24.2174	0	0	0	INF	0.0051105	Down	S100;T95;S103	ras-related protein RABB1c [Arachis duranensis]	99.05	6.0e-117	XP_015958962.1	97.1	3.8e-116	sp|P92963|RAB1C_ARATH	Ras-related protein RABB1c OS=Arabidopsis thaliana GN=RABB1C PE=1 SV=1	At4g17170	415.2	7.5e-116	KOG0098	GTPase Rab2, small G protein superfamily	415.2	Intracellular trafficking, secretion, and vesicular transport	K07877|1|1.1e-117|425.2|adu:107482893|Ras-related protein Rab-2A	GO:0030100//regulation of endocytosis	GO:0003924//GTPase activity;GO:0005525//GTP binding	GO:0005773//vacuole;GO:0000139//Golgi membrane;GO:0005886//plasma membrane;GO:0009507//chloroplast;GO:0005768//endosome
Unigene8688	73.06	98.989	136.777	0	0	0	INF	0.00510791	Down	S677;T681;T682	PREDICTED: G-type lectin S-receptor-like serine/threonine-protein kinase SD2-5 isoform X2 [Lupinus angustifolius]	80.81	0.0e+00	XP_019458762.1	51.7	1.8e-237	sp|Q8RWZ5|SD25_ARATH	G-type lectin S-receptor-like serine/threonine-protein kinase SD2-5 OS=Arabidopsis thaliana GN=SD25 PE=1 SV=1	At5g20050	293.1	1.5e-78	KOG1187	Serine/threonine protein kinase	293.1	Signal transduction mechanisms	K04733|1|1.1e-231|805.8|jre:108981775|interleukin-1 receptor-associated kinase 4 [EC:2.7.11.1]	GO:0006468//protein phosphorylation	GO:0030246//carbohydrate binding;GO:0004674//protein serine/threonine kinase activity;GO:0005524//ATP binding	GO:0016021//integral component of membrane;GO:0005886//plasma membrane
Unigene41149	78.7202	132.948	150.839	0	0	0	INF	0.0050799	Down	Y281;S288;T488;T495;S498	alpha-1,4 glucan phosphorylase L isozyme, chloroplastic/amyloplastic [Arachis ipaensis]	94.23	0.0e+00	XP_016180001.1	81.7	0.0e+00	sp|P53536|PHSL_VICFA	Alpha-1,4 glucan phosphorylase L isozyme, chloroplastic/amyloplastic OS=Vicia faba GN=PHO1 PE=2 SV=2	At3g29320	1480.3	0.0e+00	KOG2099	Glycogen phosphorylase	1480.3	Carbohydrate transport and metabolism	K00688|1|0.0e+00|1869.7|aip:107622571|glycogen phosphorylase [EC:2.4.1.1]	GO:0005975//carbohydrate metabolic process;GO:0005980//glycogen catabolic process	GO:0102250//linear malto-oligosaccharide phosphorylase activity;GO:0030170//pyridoxal phosphate binding;GO:0008184//glycogen phosphorylase activity;GO:0102499//SHG alpha-glucan phosphorylase activity	GO:0005737//cytoplasm
CL4202.Contig4	34.256	27.0903	17.8948	0	0	0	INF	0.00506313	Down	S15;Y26;T328;S336;S339;S340	putative serine/threonine-protein kinase isoform X1 [Arachis ipaensis]	96.72	7.4e-204	XP_016189787.1	56.4	2.0e-100	sp|Q93YN1|CRPK1_ARATH	Cold-responsive protein kinase 1 OS=Arabidopsis thaliana GN=CRPK1 PE=1 SV=1	At3g09010	425.2	1.1e-118	KOG1187	Serine/threonine protein kinase	425.2	Signal transduction mechanisms	K04733|1|2.3e-159|564.3|gab:108480421|interleukin-1 receptor-associated kinase 4 [EC:2.7.11.1]	NA	GO:0004674//protein serine/threonine kinase activity;GO:0005524//ATP binding	GO:0005886//plasma membrane
CL8014.Contig2	70.7463	135.211	118.902	0	0	0	INF	0.00500581	Down	Y398;S399;T271;T275	hypothetical protein TSUD_214920 [Trifolium subterraneum]	87.67	0.0e+00	GAU31056.1	81.9	0.0e+00	sp|P93028|UBE11_ARATH	Ubiquitin-activating enzyme E1 1 OS=Arabidopsis thaliana GN=UBA1 PE=1 SV=1	At2g30110	1770	0.0e+00	KOG2012	Ubiquitin activating enzyme UBA1	1770	Posttranslational modification, protein turnover, chaperones	K03178|1|0.0e+00|1959.5|gmx:100817492|ubiquitin-activating enzyme E1 [EC:6.2.1.45]	GO:0006464//cellular protein modification process;GO:0006974//cellular response to DNA damage stimulus;GO:0006511//ubiquitin-dependent protein catabolic process	GO:0008641//ubiquitin-like modifier activating enzyme activity;GO:0004839//ubiquitin activating enzyme activity;GO:0005524//ATP binding	GO:0005737//cytoplasm;GO:0016021//integral component of membrane
CL5209.Contig1	130.571	125.73	210.619	0	0	0	INF	0.00481992	Down	S386	protein DETOXIFICATION 35 [Arachis duranensis]	89.62	4.9e-201	XP_015967375.1	49.9	3.7e-113	sp|F4JTB3|DTX35_ARATH	Protein DETOXIFICATION 35 OS=Arabidopsis thaliana GN=DTX35 PE=1 SV=1	At4g25640	360.1	4.6e-99	KOG1347	Uncharacterized membrane protein, predicted efflux pump	360.1	General function prediction only	K03327|1|9.2e-202|705.3|adu:107491122|multidrug resistance protein, MATE family	GO:0006855//drug transmembrane transport	GO:0015297//antiporter activity;GO:0015238//drug transmembrane transporter activity	GO:0016021//integral component of membrane
NP_190753.2	277.185	515.475	490.869	0	0	0	INF	0.00481972	Down	S512;S514	PREDICTED: calcium-dependent protein kinase 13-like [Brassica napus]	95.64	2.0e-295	XP_013745692.1	77.5	5.3e-248	sp|Q8LPZ7|CDPK3_ORYSJ	Calcium-dependent protein kinase 3 OS=Oryza sativa subsp. japonica GN=CPK3 PE=2 SV=1	At3g51850	993	1.9e-289	KOG0032	Ca2+/calmodulin-dependent protein kinase, EF-Hand protein superfamily	993	Signal transduction mechanisms	K13412|1|3.8e-296|1019.2|bna:106448334|calcium-dependent protein kinase [EC:2.7.11.1]	GO:0009738//abscisic acid-activated signaling pathway;GO:0018105//peptidyl-serine phosphorylation;GO:0035556//intracellular signal transduction;GO:0046777//protein autophosphorylation	GO:0004683//calmodulin-dependent protein kinase activity;GO:0009931//calcium-dependent protein serine/threonine kinase activity;GO:0005516//calmodulin binding;GO:0004672//protein kinase activity;GO:0005524//ATP binding;GO:0005509//calcium ion binding	GO:0005737//cytoplasm;GO:0005634//nucleus;GO:0005886//plasma membrane
CL3500.Contig1	234.325	157.092	297.059	0	0	0	INF	0.00477325	Down	S122	IRK-interacting protein isoform X1 [Arachis duranensis]	84.57	3.5e-214	XP_015957192.2	31.9	3.0e-61	sp|Q9LXU9|IRKI_ARATH	IRK-interacting protein OS=Arabidopsis thaliana GN=IRKI PE=1 SV=1	-	-	-	-	-	-	-	-	-	-	-
Unigene33639	61.7633	32.9825	51.0649	0	0	0	INF	0.00443112	Down	S115;T120;Y124;S125	LL-diaminopimelate aminotransferase, chloroplastic isoform X4 [Arachis ipaensis]	97.94	3.1e-160	XP_016184589.1	77.4	9.7e-127	sp|Q93ZN9|DAPAT_ARATH	LL-diaminopimelate aminotransferase, chloroplastic OS=Arabidopsis thaliana GN=DAP PE=1 SV=1	At4g33680	425.6	6.6e-119	KOG0257	Kynurenine aminotransferase, glutamine transaminase K	425.6	Amino acid transport and metabolism	K10206|1|1.4e-159|564.7|aip:107626263|LL-diaminopimelate aminotransferase [EC:2.6.1.83]	GO:0009735//response to cytokinin;GO:0009862//systemic acquired resistance, salicylic acid mediated signaling pathway;GO:0009058//biosynthetic process	GO:0010285//L,L-diaminopimelate aminotransferase activity;GO:0008483//transaminase activity;GO:0030170//pyridoxal phosphate binding;GO:0005507//copper ion binding	GO:0009570//chloroplast stroma
Unigene30450	105.943	179.593	193.754	0	0	0	INF	0.00420769	Down	S189	B3 domain-containing transcription factor VRN1 isoform X1 [Arachis duranensis]	92.82	1.2e-210	XP_015952088.1	54.3	2.5e-101	sp|Q8L3W1|VRN1_ARATH	B3 domain-containing transcription factor VRN1 OS=Arabidopsis thaliana GN=VRN1 PE=1 SV=1	-	-	-	-	-	-	-	K21554|1|1.2e-20|103.6|fve:101301880|CREB3 regulatory factor	GO:0006355//regulation of transcription, DNA-templated;GO:0006351//transcription, DNA-templated	GO:0003677//DNA binding	GO:0005634//nucleus
CL4495.Contig1	18.8725	34.8951	30.0782	0	0	0	INF	0.00415843	Down	T545;S548;S549;S695;S697;S698;S342;S345	uncharacterized protein LOC107476910 isoform X1 [Arachis duranensis]	94.46	0.0e+00	XP_015952340.1	-	-	-	-	At3g45630_1	497.3	6.7e-140	KOG2068	MOT2 transcription factor	497.3	Transcription	K10643|1|0.0e+00|1976.4|adu:107476910|CCR4-NOT transcription complex subunit 4 [EC:2.3.2.27]	GO:0000288//nuclear-transcribed mRNA catabolic process, deadenylation-dependent decay	GO:0004842//ubiquitin-protein transferase activity;GO:0003723//RNA binding	GO:0030014//CCR4-NOT complex
CL2168.Contig1	40.5234	72.1945	51.8685	0	0	0	INF	0.00407345	Down	S116;S117	delta-1-pyrroline-5-carboxylate synthase isoform X2 [Arachis ipaensis]	96.55	0.0e+00	XP_016198383.1	75.1	0.0e+00	sp|O65361|P5CS_MESCR	Delta-1-pyrroline-5-carboxylate synthase OS=Mesembryanthemum crystallinum GN=P5CS PE=2 SV=1	At2g39800_2	619	1.1e-176	KOG4165	Gamma-glutamyl phosphate reductase	619	Amino acid transport and metabolism	K12657|1|0.0e+00|1425.2|adu:107484570|delta-1-pyrroline-5-carboxylate synthetase [EC:2.7.2.11 1.2.1.41]	GO:0055129//L-proline biosynthetic process	GO:0004349//glutamate 5-kinase activity;GO:0005524//ATP binding;GO:0004350//glutamate-5-semialdehyde dehydrogenase activity	GO:0005737//cytoplasm
Unigene7090	56.4002	51.7527	86.6664	0	0	0	INF	0.00404594	Down	T176;S180;S360;S364;S365	SNF1-related protein kinase catalytic subunit alpha KIN10 isoform X1 [Arachis duranensis]	98.44	2.3e-299	XP_015946108.1	87.6	6.7e-264	sp|Q38997|KIN10_ARATH	SNF1-related protein kinase catalytic subunit alpha KIN10 OS=Arabidopsis thaliana GN=KIN10 PE=1 SV=2	At3g01090	907.1	1.3e-263	KOG0583	Serine/threonine protein kinase	907.1	Signal transduction mechanisms	K07198|1|4.3e-300|1032.3|adu:107471183|5'-AMP-activated protein kinase, catalytic alpha subunit [EC:2.7.11.11]	GO:0006468//protein phosphorylation;GO:0035556//intracellular signal transduction	GO:0004674//protein serine/threonine kinase activity;GO:0005524//ATP binding	GO:0005737//cytoplasm;GO:0005634//nucleus
CL9136.Contig1	108.6	73.5555	63.0514	0	0	0	INF	0.00403867	Down	S16	ecotropic viral integration site 5 protein homolog [Arachis duranensis]	96.67	5.0e-184	XP_015946495.1	-	-	-	-	At5g15930	548.5	8.4e-156	KOG1102	Rab6 GTPase activator GAPCenA and related TBC domain proteins	548.5	General function prediction only	K19944|1|9.3e-185|648.7|aip:107623957|TBC1 domain family member 10	GO:0031338//regulation of vesicle fusion;GO:0090630//activation of GTPase activity;GO:0006886//intracellular protein transport	GO:0005096//GTPase activator activity;GO:0017137//Rab GTPase binding	GO:0005622//intracellular;GO:0012505//endomembrane system
Unigene41875	144.525	92.9879	87.5684	0	0	0	INF	0.00395369	Down	S197	uncharacterized protein LOC107631364 [Arachis ipaensis]	88.93	3.2e-146	XP_016190279.1	-	-	-	-	At5g64360	132.5	1.1e-30	KOG0714	Molecular chaperone (DnaJ superfamily)	132.5	Posttranslational modification, protein turnover, chaperones	K09511|1|1.9e-28|129.0|egu:105048670|DnaJ homolog subfamily B member 5!K09566|2|1.8e-10|69.3|nnu:104587445|peptidyl-prolyl isomerase G (cyclophilin G) [EC:5.2.1.8]	-	-	-
CL7302.Contig4	197.258	114.618	198.656	0	0	0	INF	0.00359878	Down	S436;S708;S710	DDT domain-containing protein DDR4 [Arachis duranensis]	93.23	0.0e+00	XP_015970309.2	58.9	1.8e-225	sp|F4IDY7|DDR4_ARATH	DDT domain-containing protein DDR4 OS=Arabidopsis thaliana GN=DDR4 PE=1 SV=1	7295327	80.1	1.8e-14	KOG1472	Histone acetyltransferase SAGA/ADA, catalytic subunit PCAF/GCN5 and related proteins	80.1	Chromatin structure and dynamics;Transcription	K11279|1|1.1e-09|68.2|pop:18096801|nucleosome assembly protein 1-like 1!K11267|4|5.9e-08|62.4|lsv:111886215|sister chromatid cohesion protein PDS5	NA	GO:0004812//aminoacyl-tRNA ligase activity	-
Unigene164	14.512	25.6576	23.8952	0	0	0	INF	0.00349631	Down	S122;S95;S104;S109	uncharacterized protein LOC107614103 [Arachis ipaensis]	86.54	9.2e-116	XP_016171823.1	-	-	-	-	At5g24890	153.7	4.3e-37	KOG4210	Nuclear localization sequence binding protein	153.7	Transcription	-	-	-	-
Unigene18718	30.5164	20.2912	18.6908	0	0	0	INF	0.00333292	Down	S204;S213;S379;T385;T386;T387	ethanolamine-phosphate cytidylyltransferase [Arachis duranensis]	97.41	3.7e-239	XP_015961440.1	76.6	2.6e-181	sp|Q9ZVI9|PECT1_ARATH	Ethanolamine-phosphate cytidylyltransferase OS=Arabidopsis thaliana GN=PECT1 PE=1 SV=1	At2g38670	632.5	5.2e-181	KOG2803	Choline phosphate cytidylyltransferase/Predicted CDP-ethanolamine synthase	632.5	Lipid transport and metabolism	K00967|1|7.0e-240|832.0|aip:107639759|ethanolamine-phosphate cytidylyltransferase [EC:2.7.7.14]	GO:0009058//biosynthetic process	GO:0016779//nucleotidyltransferase activity;GO:0003824//catalytic activity;GO:0004306//ethanolamine-phosphate cytidylyltransferase activity	GO:0016021//integral component of membrane;GO:0031307//integral component of mitochondrial outer membrane
CL1688.Contig1	1087.1	1893.79	1793.18	0	0	0	INF	0.00330177	Down	S509;T575	cell division cycle 5-like protein isoform X1 [Arachis ipaensis]	95.44	0.0e+00	XP_016183616.1	79.4	0.0e+00	sp|P92948|CDC5L_ARATH	Cell division cycle 5-like protein OS=Arabidopsis thaliana GN=CDC5 PE=1 SV=2	At1g09770	1149.8	0.0e+00	KOG0050	mRNA splicing protein CDC5 (Myb superfamily)	1149.8	RNA processing and modification;Cell cycle control, cell division, chromosome partitioning	K12860|1|0.0e+00|1375.5|aip:107625479|pre-mRNA-splicing factor CDC5/CEF1	GO:0030154//cell differentiation;GO:0006357//regulation of transcription from RNA polymerase II promoter;GO:0051301//cell division	GO:0043565//sequence-specific DNA binding;GO:0044212//transcription regulatory region DNA binding;GO:0001135//transcription factor activity, RNA polymerase II transcription factor recruiting;GO:0003677//DNA binding;GO:0000981//RNA polymerase II transcription factor activity, sequence-specific DNA binding	GO:0005634//nucleus
CL10480.Contig1	18.3187	29.1233	32.3129	0	0	0	INF	0.00328615	Down	S31;S105	protein CASC3 [Arachis ipaensis]	92.44	0.0e+00	XP_020964095.1	38.7	5.2e-110	sp|Q93ZJ9|MLN51_ARATH	Protein MLN51 homolog OS=Arabidopsis thaliana GN=MLN51 PE=1 SV=1	Hs4759128	65.1	5.3e-10	KOG1307	K+-dependent Ca2+/Na+ exchanger NCKX1 and related proteins	65.1	Inorganic ion transport and metabolism;Signal transduction mechanisms	K14323|1|8.3e-150|533.5|sly:101264103|protein CASC3!K14559|3|3.1e-11|73.2|gmx:100817724|U3 small nucleolar RNA-associated protein MPP10!K11654|5|9.9e-10|68.2|osa:4337825|SWI/SNF-related matrix-associated actin-dependent regulator of chromatin subfamily A member 5 [EC:3.6.4.-]	GO:0046916//cellular transition metal ion homeostasis;GO:0030001//metal ion transport	GO:0046914//transition metal ion binding	GO:0005737//cytoplasm
Unigene28738	26.4048	38.3218	46.6937	0	0	0	INF	0.00322705	Down	S25;S4;Y7	vacuolar amino acid transporter 1 isoform X1 [Arachis duranensis]	89.9	6.6e-98	XP_015969229.1	58.6	7.7e-59	sp|O80668|AVT1A_ARATH	Amino acid transporter AVT1A OS=Arabidopsis thaliana GN=AVT1A PE=2 SV=2	At2g41190	224.6	1.5e-58	KOG1303	Amino acid transporters	224.6	Amino acid transport and metabolism	K15015|1|1.2e-98|361.7|adu:107492691|solute carrier family 32 (vesicular inhibitory amino acid transporter)	NA	NA	GO:0016021//integral component of membrane
CL2185.Contig1	154.541	265.42	250.665	0	0	0	INF	0.00300744	Down	S460;S467	suppressor of mec-8 and unc-52 protein homolog 2 isoform X1 [Arachis ipaensis]	96.83	0.0e+00	XP_016188853.1	71.6	4.8e-231	sp|O48713|SMU2_ARATH	Suppressor of mec-8 and unc-52 protein homolog 2 OS=Arabidopsis thaliana GN=SMU2 PE=1 SV=1	At2g26460	798.1	9.5e-231	KOG2498	IK cytokine down-regulator of HLA class II	798.1	Signal transduction mechanisms	K13109|1|0.0e+00|1124.8|aip:107630269|IK cytokine	NA	NA	GO:0005634//nucleus
Unigene30406	17.1224	10.3937	11.8959	0	0	0	INF	0.00298673	Down	T56;S596;S600;T604	GBF-interacting protein 1-like [Arachis ipaensis]	88.04	0.0e+00	XP_016166278.1	47.9	3.1e-22	sp|Q8VZS6|GIP1_ARATH	GBF-interacting protein 1 OS=Arabidopsis thaliana GN=GIP1 PE=1 SV=1	7300238	80.1	2.1e-14	KOG2806	Chitinase	80.1	Carbohydrate transport and metabolism	K19307|1|3.8e-38|162.9|pavi:110755617|25S rRNA (uracil2634-N3)-methyltransferase [EC:2.1.1.313]	NA	GO:0003729//mRNA binding	-
CL5424.Contig1	99.7731	150.197	173.817	0	0	0	INF	0.00294155	Down	S121;S537;S837;S198;T1125;S1131	filaggrin [Arachis ipaensis]	92.44	0.0e+00	XP_016163349.1	24.4	9.9e-21	sp|Q8H0U8|RH42_ARATH	DEAD-box ATP-dependent RNA helicase 42 OS=Arabidopsis thaliana GN=RH42 PE=1 SV=2	Hs14149665	132.9	3.5e-30	KOG1874	KEKE-like motif-containing transcription regulator (Rlr1)/suppressor of sin4	132.9	Transcription	K22909|1|0.0e+00|2197.5|aip:107605914|zinc finger CCCH domain-containing protein 13	NA	GO:0016301//kinase activity	GO:0005829//cytosol
CL1258.Contig2	160.639	159.329	96.0312	0	0	0	INF	0.00288382	Down	T1632;S1635;S127;S1253;S1255;S1258;T1246	homeobox-DDT domain protein RLT1 [Arachis ipaensis]	93.2	0.0e+00	XP_016179055.1	47.6	0.0e+00	sp|F4HY56|RLT1_ARATH	Homeobox-DDT domain protein RLT1 OS=Arabidopsis thaliana GN=RLT1 PE=1 SV=1	Hs9910376	76.3	6.0e-13	KOG4456	Inner centromere protein (INCENP), C-terminal domain	76.3	Cell cycle control, cell division, chromosome partitioning	K18730|1|2.0e-309|1065.1|adu:107468272|PERQ amino acid-rich with GYF domain-containing protein!K21951|2|1.5e-81|308.1|lang:109333640|homeobox protein Hox-A11!K18626|3|4.5e-14|84.0|gra:105787520|trichohyalin!K10406|5|6.5e-13|80.1|han:110910297|kinesin family member C2/C3	GO:0006355//regulation of transcription, DNA-templated;GO:0006351//transcription, DNA-templated	GO:0003677//DNA binding	GO:0005634//nucleus
Unigene20563	313.132	411.362	533.995	0	0	0	INF	0.00278327	Down	S402	molybdenum cofactor sulfurase-like [Arachis duranensis]	83.49	1.1e-294	XP_015965258.1	23.5	1.8e-18	sp|Q8LGM7|MOCOS_SOLLC	Molybdenum cofactor sulfurase OS=Solanum lycopersicum GN=FLACCA PE=2 SV=1	At5g51920	473.8	4.3e-133	KOG2142	Molybdenum cofactor sulfurase	473.8	Coenzyme transport and metabolism	K15631|1|1.6e-157|558.9|dcr:108205863|molybdenum cofactor sulfurtransferase [EC:2.8.1.9]	NA	GO:0003824//catalytic activity	-
Unigene9492	48.4623	48.4552	74.5104	0	0	0	INF	0.00276115	Down	S388;T392;S396;S124	probable WRKY transcription factor 20 isoform X1 [Arachis duranensis]	91.4	0.0e+00	XP_015973001.1	56.2	9.4e-159	sp|Q93WV0|WRK20_ARATH	Probable WRKY transcription factor 20 OS=Arabidopsis thaliana GN=WRKY20 PE=2 SV=1	-	-	-	-	-	-	-	K18835|1|1.1e-95|353.6|vvi:100261730|WRKY transcription factor 2!K13424|2|2.0e-94|349.4|vvi:100243352|WRKY transcription factor 33	GO:0006351//transcription, DNA-templated	GO:0003700//DNA binding transcription factor activity;GO:0043565//sequence-specific DNA binding	GO:0005634//nucleus
Unigene9170	159.492	100.923	107.574	0	0	0	INF	0.00269203	Down	S104;T105;T106	ABC transporter F family member 4 [Arachis ipaensis]	96.83	0.0e+00	XP_016180595.1	81.5	0.0e+00	sp|Q9M1H3|AB4F_ARATH	ABC transporter F family member 4 OS=Arabidopsis thaliana GN=ABCF4 PE=2 SV=1	Hs10947135	542.3	1.2e-153	KOG0066	eIF2-interacting protein ABC50 (ABC superfamily)	542.3	Translation, ribosomal structure and biogenesis	K06184|1|0.0e+00|1386.7|aip:107623005|ATP-binding cassette, subfamily F, member 1	NA	GO:0016887//ATPase activity;GO:0005524//ATP binding	-
CL5269.Contig1	148.121	98.7944	95.4755	0	0	0	INF	0.00257522	Down	S33;T36	zinc-finger homeodomain protein 6 [Arachis duranensis]	76.61	5.4e-143	XP_015964167.1	50.2	1.2e-65	sp|Q9FRL5|ZHD5_ARATH	Zinc-finger homeodomain protein 5 OS=Arabidopsis thaliana GN=ZHD5 PE=1 SV=1	-	-	-	-	-	-	-	K15777|1|4.4e-46|188.0|mesc:110630336|4,5-DOPA dioxygenase extradiol [EC:1.13.11.-]!K15601|2|6.6e-10|67.8|cpap:110823553|lysine-specific demethylase 3 [EC:1.14.11.-]	NA	GO:0003677//DNA binding	GO:0005634//nucleus
Unigene15671	15.6815	18.8368	11.0611	0	0	0	INF	0.00254083	Down	S180	ATPase ASNA1 homolog [Arachis duranensis]	96.94	1.3e-198	XP_015961643.1	-	-	-	-	At1g01910	523.5	3.0e-148	KOG2825	Putative arsenite-translocating ATPase	523.5	Inorganic ion transport and metabolism	K01551|1|4.7e-179|629.8|lja:Lj0g3v0004519.1|arsenite/tail-anchored protein-transporting ATPase [EC:3.6.3.16 3.6.3.-]	GO:0045048//protein insertion into ER membrane;GO:0048767//root hair elongation;GO:0006810//transport	GO:0005524//ATP binding;GO:0016887//ATPase activity;GO:0046872//metal ion binding;GO:0043621//protein self-association	GO:0005783//endoplasmic reticulum;GO:0005829//cytosol
CL4205.Contig1	95.4992	61.7781	63.894	0	0	0	INF	0.0024967	Down	S79;T80	CDPK-related kinase 7 [Arachis ipaensis]	98.48	0.0e+00	XP_016180428.1	79.5	8.3e-274	sp|O80673|CAMK1_ARATH	CDPK-related kinase 1 OS=Arabidopsis thaliana GN=CRK1 PE=1 SV=1	#REF!	940.3	1.6e-273	KOG0032	Ca2+/calmodulin-dependent protein kinase, EF-Hand protein superfamily	940.3	Signal transduction mechanisms	K00924|1|3.3e-272|939.9|ath:AT3G56760|kinase [EC:2.7.1.-]	GO:0009738//abscisic acid-activated signaling pathway;GO:0018105//peptidyl-serine phosphorylation;GO:0035556//intracellular signal transduction;GO:0046777//protein autophosphorylation	GO:0004683//calmodulin-dependent protein kinase activity;GO:0009931//calcium-dependent protein serine/threonine kinase activity;GO:0005516//calmodulin binding;GO:0004672//protein kinase activity;GO:0005524//ATP binding;GO:0005509//calcium ion binding	GO:0005737//cytoplasm;GO:0005634//nucleus;GO:0005886//plasma membrane
CL9937.Contig1	281.505	192.478	180.167	0	0	0	INF	0.00240351	Down	S1033	regulator of nonsense transcripts 1 homolog [Arachis ipaensis]	98.82	0.0e+00	XP_016201516.1	83.1	0.0e+00	sp|Q9FJR0|RENT1_ARATH	Regulator of nonsense transcripts 1 homolog OS=Arabidopsis thaliana GN=UPF1 PE=1 SV=2	At5g47010	2069.3	0.0e+00	KOG1802	RNA helicase nonsense mRNA reducing factor (pNORF1)	2069.3	RNA processing and modification	K14326|1|0.0e+00|2556.2|aip:107642622|regulator of nonsense transcripts 1 [EC:3.6.4.-]	GO:0000184//nuclear-transcribed mRNA catabolic process, nonsense-mediated decay	GO:0004386//helicase activity;GO:0008270//zinc ion binding;GO:0003677//DNA binding;GO:0005524//ATP binding	GO:0005737//cytoplasm
CL5839.Contig1	49.6928	54.5503	78.5321	0	0	0	INF	0.00239761	Down	S434;S438;T445;S455;S332;S334;T342;S358;T375;S464;S467	IST1-like protein [Arachis duranensis]	93.64	3.2e-288	XP_020999283.1	-	-	-	-	At1g34220	469.9	5.6e-132	KOG2027	Spindle pole body protein	469.9	Cytoskeleton	K19476|1|6.0e-289|995.3|adu:107491575|vacuolar protein sorting-associated protein IST1	GO:0015031//protein transport	-	-
Unigene20305	91.8698	55.8538	68.9831	0	0	0	INF	0.00235873	Down	S1103;S1029;Y1047;S110;T112;S113;S122;S1059;S1061	protein STICHEL-like 3 isoform X1 [Arachis duranensis]	94.55	0.0e+00	XP_015942854.1	63.9	4.9e-270	sp|F4JRP0|STIL3_ARATH	Protein STICHEL-like 3 OS=Arabidopsis thaliana GN=At4g18820 PE=3 SV=1	At4g18820	919.1	7.6e-267	KOG0989	Replication factor C, subunit RFC4	919.1	Replication, recombination and repair	K10755|1|2.5e-21|107.5|ota:OT_ostta09g00990|replication factor C subunit 2/4	GO:0006281//DNA repair;GO:0006260//DNA replication;GO:0006261//DNA-dependent DNA replication	GO:0003887//DNA-directed DNA polymerase activity;GO:0003677//DNA binding;GO:0005524//ATP binding	GO:0005634//nucleus;GO:0005663//DNA replication factor C complex;GO:0009360//DNA polymerase III complex
CL1029.Contig1	56.0396	93.9242	75.6364	0	0	0	INF	0.00234534	Down	Y25;S28;S86;Y89;S54;Y57;Y65	serine/arginine-rich splicing factor RS31 isoform X2 [Arachis duranensis]	97.87	4.2e-48	XP_015968339.1	64.2	5.5e-29	sp|P92964|SRS31_ARATH	Serine/arginine-rich splicing factor RS31 OS=Arabidopsis thaliana GN=RS31 PE=1 SV=2	At3g61860	126.7	2.8e-29	KOG0106	Alternative splicing factor SRp55/B52/SRp75 (RRM superfamily)	126.7	RNA processing and modification	K12893|1|7.8e-49|195.7|adu:107491923|splicing factor, arginine/serine-rich 4/5/6	GO:0000398//mRNA splicing, via spliceosome	GO:0003723//RNA binding	GO:0005681//spliceosomal complex
CL4386.Contig1	10.95	16.1112	10.4189	0	0	0	INF	0.00233634	Down	Y247;Y249;S251	LOW QUALITY PROTEIN: clathrin interactor EPSIN 3 [Arachis duranensis]	92.68	9.1e-157	XP_020987703.1	72.2	1.2e-116	sp|Q67YI9|EPN2_ARATH	Clathrin interactor EPSIN 2 OS=Arabidopsis thaliana GN=EPSIN2 PE=1 SV=1	At3g59290_1	402.9	4.5e-112	KOG2056	Equilibrative nucleoside transporter protein	402.9	Nucleotide transport and metabolism	K12471|1|1.7e-157|557.8|adu:107467664|epsin	-	-	-
CL4234.Contig2	289.006	190.401	192.639	0	0	0	INF	0.00232298	Down	S118	hypothetical protein PHAVU_006G008700g [Phaseolus vulgaris]	92.31	4.1e-73	XP_007146051.1	89.5	2.6e-72	sp|Q9SGA6|RS191_ARATH	40S ribosomal protein S19-1 OS=Arabidopsis thaliana GN=RPS19A PE=2 SV=1	At3g02080	268.9	5.1e-72	KOG3411	40S ribosomal protein S19	268.9	Translation, ribosomal structure and biogenesis	K02966|1|7.7e-74|278.9|pvu:PHAVU_006G008700g|small subunit ribosomal protein S19e	GO:0000028//ribosomal small subunit assembly;GO:0006412//translation	GO:0003735//structural constituent of ribosome	GO:0022627//cytosolic small ribosomal subunit;GO:0005840//ribosome
CL2259.Contig8	66.3927	53.5111	39.6865	0	0	0	INF	0.00231496	Down	S476	uncharacterized protein LOC107629696 [Arachis ipaensis]	89.56	0.0e+00	XP_016188036.1	33	7.9e-11	sp|Q9M364|ATX3_ARATH	Histone-lysine N-methyltransferase ATX3 OS=Arabidopsis thaliana GN=ATX3 PE=2 SV=2	At3g08020	657.5	2.7e-188	KOG4443	Putative transcription factor HALR/MLL3, involved in embryonic development	657.5	General function prediction only	K18046|1|4.6e-93|345.1|smo:SELMODRAFT_447369|tyrosine-protein phosphatase OCA6 [EC:3.1.3.48]!K09188|3|2.9e-10|70.1|ccp:CHC_T00005548001|histone-lysine N-methyltransferase MLL3 [EC:2.1.1.43]!K22155|4|2.7e-08|63.5|cit:102620233|E3 ubiquitin-protein ligase Jade-2 [EC:2.3.2.27]	GO:0006310//DNA recombination;GO:0006281//DNA repair	GO:0046872//metal ion binding	-
Unigene45614	108.627	73.5017	70.9824	0	0	0	INF	0.00225898	Down	S509;S197;Y199;S200	uncharacterized protein At5g41620 isoform X2 [Arachis ipaensis]	93.12	0.0e+00	XP_016202160.1	47.4	1.0e-142	sp|Q66GQ2|Y5162_ARATH	Uncharacterized protein At5g41620 OS=Arabidopsis thaliana GN=At5g41620 PE=2 SV=2	CE18354	68.9	3.6e-11	KOG0977	Nuclear envelope protein lamin, intermediate filament superfamily	68.9	Cell cycle control, cell division, chromosome partitioning;Nuclear structure	K18626|1|1.2e-07|61.2|ppp:112288406|trichohyalin!K03243|3|2.9e-06|56.6|cit:102610151|translation initiation factor 5B	-	-	-
CL7735.Contig1	30.4991	41.0712	50.818	0	0	0	INF	0.00224782	Down	S639;S643	translation factor GUF1 homolog, chloroplastic [Arachis ipaensis]	95.82	0.0e+00	XP_016169795.2	83.3	0.0e+00	sp|A5B4D2|GUFP_VITVI	Translation factor GUF1 homolog, chloroplastic OS=Vitis vinifera GN=VITISV_013255 PE=3 SV=1	At5g08650	1076.2	0.0e+00	KOG0462	Elongation factor-type GTP-binding protein	1076.2	Translation, ribosomal structure and biogenesis	K21594|1|0.0e+00|1177.5|pvu:PHAVU_009G157100g|translation factor GUF1, mitochondrial [EC:3.6.5.-]	GO:0045727//positive regulation of translation;GO:0006412//translation	GO:0003924//GTPase activity;GO:0003676//nucleic acid binding;GO:0003746//translation elongation factor activity;GO:0005525//GTP binding	GO:0009507//chloroplast
CL9702.Contig1	101.264	165.653	126.021	0	0	0	INF	0.00221016	Down	S102;S104;T106;S107	cell wall integrity and stress response component 1 [Arachis ipaensis]	74.41	8.3e-67	XP_016190321.1	-	-	-	-	At5g56550	89.4	8.0e-18	KOG4210	Nuclear localization sequence binding protein	89.4	Transcription	K11323|1|6.2e-08|60.5|vcn:VOLCADRAFT_121342|histone arginine demethylase JMJD6 [EC:1.14.11.-]	-	-	-
CL5207.Contig4	43.8704	44.2594	65.8699	0	0	0	INF	0.00212115	Down	S309;S311;S312;S313	probable ADP-ribosylation factor GTPase-activating protein AGD8 [Arachis duranensis]	94.84	9.4e-216	XP_015952886.1	65.6	9.6e-149	sp|Q8H100|AGD8_ARATH	Probable ADP-ribosylation factor GTPase-activating protein AGD8 OS=Arabidopsis thaliana GN=AGD8 PE=1 SV=1	At4g17890_1	524.2	1.9e-148	KOG0706	Predicted GTPase-activating protein	524.2	Signal transduction mechanisms	K12493|1|1.8e-216|754.2|aip:107630639|ADP-ribosylation factor GTPase-activating protein 2/3	NA	GO:0046872//metal ion binding;GO:0005096//GTPase activator activity	-
Unigene1592	129.119	94.0567	155.649	0	0	0	INF	0.0021013	Down	S317	CAX-interacting protein 4 [Arachis duranensis]	94.9	4.1e-166	XP_015961732.2	55.3	4.7e-82	sp|Q84Y18|CXIP4_ARATH	CAX-interacting protein 4 OS=Arabidopsis thaliana GN=CXIP4 PE=1 SV=2	At2g28910	302.4	9.3e-82	KOG2985	Uncharacterized conserved protein	302.4	Function unknown	K13172|1|6.6e-17|90.9|fve:101307141|serine/arginine repetitive matrix protein 2	NA	GO:0008270//zinc ion binding;GO:0003676//nucleic acid binding	-
Unigene6458	150.592	98.9986	102.931	0	0	0	INF	0.00209317	Down	S2	dehydrin DHN3 [Arachis ipaensis]	72.38	2.4e-63	XP_016203645.1	44.7	4.7e-24	sp|P28641|DHN3_PEA	Dehydrin DHN3 OS=Pisum sativum GN=DHN3 PE=2 SV=1	Hs22042102	63.5	3.4e-10	KOG0118	FOG: RRM domain	63.5	General function prediction only	K12741|1|6.8e-12|73.2|ini:109180446|heterogeneous nuclear ribonucleoprotein A1/A3!K13098|2|1.7e-10|68.6|nnu:104602525|RNA-binding protein FUS	GO:0006950//response to stress;GO:0009415//response to water	-	-
CL2917.Contig7	81.2192	106.063	133.348	0	0	0	INF	0.00207896	Down	T88;Y438	peptidyl-prolyl cis-trans isomerase FKBP62 [Arachis ipaensis]	92	2.0e-309	XP_016175758.1	78.1	2.8e-255	sp|Q38931|FKB62_ARATH	Peptidyl-prolyl cis-trans isomerase FKBP62 OS=Arabidopsis thaliana GN=FKBP62 PE=1 SV=2	At3g25230	878.6	5.6e-255	KOG0543	FKBP-type peptidyl-prolyl cis-trans isomerase	878.6	Posttranslational modification, protein turnover, chaperones	K09571|1|3.8e-310|1065.8|aip:107618261|FK506-binding protein 4/5 [EC:5.2.1.8]	GO:0061077//chaperone-mediated protein folding	GO:0005528//FK506 binding;GO:0003755//peptidyl-prolyl cis-trans isomerase activity	GO:0005737//cytoplasm
Unigene17063	37.7447	57.2695	39.8278	0	0	0	INF	0.00191065	Down	T2;S8;S10;Y131;S136;S140;S141;S149	vesicle-associated protein 2-1 isoform X1 [Arachis ipaensis]	96.79	9.7e-81	XP_016201480.1	73.3	1.0e-58	sp|Q9LVU1|VAP21_ARATH	Vesicle-associated protein 2-1 OS=Arabidopsis thaliana GN=PVA21 PE=1 SV=1	At5g47180	224.2	2.0e-58	KOG0439	VAMP-associated protein involved in inositol metabolism	224.2	Intracellular trafficking, secretion, and vesicular transport	K04733|1|6.8e-36|153.3|hbr:110650629|interleukin-1 receptor-associated kinase 4 [EC:2.7.11.1]!K20547|3|1.4e-33|145.6|hbr:110639626|basic endochitinase B [EC:3.2.1.14]!K20222|4|4.1e-25|117.5|nta:107788039|importin-5	NA	NA	GO:0016021//integral component of membrane;GO:0005789//endoplasmic reticulum membrane
Unigene9610	40.5209	50.6076	65.2373	0	0	0	INF	0.00190725	Down	S551;S558;S559;S567;S568;T630;S632;T516;S518	ethylene receptor 2 [Arachis ipaensis]	96.73	0.0e+00	XP_016175314.1	60.5	5.7e-259	sp|Q0WPQ2|ETR2_ARATH	Ethylene receptor 2 OS=Arabidopsis thaliana GN=ETR2 PE=1 SV=2	At3g23150	891.3	1.1e-258	KOG0519	Sensory transduction histidine kinase	891.3	Signal transduction mechanisms	K14509|1|0.0e+00|1455.3|aip:107617935|ethylene receptor [EC:2.7.13.-]	GO:0010105//negative regulation of ethylene-activated signaling pathway	GO:0046872//metal ion binding;GO:0000155//phosphorelay sensor kinase activity;GO:0051740//ethylene binding;GO:0038199//ethylene receptor activity;GO:0005524//ATP binding	GO:0016021//integral component of membrane;GO:0005789//endoplasmic reticulum membrane
CL9283.Contig1	3.17442	4.98852	4.9669	0	0	0	INF	0.00189116	Down	S55;S66;Y68;S70;S78	diacylglycerol kinase 7 [Arachis ipaensis]	94.99	6.3e-203	XP_016200794.1	63.6	1.1e-138	sp|F4JQ95|DGK7_ARATH	Diacylglycerol kinase 7 OS=Arabidopsis thaliana GN=DGK7 PE=1 SV=1	At5g57690	472.6	5.9e-133	KOG1169	Diacylglycerol kinase	472.6	Lipid transport and metabolism;Signal transduction mechanisms	K00901|1|1.2e-203|711.4|aip:107641928|diacylglycerol kinase (ATP) [EC:2.7.1.107]	GO:0007205//protein kinase C-activating G-protein coupled receptor signaling pathway	GO:0003951//NAD+ kinase activity;GO:0004143//diacylglycerol kinase activity;GO:0005524//ATP binding	-
Unigene41824	63.3744	39.0516	56.3407	0	0	0	INF	0.00184992	Down	S115;S117	uncharacterized protein LOC107494897 [Arachis duranensis]	88.28	1.1e-53	XP_015971423.1	-	-	-	-	-	-	-	-	-	-	-	-	-	-	-
CL1000.Contig1	106.057	170.995	155.927	0	0	0	INF	0.00182009	Down	T71;S74	protein CutA, chloroplastic isoform X2 [Arachis ipaensis]	97.27	1.5e-54	XP_016163687.1	80	2.8e-48	sp|Q109R6|CUTA1_ORYSJ	Protein CutA 1, chloroplastic OS=Oryza sativa subsp. japonica GN=CUTA1 PE=1 SV=1	At2g33740	184.5	1.0e-46	KOG3338	Divalent cation tolerance-related protein	184.5	Inorganic ion transport and metabolism	K03926|1|7.2e-54|212.2|lang:109326253|periplasmic divalent cation tolerance protein	GO:0010038//response to metal ion	GO:0005507//copper ion binding	GO:0009507//chloroplast
CL2864.Contig2	23.8342	15.2283	17.7124	0	0	0	INF	0.00177819	Down	S379;T380	60S ribosomal protein L4 [Arachis ipaensis]	95.81	1.2e-221	XP_016207957.1	84.9	1.0e-201	sp|Q9XF97|RL4_PRUAR	60S ribosomal protein L4 OS=Prunus armeniaca GN=RPL4 PE=2 SV=1	At3g09630	685.3	6.7e-197	KOG1475	Ribosomal protein RPL1/RPL2/RL4L4	685.3	RNA processing and modification	K02930|1|9.7e-218|758.4|aip:107625233|large subunit ribosomal protein L4e	GO:0002181//cytoplasmic translation;GO:0006412//translation	GO:0003735//structural constituent of ribosome;GO:0003723//RNA binding	GO:0005840//ribosome;GO:0022625//cytosolic large ribosomal subunit
CL12177.Contig2	29.0509	30.1009	43.3758	0	0	0	INF	0.00176656	Down	T542;S544;S280;S274;S276	probable inactive receptor kinase At1g48480 [Arachis duranensis]	94.9	0.0e+00	XP_015931606.1	58.2	3.3e-199	sp|Q9LP77|Y1848_ARATH	Probable inactive receptor kinase At1g48480 OS=Arabidopsis thaliana GN=RKL1 PE=2 SV=1	#REF!	260.8	6.2e-69	KOG1187	Serine/threonine protein kinase	260.8	Signal transduction mechanisms	K04733|1|7.1e-252|872.5|lang:109359307|interleukin-1 receptor-associated kinase 4 [EC:2.7.11.1]	NA	GO:0032440//2-alkenal reductase [NAD(P)] activity;GO:0050321//tau-protein kinase activity;GO:0005524//ATP binding;GO:0004672//protein kinase activity	GO:0016021//integral component of membrane
Unigene18014	14.7467	11.7826	9.19805	0	0	0	INF	0.00175249	Down	S8;S21;S73;S25;S77;Y27;S78;Y80	uncharacterized protein At5g39570 [Arachis ipaensis]	74.18	6.0e-79	XP_016180240.1	41	2.6e-34	sp|Q9FKA5|Y5957_ARATH	Uncharacterized protein At5g39570 OS=Arabidopsis thaliana GN=At5g39570 PE=1 SV=1	Hs6912510	63.9	3.0e-10	KOG3792	Transcription factor NFAT, subunit NF90	63.9	General function prediction only	K04733|1|3.7e-22|107.5|mesc:110626604|interleukin-1 receptor-associated kinase 4 [EC:2.7.11.1]!K13344|3|8.2e-14|79.7|bpg:Bathy11g01380|peroxin-13!K16251|5|1.7e-11|72.0|spen:107003054|DNA-directed RNA polymerase V subunit 1 [EC:2.7.7.6]	-	-	-
CL3641.Contig2	157.122	97.5587	136.719	0	0	0	INF	0.00172076	Down	S19	uncharacterized protein LOC107490406 isoform X1 [Arachis duranensis]	93.24	0.0e+00	XP_015966666.1	-	-	-	-	-	-	-	-	-	-	-	-	NA	NA	GO:0016021//integral component of membrane
Unigene3995	255.27	396.564	391.623	0	0	0	INF	0.00167999	Down	S705	importin beta-like SAD2 homolog [Arachis duranensis]	90.43	0.0e+00	XP_015944961.1	25.8	4.1e-07	sp|F4J738|SAD2H_ARATH	Importin beta-like SAD2 homolog OS=Arabidopsis thaliana GN=At3g59020 PE=1 SV=1	YHR077c	63.9	1.8e-09	KOG2051	Nonsense-mediated mRNA decay 2 protein	63.9	RNA processing and modification	K20223|1|3.2e-299|1030.4|atr:18430064|importin-7!K14006|3|6.4e-74|282.0|ini:109158402|protein transport protein SEC23	GO:0006886//intracellular protein transport;GO:0042991//transcription factor import into nucleus	GO:0008565//protein transporter activity;GO:0008536//Ran GTPase binding	GO:0005634//nucleus;GO:0005635//nuclear envelope;GO:0005829//cytosol
AXJ91599.1	47.9337	61.0657	75.845	0	0	0	INF	0.00157459	Down	T101;Y95	ribosomal protein S12 (plastid) [Pediomelum tenuiflorum]	100	3.9e-61	AJE72339.1	98.3	3.4e-62	sp|Q0G9J5|RR12_LIRTU	30S ribosomal protein S12, chloroplastic OS=Liriodendron tulipifera GN=rps12-A PE=3 SV=1	AtCh002	232.6	3.3e-61	KOG1750	Mitochondrial/chloroplast ribosomal protein S12	232.6	Translation, ribosomal structure and biogenesis	K02950|1|2.1e-61|237.3|pda:8890617|small subunit ribosomal protein S12	GO:0006412//translation	GO:0019843//rRNA binding;GO:0003735//structural constituent of ribosome	GO:0009536//plastid;GO:0015935//small ribosomal subunit;GO:0009507//chloroplast
CL4409.Contig2	206.618	286.733	192.671	0	0	0	INF	0.00145569	Down	S155;S157	uncharacterized protein LOC107630501 [Arachis ipaensis]	78.88	3.2e-204	XP_020972947.1	31.5	2.4e-26	sp|Q9C6S1|FH14_ARATH	Formin-like protein 14 OS=Arabidopsis thaliana GN=FH14 PE=3 SV=3	Hs17437061	98.2	5.0e-20	KOG3751	Growth factor receptor-bound proteins (GRB7, GRB10, GRB14)	98.2	Signal transduction mechanisms	K05747|1|4.8e-186|653.7|lja:Lj6g3v1211730.1|Wiskott-Aldrich syndrome protein	NA	NA	GO:0016021//integral component of membrane
CL7041.Contig2	4.43914	4.61892	6.50157	0	0	0	INF	0.00141328	Down	S265	putative lactoylglutathione lyase [Arachis duranensis]	97.21	9.4e-162	XP_015959074.1	83.2	1.7e-139	sp|O65398|GLX1_ARATH	Lactoylglutathione lyase GLX1 OS=Arabidopsis thaliana GN=GLX1 PE=1 SV=1	At1g11840	493	3.3e-139	KOG2943	Predicted glyoxalase	493	Carbohydrate transport and metabolism	K01759|1|1.8e-162|574.3|adu:107482991|lactoylglutathione lyase [EC:4.4.1.5]	NA	GO:0046872//metal ion binding;GO:0004462//lactoylglutathione lyase activity	-
CL10568.Contig2	127.54	137.064	189.251	0	0	0	INF	0.00139729	Down	S54;S55	ribosomal protein S3 (chloroplast) [Arachis hypogaea]	98.17	3.2e-117	AHY32765.1	89.3	9.9e-108	sp|Q2PMP7|RR3_SOYBN	30S ribosomal protein S3, chloroplastic OS=Glycine max GN=rps3 PE=3 SV=1	-	-	-	-	-	-	-	K02982|1|1.0e-109|398.7|ccaj:29293627|small subunit ribosomal protein S3	GO:0006412//translation	GO:0003735//structural constituent of ribosome;GO:0019843//rRNA binding	GO:0015935//small ribosomal subunit;GO:0009507//chloroplast
CL8870.Contig2	99.8765	69.7539	69.8592	0	0	0	INF	0.00134655	Down	S839;T841	protein FAR1-RELATED SEQUENCE 3 [Arachis ipaensis]	87.49	0.0e+00	XP_016166102.1	67.2	1.5e-270	sp|Q9ZVC9|FRS3_ARATH	Protein FAR1-RELATED SEQUENCE 3 OS=Arabidopsis thaliana GN=FRS3 PE=1 SV=2	-	-	-	-	-	-	-	K13963|1|1.0e-95|354.4|vra:111242705|serpin B!K17604|3|1.1e-84|317.8|psom:113300202|zinc finger SWIM domain-containing protein 3	GO:0006355//regulation of transcription, DNA-templated	GO:0008270//zinc ion binding	-
CL2427.Contig11	22.7221	21.1655	31.2033	0	0	0	INF	0.00130827	Down	S33;S29	protein CMS1 isoform X1 [Arachis ipaensis]	89.31	4.8e-125	XP_016175514.1	-	-	-	-	Hs16158889	77.4	3.9e-14	KOG3089	Predicted DEAD-box-containing helicase	77.4	General function prediction only	-	NA	GO:0004386//helicase activity	GO:0005634//nucleus;GO:0030686//90S preribosome
CL7422.Contig1	116.598	151.071	180.422	0	0	0	INF	0.00126385	Down	S371	uncharacterized protein LOC107481881 isoform X4 [Arachis duranensis]	91	0.0e+00	XP_015957715.1	36.3	3.6e-10	sp|Q9XHH2|DNAL1_CHLRE	Dynein light chain 1, axonemal OS=Chlamydomonas reinhardtii GN=LC1 PE=1 SV=1	At1g48540	773.5	4.0e-223	KOG1859	Leucine-rich repeat proteins	773.5	General function prediction only	K10695|1|7.2e-24|115.5|ccaj:109803377|E3 ubiquitin-protein ligase RNF1/2 [EC:2.3.2.27]!K17550|2|4.5e-10|69.7|ccp:CHC_T00004449001|protein phosphatase 1 regulatory subunit 7!K10411|4|1.3e-09|68.2|cvr:CHLNCDRAFT_135528|dynein light chain 1, axonemal	-	-	-
CL1941.Contig1	35.4754	23.0446	28.9413	0	0	0	INF	0.00125051	Down	S107;S108;S109;T117;S121;T217;S220	exosome complex component RRP45A isoform X2 [Arachis ipaensis]	89.62	6.8e-127	XP_016202203.1	44.1	2.8e-53	sp|Q9M209|CER7_ARATH	Exosome complex component RRP45B OS=Arabidopsis thaliana GN=RRP45B PE=2 SV=1	At3g60500	206.5	5.6e-53	KOG1614	Exosomal 3'-5' exoribonuclease complex, subunit Rrp45	206.5	Translation, ribosomal structure and biogenesis	K03678|1|1.3e-127|458.4|aip:107643143|exosome complex component RRP45	GO:0034427//nuclear-transcribed mRNA catabolic process, exonucleolytic, 3'-5';GO:0034476//U5 snRNA 3'-end processing;GO:0071035//nuclear polyadenylation-dependent rRNA catabolic process;GO:0034475//U4 snRNA 3'-end processing;GO:0034473//U1 snRNA 3'-end processing;GO:0071038//nuclear polyadenylation-dependent tRNA catabolic process;GO:0071042//nuclear polyadenylation-dependent mRNA catabolic proce…	GO:0004527//exonuclease activity;GO:0017091//AU-rich element binding	GO:0000178//exosome (RNase complex);GO:0000176//nuclear exosome (RNase complex);GO:0000177//cytoplasmic exosome (RNase complex)
CL2058.Contig1	13.0894	15.0216	19.6563	0	0	0	INF	0.00122105	Down	S258;T260	probable WRKY transcription factor 31 [Arachis ipaensis]	71.87	1.6e-121	XP_016197481.2	50.3	1.9e-66	sp|Q9C519|WRKY6_ARATH	WRKY transcription factor 6 OS=Arabidopsis thaliana GN=WRKY6 PE=1 SV=1	-	-	-	-	-	-	-	K01892|1|1.7e-24|116.3|mtr:MTR_6g038890|histidyl-tRNA synthetase [EC:6.1.1.21]!K13424|2|8.5e-16|87.4|ppp:112280333|WRKY transcription factor 33!K18835|4|1.1e-15|87.0|ppp:112286055|WRKY transcription factor 2	GO:0006351//transcription, DNA-templated	GO:0003700//DNA binding transcription factor activity;GO:0043565//sequence-specific DNA binding	GO:0005634//nucleus;GO:0016021//integral component of membrane
Unigene314	36.8937	51.1597	56.6928	0	0	0	INF	0.00121601	Down	S88;T105;S108;S111	V-type proton ATPase subunit C [Arachis ipaensis]	97.86	1.8e-209	XP_016162041.1	83.7	4.3e-179	sp|Q9SDS7|VATC_ARATH	V-type proton ATPase subunit C OS=Arabidopsis thaliana GN=VHA-C PE=1 SV=1	At1g12840	609	6.2e-174	KOG2909	Vacuolar H+-ATPase V1 sector, subunit C	609	Energy production and conversion	K02148|1|3.4e-210|733.4|aip:107604848|V-type H+-transporting ATPase subunit C	GO:0009826//unidimensional cell growth;GO:0015991//ATP hydrolysis coupled proton transport	GO:0016787//hydrolase activity;GO:0046961//proton-transporting ATPase activity, rotational mechanism;GO:0008553//hydrogen-exporting ATPase activity, phosphorylative mechanism;GO:0015078//hydrogen ion transmembrane transporter activity	GO:0005794//Golgi apparatus;GO:0000325//plant-type vacuole;GO:0033180//proton-transporting V-type ATPase, V1 domain;GO:0000221//vacuolar proton-transporting V-type ATPase, V1 domain;GO:0005886//plasma membrane;GO:0009507//chloroplast
CL4650.Contig2	88.8173	99.4585	65.0778	0	0	0	INF	0.00114515	Down	S571;S576;S582;S535	65-kDa microtubule-associated protein 1 [Arachis ipaensis]	96.74	0.0e+00	XP_016179001.1	77	6.9e-257	sp|Q9FLP0|MA651_ARATH	65-kDa microtubule-associated protein 1 OS=Arabidopsis thaliana GN=MAP65-1 PE=1 SV=1	At5g55230	884	1.4e-256	KOG4302	Microtubule-associated protein essential for anaphase spindle elongation	884	Cell cycle control, cell division, chromosome partitioning;Cytoskeleton	K16732|1|1.2e-285|984.6|ccaj:109806422|protein regulator of cytokinesis 1	GO:0000910//cytokinesis;GO:0000226//microtubule cytoskeleton organization	GO:0008017//microtubule binding	-
CL569.Contig2	112.521	73.7929	98.7713	0	0	0	INF	0.00110753	Down	T17;S20	gamma-soluble NSF attachment protein [Arachis ipaensis]	95.31	9.0e-100	XP_016189229.1	72.6	3.3e-78	sp|Q9SPE5|SNAG_ARATH	Gamma-soluble NSF attachment protein OS=Arabidopsis thaliana GN=GSNAP PE=2 SV=1	At4g20410	288.9	6.4e-78	KOG1585	Protein required for fusion of vesicles in vesicular transport, gamma-SNAP	288.9	Intracellular trafficking, secretion, and vesicular transport	K21198|1|1.7e-100|367.9|aip:107630561|gamma-soluble NSF attachment protein	GO:0006886//intracellular protein transport;GO:0061025//membrane fusion	GO:0019905//syntaxin binding;GO:0005483//soluble NSF attachment protein activity	GO:0005774//vacuolar membrane;GO:0005622//intracellular;GO:0031201//SNARE complex
Unigene16119	227.343	154.39	172.562	0	0	0	INF	0.00108585	Down	S51;S251	protein-L-isoaspartate O-methyltransferase 1 isoform X1 [Arachis ipaensis]	91.34	9.7e-140	XP_016187625.1	74.2	4.0e-98	sp|Q42539|PIMT1_ARATH	Protein-L-isoaspartate O-methyltransferase 1 OS=Arabidopsis thaliana GN=PIMT1 PE=1 SV=3	At5g50240	219.2	8.9e-57	KOG1661	Protein-L-isoaspartate(D-aspartate) O-methyltransferase	219.2	Posttranslational modification, protein turnover, chaperones	K00573|1|1.8e-140|501.1|aip:107629361|protein-L-isoaspartate(D-aspartate) O-methyltransferase [EC:2.1.1.77]	NA	GO:0004719//protein-L-isoaspartate (D-aspartate) O-methyltransferase activity	GO:0005737//cytoplasm
CL693.Contig2	124.123	156.246	188.014	0	0	0	INF	0.0010673	Down	S619	BTB/POZ domain-containing protein DOT3 [Arachis ipaensis]	91.73	0.0e+00	XP_016190662.1	57.4	2.2e-192	sp|Q9LFU0|DOT3_ARATH	BTB/POZ domain-containing protein DOT3 OS=Arabidopsis thaliana GN=DOT3 PE=2 SV=1	-	-	-	-	-	-	-	-	-	-	-
Unigene9251	40.7595	27.9842	30.7608	0	0	0	INF	0.00102731	Down	S297;S302;S305;S309	nuclear pore complex protein NUP96 [Arachis duranensis]	94.73	0.0e+00	XP_015972803.1	60.2	0.0e+00	sp|Q8LLD0|NUP96_ARATH	Nuclear pore complex protein NUP96 OS=Arabidopsis thaliana GN=NUP96 PE=1 SV=1	At1g80680	1247.3	0.0e+00	KOG0845	Nuclear pore complex, Nup98 component (sc Nup145/Nup100/Nup116)	1247.3	Nuclear structure;Intracellular trafficking, secretion, and vesicular transport	K14297|1|0.0e+00|1978.0|adu:107496119|nuclear pore complex protein Nup98-Nup96	GO:0009733//response to auxin;GO:0034398//telomere tethering at nuclear periphery;GO:0006810//transport;GO:0006606//protein import into nucleus;GO:0000973//posttranscriptional tethering of RNA polymerase II gene DNA at nuclear periphery;GO:0009870//defense response signaling pathway, resistance gene-dependent;GO:0006405//RNA export from nucleus	GO:0017056//structural constituent of nuclear pore;GO:0008139//nuclear localization sequence binding;GO:0003723//RNA binding;GO:0005487//nucleocytoplasmic transporter activity	GO:0005643//nuclear pore;GO:0031965//nuclear membrane;GO:0044614//nuclear pore cytoplasmic filaments
CL10550.Contig2	21.2768	31.9968	29.1383	0	0	0	INF	0.00101754	Down	S244;T246;S248;S252	ATP-citrate synthase alpha chain protein 2 [Arachis ipaensis]	96.22	9.4e-235	XP_016205627.1	88.4	3.2e-219	sp|Q2QZ86|ACLA2_ORYSJ	ATP-citrate synthase alpha chain protein 2 OS=Oryza sativa subsp. japonica GN=ACLA-2 PE=2 SV=2	At1g09430	746.1	3.2e-215	KOG1254	ATP-citrate lyase	746.1	Energy production and conversion	K01648|1|1.7e-225|784.3|ccaj:109796743|ATP citrate (pro-S)-lyase [EC:2.3.3.8]	GO:0006633//fatty acid biosynthetic process;GO:0006085//acetyl-CoA biosynthetic process	GO:0003878//ATP citrate synthase activity;GO:0004775//succinate-CoA ligase (ADP-forming) activity	GO:0005829//cytosol;GO:0009346//citrate lyase complex
NP_197528.1	22.2132	33.5535	29.1888	0	0	0	INF	0.00101585	Down	S700	sucrose phosphate synthase 1F [Arabidopsis thaliana]	100	0.0e+00	NP_197528.1	100	0.0e+00	sp|Q94BT0|SPSA1_ARATH	Sucrose-phosphate synthase 1 OS=Arabidopsis thaliana GN=SPS1 PE=1 SV=1	At5g20280	2100.1	0.0e+00	KOG0853	Glycosyltransferase	2100.1	Cell wall/membrane/envelope biogenesis	K00696|1|0.0e+00|2065.4|aly:ARALYDRAFT_488935|sucrose-phosphate synthase [EC:2.4.1.14]	GO:0005985//sucrose metabolic process;GO:0005986//sucrose biosynthetic process;GO:0071836//nectar secretion	GO:0016157//sucrose synthase activity;GO:0046524//sucrose-phosphate synthase activity	GO:0005829//cytosol;GO:0005886//plasma membrane;GO:0009506//plasmodesma
CL10187.Contig1	52.2778	57.7912	38.5409	0	0	0	INF	0.000980464	Down	T1440;S1441;S1444;S1446;S1012;S805;S807;Y814;T1486;Y1494;T1495	uncharacterized protein LOC107626755 [Arachis ipaensis]	92.4	0.0e+00	XP_016185151.1	32	2.3e-11	sp|F4IQK5|VCL21_ARATH	Vicilin-like seed storage protein At2g18540 OS=Arabidopsis thaliana GN=At2g18540 PE=3 SV=1	CE16058	70.5	4.4e-11	KOG3598	Thyroid hormone receptor-associated protein complex, subunit TRAP230	70.5	Transcription	K22909|1|4.2e-164|582.8|aof:109846301|zinc finger CCCH domain-containing protein 13!K10357|2|5.1e-13|80.9|dcr:108198423|myosin V!K10406|4|8.2e-11|73.6|lsv:111921152|kinesin family member C2/C3	-	-	-
Unigene32695	49.7192	46.1224	65.8067	0	0	0	INF	0.000879418	Down	S116;Y119	U4/U6 small nuclear ribonucleoprotein PRP4-like protein [Arachis duranensis]	94.38	0.0e+00	XP_015969186.1	64.9	3.1e-209	sp|O22212|PRP4L_ARATH	U4/U6 small nuclear ribonucleoprotein PRP4-like protein OS=Arabidopsis thaliana GN=LIS PE=2 SV=1	At2g41500	725.7	6.2e-209	KOG0272	U4/U6 small nuclear ribonucleoprotein Prp4 (contains WD40 repeats)	725.7	RNA processing and modification	K12662|1|0.0e+00|1107.0|adu:107492651|U4/U6 small nuclear ribonucleoprotein PRP4	GO:0000398//mRNA splicing, via spliceosome	GO:0030621//U4 snRNA binding;GO:0017070//U6 snRNA binding	GO:0046540//U4/U6 x U5 tri-snRNP complex;GO:0030529//intracellular ribonucleoprotein complex;GO:0019013//viral nucleocapsid
Unigene1987	51.0568	52.9141	71.4741	0	0	0	INF	0.000854036	Down	S239;S6;S241	protein OBERON 4 [Arachis ipaensis]	92.7	0.0e+00	XP_016188029.1	44.1	6.1e-255	sp|Q84TI3|OBE4_ARATH	Protein OBERON 4 OS=Arabidopsis thaliana GN=OBE4 PE=1 SV=2	CE17314	69.3	5.1e-11	KOG1015	Transcription regulator XNP/ATRX, DEAD-box superfamily	69.3	Transcription	K17046|1|1.1e-11|75.5|sly:101250613|protein DEK!K12823|4|1.7e-07|61.6|var:108342869|ATP-dependent RNA helicase DDX5/DBP2 [EC:3.6.4.13]!K16251|5|7.0e-06|56.2|zju:107412907|DNA-directed RNA polymerase V subunit 1 [EC:2.7.7.6]	GO:0090421//embryonic meristem initiation;GO:0001708//cell fate specification;GO:0009880//embryonic pattern specification	-	-
CL10949.Contig1	7.09021	6.08177	4.79422	0	0	0	INF	0.000839021	Down	S138;T139;T147	60S ribosomal protein L13-1 [Cajanus cajan]	97.58	1.1e-111	XP_020216054.1	88.3	4.4e-105	sp|P41127|RL131_ARATH	60S ribosomal protein L13-1 OS=Arabidopsis thaliana GN=RPL13B PE=1 SV=1	At3g49010	378.3	8.6e-105	KOG3295	60S Ribosomal protein L13	378.3	Translation, ribosomal structure and biogenesis	K02873|1|2.1e-112|407.5|ccaj:109799829|large subunit ribosomal protein L13e	GO:0006412//translation	GO:0003735//structural constituent of ribosome;GO:0003723//RNA binding	GO:0022625//cytosolic large ribosomal subunit;GO:0005840//ribosome
CL951.Contig2	17.2457	12.8347	18.7788	0	0	0	INF	0.000794902	Down	T971;T967;S972;S671;S675;T681;T684;S687	uncharacterized protein LOC107639563 isoform X1 [Arachis ipaensis]	91.76	0.0e+00	XP_016198586.1	-	-	-	-	At5g05570	904.8	1.4e-262	KOG1983	Tomosyn and related SNARE-interacting proteins	904.8	Intracellular trafficking, secretion, and vesicular transport	K08518|1|0.0e+00|2014.6|aip:107639563|syntaxin-binding protein 5	GO:0016192//vesicle-mediated transport;GO:0017157//regulation of exocytosis	GO:0005096//GTPase activator activity;GO:0017137//Rab GTPase binding;GO:0019905//syntaxin binding	GO:0005737//cytoplasm;GO:0016021//integral component of membrane;GO:0005886//plasma membrane
CL7660.Contig1	27.621	20.8466	30.5174	0	0	0	INF	0.000779387	Down	S275;S278	peptidyl-prolyl cis-trans isomerase FKBP43 isoform X1 [Arachis duranensis]	70.99	1.2e-235	XP_015958465.1	32.4	9.6e-49	sp|F4J9Q6|FKB43_ARATH	Peptidyl-prolyl cis-trans isomerase FKBP43 OS=Arabidopsis thaliana GN=FKBP43 PE=2 SV=1	At3g12340	160.6	7.9e-39	KOG0552	FKBP-type peptidyl-prolyl cis-trans isomerase	160.6	Posttranslational modification, protein turnover, chaperones	K14826|1|2.2e-236|820.8|adu:107482473|FK506-binding nuclear protein [EC:5.2.1.8]	NA	GO:0003755//peptidyl-prolyl cis-trans isomerase activity	-
CL592.Contig1	82.8372	113.029	119.295	0	0	0	INF	0.000733344	Down	S135;T138;T317	dihydrolipoyl dehydrogenase, mitochondrial [Arachis ipaensis]	98.04	7.3e-282	XP_016198615.1	90	1.9e-263	sp|P31023|DLDH_PEA	Dihydrolipoyl dehydrogenase, mitochondrial OS=Pisum sativum GN=LPD PE=1 SV=2	#REF!	867.1	1.5e-251	KOG1335	Dihydrolipoamide dehydrogenase	867.1	Energy production and conversion	K00382|1|1.4e-282|974.2|aip:107639585|dihydrolipoamide dehydrogenase [EC:1.8.1.4]	GO:0045454//cell redox homeostasis	GO:0050660//flavin adenine dinucleotide binding;GO:0004148//dihydrolipoyl dehydrogenase activity;GO:0009055//electron transfer activity	GO:0005739//mitochondrion;GO:0005623//cell
Unigene2230	345.61	276.244	402.22	0	0	0	INF	0.000722411	Down	S263;T268;S276;S282	uncharacterized protein LOC107625657 [Arachis ipaensis]	89.2	5.4e-175	XP_016183839.1	-	-	-	-	-	-	-	-	-	-	-	-	GO:0006355//regulation of transcription, DNA-templated	NA	GO:0009508//plastid chromosome
Unigene25990	269.274	211.444	307.103	0	0	0	INF	0.000701808	Down	S1217	elongator complex protein 1 isoform X1 [Arachis ipaensis]	90.92	0.0e+00	XP_016175045.1	59	0.0e+00	sp|Q9FNA4|ELP1_ARATH	Elongator complex protein 1 OS=Arabidopsis thaliana GN=ELP1 PE=1 SV=1	At5g13680	1527.3	0.0e+00	KOG1920	IkappaB kinase complex, IKAP component	1527.3	Transcription	K11373|1|0.0e+00|2117.8|cam:101491032|elongator complex protein 1	GO:0008284//positive regulation of cell proliferation;GO:0009787//regulation of abscisic acid-activated signaling pathway;GO:2000024//regulation of leaf development;GO:0080178//5-carbamoylmethyl uridine residue modification;GO:0008283//cell proliferation;GO:0009965//leaf morphogenesis;GO:0031538//negative regulation of anthocyanin metabolic process;GO:0010928//regulation of auxin mediated signali…	NA	GO:0005737//cytoplasm;GO:0005634//nucleus;GO:0033588//Elongator holoenzyme complex;GO:0005829//cytosol
CL7891.Contig2	183.33	180.886	246.305	0	0	0	INF	0.000683891	Down	T134;S139	28 kDa ribonucleoprotein, chloroplastic [Arachis ipaensis]	90.95	2.8e-119	XP_016187623.1	71.6	6.4e-92	sp|P19683|ROC4_NICSY	31 kDa ribonucleoprotein, chloroplastic OS=Nicotiana sylvestris PE=1 SV=1	At4g24770	326.2	4.5e-89	KOG0118	FOG: RRM domain	326.2	General function prediction only	K11294|1|5.3e-120|433.0|aip:107629360|nucleolin	NA	GO:0003723//RNA binding	GO:0019013//viral nucleocapsid;GO:0030529//intracellular ribonucleoprotein complex
CL337.Contig4	35.0864	46.7679	50.0415	0	0	0	INF	0.000635719	Down	T32;S39	uncharacterized oxidoreductase At4g09670 [Arachis ipaensis]	91.69	1.1e-194	XP_016204471.1	58.1	2.8e-123	sp|Q9SZ83|Y4967_ARATH	Uncharacterized oxidoreductase At4g09670 OS=Arabidopsis thaliana GN=At4g09670 PE=1 SV=1	At4g09670	439.5	5.5e-123	KOG2741	Dimeric dihydrodiol dehydrogenase	439.5	Carbohydrate transport and metabolism;Secondary metabolites biosynthesis, transport and catabolism	-	NA	GO:0016491//oxidoreductase activity	-
CL3416.Contig2	36.8787	45.2439	52.818	0	0	0	INF	0.000614555	Down	S245;S247	hydroxymethylglutaryl-CoA lyase, mitochondrial isoform X1 [Arachis duranensis]	83.85	1.1e-113	XP_015962804.1	54.7	1.5e-54	sp|O81027|HMGCL_ARATH	Hydroxymethylglutaryl-CoA lyase, mitochondrial OS=Arabidopsis thaliana GN=HMGCL PE=1 SV=2	At2g26800	210.7	2.9e-54	KOG2368	Hydroxymethylglutaryl-CoA lyase	210.7	Energy production and conversion;Amino acid transport and metabolism	K01640|1|2.1e-114|414.5|adu:107486746|hydroxymethylglutaryl-CoA lyase [EC:4.1.3.4]	GO:0046951//ketone body biosynthetic process	GO:0016740//transferase activity;GO:0004419//hydroxymethylglutaryl-CoA lyase activity	GO:0005739//mitochondrion
Unigene44941	13.8256	18.3956	13.6588	0	0	0	INF	0.000594749	Down	T70;Y94;S96	PGR5-like protein 1B, chloroplastic [Arachis ipaensis]	89.84	8.8e-59	XP_016189913.1	50.8	4.0e-24	sp|Q8H112|PGL1A_ARATH	PGR5-like protein 1A, chloroplastic OS=Arabidopsis thaliana GN=PGRL1A PE=1 SV=1	-	-	-	-	-	-	-	-	NA	NA	GO:0016021//integral component of membrane
CL9472.Contig1	69.8441	63.1498	49.2604	0	0	0	INF	0.000557235	Down	S542;Y547;S343;T558;S560	katanin p80 WD40 repeat-containing subunit B1 homolog [Arachis ipaensis]	88.88	0.0e+00	XP_016179738.2	54.5	1.0e-129	sp|Q8H0T9|KTNB1_ARATH	Katanin p80 WD40 repeat-containing subunit B1 homolog OS=Arabidopsis thaliana GN=At5g23430 PE=2 SV=3	At1g11160	520	7.9e-147	KOG0267	Microtubule severing protein katanin p80 subunit B (contains WD40 repeats)	520	Cell cycle control, cell division, chromosome partitioning	K18643|1|0.0e+00|1603.2|aip:107622379|katanin p80 WD40 repeat-containing subunit B1	GO:0051013//microtubule severing	GO:0008017//microtubule binding	GO:0008352//katanin complex;GO:0005874//microtubule
CL1088.Contig3	14.7155	18.8575	13.8508	0	0	0	INF	0.000514372	Down	S33;S37;T41	protein IQ-DOMAIN 1 [Arachis ipaensis]	91.48	2.1e-151	XP_016181532.1	29.8	1.2e-26	sp|Q9SF32|IQD1_ARATH	Protein IQ-DOMAIN 1 OS=Arabidopsis thaliana GN=IQD1 PE=1 SV=1	-	-	-	-	-	-	-	K14411|1|1.2e-20|103.2|csv:101220676|RNA-binding protein Musashi	-	-	-
CL391.Contig4	75.8478	60.6872	55.1038	0	0	0	INF	0.000499758	Down	Y6;S8;T10;S216	elongation factor 1-gamma [Arachis duranensis]	88.92	1.1e-222	XP_015937511.1	79.5	6.4e-204	sp|Q9FUM1|EF1G_PRUAV	Elongation factor 1-gamma OS=Prunus avium PE=2 SV=1	At1g57720_1	340.9	3.1e-93	KOG0867	Glutathione S-transferase	340.9	Posttranslational modification, protein turnover, chaperones	K03233|1|2.0e-223|777.3|adu:107463260|elongation factor 1-gamma	GO:0006749//glutathione metabolic process	GO:0003746//translation elongation factor activity;GO:0004364//glutathione transferase activity	GO:0005737//cytoplasm;GO:0005634//nucleus
Unigene252	76.3121	67.9162	93.52	0	0	0	INF	0.000462301	Down	S121;T126;S131;T133;S136;S138	ricin B-like lectin EULS3 [Arachis ipaensis]	78.13	5.8e-155	XP_016162130.1	48	5.6e-78	sp|Q945P1|EULS3_ARATH	Ricin B-like lectin EULS3 OS=Arabidopsis thaliana GN=EULS3 PE=1 SV=1	Hs4826998	67.8	4.0e-11	KOG0115	RNA-binding protein p54nrb (RRM superfamily)	67.8	RNA processing and modification	K02184|1|1.7e-15|86.3|han:110879712|formin 2	NA	GO:0030246//carbohydrate binding	-
Unigene5510	183.072	246.589	248.184	0	0	0	INF	0.000458805	Down	S908;S421;T422;S449;S451	uncharacterized protein LOC107613097 isoform X1 [Arachis ipaensis]	89.43	0.0e+00	XP_016170435.1	-	-	-	-	At1g17210	847.4	2.2e-245	KOG4765	Uncharacterized conserved protein	847.4	Function unknown	-	NA	GO:0008270//zinc ion binding	GO:0005634//nucleus;GO:0005829//cytosol;GO:0009524//phragmoplast
CL866.Contig2	84.1393	89.1072	113.481	0	0	0	INF	0.000458075	Down	S97	probable serine/threonine-protein kinase At1g54610 [Arachis ipaensis]	94.81	0.0e+00	XP_016175876.1	69.6	4.0e-229	sp|Q9ZVM9|Y1461_ARATH	Probable serine/threonine-protein kinase At1g54610 OS=Arabidopsis thaliana GN=At1g54610 PE=1 SV=1	At1g54610	792	7.8e-229	KOG0600	Cdc2-related protein kinase	792	Cell cycle control, cell division, chromosome partitioning	K08819|1|4.1e-292|1006.1|gmx:100817289|cyclin-dependent kinase 12/13 [EC:2.7.11.22 2.7.11.23]	GO:0006468//protein phosphorylation	GO:0004693//cyclin-dependent protein serine/threonine kinase activity;GO:0005524//ATP binding;GO:0004672//protein kinase activity	GO:0005634//nucleus
CL5687.Contig1	21.4162	29.4654	28.0056	0	0	0	INF	0.000444945	Down	S3;T8;T10;T12	DNA-directed RNA polymerase I subunit rpa49 [Arachis ipaensis]	84.98	5.1e-204	XP_016198102.1	-	-	-	-	At3g13940	322.8	8.8e-88	KOG4183	RNA polymerase I 49 kDa subunit	322.8	Transcription	K03005|1|9.5e-205|715.3|aip:107639173|DNA-directed RNA polymerase I subunit RPA49	GO:0006360//transcription from RNA polymerase I promoter;GO:0006351//transcription, DNA-templated	GO:0003677//DNA binding;GO:0003899//DNA-directed 5'-3' RNA polymerase activity	GO:0005736//DNA-directed RNA polymerase I complex;GO:0005634//nucleus
CL10536.Contig1	48.2962	51.994	65.3426	0	0	0	INF	0.000437874	Down	S202;S279;S298;S294	transcription factor bHLH130 [Arachis ipaensis]	86.3	7.0e-195	XP_016183619.1	46.6	1.2e-82	sp|Q66GR3|BH130_ARATH	Transcription factor bHLH130 OS=Arabidopsis thaliana GN=BHLH130 PE=1 SV=1	7300238	52	2.8e-06	KOG2806	Chitinase	52	Carbohydrate transport and metabolism	K04733|1|8.7e-14|80.9|lsv:111875854|interleukin-1 receptor-associated kinase 4 [EC:2.7.11.1]!K12126|2|3.1e-11|72.4|nnu:104585579|phytochrome-interacting factor 3!K11253|4|6.5e-09|64.7|pop:18096237|histone H3	GO:0006366//transcription from RNA polymerase II promoter	GO:0046983//protein dimerization activity;GO:0001228//transcriptional activator activity, RNA polymerase II transcription regulatory region sequence-specific DNA binding;GO:0001046//core promoter sequence-specific DNA binding	GO:0005634//nucleus
CL9321.Contig1	28.9579	21.7712	29.4912	0	0	0	INF	0.000425659	Down	T669;S672	fructokinase-like 2, chloroplastic isoform X1 [Arachis duranensis]	87.48	0.0e+00	XP_015970818.1	58.8	1.4e-187	sp|F4I0K2|SCKL2_ARATH	Fructokinase-like 2, chloroplastic OS=Arabidopsis thaliana GN=FLN2 PE=1 SV=2	At1g69200	654.1	2.7e-187	KOG2855	Ribokinase	654.1	Carbohydrate transport and metabolism	K00847|1|4.2e-45|185.7|sind:105172020|fructokinase [EC:2.7.1.4]	GO:0009662//etioplast organization;GO:0009658//chloroplast organization;GO:0006355//regulation of transcription, DNA-templated;GO:0042793//transcription from plastid promoter	GO:0016301//kinase activity	GO:0000427//plastid-encoded plastid RNA polymerase complex;GO:0042644//chloroplast nucleoid
Unigene25932	60.4658	43.9182	52.312	0	0	0	INF	0.000397384	Down	Y621;S627	ARM REPEAT PROTEIN INTERACTING WITH ABF2 isoform X1 [Arachis ipaensis]	93.35	0.0e+00	XP_016202415.1	23.4	6.2e-09	sp|B9DHT4|ARIA_ARATH	ARM REPEAT PROTEIN INTERACTING WITH ABF2 OS=Arabidopsis thaliana GN=ARIA PE=1 SV=2	At5g19330	57.4	1.0e-07	KOG0167	FOG: Armadillo/beta-catenin-like repeats	57.4	Function unknown	K00276|1|3.5e-163|577.8|pvu:PHAVU_003G204000g|primary-amine oxidase [EC:1.4.3.21]!K04733|2|3.4e-89|332.0|jcu:105629380|interleukin-1 receptor-associated kinase 4 [EC:2.7.11.1]!K08332|4|7.7e-09|65.1|vcn:VOLCADRAFT_41528|vacuolar protein 8	NA	NA	GO:0009506//plasmodesma
CL1364.Contig2	87.507	81.0873	63.8889	0	0	0	INF	0.000389395	Down	T141;T146	eukaryotic initiation factor 4A-14-like [Dorcoceras hygrometricum]	92.25	2.4e-219	KZV36516.1	93	2.3e-222	sp|P41382|IF410_TOBAC	Eukaryotic initiation factor 4A-10 OS=Nicotiana tabacum PE=2 SV=1	At3g13920	746.1	3.1e-215	KOG0327	Translation initiation factor 4F, helicase subunit (eIF-4A) and related helicases	746.1	Translation, ribosomal structure and biogenesis	K03257|1|7.8e-220|765.4|cit:102624112|translation initiation factor 4A	NA	GO:0005524//ATP binding;GO:0003676//nucleic acid binding;GO:0004386//helicase activity	-
CL84.Contig1	200.052	189.332	251.878	0	0	0	INF	0.000378869	Down	S113;S117	probable E3 ubiquitin-protein ligase RHB1A [Arachis duranensis]	93.05	1.2e-96	XP_015961914.1	54.6	3.4e-56	sp|Q2HIJ8|RHB1A_ARATH	Probable E3 ubiquitin-protein ligase RHB1A OS=Arabidopsis thaliana GN=RHB1A PE=2 SV=1	At5g41350	148.7	9.9e-36	KOG0800	FOG: Predicted E3 ubiquitin ligase	148.7	Posttranslational modification, protein turnover, chaperones	K22378|1|1.4e-80|301.6|lja:Lj1g3v2703880.1|E3 ubiquitin-protein ligase RNF181 [EC:2.3.2.27]	NA	GO:0016874//ligase activity	-
Unigene41058	30.4872	25.9175	22.3121	0	0	0	INF	0.000375685	Down	S201	uncharacterized protein LOC107612914 [Arachis ipaensis]	89.44	0.0e+00	XP_016170186.1	-	-	-	-	-	-	-	-	-	-	-	-	-	-	-
Unigene10726	12.6958	13.769	10.1148	0	0	0	INF	0.000356353	Down	S355;S359;S340;S8;T18;T20	26S proteasome non-ATPase regulatory subunit 2 homolog A [Arachis ipaensis]	97.53	0.0e+00	XP_016188213.1	84.3	0.0e+00	sp|Q9SIV2|PSD2A_ARATH	26S proteasome non-ATPase regulatory subunit 2 homolog A OS=Arabidopsis thaliana GN=RPN1A PE=1 SV=2	At2g20580	1505	0.0e+00	KOG2005	26S proteasome regulatory complex, subunit RPN1/PSMD2	1505	Posttranslational modification, protein turnover, chaperones	K03028|1|0.0e+00|1649.0|lang:109351844|26S proteasome regulatory subunit N1	GO:0043161//proteasome-mediated ubiquitin-dependent protein catabolic process;GO:0042176//regulation of protein catabolic process	GO:0030234//enzyme regulator activity	GO:0005634//nucleus;GO:0000502//proteasome complex;GO:0034515//proteasome storage granule;GO:0008540//proteasome regulatory particle, base subcomplex
Unigene9091	210.689	243.466	181.168	0	0	0	INF	0.000298106	Down	S215;S225	uncharacterized protein LOC107630784 [Arachis ipaensis]	96.23	0.0e+00	XP_016189508.1	-	-	-	-	-	-	-	-	-	-	-	-	GO:0010020//chloroplast fission;GO:0009058//biosynthetic process;GO:0008360//regulation of cell shape;GO:0051301//cell division	GO:0016881//acid-amino acid ligase activity;GO:0005524//ATP binding	GO:0005737//cytoplasm;GO:0009295//nucleoid;GO:0009507//chloroplast
Unigene22941	112.827	131.707	151.54	0	0	0	INF	0.000293977	Down	S54;S58;S56	E3 ubiquitin-protein ligase SPL2 [Arachis duranensis]	94.79	5.1e-211	XP_015939227.1	51.3	6.6e-107	sp|Q9SYH3|SPL2P_ARATH	E3 ubiquitin-protein ligase SPL2 OS=Arabidopsis thaliana GN=SPL2 PE=2 SV=1	At1g54150	333.2	5.9e-91	KOG1571	Predicted E3 ubiquitin ligase	333.2	Posttranslational modification, protein turnover, chaperones	K15688|1|9.5e-212|738.4|adu:107464774|E3 ubiquitin-protein ligase MUL1 [EC:2.3.2.27]	GO:0006996//organelle organization	GO:0004842//ubiquitin-protein transferase activity;GO:0016874//ligase activity	GO:0009941//chloroplast envelope;GO:0016021//integral component of membrane
Unigene781	293.198	222.081	285.205	0	0	0	INF	0.000289102	Down	S879	glutamate receptor 3.7 [Arachis ipaensis]	90.45	0.0e+00	XP_016170751.1	54.5	9.5e-285	sp|Q9SDQ4|GLR37_ARATH	Glutamate receptor 3.7 OS=Arabidopsis thaliana GN=GLR3.7 PE=2 SV=2	At2g32400	955.7	5.8e-278	KOG1052	Glutamate-gated kainate-type ion channel receptor subunit GluR5 and related subunits	955.7	Inorganic ion transport and metabolism;Amino acid transport and metabolism;Signal transduction mechanisms	K05387|1|0.0e+00|1665.6|aip:107613318|glutamate receptor, ionotropic, plant	NA	GO:0004930//G-protein coupled receptor activity;GO:0004970//ionotropic glutamate receptor activity	GO:0016021//integral component of membrane;GO:0009506//plasmodesma
Unigene29224	355.319	396.785	472.502	0	0	0	INF	0.000285726	Down	T175;T184	inactive leucine-rich repeat receptor-like protein kinase CORYNE isoform X1 [Arachis ipaensis]	95.32	8.0e-226	XP_016194571.1	59.8	2.2e-127	sp|Q9LYU7|CRN_ARATH	Inactive leucine-rich repeat receptor-like protein kinase CORYNE OS=Arabidopsis thaliana GN=CRN PE=1 SV=1	At5g13290	453.4	4.3e-127	KOG1187	Serine/threonine protein kinase	453.4	Signal transduction mechanisms	K04733|1|1.5e-226|787.7|adu:107486468|interleukin-1 receptor-associated kinase 4 [EC:2.7.11.1]	NA	GO:0005524//ATP binding;GO:0004672//protein kinase activity	GO:0016021//integral component of membrane
CL2446.Contig1	37.4594	44.1086	50.1018	0	0	0	INF	0.000274568	Down	S92;S96;T761;T762	E3 SUMO-protein ligase SIZ1 isoform X4 [Arachis duranensis]	92.3	0.0e+00	XP_015935733.1	60.6	5.4e-306	sp|Q680Q4|SIZ1_ARATH	E3 SUMO-protein ligase SIZ1 OS=Arabidopsis thaliana GN=SIZ1 PE=1 SV=2	At5g60420	492.3	1.7e-138	KOG2169	Zn-finger transcription factor	492.3	Transcription	K22403|1|0.0e+00|1661.7|adu:107461706|zinc finger MIZ domain-containing protein	-	-	-
CL5333.Contig4	215.114	162.112	184.062	0	0	0	INF	0.000261752	Down	S1714;S1708;S1712	uncharacterized protein LOC107463014 isoform X2 [Arachis duranensis]	95.45	0.0e+00	XP_015937196.1	-	-	-	-	At2g25730	1714.5	0.0e+00	KOG1811	Predicted Zn2+-binding protein, contains FYVE domain	1714.5	General function prediction only	K19027|1|0.0e+00|4729.5|adu:107463014|zinc finger FYVE domain-containing protein 26	NA	GO:0020037//heme binding	-
CL7147.Contig1	51.8688	67.5945	66.0672	0	0	0	INF	0.00024687	Down	S325;T331;S114;S117;S441	SNW/SKI-interacting protein isoform X1 [Arachis duranensis]	94.62	0.0e+00	XP_020998672.1	73.4	6.7e-259	sp|O80653|SKIP_ARATH	SNW/SKI-interacting protein OS=Arabidopsis thaliana GN=SKIP PE=1 SV=1	At1g77180	891	1.3e-258	KOG2441	mRNA splicing factor/probable chromatin binding snw family nuclear protein	891	RNA processing and modification;Chromatin structure and dynamics	K06063|1|0.0e+00|1184.9|adu:107490309|SNW domain-containing protein 1	GO:0000398//mRNA splicing, via spliceosome	NA	GO:0005681//spliceosomal complex
CL3284.Contig3	40.8867	54.0421	49.716	0	0	0	INF	0.000238963	Down	S37;S467;T179;T183	ATP-dependent 6-phosphofructokinase 3 [Arachis duranensis]	92.9	3.3e-285	XP_015966428.2	80.3	1.0e-230	sp|Q94AA4|PFKA3_ARATH	ATP-dependent 6-phosphofructokinase 3 OS=Arabidopsis thaliana GN=PFK3 PE=1 SV=1	At5g56630	779.6	3.3e-225	KOG2440	Pyrophosphate-dependent phosphofructo-1-kinase	779.6	Carbohydrate transport and metabolism	K00850|1|6.1e-286|985.3|adu:107490169|6-phosphofructokinase 1 [EC:2.7.1.11]	GO:0006002//fructose 6-phosphate metabolic process	GO:0003872//6-phosphofructokinase activity;GO:0046872//metal ion binding;GO:0005524//ATP binding	GO:0005737//cytoplasm
Unigene21031	123.496	152.426	160.466	0	0	0	INF	0.000204646	Down	S428	D-3-phosphoglycerate dehydrogenase 1, chloroplastic [Arachis ipaensis]	96.49	0.0e+00	XP_016174472.1	80.9	1.5e-273	sp|O49485|SERA1_ARATH	D-3-phosphoglycerate dehydrogenase 1, chloroplastic OS=Arabidopsis thaliana GN=PGDH1 PE=1 SV=1	At4g34200	939.5	2.9e-273	KOG0068	D-3-phosphoglycerate dehydrogenase, D-isomer-specific 2-hydroxy acid dehydrogenase superfamily	939.5	Amino acid transport and metabolism	K00058|1|1.7e-303|1043.9|vra:106772582|D-3-phosphoglycerate dehydrogenase / 2-oxoglutarate reductase [EC:1.1.1.95 1.1.1.399]	GO:0006564//L-serine biosynthetic process;GO:0009555//pollen development;GO:0009561//megagametogenesis;GO:0009793//embryo development ending in seed dormancy	GO:0004617//phosphoglycerate dehydrogenase activity;GO:0051287//NAD binding;GO:0005524//ATP binding	GO:0016020//membrane;GO:0009570//chloroplast stroma;GO:0005739//mitochondrion
Unigene37931	89.1848	71.6503	71.4427	0	0	0	INF	0.000192098	Down	Y331;S334;T332;S274;Y276;S280	myosin-binding protein 7 [Arachis ipaensis]	90.06	6.3e-248	XP_016184627.1	47.6	2.9e-120	sp|Q9FG14|MYOB7_ARATH	Myosin-binding protein 7 OS=Arabidopsis thaliana GN=MYOB7 PE=1 SV=1	At1g18260	67	9.6e-11	KOG1550	Extracellular protein SEL-1 and related proteins	67	Cell wall/membrane/envelope biogenesis;Posttranslational modification, protein turnover, chaperones;Signal transduction mechanisms	K06268|1|1.4e-18|97.1|obr:102722322|serine/threonine-protein phosphatase 2B regulatory subunit	NA	NA	GO:0016021//integral component of membrane
Unigene31461	100.876	84.0672	109.397	0	0	0	INF	0.000191162	Down	S409;S411	BTB/POZ domain-containing protein At5g66560 [Arachis ipaensis]	89	0.0e+00	XP_016201781.1	60.1	1.7e-219	sp|Q94A73|Y5656_ARATH	BTB/POZ domain-containing protein At5g66560 OS=Arabidopsis thaliana GN=At5g66560 PE=2 SV=2	-	-	-	-	-	-	-	K03453|1|1.7e-06|57.4|han:110873038|bile acid:Na+ symporter, BASS family	NA	NA	GO:0016021//integral component of membrane
CL6561.Contig3	4.13703	3.36873	3.29215	0	0	0	INF	0.000182456	Down	Y962;S460	ribonuclease TUDOR 1 [Arachis ipaensis]	95.52	0.0e+00	XP_016189653.1	73.8	0.0e+00	sp|Q8VZG7|TSN1_ARATH	Ribonuclease TUDOR 1 OS=Arabidopsis thaliana GN=TSN1 PE=1 SV=1	At5g07350	1432.5	0.0e+00	KOG2039	Transcriptional coactivator p100	1432.5	Transcription	K15979|1|0.0e+00|1852.4|aip:107630888|staphylococcal nuclease domain-containing protein 1	GO:0031047//gene silencing by RNA;GO:0006401//RNA catabolic process	GO:0004518//nuclease activity	GO:0005737//cytoplasm;GO:0005634//nucleus;GO:0016442//RISC complex
CL1599.Contig1	71.4417	81.4056	92.4633	0	0	0	INF	0.000175818	Down	T232;S234	la-related protein 6B isoform X2 [Arachis ipaensis]	92.52	1.0e-250	XP_016205827.1	53.2	3.0e-130	sp|O80567|LRP6B_ARATH	La-related protein 6B OS=Arabidopsis thaliana GN=LARP6B PE=1 SV=2	At2g43970	426	8.1e-119	KOG1855	Predicted RNA-binding protein	426	General function prediction only	K15191|1|1.9e-251|870.5|aip:107646147|La-related protein 7	GO:0006396//RNA processing	GO:0003723//RNA binding	GO:0005634//nucleus;GO:0030529//intracellular ribonucleoprotein complex
CL10820.Contig3	7.80326	10.0947	9.26767	0	0	0	INF	0.000173396	Down	S298;T281;T294	F-actin-capping protein subunit alpha isoform X3 [Arachis ipaensis]	96.71	3.1e-171	XP_016205551.1	68.6	7.8e-127	sp|O82631|CAPZA_ARATH	F-actin-capping protein subunit alpha OS=Arabidopsis thaliana GN=At3g05520 PE=2 SV=2	At3g05520	451.1	1.5e-126	KOG0836	F-actin capping protein, alpha subunit	451.1	Cytoskeleton	K10364|1|5.3e-157|556.2|ccaj:109798155|capping protein (actin filament) muscle Z-line, alpha	GO:0051016//barbed-end actin filament capping	GO:0003779//actin binding	GO:0008290//F-actin capping protein complex
Unigene29437	79.8275	64.2555	81.5857	0	0	0	INF	0.000166376	Down	T253;S256;S259	protein-tyrosine-phosphatase MKP1, partial [Arachis ipaensis]	87.72	0.0e+00	XP_016190711.1	48.8	2.8e-150	sp|Q9C5S1|MKP1_ARATH	Protein-tyrosine-phosphatase MKP1 OS=Arabidopsis thaliana GN=MKP1 PE=1 SV=1	At3g55270	414.8	2.6e-115	KOG1716	Dual specificity phosphatase	414.8	Defense mechanisms	K04459|1|8.9e-170|599.7|var:108330654|dual specificity MAP kinase phosphatase [EC:3.1.3.16 3.1.3.48]	NA	GO:0004725//protein tyrosine phosphatase activity;GO:0008138//protein tyrosine/serine/threonine phosphatase activity	-
Unigene16467	98.0917	118.911	125.339	0	0	0	INF	0.000156337	Down	S123	ankyrin repeat and SAM domain-containing protein 6 [Arachis duranensis]	98.07	1.3e-109	XP_015939068.1	-	-	-	-	At3g07170	221.5	1.3e-57	KOG4374	RNA-binding protein Bicaudal-C	221.5	RNA processing and modification	K21878|1|7.7e-59|229.6|thj:104802662|Usher syndrome type-1G protein!K18756|2|1.4e-15|85.9|cann:107860602|protein bicaudal C	-	-	-
CL11337.Contig2	6.87816	8.76487	8.39185	0	0	0	INF	0.000155856	Down	S28	PREDICTED: peroxisomal acyl-coenzyme A oxidase 1-like [Cicer arietinum]	88.7	0.0e+00	XP_004508938.1	80.1	0.0e+00	sp|O65202|ACOX1_ARATH	Peroxisomal acyl-coenzyme A oxidase 1 OS=Arabidopsis thaliana GN=ACX1 PE=1 SV=1	At4g16760_2	1064.3	8.3e-311	KOG0136	Acyl-CoA oxidase	1064.3	Lipid transport and metabolism	K00232|1|0.0e+00|1181.4|ccaj:109809855|acyl-CoA oxidase [EC:1.3.3.6]	GO:0006635//fatty acid beta-oxidation;GO:0033539//fatty acid beta-oxidation using acyl-CoA dehydrogenase	GO:0050660//flavin adenine dinucleotide binding;GO:0003995//acyl-CoA dehydrogenase activity;GO:0003997//acyl-CoA oxidase activity;GO:0071949//FAD binding	GO:0005777//peroxisome
Unigene24451	25.854	29.2552	33.1882	0	0	0	INF	0.000155794	Down	S46;S81;S63	uncharacterized protein LOC107643527 [Arachis ipaensis]	89.56	2.2e-190	XP_016202692.1	-	-	-	-	-	-	-	-	-	-	-	-	-	-	-
Unigene25335	32.3144	40.573	39.5797	0	0	0	INF	0.000135117	Down	T547;T559;S565	polyadenylate-binding protein 8 [Arachis ipaensis]	98.47	0.0e+00	XP_016179797.1	72.9	3.2e-279	sp|Q9FXA2|PABP8_ARATH	Polyadenylate-binding protein 8 OS=Arabidopsis thaliana GN=PAB8 PE=1 SV=1	At1g49760	956.8	1.8e-278	KOG0123	Polyadenylate-binding protein (RRM superfamily)	956.8	RNA processing and modification;Translation, ribosomal structure and biogenesis	K13126|1|0.0e+00|1287.3|aip:107622431|polyadenylate-binding protein	NA	GO:0003723//RNA binding	GO:0005737//cytoplasm
CL2582.Contig2	180.469	160.109	203.579	0	0	0	INF	0.000133522	Down	S957;S958	brefeldin A-inhibited guanine nucleotide-exchange protein 1 isoform X1 [Arachis ipaensis]	95.72	0.0e+00	XP_016191027.1	70.9	0.0e+00	sp|F4JSZ5|BIG1_ARATH	Brefeldin A-inhibited guanine nucleotide-exchange protein 1 OS=Arabidopsis thaliana GN=BIG1 PE=2 SV=1	At4g38200	2088.5	0.0e+00	KOG0929	Guanine nucleotide exchange factor	2088.5	Intracellular trafficking, secretion, and vesicular transport	K18442|1|0.0e+00|2853.2|aip:107631941|brefeldin A-inhibited guanine nucleotide-exchange protein	GO:0032012//regulation of ARF protein signal transduction	GO:0005086//ARF guanyl-nucleotide exchange factor activity	-
Unigene41943	273.949	234.889	217.888	0	0	0	INF	0.000128137	Down	T242	chromo domain-containing protein LHP1 [Arachis duranensis]	86.88	5.2e-192	XP_015953618.1	41.5	1.8e-64	sp|Q946J8|LHP1_ARATH	Chromo domain-containing protein LHP1 OS=Arabidopsis thaliana GN=LHP1 PE=1 SV=2	At5g17690	244.2	3.6e-64	KOG1911	Heterochromatin-associated protein HP1 and related CHROMO domain proteins	244.2	Chromatin structure and dynamics	K11453|1|1.9e-74|282.3|cmo:103499007|chromobox protein 6!K11452|3|8.7e-24|114.0|dcr:108193385|chromobox protein 4 [EC:2.3.2.-]	NA	NA	GO:0005634//nucleus
Unigene37630	157.461	175.885	196.479	0	0	0	INF	9.68259e-05	Down	S65	homeobox-leucine zipper protein ATHB-12 [Arachis duranensis]	84.64	4.7e-121	XP_015947926.1	50.6	8.4e-59	sp|Q9M276|ATB12_ARATH	Homeobox-leucine zipper protein ATHB-12 OS=Arabidopsis thaliana GN=ATHB-12 PE=1 SV=1	At3g61890	224.9	1.7e-58	KOG0483	Transcription factor HEX, contains HOX and HALZ domains	224.9	Transcription	K09338|1|8.8e-122|439.1|adu:107472916|homeobox-leucine zipper protein	NA	GO:0003700//DNA binding transcription factor activity;GO:0043565//sequence-specific DNA binding	GO:0005634//nucleus
Unigene35711	166.438	133.486	155.19	0	0	0	INF	9.64562e-05	Down	S65;S69	zinc transporter 5 [Arachis ipaensis]	88.52	0.0e+00	XP_016162620.1	87.1	6.2e-76	sp|Q9SI03|MTP12_ARATH	Metal tolerance protein 12 OS=Arabidopsis thaliana GN=MTP12 PE=3 SV=1	At2g04620	283.5	1.2e-75	KOG1484	Putative Zn2+ transporter MSC2 (cation diffusion facilitator superfamily)	283.5	Inorganic ion transport and metabolism	K14692|1|0.0e+00|1555.0|aip:107605296|solute carrier family 30 (zinc transporter), member 5/7	NA	GO:0008324//cation transmembrane transporter activity	GO:0016021//integral component of membrane
Unigene34172	20.1128	24.1484	20.245	0	0	0	INF	8.40484e-05	Down	S952;S954;S962;S1031;S507	uncharacterized protein LOC107623028 [Arachis ipaensis]	92.51	0.0e+00	XP_016180636.1	-	-	-	-	At2g15900	937.6	1.8e-272	KOG2101	Intermediate filament-like protein, sorting nexins, and related proteins containing PX (PhoX) domain(s)	937.6	Cytoskeleton;Intracellular trafficking, secretion, and vesicular transport;Cell cycle control, cell division, chromosome partitioning	K17925|1|0.0e+00|1917.1|aip:107623028|sorting nexin-13	NA	GO:0035091//phosphatidylinositol binding	GO:0016021//integral component of membrane
CL6731.Contig2	39.0824	36.0174	31.6063	0	0	0	INF	8.10726e-05	Down	S285;T288	LOW QUALITY PROTEIN: alanine--tRNA ligase, chloroplastic/mitochondrial-like, partial [Arachis duranensis]	91.58	0.0e+00	XP_015972095.1	79.5	0.0e+00	sp|B9HQZ6|SYAP_POPTR	Alanine--tRNA ligase, chloroplastic/mitochondrial OS=Populus trichocarpa GN=POPTRDRAFT_821063 PE=3 SV=1	YOR335c	484.6	3.8e-136	KOG0188	Alanyl-tRNA synthetase	484.6	Translation, ribosomal structure and biogenesis	K01872|1|0.0e+00|1620.1|aip:107605493|alanyl-tRNA synthetase [EC:6.1.1.7]	GO:0006419//alanyl-tRNA aminoacylation;GO:0006400//tRNA modification	GO:0004813//alanine-tRNA ligase activity;GO:0000049//tRNA binding;GO:0008270//zinc ion binding;GO:0016597//amino acid binding;GO:0005524//ATP binding	GO:0005739//mitochondrion;GO:0009507//chloroplast
Unigene34695	167.412	196.99	205.233	0	0	0	INF	7.83197e-05	Down	S365;T369	DUF21 domain-containing protein At1g47330 isoform X2 [Arachis ipaensis]	94.11	3.1e-261	XP_016167699.1	67.9	7.5e-180	sp|Q8RY60|Y1733_ARATH	DUF21 domain-containing protein At1g47330 OS=Arabidopsis thaliana GN=CBSDUF7 PE=1 SV=1	At1g47330	571.2	1.6e-162	KOG2118	Predicted membrane protein, contains two CBS domains	571.2	Function unknown	K16302|1|5.8e-262|905.6|aip:107610131|metal transporter CNNM	NA	NA	GO:0016021//integral component of membrane
CL404.Contig2	66.8223	63.6816	55.54	0	0	0	INF	5.08211e-05	Down	S3;S346	protein SGT1 homolog [Arachis duranensis]	93.3	2.5e-188	XP_015967338.1	66.2	3.3e-132	sp|Q0JL44|SGT1_ORYSJ	Protein SGT1 homolog OS=Oryza sativa subsp. japonica GN=SGT1 PE=1 SV=1	At4g11260_2	290.8	3.1e-78	KOG1309	Suppressor of G2 allele of skp1	290.8	Signal transduction mechanisms	K12795|1|4.7e-189|662.9|adu:107491088|suppressor of G2 allele of SKP1	-	-	-
CL1696.Contig3	995.149	1134.73	965.805	0	0	0	INF	3.83678e-05	Down	S49;S56;T59;S62	UDP-glycosyltransferase 83A1 [Arachis duranensis]	73.92	1.4e-199	XP_015946078.1	42.5	1.8e-103	sp|Q9SGA8|U83A1_ARATH	UDP-glycosyltransferase 83A1 OS=Arabidopsis thaliana GN=UGT83A1 PE=2 SV=1	At3g02100	374	3.6e-103	KOG1192	UDP-glucuronosyl and UDP-glucosyl transferase	374	Carbohydrate transport and metabolism;Energy production and conversion	K04628|1|3.8e-143|510.8|vra:106769098|ceramide galactosyltransferase [EC:2.4.1.47]!K11820|2|2.6e-59|232.3|jcu:105640428|N-hydroxythioamide S-beta-glucosyltransferase [EC:2.4.1.195]!K13692|3|3.8e-58|228.4|atr:18444825|UDP-glucose:(indol-3-yl)acetate beta-D-glucosyltransferase [EC:2.4.1.121]	GO:0008152//metabolic process	GO:0016758//transferase activity, transferring hexosyl groups;GO:0080044//quercetin 7-O-glucosyltransferase activity;GO:0080043//quercetin 3-O-glucosyltransferase activity	GO:0043231//intracellular membrane-bounded organelle
CL10780.Contig1	111.898	130.602	114.33	0	0	0	INF	3.50581e-05	Down	S102;Y111	coiled-coil domain-containing protein 25 [Arachis duranensis]	98.6	1.1e-117	XP_015945725.1	-	-	-	-	At5g11500	388.3	8.6e-108	KOG3272	Predicted coiled-coil protein	388.3	General function prediction only	-	-	-	-
CL6450.Contig8	70.4159	67.9532	78.9668	0	0	0	INF	2.66435e-05	Down	Y191;S27;S37;S268	protein IQ-DOMAIN 1 isoform X1 [Arachis ipaensis]	88.89	1.9e-146	XP_016169689.1	29.7	3.8e-22	sp|Q9SF32|IQD1_ARATH	Protein IQ-DOMAIN 1 OS=Arabidopsis thaliana GN=IQD1 PE=1 SV=1	-	-	-	-	-	-	-	K14411|1|7.9e-17|90.5|csv:101220676|RNA-binding protein Musashi	-	-	-
CL4792.Contig2	88.0658	103.243	96.5707	0	0	0	INF	2.59621e-05	Down	S297;S302;S304	synaptotagmin-4 [Arachis duranensis]	91.71	0.0e+00	XP_015954377.1	29.4	1.9e-26	sp|A0JJX5|SYT4_ARATH	Synaptotagmin-4 OS=Arabidopsis thaliana GN=SYT4 PE=2 SV=1	At3g18370	819.3	5.7e-237	KOG1012	Ca2+-dependent lipid-binding protein CLB1/vesicle protein vp115/Granuphilin A, contains C2 domain	819.3	General function prediction only	K19907|1|1.9e-15|87.4|lja:Lj4g3v1896260.1|synaptotagmin-7!K01652|5|6.8e-10|68.9|sly:101253806|acetolactate synthase I/II/III large subunit [EC:2.2.1.6]	NA	NA	GO:0016021//integral component of membrane;GO:0005783//endoplasmic reticulum
Unigene33166	15.8792	17.0791	14.618	0	0	0	INF	2.38581e-05	Down	S140;S258;S260;T263	probable transcription factor At1g11510 isoform X1 [Arachis ipaensis]	63.61	6.5e-129	XP_016176119.1	27.9	1.4e-35	sp|Q94IK2|STK_SOLTU	STOREKEEPER protein OS=Solanum tuberosum GN=STK PE=2 SV=1	CE17314	79.3	1.6e-14	KOG1015	Transcription regulator XNP/ATRX, DEAD-box superfamily	79.3	Transcription	K11294|1|2.3e-11|72.8|nto:104117803|nucleolin	GO:0006355//regulation of transcription, DNA-templated	GO:0003677//DNA binding	-
Unigene27941	78.3174	72.4388	84.4875	0	0	0	INF	2.29326e-05	Down	S524	uncharacterized protein LOC107623230 isoform X2 [Arachis ipaensis]	85.36	0.0e+00	XP_016180901.1	-	-	-	-	At3g56320	448.4	2.0e-125	KOG1906	DNA polymerase sigma	448.4	Replication, recombination and repair	K03514|1|2.0e-182|641.7|lang:109349758|non-canonical poly(A) RNA polymerase PAPD5/7 [EC:2.7.7.19]!K06236|3|2.0e-62|243.0|mis:MICPUN_102657|collagen, type I, alpha!K09264|4|1.1e-20|104.4|ghi:107924817|MADS-box transcription factor, plant	NA	GO:0016779//nucleotidyltransferase activity	-
Unigene42844	27.8961	29.9954	25.7533	0	0	0	INF	2.20437e-05	Down	S156;S158;S162;T164;T165;S166;S30;S109;S32;T34;S111	transcription factor VIP1 [Arachis duranensis]	91.34	8.1e-179	XP_015968008.1	48.8	2.9e-64	sp|Q9MA75|VIP1_ARATH	Transcription factor VIP1 OS=Arabidopsis thaliana GN=VIP1 PE=1 SV=1	At5g59630_1	51.2	4.2e-06	KOG1283	Serine carboxypeptidases	51.2	Posttranslational modification, protein turnover, chaperones	K20557|1|1.5e-179|631.3|adu:107491635|transcription factor VIP1	NA	GO:0003700//DNA binding transcription factor activity;GO:0003677//DNA binding	GO:0005634//nucleus
Unigene10023	9.53436	9.4006	8.32887	0	0	0	INF	1.84145e-05	Down	T121;T124;S126	E3 ubiquitin-protein ligase RING1 [Arachis duranensis]	77.57	2.4e-149	XP_015956125.1	35	1.7e-38	sp|Q8LFY8|ATL54_ARATH	RING-H2 finger protein ATL54 OS=Arabidopsis thaliana GN=ATL54 PE=2 SV=2	At1g72220	157.9	3.3e-38	KOG0800	FOG: Predicted E3 ubiquitin ligase	157.9	Posttranslational modification, protein turnover, chaperones	K19041|1|1.3e-56|223.0|egr:104452874|E3 ubiquitin-protein ligase RNF38/44 [EC:2.3.2.27]!K10664|4|2.1e-46|189.1|vra:106765791|E3 ubiquitin-protein ligase ATL6/9/15/31/42/55 [EC:2.3.2.27]	GO:0043161//proteasome-mediated ubiquitin-dependent protein catabolic process	GO:0061630//ubiquitin protein ligase activity	GO:0016021//integral component of membrane
CL1644.Contig15	28.1	29.0654	25.3181	0	0	0	INF	1.6534e-05	Down	S3;T4;S5;S191	ankyrin repeat domain-containing protein 2B [Arachis ipaensis]	91.62	7.2e-194	XP_016204538.1	66.8	6.0e-121	sp|Q29Q26|AKR2B_ARATH	Ankyrin repeat domain-containing protein 2B OS=Arabidopsis thaliana GN=AKR2B PE=1 SV=1	At2g17390	431.8	1.2e-120	KOG0504	FOG: Ankyrin repeat	431.8	General function prediction only	K21442|1|7.0e-34|147.5|vcn:VOLCADRAFT_120788|ankyrin repeat domain-containing protein 54!K21433|3|3.6e-30|135.2|mis:MICPUN_105532|ankyrin repeat domain-containing protein 1!K16726|4|1.9e-15|86.3|ppp:112275880|ankyrin repeat domain-containing protein 17	GO:0045036//protein targeting to chloroplast	GO:0030941//chloroplast targeting sequence binding	GO:0031359//integral component of chloroplast outer membrane
CL4290.Contig1	8.06591	7.76161	7.01846	0	0	0	INF	1.65245e-05	Down	S151;Y154;T156;S160;S164;S167;Y168	uncharacterized protein LOC107608687 isoform X2 [Arachis ipaensis]	91.83	5.9e-105	XP_016165880.1	32	4.2e-07	sp|Q53M11|HS219_ORYSJ	21.9 kDa heat shock protein OS=Oryza sativa subsp. japonica GN=HSP21.9 PE=2 SV=1	At1g06460	129	9.2e-30	KOG0710	Molecular chaperone (small heat-shock protein Hsp26/Hsp42)	129	Posttranslational modification, protein turnover, chaperones	K13993|1|1.1e-07|59.7|mpp:MICPUCDRAFT_8574|HSP20 family protein	NA	NA	GO:0005777//peroxisome
CL3539.Contig2	47.1467	52.9177	46.794	0	0	0	INF	1.6047e-05	Down	S37;S40;S41;S42	glyoxysomal processing protease, glyoxysomal [Arachis ipaensis]	91.13	2.3e-214	XP_016180560.1	53.3	5.8e-101	sp|Q8VZD4|DEG15_ARATH	Glyoxysomal processing protease, glyoxysomal OS=Arabidopsis thaliana GN=DEG15 PE=1 SV=2	At1g28320	365.5	1.1e-100	KOG1320	Serine protease	365.5	Posttranslational modification, protein turnover, chaperones	K23012|1|4.4e-215|749.6|aip:107622987|peroxisomal leader peptide-processing protease [EC:3.4.21.-]	GO:0016485//protein processing	GO:0004252//serine-type endopeptidase activity;GO:0008233//peptidase activity;GO:0004175//endopeptidase activity	GO:0005777//peroxisome
Unigene35945	192.435	194.995	217.362	0	0	0	INF	1.41245e-05	Down	S528;S532;S534	protein kinase dsk1 isoform X1 [Arachis duranensis]	94.92	4.8e-308	XP_015951494.1	37.9	1.2e-24	sp|P51567|AFC2_ARATH	Serine/threonine-protein kinase AFC2 OS=Arabidopsis thaliana GN=AFC2 PE=1 SV=1	At3g44850	758.4	8.0e-219	KOG1290	Serine/threonine protein kinase	758.4	Signal transduction mechanisms	K08832|1|9.1e-309|1061.2|adu:107476232|serine/threonine-protein kinase SRPK3 [EC:2.7.11.1]	GO:0000245//spliceosomal complex assembly;GO:0050684//regulation of mRNA processing;GO:0035556//intracellular signal transduction;GO:0006979//response to oxidative stress	GO:0004674//protein serine/threonine kinase activity;GO:0004712//protein serine/threonine/tyrosine kinase activity;GO:0004672//protein kinase activity;GO:0005524//ATP binding	GO:0005737//cytoplasm;GO:0005634//nucleus
CL7623.Contig1	19.941	21.8167	19.1528	0	0	0	INF	1.36184e-05	Down	S534;S544;S670;S280;S281;S285	protein FRIGIDA-ESSENTIAL 1 [Arachis ipaensis]	78.23	0.0e+00	XP_016192961.2	29.3	1.5e-46	sp|Q84VG7|FES1_ARATH	Protein FRIGIDA-ESSENTIAL 1 OS=Arabidopsis thaliana GN=FES1 PE=1 SV=2	At5g66540	53.1	2.3e-06	KOG2600	U3 small nucleolar ribonucleoprotein (snoRNP) subunit - Mpp10p	53.1	RNA processing and modification	K22909|1|2.2e-31|140.2|atr:18448339|zinc finger CCCH domain-containing protein 13!K16914|2|2.5e-06|57.0|cvr:CHLNCDRAFT_140729|bifunctional lysine-specific demethylase and histidyl-hydroxylase NO66 [EC:1.14.11.- 1.14.11.27]	NA	GO:0046872//metal ion binding	-
CL11983.Contig1	119.523	105.11	111.583	0	0	0	INF	1.13704e-05	Down	S212	sugar transport protein 13 [Arachis duranensis]	94.12	6.0e-116	XP_015964766.1	79.5	1.2e-100	sp|Q94AZ2|STP13_ARATH	Sugar transport protein 13 OS=Arabidopsis thaliana GN=STP13 PE=1 SV=2	At5g26340	363.6	2.3e-100	KOG0254	Predicted transporter (major facilitator superfamily)	363.6	General function prediction only	K08150|1|2.9e-19|98.2|var:108325381|MFS transporter, SP family, solute carrier family 2 (myo-inositol transporter), member 13!K08145|5|2.4e-18|95.1|smo:SELMODRAFT_437958|MFS transporter, SP family, solute carrier family 2 (facilitated glucose transporter), member 8	GO:0008643//carbohydrate transport;GO:0046323//glucose import;GO:0035428//hexose transmembrane transport	GO:0005355//glucose transmembrane transporter activity;GO:0005351//sugar:proton symporter activity	GO:0016021//integral component of membrane
CL1097.Contig1	50.4814	48.7857	44.5656	0	0	0	INF	1.07698e-05	Down	T175;S177;T184	E3 ubiquitin ligase PQT3-like isoform X1 [Arachis ipaensis]	92.01	3.5e-221	XP_020974992.1	54.2	8.6e-108	sp|B9DFV2|PQT3L_ARATH	E3 ubiquitin ligase PQT3-like OS=Arabidopsis thaliana GN=At5g47430 PE=1 SV=1	At4g17410	367.9	2.4e-101	KOG0314	Predicted E3 ubiquitin ligase	367.9	Posttranslational modification, protein turnover, chaperones	K10624|1|6.5e-222|772.3|aip:107631148|E3 ubiquitin-protein ligase RBBP6 [EC:2.3.2.27]	-	-	-
Unigene30554	64.3873	66.9806	72.7732	0	0	0	INF	1.04725e-05	Down	S468;S470;T472;S71;S76;S77;S321	exocyst complex component SEC10b [Arachis ipaensis]	97.32	0.0e+00	XP_016170634.1	79	0.0e+00	sp|X5JB51|SECAB_ARATH	Exocyst complex component SEC10b OS=Arabidopsis thaliana GN=SEC10b PE=1 SV=1	CE04152	122.1	4.4e-27	KOG3745	Exocyst subunit - Sec10p	122.1	Intracellular trafficking, secretion, and vesicular transport	K19984|1|0.0e+00|1518.8|aip:107613246|exocyst complex component 5	GO:0006893//Golgi to plasma membrane transport;GO:0048278//vesicle docking;GO:0006887//exocytosis	NA	GO:0000145//exocyst
CL9185.Contig1	113.878	101.472	103.673	0	0	0	INF	9.92442e-06	Down	S848;Y850;S860	SAC3 family protein B isoform X1 [Arachis ipaensis]	88.38	0.0e+00	XP_016197358.1	43.1	0.0e+00	sp|F4JAU2|SAC3B_ARATH	SAC3 family protein B OS=Arabidopsis thaliana GN=SAC3B PE=1 SV=1	At3g06290	1055.4	9.0e-308	KOG1860	Nuclear protein export factor	1055.4	Intracellular trafficking, secretion, and vesicular transport;Cell cycle control, cell division, chromosome partitioning	K03126|1|5.1e-06|57.0|fve:101314490|transcription initiation factor TFIID subunit 12	-	-	-
Unigene15005	51.4303	46.1887	51.6316	0	0	0	INF	9.78585e-06	Down	S312;Y315;T318	uncharacterized protein LOC107643426 [Arachis ipaensis]	85.5	3.4e-218	XP_016202556.1	41.5	2.3e-09	sp|P17816|GRP1_HORVU	Glycine-rich cell wall structural protein OS=Hordeum vulgare GN=GRP PE=2 SV=1	Hs22042102	70.9	7.4e-12	KOG0118	FOG: RRM domain	70.9	General function prediction only	K18743|1|1.8e-136|488.8|pavi:110772868|caprin-1!K11593|2|7.5e-10|68.2|sbi:8063972|eukaryotic translation initiation factor 2C	-	-	-
CL2662.Contig3	116.201	113.614	127.37	0	0	0	INF	9.39672e-06	Down	S609;T614	ethylene response sensor 1 [Cajanus cajan]	93.55	0.0e+00	XP_020231725.1	78.6	1.1e-271	sp|A2XL32|ERS1_ORYSI	Probable ethylene response sensor 1 OS=Oryza sativa subsp. indica GN=ERS1 PE=2 SV=1	At2g40940	921.8	6.4e-268	KOG0519	Sensory transduction histidine kinase	921.8	Signal transduction mechanisms	K14509|1|0.0e+00|1184.9|ccaj:109812217|ethylene receptor [EC:2.7.13.-]	NA	GO:0000155//phosphorelay sensor kinase activity	GO:0016021//integral component of membrane;GO:0005622//intracellular
Unigene15717	52.8035	52.8742	57.8607	0	0	0	INF	5.30298e-06	Down	T213;S96;S418;Y426;T142;S144	RNA polymerase II degradation factor 1 [Arachis ipaensis]	93.89	0.0e+00	XP_016175082.1	32.9	3.3e-12	sp|P04725|GDA5_WHEAT	Alpha/beta-gliadin A-V OS=Triticum aestivum PE=2 SV=1	7293734	83.6	1.6e-15	KOG3598	Thyroid hormone receptor-associated protein complex, subunit TRAP230	83.6	Transcription	K04422|1|4.5e-19|99.4|han:110867564|mitogen-activated protein kinase kinase kinase 13 [EC:2.7.11.25]!K11644|2|2.6e-14|83.6|ccp:CHC_T00004862001|paired amphipathic helix protein Sin3a!K14972|5|4.1e-12|76.3|smo:SELMODRAFT_444765|PAX-interacting protein 1	-	-	-
CL3160.Contig3	108.425	111.695	119.447	0	0	0	INF	4.14794e-06	Down	Y153;S117;T137	ribulose bisphosphate carboxylase small chain 1, chloroplastic [Arachis ipaensis]	96.7	1.7e-100	XP_016194773.1	84.1	2.5e-88	sp|P00865|RBS1_SOYBN	Ribulose bisphosphate carboxylase small chain 1, chloroplastic OS=Glycine max GN=RBCS-1 PE=3 SV=1	-	-	-	-	-	-	-	K01602|1|3.2e-101|370.2|aip:107635732|ribulose-bisphosphate carboxylase small chain [EC:4.1.1.39]	GO:0009853//photorespiration;GO:0015977//carbon fixation;GO:0015979//photosynthesis	GO:0004497//monooxygenase activity;GO:0016984//ribulose-bisphosphate carboxylase activity	GO:0009507//chloroplast
Unigene44890	1.1368	1.2462	1.1538	0	0	0	INF	4.12313e-06	Down	S205;T216	chloroplast stem-loop binding protein of 41 kDa a, chloroplastic [Arachis duranensis]	95.15	3.0e-217	XP_015948390.1	75.5	7.0e-171	sp|Q9LYA9|CP41A_ARATH	Chloroplast stem-loop binding protein of 41 kDa a, chloroplastic OS=Arabidopsis thaliana GN=CSP41A PE=1 SV=1	-	-	-	-	-	-	-	-	GO:0009735//response to cytokinin;GO:0006364//rRNA processing;GO:0032544//plastid translation;GO:0045727//positive regulation of translation;GO:0045893//positive regulation of transcription, DNA-templated	GO:0050662//coenzyme binding;GO:0008266//poly(U) RNA binding;GO:0003824//catalytic activity	GO:0009941//chloroplast envelope;GO:0048046//apoplast;GO:0009534//chloroplast thylakoid;GO:0010287//plastoglobule
Unigene23200	144.958	158.23	157.396	0	0	0	INF	3.64488e-06	Down	S79;Y63;S59;S49	glutathione S-transferase TCHQD [Arachis ipaensis]	97.38	6.5e-149	XP_016163451.1	67.8	2.4e-108	sp|O80662|TCHQD_ARATH	Glutathione S-transferase TCHQD OS=Arabidopsis thaliana GN=TCHQD PE=2 SV=1	#REF!	389.4	4.8e-108	KOG4420	Uncharacterized conserved protein (Ganglioside-induced differentiation associated protein 1, GDAP1)	389.4	Function unknown	K22077|1|1.2e-149|531.6|aip:107606005|ganglioside-induced differentiation-associated protein 1	GO:0006749//glutathione metabolic process	GO:0016740//transferase activity;GO:0004364//glutathione transferase activity	GO:0005737//cytoplasm;GO:0005886//plasma membrane
Unigene318	72.3373	65.8021	70.2866	0	0	0	INF	3.55235e-06	Down	S151;S153	zinc finger CCCH domain-containing protein 55 isoform X1 [Arachis duranensis]	88.25	0.0e+00	XP_015964619.1	44.6	2.4e-128	sp|Q94CJ8|C3H55_ARATH	Zinc finger CCCH domain-containing protein 55 OS=Arabidopsis thaliana GN=At5g12440 PE=2 SV=3	-	-	-	-	-	-	-	-	NA	GO:0046872//metal ion binding;GO:0003723//RNA binding	GO:0016021//integral component of membrane
Unigene18650	3.89923	4.1867	3.83735	0	0	0	INF	3.2111e-06	Down	S305;S307;T309;S311;S314;S315;T317;S320	autophagy-related protein 18a [Arachis ipaensis]	96.5	3.5e-223	XP_016174738.1	73.4	2.1e-164	sp|Q93VB2|AT18A_ARATH	Autophagy-related protein 18a OS=Arabidopsis thaliana GN=ATG18A PE=1 SV=1	At3g62770	556.6	3.4e-158	KOG2111	Uncharacterized conserved protein, contains WD40 repeats	556.6	Function unknown	K22991|1|6.6e-224|778.9|aip:107617484|WD repeat-containing protein 45	GO:0006497//protein lipidation;GO:0000422//autophagy of mitochondrion;GO:0034497//protein localization to phagophore assembly site;GO:0044804//autophagy of nucleus	GO:0080025//phosphatidylinositol-3,5-bisphosphate binding;GO:0032266//phosphatidylinositol-3-phosphate binding	GO:0005829//cytosol;GO:0019898//extrinsic component of membrane;GO:0034045//phagophore assembly site membrane;GO:0016021//integral component of membrane
CL4663.Contig2	53.6576	52.6679	57.1766	0	0	0	INF	2.37247e-06	Down	S575;T577	serine protease SPPA, chloroplastic isoform X1 [Arachis ipaensis]	93.7	0.0e+00	XP_016181268.1	70.6	6.4e-257	sp|Q9C9C0|SPPA1_ARATH	Serine protease SPPA, chloroplastic OS=Arabidopsis thaliana GN=SPPA PE=2 SV=1	-	-	-	-	-	-	-	K04773|1|2.8e-310|1066.6|lja:Lj1g3v0579770.1|protease IV [EC:3.4.21.-]	GO:0006465//signal peptide processing	GO:0008233//peptidase activity	GO:0016021//integral component of membrane
Unigene33290	143.11	140.045	151.936	0	0	0	INF	2.18048e-06	Down	S182;S146	putative protein TPRXL [Arachis duranensis]	87.57	7.2e-83	XP_015959287.1	-	-	-	-	-	-	-	-	-	-	-	-	NA	NA	GO:0016021//integral component of membrane
CL6195.Contig1	128.982	131.907	121.882	0	0	0	INF	1.77028e-06	Down	T201;T207	uncharacterized protein LOC107480372 isoform X1 [Arachis duranensis]	83.18	7.0e-201	XP_020987544.1	-	-	-	-	At5g54930	126.3	1.2e-28	KOG1347	Uncharacterized membrane protein, predicted efflux pump	126.3	General function prediction only	K22649|1|2.1e-21|106.3|gab:108488571|B-cell CLL/lymphoma 9 protein	-	-	-
CL4670.Contig2	152.007	164.144	161.034	0	0	0	INF	1.63948e-06	Down	T112	uncharacterized protein LOC107618491 isoform X2 [Arachis ipaensis]	83.33	2.8e-54	XP_016176072.1	-	-	-	-	At1g49980	146	5.5e-35	KOG2094	Predicted DNA damage inducible protein	146	Replication, recombination and repair	K03511|1|3.5e-43|177.2|dzi:111309021|DNA polymerase kappa [EC:2.7.7.7]	-	-	-
CL5947.Contig1	94.7455	96.3623	89.6723	0	0	0	INF	1.28592e-06	Down	S948;T958;S13;Y19	non-lysosomal glucosylceramidase [Arachis duranensis]	97.45	0.0e+00	XP_015941005.1	-	-	-	-	At3g24180	1511.1	0.0e+00	KOG2119	Predicted bile acid beta-glucosidase	1511.1	Carbohydrate transport and metabolism	K17108|1|0.0e+00|1985.3|adu:107466536|non-lysosomal glucosylceramidase [EC:3.2.1.45]	GO:0006680//glucosylceramide catabolic process	GO:0004348//glucosylceramidase activity	GO:0016020//membrane
CL2492.Contig3	46.8943	44.0319	44.1838	0	0	0	INF	1.08718e-06	Down	Y87;S92;T289;T296;Y299;T293	hypothetical protein PHAVU_002G301900g [Phaseolus vulgaris]	94.23	1.3e-231	XP_007160207.1	51.7	1.7e-79	sp|Q2MHE4|HT1_ARATH	Serine/threonine-protein kinase HT1 OS=Arabidopsis thaliana GN=HT1 PE=1 SV=1	At2g24360	624.4	1.4e-178	KOG0192	Tyrosine kinase specific for activated (GTP-bound) p21cdc42Hs	624.4	Signal transduction mechanisms	K17535|1|1.8e-70|269.2|ghi:107936964|serine/threonine-protein kinase TNNI3K [EC:2.7.11.1]	GO:0006468//protein phosphorylation;GO:0035556//intracellular signal transduction	GO:0004871//signal transducer activity;GO:0004672//protein kinase activity;GO:0005524//ATP binding	GO:0005622//intracellular
Unigene3196	130.394	136.586	138.004	0	0	0	INF	5.37343e-07	Down	T76;S84	uncharacterized protein LOC107605743 isoform X1 [Arachis ipaensis]	90.55	5.2e-138	XP_016163200.1	-	-	-	-	At5g42950	275	1.7e-73	KOG1862	GYF domain containing proteins	275	General function prediction only	K18730|1|7.8e-136|486.1|adu:107495930|PERQ amino acid-rich with GYF domain-containing protein	-	-	-
CL9824.Contig1	55.6569	55.1679	52.6754	0	0	0	INF	4.93046e-07	Down	S1177;T1182;S1185	putative phospholipid-transporting ATPase 9 isoform X1 [Arachis ipaensis]	94.45	0.0e+00	XP_016179833.1	72.6	0.0e+00	sp|Q9SX33|ALA9_ARATH	Putative phospholipid-transporting ATPase 9 OS=Arabidopsis thaliana GN=ALA9 PE=3 SV=1	At1g68710	1771.5	0.0e+00	KOG0206	P-type ATPase	1771.5	General function prediction only	K01530|1|0.0e+00|2269.2|aip:107622454|phospholipid-translocating ATPase [EC:7.6.2.1]	GO:0048194//Golgi vesicle budding	GO:0004012//phospholipid-translocating ATPase activity;GO:0000287//magnesium ion binding;GO:0005524//ATP binding	GO:0005802//trans-Golgi network;GO:0016021//integral component of membrane;GO:0000139//Golgi membrane;GO:0005886//plasma membrane
CL1623.Contig2	59.8661	57.0732	59.2121	0	0	0	INF	2.55023e-07	Down	S9;T199;S204	uncharacterized protein LOC107613183 isoform X1 [Arachis ipaensis]	92.57	0.0e+00	XP_016170536.1	-	-	-	-	7297754	69.3	5.0e-11	KOG3692	Uncharacterized conserved protein	69.3	Function unknown	K18734|1|0.0e+00|2265.0|aip:107613183|protein SMG8	GO:0000184//nuclear-transcribed mRNA catabolic process, nonsense-mediated decay	-	-
CL3410.Contig3	143.303	147.445	148.604	0	0	0	INF	8.73671e-08	Down	S238;S239;S242;T32;T35;S38	transcription initiation factor TFIID subunit 5 [Arachis ipaensis]	96.7	0.0e+00	XP_016180806.1	73	2.1e-294	sp|Q6S7B0|TAF5_ARATH	Transcription initiation factor TFIID subunit 5 OS=Arabidopsis thaliana GN=TAF5 PE=1 SV=1	At5g25150	937.6	1.2e-272	KOG0263	Transcription initiation factor TFIID, subunit TAF5 (also component of histone acetyltransferase SAGA)	937.6	Transcription	K03130|1|0.0e+00|1301.2|aip:107623156|transcription initiation factor TFIID subunit 5	NA	GO:0003743//translation initiation factor activity	-
Unigene1490	175.791	178.686	176.244	0	0	0	INF	4.00132e-09	Down	S333;S339	uncharacterized protein LOC110272306 [Arachis ipaensis]	86.22	1.5e-291	XP_020980051.1	-	-	-	-	At3g48050	349	1.6e-95	KOG1886	BAH domain proteins	349	Transcription	-	GO:0006368//transcription elongation from RNA polymerase II promoter	GO:0003682//chromatin binding	GO:0070449//elongin complex;GO:0005634//nucleus
