# Supplementary material for: E3‐Ubiquitin Ligase SgATL31 Promotes Anthracnose Resistance in Stylosanthes by Modulating ROS Burst and Antioxidant Defence: A Proteomic and Functional Study
Source: Mol Plant Pathol. 2025 Jul 7;26(7):e70122. doi: 10.1111/mpp.70122 (PMC12234378; doi:10.1111/mpp.70122)
Supplement: Supplementary file 5 — Table S5. DPPs identified between 2001–84 and RY2 at 96 hpi. [file MPP-26-e70122-s014.xlsx]

## Sheet: Table S5
Protein_ID	P_4_10	P_4_11	P_4_12	R_4_7	R_4_8	R_4_9	R_4 vs P_4 Fold change	R_4 vs P_4 Pvalue	R_4 vs P_4 UP.DOWN	PhosLocation_Protein	Nr_Description	Nr_Identity	Nr_E-value	Nr_Accession	Swissprot Identity	Swissprot E-value	Swissprot Accession	Swissprot Description	Protein_or_Domain	KOG Score	KOG E-value	KOG ID	KOG Function-Description	KOG Code	KOG Function-Categories	KEGG(ko_id|rank|evalue|score|db_id|ko_definition)	GO Biological_Process	GO Molecular_Function	GO Cellular_Component
CL397.Contig3	0	0	0	10.1337	40.287	27.9334	INF	0.0405646	Up	S670;S672	ABC transporter B family member 11 [Arachis ipaensis]	88.83	0.0e+00	XP_016175170.1	68.1	0.0e+00	sp|O80725|AB4B_ARATH	ABC transporter B family member 4 OS=Arabidopsis thaliana GN=ABCB4 PE=1 SV=1	#REF!	1296.2	0.0e+00	KOG0055	Multidrug/pheromone exporter, ABC superfamily	1296.2	Secondary metabolites biosynthesis, transport and catabolism	K05658|1|0.0e+00|1554.3|gmx:100777909|ATP-binding cassette, subfamily B (MDR/TAP), member 1 [EC:7.6.2.2]	NA	GO:0042626//ATPase activity, coupled to transmembrane movement of substances;GO:0005524//ATP binding	GO:0016021//integral component of membrane
CL8495.Contig2	0	0	0	37.5754	69.2933	124.431	INF	0.0384616	Up	S8	-	-	-	-	-	-	-	-	-	-	-	-	-	-	-	-	-	-	-
CL8741.Contig1	0	0	0	30.1078	81.2386	98.8127	INF	0.0272899	Up	S232	hypothetical protein TanjilG_05340 [Lupinus angustifolius]	94.84	6.7e-194	OIW13450.1	93.7	8.5e-194	sp|P51139|MSK3_MEDSA	Glycogen synthase kinase-3 homolog MsK-3 OS=Medicago sativa GN=MSK-3 PE=2 SV=2	At5g26751	649.4	3.4e-186	KOG0658	Glycogen synthase kinase-3	649.4	Carbohydrate transport and metabolism	K03083|1|1.0e-188|661.8|vvi:100258056|glycogen synthase kinase 3 beta [EC:2.7.11.26]!K00924|4|3.7e-186|653.3|aly:ARALYDRAFT_489503|kinase [EC:2.7.1.-]	NA	GO:0004674//protein serine/threonine kinase activity;GO:0005524//ATP binding	-
CL1531.Contig2	0	0	0	18.5072	50.8005	34.4009	INF	0.0206879	Up	S628;S630	PREDICTED: K(+) efflux antiporter 6 [Cicer arietinum]	87.52	1.1e-279	XP_004498909.1	78.8	1.4e-255	sp|B5X0N6|KEA6_ARATH	K(+) efflux antiporter 6 OS=Arabidopsis thaliana GN=KEA6 PE=2 SV=1	At2g19600	830.5	2.0e-240	KOG1650	Predicted K+/H+-antiporter	830.5	Inorganic ion transport and metabolism	-	GO:0006355//regulation of transcription, DNA-templated;GO:0006351//transcription, DNA-templated	GO:0022890//inorganic cation transmembrane transporter activity;GO:0032041//NAD-dependent histone deacetylase activity (H3-K14 specific);GO:0015299//solute:proton antiporter activity	GO:0005634//nucleus;GO:0016020//membrane;GO:0016021//integral component of membrane
Unigene36970	0	0	0	25.2928	21.6333	47.4886	INF	0.0176008	Up	S309;S319	uncharacterized protein LOC107639446 isoform X1 [Arachis ipaensis]	88	1.1e-180	XP_016198427.1	-	-	-	-	At2g26470	374.8	1.6e-103	KOG2618	Uncharacterized conserved protein	374.8	Function unknown	-	-	-	-
Unigene15178	0	0	0	33.2578	28.3551	59.5608	INF	0.0140437	Up	Y278	protein ABIL2 isoform X1 [Arachis ipaensis]	92.79	3.6e-173	XP_016163307.1	64.5	6.3e-114	sp|Q6NMC6|ABIL3_ARATH	Protein ABIL3 OS=Arabidopsis thaliana GN=ABIL3 PE=2 SV=1	At2g46220	122.1	1.8e-27	KOG2546	Abl interactor ABI-1, contains SH3 domain	122.1	Signal transduction mechanisms;Cytoskeleton	-	-	-	-
Unigene41281	0	0	0	19.2438	38.1298	23.2117	INF	0.00950262	Up	S13;T3;S15	UMP-CMP kinase 3 [Arachis ipaensis]	95.22	1.8e-109	XP_016174743.1	81.5	3.6e-91	sp|O04905|KCY3_ARATH	UMP-CMP kinase 3 OS=Arabidopsis thaliana GN=UMK3 PE=1 SV=1	At3g60180	288.9	6.9e-78	KOG3079	Uridylate kinase/adenylate kinase	288.9	Nucleotide transport and metabolism	K13800|1|3.3e-110|400.2|aip:107617489|UMP-CMP kinase [EC:2.7.4.14]	GO:0006221//pyrimidine nucleotide biosynthetic process;GO:0006207//'de novo' pyrimidine nucleobase biosynthetic process	GO:0004127//cytidylate kinase activity;GO:0009041//uridylate kinase activity;GO:0005524//ATP binding	GO:0005737//cytoplasm;GO:0005634//nucleus
Unigene14295	0	0	0	83.7237	167.81	170.945	INF	0.00787335	Up	S396;S399	uncharacterized protein LOC107632393 [Arachis ipaensis]	91.98	0.0e+00	XP_020973381.1	-	-	-	-	-	-	-	-	-	-	-	-	-	-	-
CL11491.Contig2	0	0	0	42.0986	48.814	79.0811	INF	0.00758852	Up	S173;T9	proteasome subunit alpha type-4 [Arachis ipaensis]	98.4	5.9e-136	XP_016198723.1	90.8	1.7e-127	sp|O81148|PSA4A_ARATH	Proteasome subunit alpha type-4-A OS=Arabidopsis thaliana GN=PAC1 PE=1 SV=1	At3g22110	453	3.3e-127	KOG0178	20S proteasome, regulatory subunit alpha type PSMA4/PRE9	453	Posttranslational modification, protein turnover, chaperones	K02728|1|1.1e-136|488.4|aip:107639680|20S proteasome subunit alpha 3 [EC:3.4.25.1]	GO:0006511//ubiquitin-dependent protein catabolic process	GO:0004298//threonine-type endopeptidase activity	GO:0005737//cytoplasm;GO:0019773//proteasome core complex, alpha-subunit complex;GO:0005634//nucleus
Unigene17780	0	0	0	206.521	102.102	197.089	INF	0.00720449	Up	S117	allene oxide cyclase, chloroplastic [Arachis ipaensis]	91.63	1.2e-129	XP_016194527.1	67.5	3.5e-70	sp|A2XID3|AOC_ORYSI	Allene oxide cyclase, chloroplastic OS=Oryza sativa subsp. indica GN=AOC PE=2 SV=1	-	-	-	-	-	-	-	K10525|1|2.2e-130|467.6|aip:107635545|allene oxide cyclase [EC:5.3.99.6]	NA	GO:0046423//allene-oxide cyclase activity;GO:0016853//isomerase activity	GO:0009507//chloroplast
CL3041.Contig1	0	0	0	693.08	1222.07	1009.8	INF	0.00316285	Up	S99;S202;T207	ACT domain-containing protein ACR6 isoform X2 [Arachis ipaensis]	95.3	4.0e-244	XP_016162217.1	69.2	3.0e-167	sp|Q9SGA0|ACR6_ARATH	ACT domain-containing protein ACR6 OS=Arabidopsis thaliana GN=ACR6 PE=2 SV=1	-	-	-	-	-	-	-	K00688|1|9.6e-06|54.3|zju:107425056|glycogen phosphorylase [EC:2.4.1.1]	-	-	-
CL5813.Contig1	0	0	0	104.763	104.023	162.193	INF	0.00302938	Up	S212;T214;S217	chromo domain-containing protein LHP1 [Arachis ipaensis]	75.95	2.3e-137	XP_016177127.1	35.6	2.6e-37	sp|Q946J8|LHP1_ARATH	Chromo domain-containing protein LHP1 OS=Arabidopsis thaliana GN=LHP1 PE=1 SV=2	At5g17690	154.1	5.1e-37	KOG1911	Heterochromatin-associated protein HP1 and related CHROMO domain proteins	154.1	Chromatin structure and dynamics	K11453|1|1.0e-38|163.7|csv:101208893|chromobox protein 6!K11452|3|5.3e-19|98.2|dcr:108193385|chromobox protein 4 [EC:2.3.2.-]	NA	NA	GO:0005634//nucleus
Unigene31593	0	0	0	105.086	151.911	181.248	INF	0.00275129	Up	T234;S236	equilibrative nucleotide transporter 3-like [Arachis duranensis]	90.42	1.2e-224	XP_015943504.1	70.3	4.7e-170	sp|Q9M0Y3|ENT3_ARATH	Equilibrative nucleotide transporter 3 OS=Arabidopsis thaliana GN=ENT3 PE=1 SV=1	At4g05120	595.1	9.2e-170	KOG1479	Nucleoside transporter	595.1	Nucleotide transport and metabolism	K15014|1|2.2e-225|783.9|adu:107468683|solute carrier family 29 (equilibrative nucleoside transporter), member 1/2/3	NA	GO:0005337//nucleoside transmembrane transporter activity	GO:0016021//integral component of membrane
CL5043.Contig1	0	0	0	17.4144	17.9826	11.4694	INF	0.00169049	Up	T220;S3;S7;S299	putative GDP-L-fucose synthase 2 isoform X1 [Arachis ipaensis]	96.6	1.0e-180	XP_016198691.1	82.2	1.8e-158	sp|Q9LMU0|FCL2_ARATH	Putative GDP-L-fucose synthase 2 OS=Arabidopsis thaliana GN=GER2 PE=1 SV=1	At1g17890	553.5	2.3e-157	KOG1431	GDP-L-fucose synthetase	553.5	Carbohydrate transport and metabolism;Posttranslational modification, protein turnover, chaperones	K02377|1|1.9e-181|637.5|aip:107639655|GDP-L-fucose synthase [EC:1.1.1.271]	GO:0009226//nucleotide-sugar biosynthetic process	GO:0050662//coenzyme binding;GO:0016491//oxidoreductase activity	-
Unigene41371	0	0	0	119.155	82.8102	123.425	INF	0.00109056	Up	S271	phosphatidylcholine:diacylglycerol cholinephosphotransferase 1 [Arachis ipaensis]	88.46	1.1e-136	XP_016177088.1	64.1	1.5e-96	sp|Q9LVZ7|PDCT1_ARATH	Phosphatidylcholine:diacylglycerol cholinephosphotransferase 1 OS=Arabidopsis thaliana GN=ROD1 PE=1 SV=1	-	-	-	-	-	-	-	K21888|1|5.1e-06|54.7|spen:107019259|glutathione dehydrogenase/transferase [EC:1.8.5.1 2.5.1.18]	NA	GO:0016740//transferase activity;GO:0004142//diacylglycerol cholinephosphotransferase activity	GO:0016021//integral component of membrane
CL4863.Contig2	0	0	0	61.1343	81.9974	91.745	INF	0.000973235	Up	T40	BICD family-like cargo adapter 1 isoform X1 [Arachis duranensis]	88.92	1.1e-186	XP_015943250.1	24.4	2.1e-12	sp|Q9M7J4|MFP1_TOBAC	MAR-binding filament-like protein 1-1 OS=Nicotiana tabacum GN=MFP1-1 PE=2 SV=1	YDL058w	81.3	4.1e-15	KOG0946	ER-Golgi vesicle-tethering protein p115	81.3	Intracellular trafficking, secretion, and vesicular transport	K00901|1|2.8e-46|188.7|bna:106383367|diacylglycerol kinase (ATP) [EC:2.7.1.107]!K20478|2|3.9e-11|72.0|sind:105159034|golgin subfamily B member 1	-	-	-
CL2476.Contig2	0	0	0	63.8239	75.6861	94.3591	INF	0.000931428	Up	S36;Y37;S42;T44	putative serine/threonine-protein kinase isoform X2 [Arachis ipaensis]	86.94	3.1e-104	XP_016207918.1	53.9	1.2e-63	sp|P85193|PK01_HELAN	Putative serine/threonine-protein kinase (Fragment) OS=Helianthus annuus PE=1 SV=1	At3g09010	209.9	4.3e-54	KOG1187	Serine/threonine protein kinase	209.9	Signal transduction mechanisms	K04733|1|5.6e-76|286.6|jre:108981562|interleukin-1 receptor-associated kinase 4 [EC:2.7.11.1]	NA	GO:0004674//protein serine/threonine kinase activity;GO:0005524//ATP binding	GO:0005886//plasma membrane
CL8904.Contig2	0	0	0	35.8385	36.1244	49.2526	INF	0.000797838	Up	S47	probable protein phosphatase 2C 52 [Arachis ipaensis]	95.38	4.3e-93	XP_016188317.1	63.4	2.2e-57	sp|Q8GY60|P2C52_ARATH	Probable protein phosphatase 2C 52 OS=Arabidopsis thaliana GN=At4g03415 PE=2 SV=1	At1g03590	190.7	2.1e-48	KOG0698	Serine/threonine protein phosphatase	190.7	Signal transduction mechanisms	K17506|1|6.5e-19|96.7|ccaj:109816326|protein phosphatase 1L [EC:3.1.3.16]	NA	GO:0004722//protein serine/threonine phosphatase activity	-
Unigene14855	0	0	0	69.9044	101.305	93.6087	INF	0.000731005	Up	S266;S268;Y273;T274	40S ribosomal protein S2-2 [Arachis duranensis]	97.45	3.1e-152	XP_015951428.1	87.1	4.3e-130	sp|Q9SCM3|RS24_ARATH	40S ribosomal protein S2-4 OS=Arabidopsis thaliana GN=RPS2D PE=2 SV=1	At3g57490	461.8	8.4e-130	KOG0877	40S ribosomal protein S2/30S ribosomal protein S5	461.8	Translation, ribosomal structure and biogenesis	K02981|1|5.9e-153|542.7|adu:107476180|small subunit ribosomal protein S2e	GO:0006412//translation	GO:0003735//structural constituent of ribosome;GO:0003723//RNA binding	GO:0022627//cytosolic small ribosomal subunit;GO:0015935//small ribosomal subunit
CL2655.Contig2	0	0	0	115.771	80.7045	100.53	INF	0.000619239	Up	S458	anthocyanidin 3-O-glucosyltransferase 7 [Arachis duranensis]	75.43	4.4e-188	XP_015943608.1	43.6	2.3e-101	sp|P51094|UFOG_VITVI	Anthocyanidin 3-O-glucosyltransferase 2 OS=Vitis vinifera GN=UFGT PE=1 SV=2	At5g17050	351.7	2.0e-96	KOG1192	UDP-glucuronosyl and UDP-glucosyl transferase	351.7	Carbohydrate transport and metabolism;Energy production and conversion	K12930|1|1.0e-106|389.8|rcu:8283075|anthocyanidin 3-O-glucosyltransferase [EC:2.4.1.115]	GO:0008152//metabolic process	GO:0016758//transferase activity, transferring hexosyl groups;GO:0080044//quercetin 7-O-glucosyltransferase activity;GO:0080043//quercetin 3-O-glucosyltransferase activity	GO:0043231//intracellular membrane-bounded organelle
CL9866.Contig2	0	0	0	663.317	533.826	726.588	INF	0.000349109	Up	S310;S316	protein IQ-DOMAIN 14 [Arachis ipaensis]	93.86	3.5e-238	XP_016177388.1	30.2	3.9e-16	sp|Q8L4D8|IQD31_ARATH	Protein IQ-DOMAIN 31 OS=Arabidopsis thaliana GN=IQD31 PE=1 SV=1	-	-	-	-	-	-	-	K14411|1|3.0e-13|79.3|csv:101220676|RNA-binding protein Musashi	-	-	-
CL8511.Contig1	0	0	0	71.8772	63.7278	83.3527	INF	0.000213272	Up	S17;S19;S21;S22	electron transfer flavoprotein subunit alpha, mitochondrial [Arachis ipaensis]	92.24	6.2e-179	XP_016188701.1	72	2.7e-139	sp|Q9C6I6|ETFA_ARATH	Electron transfer flavoprotein subunit alpha, mitochondrial OS=Arabidopsis thaliana GN=ETFA PE=1 SV=1	At1g50940	492.7	5.4e-139	KOG3954	Electron transfer flavoprotein, alpha subunit	492.7	Energy production and conversion	K03522|1|1.2e-179|631.7|aip:107630152|electron transfer flavoprotein alpha subunit	GO:0033539//fatty acid beta-oxidation using acyl-CoA dehydrogenase	GO:0016491//oxidoreductase activity;GO:0050660//flavin adenine dinucleotide binding;GO:0009055//electron transfer activity	GO:0005739//mitochondrion
Unigene16938	0	0	0	92.6714	112.721	113.209	INF	9.62353e-05	Up	T54;T61	germin-like protein subfamily 3 member 1 [Arachis duranensis]	89	2.4e-101	XP_015939247.1	63.6	5.1e-72	sp|P94040|GL31_ARATH	Germin-like protein subfamily 3 member 1 OS=Arabidopsis thaliana GN=GLP1 PE=1 SV=1	-	-	-	-	-	-	-	-	NA	GO:0030145//manganese ion binding;GO:0045735//nutrient reservoir activity	GO:0005618//cell wall;GO:0005576//extracellular region
Unigene10877	0	0	0	56.4905	52.0968	63.6276	INF	6.88354e-05	Up	T146;S150;T152;S154	protein ABHD17C isoform X1 [Arachis ipaensis]	98.79	2.0e-92	XP_016200053.1	-	-	-	-	At4g31020	278.5	7.4e-75	KOG1552	Predicted alpha/beta hydrolase	278.5	General function prediction only	K01076|1|3.8e-93|343.2|aip:107641055|abhydrolase domain-containing protein 17 [EC:3.1.2.22]	NA	GO:0016787//hydrolase activity	-
CL375.Contig1	0	0	0	51.6235	43.095	46.5946	INF	4.49107e-05	Up	S84;T86	uncharacterized protein LOC107639359 isoform X1 [Arachis ipaensis]	69.15	6.3e-74	XP_016198317.1	-	-	-	-	-	-	-	-	-	-	-	-	-	-	-
Unigene12188	34.6351	82.3003	0	237.55	485.208	387.915	9.49818	0.0120143	Up	S418;S420	probable purine permease 9 [Arachis ipaensis]	87.96	1.3e-199	XP_016162195.1	55.1	1.8e-116	sp|O49726|PUP21_ARATH	Purine permease 21 OS=Arabidopsis thaliana GN=PUP21 PE=2 SV=2	-	-	-	-	-	-	-	K07893|1|1.9e-80|302.4|ini:109182320|Ras-related protein Rab-6A!K00850|3|1.5e-11|73.6|cpap:110822059|6-phosphofructokinase 1 [EC:2.7.1.11]	NA	GO:0005215//transporter activity	GO:0016021//integral component of membrane
Unigene1279	130.67	126.575	108.493	466.636	413.619	480.792	3.72136	0.000103862	Up	Y348;T352;S353;Y354	2-oxoglutarate dehydrogenase, mitochondrial [Arachis duranensis]	98.16	0.0e+00	XP_015962424.1	-	-	-	-	At5g65750	1789.2	0.0e+00	KOG0450	2-oxoglutarate dehydrogenase, E1 subunit	1789.2	Carbohydrate transport and metabolism	K00164|1|0.0e+00|1869.0|mtr:MTR_1g115340|2-oxoglutarate dehydrogenase E1 component [EC:1.2.4.2]	GO:0006099//tricarboxylic acid cycle	GO:0004591//oxoglutarate dehydrogenase (succinyl-transferring) activity;GO:0030976//thiamine pyrophosphate binding	GO:0045252//oxoglutarate dehydrogenase complex;GO:0005739//mitochondrion
CL4056.Contig6	2833.13	0	1384.4	4185.1	5729.44	5299.19	3.60726	0.0174573	Up	S3;S7	pectin acetylesterase 5 isoform X2 [Arachis duranensis]	88.29	1.3e-184	XP_015960746.1	58.5	7.2e-116	sp|Q9SR22|PAE5_ARATH	Pectin acetylesterase 5 OS=Arabidopsis thaliana GN=PAE5 PE=2 SV=1	At3g09420	414.8	1.4e-115	KOG4287	Pectin acetylesterase and similar proteins	414.8	Cell wall/membrane/envelope biogenesis	K19882|1|2.4e-185|650.6|adu:107484718|O-palmitoleoyl-L-serine hydrolase [EC:3.1.1.98]	GO:0071555//cell wall organization	GO:0016787//hydrolase activity;GO:0052793//pectin acetylesterase activity	GO:0005618//cell wall;GO:0016021//integral component of membrane;GO:0005576//extracellular region;GO:0009505//plant-type cell wall
CL6984.Contig1	121.535	0	42.0594	148.549	181.312	173.509	3.07694	0.0375545	Up	T87;T98;S102;S104	protein WVD2-like 4 isoform X1 [Arachis ipaensis]	75.74	3.3e-57	XP_020969129.1	-	-	-	-	-	-	-	-	-	-	-	-	-	-	-
Unigene4903	51.1802	50.1985	40.7259	189.676	93.2814	154.135	3.07585	0.0255964	Up	T221;T222;T223	uncharacterized protein LOC107609712 [Arachis ipaensis]	79.58	4.2e-96	XP_016167215.1	-	-	-	-	-	-	-	-	-	-	-	-	-	-	-
Unigene33892	16.979	49.7515	49.7572	98.5459	92.9443	156.431	2.98676	0.0286419	Up	S145;T207;S401;S404;Y410	uncharacterized protein LOC107486867 isoform X1 [Arachis duranensis]	97.71	8.6e-242	XP_015962921.1	95.8	6.0e-06	sp|P86071|TALDO_CAPAA	Transaldolase (Fragments) OS=Capsicum annuum var. annuum PE=1 SV=1	At5g13420	668.3	9.2e-192	KOG2772	Transaldolase	668.3	Carbohydrate transport and metabolism	K00616|1|1.6e-242|840.9|adu:107486867|transaldolase [EC:2.2.1.2]	GO:0005975//carbohydrate metabolic process;GO:0006098//pentose-phosphate shunt	GO:0004801//sedoheptulose-7-phosphate:D-glyceraldehyde-3-phosphate glyceronetransferase activity	GO:0005737//cytoplasm
CL4951.Contig5	45.1354	22.663	17.4467	62.7903	63.6856	83.1461	2.45905	0.0183809	Up	T223;S9;S10;Y12;Y16	inositol transporter 1 isoform X1 [Arachis duranensis]	86.55	5.5e-250	XP_015962900.1	73.4	6.4e-219	sp|Q8VZR6|INT1_ARATH	Inositol transporter 1 OS=Arabidopsis thaliana GN=INT1 PE=1 SV=1	At2g43330	748.8	5.8e-216	KOG0254	Predicted transporter (major facilitator superfamily)	748.8	General function prediction only	K08150|1|1.0e-250|868.2|adu:107486849|MFS transporter, SP family, solute carrier family 2 (myo-inositol transporter), member 13	GO:0008643//carbohydrate transport	NA	GO:0016021//integral component of membrane;GO:0009705//plant-type vacuole membrane;GO:0005887//integral component of plasma membrane
CL7789.Contig2	74.7979	82.1847	73.7484	174.403	202.035	186.248	2.43871	0.000194769	Up	S47;T48;S50;S20;T24;S27	ER membrane protein complex subunit 4 [Arachis duranensis]	96.15	3.4e-21	XP_015972290.1	-	-	-	-	At5g10780	74.7	1.0e-13	KOG3318	Predicted membrane protein	74.7	Function unknown	-	NA	NA	GO:0016021//integral component of membrane
CL4951.Contig1	21.7781	11.3019	4.02145	24.7229	30.8016	28.3069	2.25951	0.0459471	Up	T2;T4;S7;S11;S12;Y14;Y18;T8	inositol transporter 1 isoform X1 [Arachis duranensis]	97.2	5.6e-279	XP_015962900.1	73.1	1.9e-218	sp|Q8VZR6|INT1_ARATH	Inositol transporter 1 OS=Arabidopsis thaliana GN=INT1 PE=1 SV=1	#REF!	747.3	1.7e-215	KOG0254	Predicted transporter (major facilitator superfamily)	747.3	General function prediction only	K08150|1|1.1e-279|964.5|adu:107486849|MFS transporter, SP family, solute carrier family 2 (myo-inositol transporter), member 13	GO:0008643//carbohydrate transport	NA	GO:0016021//integral component of membrane;GO:0009705//plant-type vacuole membrane;GO:0005887//integral component of plasma membrane
CL9458.Contig1	18.9866	21.5549	18.2955	43.8702	52.2173	35.5111	2.23667	0.0078949	Up	S203;T206;T207;S4;T8;T9;S10;Y14	adenosylhomocysteinase [Arachis ipaensis]	98.14	2.7e-278	XP_016187706.1	92.8	3.2e-268	sp|P35007|SAHH_CATRO	Adenosylhomocysteinase OS=Catharanthus roseus GN=SAHH PE=2 SV=1	At4g13940	916	2.7e-266	KOG1370	S-adenosylhomocysteine hydrolase	916	Coenzyme transport and metabolism	K01251|1|5.1e-279|962.2|aip:107629428|adenosylhomocysteinase [EC:3.3.1.1]	GO:0006730//one-carbon metabolic process;GO:0019510//S-adenosylhomocysteine catabolic process;GO:0033353//S-adenosylmethionine cycle	GO:0051287//NAD binding;GO:0004013//adenosylhomocysteinase activity	GO:0005829//cytosol
CL3681.Contig3	145.753	187.642	99.747	343.059	251.734	324.895	2.12329	0.012657	Up	S378;S383	IQ domain-containing protein IQM3 isoform X1 [Arachis ipaensis]	91.81	4.4e-249	XP_016184762.1	63.3	5.1e-157	sp|Q9LFA4|IQM3_ARATH	IQ domain-containing protein IQM3 OS=Arabidopsis thaliana GN=IQM3 PE=2 SV=1	-	-	-	-	-	-	-	K04733|1|1.3e-80|303.1|han:110908553|interleukin-1 receptor-associated kinase 4 [EC:2.7.11.1]!K06892|2|2.1e-11|73.2|bna:106454088|feruloyl-CoA ortho-hydroxylase [EC:1.14.11.-]!K01214|3|1.3e-08|63.9|vra:111240847|isoamylase [EC:3.2.1.68]	-	-	-
CL4523.Contig1	62.6582	51.5145	27.5701	76.9982	107.462	88.0739	1.92274	0.0331144	Up	S260	peptidyl-prolyl cis-trans isomerase FKBP53 [Arachis duranensis]	85.65	2.9e-219	XP_015964602.1	46.7	4.8e-102	sp|Q93ZG9|FKB53_ARATH	Peptidyl-prolyl cis-trans isomerase FKBP53 OS=Arabidopsis thaliana GN=FKBP53 PE=1 SV=1	At4g25340	361.3	2.6e-99	KOG0552	FKBP-type peptidyl-prolyl cis-trans isomerase	361.3	Posttranslational modification, protein turnover, chaperones	K14826|1|5.4e-220|766.1|adu:107488372|FK506-binding nuclear protein [EC:5.2.1.8]	GO:0000412//histone peptidyl-prolyl isomerization;GO:0006334//nucleosome assembly	GO:0005528//FK506 binding;GO:0042393//histone binding;GO:0003755//peptidyl-prolyl cis-trans isomerase activity	GO:0005730//nucleolus;GO:0005829//cytosol
Unigene30270	57.9332	62.3291	34.568	85.0696	81.4887	123.885	1.87589	0.0482376	Up	S165;S12;S14	uncharacterized protein LOC107638765 [Arachis ipaensis]	82.73	1.2e-167	XP_016197637.1	-	-	-	-	-	-	-	-	-	-	-	K18883|1|1.0e-11|73.9|sita:101753989|tricin synthase [EC:2.1.1.175]	-	-	-
CL511.Contig11	385.138	347.053	203.149	436.133	652.714	650.751	1.85986	0.0418026	Up	T376	uncharacterized protein LOC107460807 [Arachis duranensis]	90.84	1.1e-197	XP_015934697.1	-	-	-	-	At1g78130	494.6	1.5e-139	KOG1330	Sugar transporter/spinster transmembrane protein	494.6	Carbohydrate transport and metabolism	K04733|1|8.2e-06|54.3|pavi:110746940|interleukin-1 receptor-associated kinase 4 [EC:2.7.11.1]	GO:0055085//transmembrane transport	NA	GO:0016021//integral component of membrane
Unigene14314	152.513	99.2326	80.9602	185.897	206.844	186.54	1.74112	0.021836	Up	S168	hypothetical protein PHAVU_003G295100g [Phaseolus vulgaris]	69.78	6.1e-133	XP_007156545.1	44.9	6.6e-84	sp|Q9FX94|CXE5_ARATH	Probable carboxylesterase 5 OS=Arabidopsis thaliana GN=CXE5 PE=2 SV=1	At1g49660	308.5	1.3e-83	KOG1515	Arylacetamide deacetylase	308.5	Defense mechanisms	K20506|1|1.6e-90|335.5|egu:105060863|tuliposide A-converting enzyme [EC:4.2.99.22]!K13258|4|2.9e-76|288.1|cam:101506056|2-hydroxyisoflavanone dehydratase [EC:4.2.1.105]	GO:0008152//metabolic process	GO:0016787//hydrolase activity	-
CL973.Contig1	271.106	267.241	220.214	377.761	553.128	380.158	1.72833	0.0379148	Up	S378;Y408;T412	PREDICTED: uncharacterized protein LOC106794530 [Glycine max]	55.45	0.0e+00	XP_014617324.1	75	2.9e-19	sp|P92516|M750_ARATH	Uncharacterized mitochondrial protein AtMg00750 OS=Arabidopsis thaliana GN=AtMg00750 PE=4 SV=1	At1g37060	1444.5	0.0e+00	KOG0017	FOG: Transposon-encoded proteins with TYA, reverse transcriptase, integrase domains in various combinations	1444.5	General function prediction only	K01303|1|1.7e-154|550.4|fve:101311565|acylaminoacyl-peptidase [EC:3.4.19.1]!K19525|3|4.5e-54|216.9|dct:110098611|vacuolar protein sorting-associated protein 13A/C!K15718|4|4.1e-47|193.7|oeu:111368968|linoleate 9S-lipoxygenase [EC:1.13.11.58]!K13457|5|4.5e-38|163.7|pmum:103334684|disease resistance protein RPM1	-	-	-
Unigene3708	8.20438	6.87387	5.99339	12.1999	12.1916	11.9096	1.72275	0.00144791	Up	T133;S136	mitochondrial outer membrane protein porin of 34 kDa [Arachis duranensis]	89.49	1.3e-140	XP_015946020.1	77.9	6.9e-126	sp|P42054|VDAC_PEA	Outer plastidial membrane protein porin OS=Pisum sativum GN=POR1 PE=1 SV=2	At3g01280	412.9	4.8e-115	KOG3126	Porin/voltage-dependent anion-selective channel protein	412.9	Inorganic ion transport and metabolism	K15040|1|2.5e-141|504.2|adu:107471086|voltage-dependent anion channel protein 2	NA	GO:0008308//voltage-gated anion channel activity	GO:0005741//mitochondrial outer membrane
CL2713.Contig4	62.437	64.3152	41.8841	74.0105	113.199	97.2516	1.68683	0.0455075	Up	T194	2-methylene-furan-3-one reductase [Arachis ipaensis]	90.34	4.6e-165	XP_016203293.1	72.2	1.2e-133	sp|Q84V25|ENOXE_FRAAN	2-methylene-furan-3-one reductase OS=Fragaria ananassa GN=EO PE=1 SV=1	At1g23740	411	1.9e-114	KOG1198	Zinc-binding oxidoreductase	411	Energy production and conversion;General function prediction only	K18980|1|8.6e-166|585.5|aip:107644032|2-methylene-furan-3-one reductase [EC:1.3.1.105]	NA	GO:0008270//zinc ion binding;GO:0016491//oxidoreductase activity	-
CL10408.Contig2	10492.4	13383.9	7922.97	16789.8	15969.5	18529.8	1.6129	0.0205602	Up	S189;T550;S551	glutathione reductase, cytosolic [Arachis duranensis]	97.38	7.6e-277	XP_015967894.1	86.3	3.8e-249	sp|Q43621|GSHRC_PEA	Glutathione reductase, cytosolic OS=Pisum sativum PE=2 SV=1	At3g24170	819.3	3.9e-237	KOG0405	Pyridine nucleotide-disulphide oxidoreductase	819.3	Secondary metabolites biosynthesis, transport and catabolism	K00383|1|4.5e-255|882.9|ccaj:109812336|glutathione reductase (NADPH) [EC:1.8.1.7]	GO:0000305//response to oxygen radical;GO:0006749//glutathione metabolic process;GO:0045454//cell redox homeostasis	GO:0050661//NADP binding;GO:0050660//flavin adenine dinucleotide binding;GO:0004362//glutathione-disulfide reductase activity;GO:0009055//electron transfer activity	GO:0005737//cytoplasm;GO:0005623//cell
CL1416.Contig2	243.041	238.763	205.392	386.367	348.949	354.755	1.58626	0.0012797	Up	S816;S625;S626;Y628;S261;S7;T14;S281;S282	linoleate 9S-lipoxygenase 1 [Arachis duranensis]	87.33	0.0e+00	XP_015939187.1	75.2	0.0e+00	sp|P27480|LOXA_PHAVU	Linoleate 9S-lipoxygenase 1 OS=Phaseolus vulgaris GN=LOXA PE=3 SV=1	-	-	-	-	-	-	-	K15718|1|0.0e+00|1558.5|adu:107464749|linoleate 9S-lipoxygenase [EC:1.13.11.58]	GO:0031408//oxylipin biosynthetic process	GO:0046872//metal ion binding;GO:0016702//oxidoreductase activity, acting on single donors with incorporation of molecular oxygen, incorporation of two atoms of oxygen	-
Unigene1886	181.438	205.624	188.711	278.147	289.014	331.463	1.56073	0.00375534	Up	S1413;S1288;S1300;S1301;S1293;S1299;S411;S420;S416;S1494;S960	uncharacterized protein LOC107605742 isoform X2 [Arachis ipaensis]	84.51	0.0e+00	XP_020961035.1	25.8	3.3e-09	sp|Q7XYY2|MED25_ARATH	Mediator of RNA polymerase II transcription subunit 25 OS=Arabidopsis thaliana GN=MED25 PE=1 SV=1	At5g42950	1200.3	0.0e+00	KOG1862	GYF domain containing proteins	1200.3	General function prediction only	K18730|1|1.4e-299|1032.3|han:110919220|PERQ amino acid-rich with GYF domain-containing protein	-	-	-
Unigene35648	117.219	98.9481	78.3489	127.234	161.7	163.472	1.5361	0.0319176	Up	S298;S301;S30	aquaporin PIP2-1 [Arachis duranensis]	98.26	3.8e-161	XP_015967909.1	86.1	2.7e-143	sp|P43286|PIP21_ARATH	Aquaporin PIP2-1 OS=Arabidopsis thaliana GN=PIP2-1 PE=1 SV=1	At3g53420	505.8	5.3e-143	KOG0223	Aquaporin (major intrinsic protein family)	505.8	Carbohydrate transport and metabolism	K09872|1|7.2e-162|572.4|adu:107491556|aquaporin PIP	NA	GO:0005215//transporter activity	GO:0016021//integral component of membrane
Unigene33181	1283.33	1192.21	866.573	1552.98	1557.7	1987.42	1.52541	0.0379009	Up	S304;S306;T307;S343	E3 ubiquitin-protein ligase ATL31 [Arachis ipaensis]	79.67	3.1e-177	XP_016205494.1	47.8	2.9e-71	sp|Q8RXX9|ATL6_ARATH	E3 ubiquitin-protein ligase ATL6 OS=Arabidopsis thaliana GN=ATL6 PE=1 SV=2	At3g05200	266.9	5.7e-71	KOG0800	FOG: Predicted E3 ubiquitin ligase	266.9	Posttranslational modification, protein turnover, chaperones	K10664|1|5.8e-178|626.3|aip:107645876|E3 ubiquitin-protein ligase ATL6/9/15/31/42/55 [EC:2.3.2.27]	GO:0043161//proteasome-mediated ubiquitin-dependent protein catabolic process	GO:0061630//ubiquitin protein ligase activity;GO:0016874//ligase activity	GO:0016021//integral component of membrane
CL7330.Contig1	270.646	228.454	236.433	155.414	175.819	154.697	0.66065	0.00477587	Down	S182	uncharacterized protein LOC107495870 [Arachis duranensis]	88.04	2.6e-160	XP_015972564.1	33.3	9.6e-06	sp|Q946Y7|SYP61_ARATH	Syntaxin-61 OS=Arabidopsis thaliana GN=SYP61 PE=1 SV=1	-	-	-	-	-	-	-	K08498|1|4.1e-06|55.1|mus:103989089|syntaxin 6	GO:0006906//vesicle fusion;GO:0048193//Golgi vesicle transport;GO:0048278//vesicle docking;GO:0006886//intracellular protein transport	GO:0000149//SNARE binding;GO:0005484//SNAP receptor activity	GO:0016021//integral component of membrane;GO:0016020//membrane;GO:0031201//SNARE complex;GO:0012505//endomembrane system
CL6007.Contig3	254.817	285.421	269.927	170.85	134.344	229.243	0.659665	0.0339327	Down	S175	uncharacterized protein LOC107635110 isoform X3 [Arachis ipaensis]	82.5	0.0e+00	XP_016193967.1	29.8	5.1e-17	sp|F4KBP5|CHR4_ARATH	Protein CHROMATIN REMODELING 4 OS=Arabidopsis thaliana GN=CHR4 PE=2 SV=1	At5g44800	87.8	1.0e-16	KOG0383	Predicted helicase	87.8	General function prediction only	K03580|1|2.5e-21|107.1|pda:103713520|ATP-dependent helicase HepA [EC:3.6.4.-]	GO:0031627//telomeric loop formation	GO:0003691//double-stranded telomeric DNA binding;GO:0003677//DNA binding	GO:0000783//nuclear telomere cap complex
CL2113.Contig10	119.011	116.123	101.468	76.8509	53.1398	90.0631	0.65375	0.0324837	Down	S830;S835;T1028;S1031;Y547;S549;S899;S905;S906	dual specificity protein kinase splB isoform X2 [Arachis duranensis]	92.39	0.0e+00	XP_015932219.1	39.6	1.2e-47	sp|Q9C9U5|SIS8_ARATH	Probable serine/threonine-protein kinase SIS8 OS=Arabidopsis thaliana GN=SIS8 PE=1 SV=1	At1g16270_2	586.6	8.8e-167	KOG0192	Tyrosine kinase specific for activated (GTP-bound) p21cdc42Hs	586.6	Signal transduction mechanisms	K04422|1|4.5e-124|448.7|han:110867564|mitogen-activated protein kinase kinase kinase 13 [EC:2.7.11.25]	GO:0006468//protein phosphorylation;GO:0035556//intracellular signal transduction	GO:0004871//signal transducer activity;GO:0004672//protein kinase activity;GO:0005524//ATP binding	GO:0005737//cytoplasm
Unigene5750	285.62	300.056	281.146	219.455	186.09	157.91	0.650024	0.00564188	Down	S9;S13;S5;S18	universal stress protein PHOS34 [Arachis ipaensis]	89.72	1.5e-103	XP_016188348.1	55.6	1.1e-61	sp|Q8L4N1|PHO34_ARATH	Universal stress protein PHOS34 OS=Arabidopsis thaliana GN=PHOS34 PE=1 SV=1	-	-	-	-	-	-	-	K20165|1|9.3e-15|83.2|cmo:103490416|TBC1 domain family member 2A!K13945|2|8.7e-13|76.6|pavi:110765302|LOB domain-containing protein 29!K06674|3|9.3e-07|56.6|vcn:VOLCADRAFT_106052|structural maintenance of chromosome 2	GO:0006950//response to stress	-	-
CL8870.Contig2	134.896	112.692	95.1926	64.7408	80.1678	75.6466	0.64343	0.0300921	Down	S839;T841	protein FAR1-RELATED SEQUENCE 3 [Arachis ipaensis]	87.49	0.0e+00	XP_016166102.1	67.2	1.5e-270	sp|Q9ZVC9|FRS3_ARATH	Protein FAR1-RELATED SEQUENCE 3 OS=Arabidopsis thaliana GN=FRS3 PE=1 SV=2	-	-	-	-	-	-	-	K13963|1|1.0e-95|354.4|vra:111242705|serpin B!K17604|3|1.1e-84|317.8|psom:113300202|zinc finger SWIM domain-containing protein 3	GO:0006355//regulation of transcription, DNA-templated	GO:0008270//zinc ion binding	-
Unigene25216	98.7805	105.27	89.525	63.9313	44.6397	78.6667	0.637784	0.0309647	Down	S210;S213	uncharacterized protein LOC107614265 [Arachis ipaensis]	91.25	3.5e-167	XP_016171977.1	-	-	-	-	At3g48800	232.6	8.5e-61	KOG4374	RNA-binding protein Bicaudal-C	232.6	RNA processing and modification	K21415|1|1.3e-54|216.1|psom:113281144|ankyrin repeat and SAM domain-containing protein 6!K15340|2|2.2e-09|65.9|mcha:111010471|DNA cross-link repair 1A protein	-	-	-
CL7251.Contig3	101.459	113.351	79.5619	64.4117	55.6687	66.6198	0.634232	0.0263882	Down	S211;S214;Y215;S218;S203	uncharacterized protein LOC107633980 [Arachis ipaensis]	95.29	5.2e-161	XP_016193053.1	-	-	-	-	-	-	-	-	-	-	-	K13122|1|9.1e-51|203.4|cmax:111481770|protein FRG1	-	-	-
Unigene44812	366.468	304.645	399.886	279.052	206.565	191.55	0.632276	0.0277745	Down	S90;S92;Y98;T606;S419;S611;S426;S97;T554;S272;S644;T274;S281;T282;S283	patellin-3 [Arachis duranensis]	88	3.1e-306	XP_015953126.1	47	3.9e-152	sp|Q56ZI2|PATL2_ARATH	Patellin-2 OS=Arabidopsis thaliana GN=PATL2 PE=1 SV=2	At1g22530	536.2	7.7e-152	KOG1471	Phosphatidylinositol transfer protein SEC14 and related proteins	536.2	Lipid transport and metabolism	K19996|1|7.9e-219|762.7|lja:Lj3g3v3753370.1|phosphatidylinositol transfer protein SFH5	GO:0006810//transport	NA	GO:0016021//integral component of membrane
CL7002.Contig3	161.389	140.049	198.503	123.584	80.4016	110.375	0.628796	0.0440957	Down	T358;T360;T363;T314;T315;T302	elongation factor Tu, chloroplastic [Arachis duranensis]	98.48	2.1e-256	XP_015954554.1	90.5	7.9e-240	sp|Q43467|EFTU1_SOYBN	Elongation factor Tu, chloroplastic OS=Glycine max GN=TUFA PE=3 SV=1	At4g20360	770.4	1.7e-222	KOG0460	Mitochondrial translation elongation factor Tu	770.4	Translation, ribosomal structure and biogenesis	K02358|1|4.0e-257|889.4|adu:107478914|elongation factor Tu	NA	GO:0003746//translation elongation factor activity;GO:0003924//GTPase activity;GO:0005525//GTP binding	GO:0005622//intracellular
CL11143.Contig1	79.7412	59.4019	58.6806	38.1905	35.0568	50.7214	0.626663	0.0427768	Down	S245;T87;T97;T199;S201;S205;T68;S76;S371	chloroplast stem-loop binding protein of 41 kDa b, chloroplastic [Arachis ipaensis]	96.09	8.3e-214	XP_016182573.1	81.7	5.9e-180	sp|Q9SA52|CP41B_ARATH	Chloroplast stem-loop binding protein of 41 kDa b, chloroplastic OS=Arabidopsis thaliana GN=CSP41B PE=1 SV=1	-	-	-	-	-	-	-	K05605|1|5.5e-26|121.3|han:110892672|3-hydroxyisobutyryl-CoA hydrolase [EC:3.1.2.4]	NA	GO:0003824//catalytic activity;GO:0050662//coenzyme binding	-
Unigene33639	39.4137	43.8731	30.1701	24.1617	19.1696	27.5197	0.624475	0.0393035	Down	S115;T120;Y124;S125	LL-diaminopimelate aminotransferase, chloroplastic isoform X4 [Arachis ipaensis]	97.94	3.1e-160	XP_016184589.1	77.4	9.7e-127	sp|Q93ZN9|DAPAT_ARATH	LL-diaminopimelate aminotransferase, chloroplastic OS=Arabidopsis thaliana GN=DAP PE=1 SV=1	At4g33680	425.6	6.6e-119	KOG0257	Kynurenine aminotransferase, glutamine transaminase K	425.6	Amino acid transport and metabolism	K10206|1|1.4e-159|564.7|aip:107626263|LL-diaminopimelate aminotransferase [EC:2.6.1.83]	GO:0009735//response to cytokinin;GO:0009862//systemic acquired resistance, salicylic acid mediated signaling pathway;GO:0009058//biosynthetic process	GO:0010285//L,L-diaminopimelate aminotransferase activity;GO:0008483//transaminase activity;GO:0030170//pyridoxal phosphate binding;GO:0005507//copper ion binding	GO:0009570//chloroplast stroma
CL11651.Contig2	208.032	155.2	165.126	113.316	87.5714	127.487	0.621499	0.0289446	Down	S109	probable aldo-keto reductase 1 isoform X1 [Arachis ipaensis]	89.12	9.9e-70	XP_016177289.1	71.2	3.1e-52	sp|C6TBN2|AKR1_SOYBN	Probable aldo-keto reductase 1 OS=Glycine max GN=AKR1 PE=2 SV=1	At1g60750	160.6	2.1e-39	KOG1575	Voltage-gated shaker-like K+ channel, subunit beta/KCNAB	160.6	Energy production and conversion	K17744|1|9.7e-19|95.9|cvr:CHLNCDRAFT_25289|L-galactose dehydrogenase [EC:1.1.1.316]	NA	GO:0016491//oxidoreductase activity	-
CL10536.Contig1	148.822	112.84	102.216	70.1595	66.8243	87.4223	0.616706	0.0398082	Down	S202;S279;S298;S294	transcription factor bHLH130 [Arachis ipaensis]	86.3	7.0e-195	XP_016183619.1	46.6	1.2e-82	sp|Q66GR3|BH130_ARATH	Transcription factor bHLH130 OS=Arabidopsis thaliana GN=BHLH130 PE=1 SV=1	7300238	52	2.8e-06	KOG2806	Chitinase	52	Carbohydrate transport and metabolism	K04733|1|8.7e-14|80.9|lsv:111875854|interleukin-1 receptor-associated kinase 4 [EC:2.7.11.1]!K12126|2|3.1e-11|72.4|nnu:104585579|phytochrome-interacting factor 3!K11253|4|6.5e-09|64.7|pop:18096237|histone H3	GO:0006366//transcription from RNA polymerase II promoter	GO:0046983//protein dimerization activity;GO:0001228//transcriptional activator activity, RNA polymerase II transcription regulatory region sequence-specific DNA binding;GO:0001046//core promoter sequence-specific DNA binding	GO:0005634//nucleus
CL8865.Contig2	405.094	286.785	321.991	205.345	184.875	229.069	0.610817	0.0243667	Down	S196	ras-related protein RABA4d [Arachis duranensis]	97.29	2.2e-118	XP_015949837.1	89.5	1.3e-110	sp|Q9LH50|RAA4D_ARATH	Ras-related protein RABA4d OS=Arabidopsis thaliana GN=RABA4D PE=1 SV=1	At3g12160	396.7	2.5e-110	KOG0087	GTPase Rab11/YPT3, small G protein superfamily	396.7	Intracellular trafficking, secretion, and vesicular transport	K07904|1|4.2e-119|429.9|adu:107474709|Ras-related protein Rab-11A	GO:0048868//pollen tube development;GO:0009860//pollen tube growth;GO:0080092//regulation of pollen tube growth;GO:0015031//protein transport	GO:0003924//GTPase activity;GO:0019900//kinase binding;GO:0005525//GTP binding	GO:0005794//Golgi apparatus;GO:0045177//apical part of cell;GO:0030659//cytoplasmic vesicle membrane;GO:0070382//exocytic vesicle;GO:0090404//pollen tube tip;GO:0005768//endosome
Unigene32087	191.609	153.481	187.451	111.432	88.8135	122.707	0.606437	0.0111424	Down	S151;S182;S275;S281;S256;T162;S164;S191;S195	BUD13 homolog [Arachis duranensis]	76.63	1.8e-235	XP_015947022.1	-	-	-	-	At1g31870	532.7	7.0e-151	KOG2654	Uncharacterized conserved protein	532.7	Function unknown	K13106|1|3.4e-236|820.1|adu:107471973|pre-mRNA-splicing factor CWC26	-	-	-
Unigene9178	285.657	215.941	198.02	125.998	147.496	149.047	0.603959	0.0291414	Down	S75;T86;S87;S10;T11	S-formylglutathione hydrolase [Arachis ipaensis]	97.2	5.9e-164	XP_016205041.1	82.6	7.5e-140	sp|Q8LAS8|SFGH_ARATH	S-formylglutathione hydrolase OS=Arabidopsis thaliana GN=SFGH PE=1 SV=2	At2g41530	494.2	1.5e-139	KOG3101	Esterase D	494.2	General function prediction only	K01070|1|1.1e-164|581.6|aip:107645510|S-formylglutathione hydrolase [EC:3.1.2.12]	GO:0046294//formaldehyde catabolic process	GO:0018738//S-formylglutathione hydrolase activity;GO:0052689//carboxylic ester hydrolase activity	GO:0005737//cytoplasm
CL410.Contig3	26.2784	18.7247	20.2877	12.9585	12.687	13.747	0.603338	0.0205671	Down	S614;S617;S620;S621;S625;S599;S605;T334;S339;S514;T516;S76;S84	low-temperature-induced 65 kDa protein [Arachis ipaensis]	75	6.9e-280	XP_016174395.1	26.5	1.8e-35	sp|Q04980|LTI65_ARATH	Low-temperature-induced 65 kDa protein OS=Arabidopsis thaliana GN=LTI65 PE=2 SV=2	-	-	-	-	-	-	-	-	-	-	-
Unigene29399	96.7417	71.7302	78.0908	45.5646	52.6487	49.9254	0.600815	0.0135312	Down	T115;T117;S119	peroxiredoxin-2E, chloroplastic [Arachis ipaensis]	94.37	3.3e-117	XP_016171568.1	63.7	7.3e-77	sp|Q949U7|PRX2E_ARATH	Peroxiredoxin-2E, chloroplastic OS=Arabidopsis thaliana GN=PRXIIE PE=1 SV=2	At3g52960	284.6	1.4e-76	KOG0541	Alkyl hydroperoxide reductase/peroxiredoxin	284.6	Posttranslational modification, protein turnover, chaperones	K03386|1|3.5e-44|181.0|ath:AT1G60740|peroxiredoxin (alkyl hydroperoxide reductase subunit C) [EC:1.11.1.15]!K11187|2|6.9e-24|113.6|apro:F751_3392|peroxiredoxin 5, atypical 2-Cys peroxiredoxin [EC:1.11.1.15]	GO:0045454//cell redox homeostasis	GO:0051920//peroxiredoxin activity;GO:0004601//peroxidase activity;GO:0016491//oxidoreductase activity	GO:0005623//cell
Unigene43472	556.778	505.207	387.581	252.403	323.596	292.669	0.59926	0.023246	Down	S359;S364	dihydrolipoyllysine-residue acetyltransferase component 2 of pyruvate dehydrogenase complex, mitochondrial isoform X2 [Arachis duranensis]	92.45	1.0e-289	XP_015939211.1	68	1.3e-212	sp|Q5M729|ODP23_ARATH	Dihydrolipoyllysine-residue acetyltransferase component 3 of pyruvate dehydrogenase complex, mitochondrial OS=Arabidopsis thaliana GN=At1g54220 PE=1 SV=1	At1g54220	677.2	2.3e-194	KOG0557	Dihydrolipoamide acetyltransferase	677.2	Energy production and conversion	K00627|1|4.7e-289|995.7|adu:107464762|pyruvate dehydrogenase E2 component (dihydrolipoamide acetyltransferase) [EC:2.3.1.12]	GO:0006090//pyruvate metabolic process	GO:0004742//dihydrolipoyllysine-residue acetyltransferase activity	GO:0005759//mitochondrial matrix;GO:0045254//pyruvate dehydrogenase complex
CL6162.Contig1	346.063	254.845	332.934	204.456	107.297	229.742	0.579857	0.0495104	Down	S972;T363;Y370;S371;S507;S510;S592;S1052;S596;S604;S607;S1054;S807;S814;S406	uncharacterized protein LOC107647386 [Arachis ipaensis]	89.2	0.0e+00	XP_020961305.1	23.7	7.0e-09	sp|P93022|ARFG_ARATH	Auxin response factor 7 OS=Arabidopsis thaliana GN=ARF7 PE=1 SV=2	At1g27430	292.7	3.7e-78	KOG1862	GYF domain containing proteins	292.7	General function prediction only	K18730|1|0.0e+00|2818.5|aip:107647386|PERQ amino acid-rich with GYF domain-containing protein	-	-	-
CL288.Contig1	259.302	215.065	265.891	130.874	146.217	142.381	0.566657	0.00299531	Down	S372;S180;S233	serine hydroxymethyltransferase, mitochondrial [Arachis duranensis]	98.26	7.6e-295	XP_015956673.1	90.3	1.0e-275	sp|P34899|GLYM_PEA	Serine hydroxymethyltransferase, mitochondrial OS=Pisum sativum PE=1 SV=1	At4g37930	924.1	1.1e-268	KOG2467	Glycine/serine hydroxymethyltransferase	924.1	Amino acid transport and metabolism	K00600|1|1.4e-295|1017.3|adu:107480987|glycine hydroxymethyltransferase [EC:2.1.2.1]	GO:0006545//glycine biosynthetic process;GO:0035999//tetrahydrofolate interconversion	GO:0008168//methyltransferase activity;GO:0004372//glycine hydroxymethyltransferase activity;GO:0030170//pyridoxal phosphate binding	-
Unigene38815	138.334	97.9871	102.832	73.803	45.7189	71.6313	0.563619	0.0340591	Down	S326;Y330;T437;S335;S505	serine/threonine-protein kinase BLUS1 [Arachis ipaensis]	94.93	0.0e+00	XP_016203874.1	44.4	1.2e-92	sp|O23304|BLUS1_ARATH	Serine/threonine-protein kinase BLUS1 OS=Arabidopsis thaliana GN=BLUS1 PE=1 SV=1	At5g14720	778.1	1.2e-224	KOG0582	Ste20-like serine/threonine protein kinase	778.1	Signal transduction mechanisms	K08835|1|0.0e+00|1281.9|aip:107644519|serine/threonine-protein kinase OSR1/STK39 [EC:2.7.11.1]	GO:0007346//regulation of mitotic cell cycle;GO:0031098//stress-activated protein kinase signaling cascade;GO:0032147//activation of protein kinase activity;GO:0023014//signal transduction by protein phosphorylation	GO:0004672//protein kinase activity;GO:0004674//protein serine/threonine kinase activity;GO:0005524//ATP binding	GO:0005737//cytoplasm;GO:0005886//plasma membrane
CL5489.Contig1	8221.54	7142.47	5993.6	3312	2850.29	5819.36	0.561001	0.0498617	Down	Y235;S241	protein FLX-like 3 [Arachis duranensis]	95.49	3.9e-155	XP_015935410.1	48.8	5.7e-71	sp|Q9C717|FLXL3_ARATH	Protein FLX-like 3 OS=Arabidopsis thaliana GN=FLXL3 PE=1 SV=1	-	-	-	-	-	-	-	K03257|1|8.5e-56|219.9|nto:104095355|translation initiation factor 4A!K13207|5|1.9e-10|69.3|smo:SELMODRAFT_446372|CUG-BP- and ETR3-like factor	-	-	-
CL4023.Contig2	139.042	127.829	106.733	70.3071	45.0685	94.191	0.560933	0.0327064	Down	S86;S70	KH domain-containing protein At1g09660/At1g09670 isoform X1 [Arachis duranensis]	98.99	4.4e-170	XP_015958779.1	67	1.7e-102	sp|Q8GWR3|QKIL5_ARATH	KH domain-containing protein At1g09660/At1g09670 OS=Arabidopsis thaliana GN=At1g09660/At1g09670 PE=2 SV=1	At3g08620	286.2	6.3e-77	KOG1588	RNA-binding protein Sam68 and related KH domain proteins	286.2	RNA processing and modification	K14945|1|8.2e-171|602.1|aip:107638506|protein quaking	NA	GO:0003723//RNA binding	-
CL5575.Contig1	138.099	217.142	160.271	92.1203	92.5252	103.791	0.559515	0.033731	Down	S184;T185;T181	probable LRR receptor-like serine/threonine-protein kinase RKF3 [Arachis ipaensis]	97.05	4.0e-205	XP_016204873.1	77	8.6e-152	sp|P93050|RKF3_ARATH	Probable LRR receptor-like serine/threonine-protein kinase RKF3 OS=Arabidopsis thaliana GN=RKF3 PE=2 SV=1	#REF!	534.3	1.7e-151	KOG1187	Serine/threonine protein kinase	534.3	Signal transduction mechanisms	K04733|1|1.3e-165|585.1|lang:109346602|interleukin-1 receptor-associated kinase 4 [EC:2.7.11.1]	NA	GO:0004674//protein serine/threonine kinase activity;GO:0005524//ATP binding;GO:0004672//protein kinase activity	GO:0016021//integral component of membrane;GO:0005886//plasma membrane
CL3963.Contig1	902.929	668.564	783.821	454.001	278.798	569.18	0.552784	0.0315125	Down	S387;S35;S37	3-phosphoinositide-dependent protein kinase 2 isoform X1 [Arachis ipaensis]	97.78	4.6e-281	XP_016175682.1	81.6	3.1e-234	sp|Q4V3C8|PDPK2_ARATH	3-phosphoinositide-dependent protein kinase 2 OS=Arabidopsis thaliana GN=PDPK2 PE=1 SV=1	At3g10540	805.4	5.2e-233	KOG0592	3-phosphoinositide-dependent protein kinase (PDK1)	805.4	Signal transduction mechanisms	K06276|1|8.6e-282|971.5|aip:107618205|3-phosphoinositide dependent protein kinase-1 [EC:2.7.11.1]	GO:0018105//peptidyl-serine phosphorylation;GO:0035556//intracellular signal transduction	GO:0004674//protein serine/threonine kinase activity;GO:0004672//protein kinase activity;GO:0005524//ATP binding	GO:0005622//intracellular
Unigene10830	165.235	163.955	250.495	107.358	115.622	91.397	0.542326	0.0400482	Down	T102;T106	30S ribosomal protein S9, chloroplastic [Arachis ipaensis]	93.33	7.4e-101	XP_016163172.1	72.4	7.7e-79	sp|P82278|RR9_SPIOL	30S ribosomal protein S9, chloroplastic OS=Spinacia oleracea GN=PRPS9 PE=1 SV=2	At1g74970	283.9	2.4e-76	KOG1697	Mitochondrial/chloroplast ribosomal protein S9	283.9	Translation, ribosomal structure and biogenesis	K02996|1|1.4e-101|371.7|aip:107605721|small subunit ribosomal protein S9	GO:0000462//maturation of SSU-rRNA from tricistronic rRNA transcript (SSU-rRNA, 5.8S rRNA, LSU-rRNA);GO:0006412//translation	GO:0003735//structural constituent of ribosome;GO:0003723//RNA binding	GO:0009941//chloroplast envelope;GO:0005840//ribosome;GO:0009570//chloroplast stroma;GO:0016020//membrane;GO:0000312//plastid small ribosomal subunit
Unigene30138	617.572	520.617	427.077	196.773	286.907	364.735	0.542026	0.0311426	Down	S143	uncharacterized protein LOC107458504 [Arachis duranensis]	73.47	3.0e-55	XP_015932205.1	-	-	-	-	-	-	-	-	-	-	-	K07870|1|2.1e-10|68.2|mtr:MTR_8g010670|mitochondrial Rho GTPase 1 [EC:3.6.5.-]	NA	NA	GO:0016021//integral component of membrane
Unigene40554	32.7153	50.2875	48.6133	21.5025	20.3297	29.287	0.540354	0.0323205	Down	T211;S216;S221;S190;S197	calcineurin B-like protein 3 [Arachis ipaensis]	99.12	8.0e-124	XP_016166667.1	91.6	2.7e-116	sp|Q75LU8|CNBL3_ORYSJ	Calcineurin B-like protein 3 OS=Oryza sativa subsp. japonica GN=CBL3 PE=1 SV=1	At4g26570	412.9	3.4e-115	KOG0034	Ca2+/calmodulin-dependent protein phosphatase (calcineurin subunit B), EF-Hand superfamily protein	412.9	Signal transduction mechanisms	K06268|1|1.5e-124|448.0|aip:107609292|serine/threonine-protein phosphatase 2B regulatory subunit	NA	GO:0005509//calcium ion binding	-
CL2939.Contig2	1458.64	1254.78	1102.98	808.645	365.034	877.608	0.537493	0.0368065	Down	S74	uncharacterized protein LOC107635002 [Arachis ipaensis]	86.23	1.8e-75	XP_016193850.1	-	-	-	-	-	-	-	-	-	-	-	K00366|1|8.6e-08|59.7|bpg:Bathy02g01510|ferredoxin-nitrite reductase [EC:1.7.7.1]	NA	GO:0005506//iron ion binding	GO:0016021//integral component of membrane
CL8195.Contig1	140.562	164.844	175.455	114.762	51.1099	91.0814	0.534361	0.0246296	Down	S3;S62;T65;S68	V-type proton ATPase subunit G [Arachis ipaensis]	98.18	8.9e-52	XP_016184874.1	77.3	1.1e-41	sp|Q9SP55|VATG_CITLI	V-type proton ATPase subunit G OS=Citrus limon GN=VATG PE=3 SV=1	At3g01390	159.1	4.3e-39	KOG1772	Vacuolar H+-ATPase V1 sector, subunit G	159.1	Energy production and conversion	K02152|1|1.7e-52|207.6|aip:107626496|V-type H+-transporting ATPase subunit G	GO:0015992//proton transport	NA	GO:0016471//vacuolar proton-transporting V-type ATPase complex
Unigene15626	57.5937	44.9674	60.2409	37.5696	14.9552	34.4171	0.534034	0.0409133	Down	T90;T92;S15;T11	histone-lysine N-methyltransferase, H3 lysine-9 specific SUVH1 [Arachis ipaensis]	95.42	0.0e+00	XP_016161851.1	56.9	5.1e-230	sp|Q93YF5|SUVH1_TOBAC	Histone-lysine N-methyltransferase, H3 lysine-9 specific SUVH1 OS=Nicotiana tabacum GN=SUVH1 PE=1 SV=1	At1g73100_2	312.4	2.0e-84	KOG1082	Histone H3 (Lys9) methyltransferase SUV39H1/Clr4, required for transcriptional silencing	312.4	Chromatin structure and dynamics;Transcription	K11420|1|0.0e+00|1376.3|aip:107604714|euchromatic histone-lysine N-methyltransferase [EC:2.1.1.43]	NA	GO:0018024//histone-lysine N-methyltransferase activity;GO:0008270//zinc ion binding	GO:0005634//nucleus;GO:0005694//chromosome
CL4967.Contig1	167.457	159.748	119.651	76.1071	57.6078	104.703	0.533546	0.0262246	Down	S598;S603;T1739;S1741;S1743;S629;T2063;T2065;S2066;S592;T2162;S2166;T2168;S2169	ATP-dependent helicase BRM [Arachis ipaensis]	96.24	0.0e+00	XP_016179032.1	64.4	0.0e+00	sp|Q6EVK6|BRM_ARATH	ATP-dependent helicase BRM OS=Arabidopsis thaliana GN=BRM PE=1 SV=1	At2g46020	1706.4	0.0e+00	KOG0386	Chromatin remodeling complex SWI/SNF, component SWI2 and related ATPases (DNA/RNA helicase superfamily)	1706.4	Chromatin structure and dynamics;Transcription	K11647|1|0.0e+00|4256.8|aip:107621516|SWI/SNF-related matrix-associated actin-dependent regulator of chromatin subfamily A member 2/4 [EC:3.6.4.-]	GO:0043044//ATP-dependent chromatin remodeling;GO:0040029//regulation of gene expression, epigenetic;GO:0006355//regulation of transcription, DNA-templated	GO:0008094//DNA-dependent ATPase activity;GO:0004386//helicase activity;GO:0005524//ATP binding	GO:0005634//nucleus
Unigene16467	211.702	180.226	211.009	136.223	80.5742	103.917	0.53192	0.00802149	Down	S123	ankyrin repeat and SAM domain-containing protein 6 [Arachis duranensis]	98.07	1.3e-109	XP_015939068.1	-	-	-	-	At3g07170	221.5	1.3e-57	KOG4374	RNA-binding protein Bicaudal-C	221.5	RNA processing and modification	K21878|1|7.7e-59|229.6|thj:104802662|Usher syndrome type-1G protein!K18756|2|1.4e-15|85.9|cann:107860602|protein bicaudal C	-	-	-
Unigene25932	101.376	75.4208	65.7254	47.5727	24.1398	52.588	0.512532	0.0460231	Down	Y621;S627	ARM REPEAT PROTEIN INTERACTING WITH ABF2 isoform X1 [Arachis ipaensis]	93.35	0.0e+00	XP_016202415.1	23.4	6.2e-09	sp|B9DHT4|ARIA_ARATH	ARM REPEAT PROTEIN INTERACTING WITH ABF2 OS=Arabidopsis thaliana GN=ARIA PE=1 SV=2	At5g19330	57.4	1.0e-07	KOG0167	FOG: Armadillo/beta-catenin-like repeats	57.4	Function unknown	K00276|1|3.5e-163|577.8|pvu:PHAVU_003G204000g|primary-amine oxidase [EC:1.4.3.21]!K04733|2|3.4e-89|332.0|jcu:105629380|interleukin-1 receptor-associated kinase 4 [EC:2.7.11.1]!K08332|4|7.7e-09|65.1|vcn:VOLCADRAFT_41528|vacuolar protein 8	NA	NA	GO:0009506//plasmodesma
CL3806.Contig2	68.3947	42.57	56.1499	35.532	23.6651	26.3695	0.512024	0.0303905	Down	T208;Y212;S216;T219;S603;Y606;S639;T705;S707;T360;T361;T363;S155;Y156;S145;T380;T478;T479;S135;T110;T112	stromal 70 kDa heat shock-related protein, chloroplastic [Arachis ipaensis]	98.02	0.0e+00	XP_016197296.1	89.8	0.0e+00	sp|Q02028|HSP7S_PEA	Stromal 70 kDa heat shock-related protein, chloroplastic OS=Pisum sativum GN=HSP70 PE=2 SV=1	At4g24280	1176.4	0.0e+00	KOG0102	Molecular chaperones mortalin/PBP74/GRP75, HSP70 superfamily	1176.4	Posttranslational modification, protein turnover, chaperones	K03283|1|0.0e+00|1337.4|aip:107638502|heat shock 70kDa protein 1/2/6/8	GO:0006457//protein folding	GO:0051082//unfolded protein binding;GO:0005524//ATP binding;GO:0032440//2-alkenal reductase [NAD(P)] activity	-
Unigene14716	117.023	182.756	115.086	70.7746	53.2944	87.4039	0.509738	0.0494471	Down	S55;S155	peptide deformylase 1B, chloroplastic/mitochondrial isoform X1 [Arachis ipaensis]	94.3	4.3e-117	XP_016175702.1	71	2.9e-86	sp|Q9FUZ2|DEF1B_ARATH	Peptide deformylase 1B, chloroplastic/mitochondrial OS=Arabidopsis thaliana GN=PDF1B PE=1 SV=2	At5g14660	315.8	5.8e-86	KOG3137	Peptide deformylase	315.8	Translation, ribosomal structure and biogenesis	K01462|1|8.1e-118|425.6|aip:107618217|peptide deformylase [EC:3.5.1.88]	GO:0006412//translation	GO:0046872//metal ion binding;GO:0042586//peptide deformylase activity	GO:0009507//chloroplast
NP_001189724.1	26.7333	29.155	29.4987	21.1601	4.7753	17.4412	0.508	0.0497602	Down	T92;S94;S114	calmodulin 2 [Arabidopsis thaliana]	100	1.6e-86	NP_001189724.1	92.5	2.1e-78	sp|Q682T9|CALM5_ARATH	Calmodulin-5 OS=Arabidopsis thaliana GN=CAM5 PE=1 SV=1	At2g27030	289.3	4.1e-78	KOG0027	Calmodulin and related proteins (EF-Hand superfamily)	289.3	Signal transduction mechanisms	K02183|1|6.4e-77|289.3|brp:103863085|calmodulin	GO:0010099//regulation of photomorphogenesis;GO:0005513//detection of calcium ion;GO:0009846//pollen germination;GO:0030163//protein catabolic process	GO:0005509//calcium ion binding;GO:0032440//2-alkenal reductase [NAD(P)] activity	GO:0005886//plasma membrane;GO:0005774//vacuolar membrane;GO:0005874//microtubule
Unigene44287	216.384	166.107	159.982	111.558	53.9775	108.32	0.504828	0.0257201	Down	T123;S124;S126;S177;S125;T129;T131	ATP synthase delta chain, chloroplastic [Arachis duranensis]	93.09	8.2e-122	XP_020997194.1	65.9	5.6e-83	sp|Q02758|ATPD_PEA	ATP synthase delta chain, chloroplastic OS=Pisum sativum GN=ATPD PE=1 SV=1	At4g09650	274.6	1.6e-73	KOG1662	Mitochondrial F1F0-ATP synthase, subunit OSCP/ATP5	274.6	Energy production and conversion	K02113|1|1.5e-122|441.4|adu:107489834|F-type H+-transporting ATPase subunit delta	GO:0009735//response to cytokinin;GO:0015986//ATP synthesis coupled proton transport;GO:0042742//defense response to bacterium;GO:0009409//response to cold;GO:0009773//photosynthetic electron transport in photosystem I;GO:0009772//photosynthetic electron transport in photosystem II	GO:0046933//proton-transporting ATP synthase activity, rotational mechanism	GO:0009535//chloroplast thylakoid membrane;GO:0009941//chloroplast envelope;GO:0010319//stromule;GO:0010287//plastoglobule;GO:0016020//membrane
Unigene41274	16.2415	12.2615	13.8145	8.18616	5.5436	7.4529	0.500565	0.00733314	Down	T292;S95;S319;S403	glyceraldehyde-3-phosphate dehydrogenase A, chloroplastic [Arachis ipaensis]	97.28	2.9e-225	XP_016162110.1	91.2	3.2e-208	sp|P12858|G3PA_PEA	Glyceraldehyde-3-phosphate dehydrogenase A, chloroplastic OS=Pisum sativum GN=GAPA PE=2 SV=2	At1g12900	704.1	1.3e-202	KOG0657	Glyceraldehyde 3-phosphate dehydrogenase	704.1	Carbohydrate transport and metabolism	K05298|1|5.5e-226|785.8|aip:107604910|glyceraldehyde-3-phosphate dehydrogenase (NADP+) (phosphorylating) [EC:1.2.1.13]	GO:0006006//glucose metabolic process	GO:0051287//NAD binding;GO:0016620//oxidoreductase activity, acting on the aldehyde or oxo group of donors, NAD or NADP as acceptor;GO:0050661//NADP binding	-
CL3491.Contig5	276.234	195.361	250.515	150.961	59.5055	147.376	0.495551	0.0337272	Down	S4;Y191;Y193;S196;S186;T151;Y182	serine/arginine-rich splicing factor SR45a [Arachis ipaensis]	95.92	2.5e-131	XP_020978519.1	47.7	1.0e-44	sp|Q84TH4|SR45A_ARATH	Serine/arginine-rich splicing factor SR45a OS=Arabidopsis thaliana GN=SR45A PE=1 SV=1	Hs4759098	139	1.0e-32	KOG0118	FOG: RRM domain	139	General function prediction only	K12897|1|4.7e-132|473.0|aip:107642537|transformer-2 protein	NA	GO:0003723//RNA binding	-
CL4024.Contig1	32.6189	53.8096	53.5441	22.0262	17.8878	28.0595	0.48562	0.0344691	Down	Y77;S80	uncharacterized protein LOC107489299 isoform X1 [Arachis duranensis]	91.95	2.2e-40	XP_015965534.1	-	-	-	-	-	-	-	-	-	-	-	-	GO:0035308//negative regulation of protein dephosphorylation	GO:0004864//protein phosphatase inhibitor activity	GO:0005737//cytoplasm
Unigene44863	212.454	169.046	238.531	83.6467	139.323	77.5193	0.484635	0.0195626	Down	S112;S386	magnesium transporter MRS2-1 isoform X2 [Arachis ipaensis]	96.16	4.4e-237	XP_020961912.1	85.8	2.2e-212	sp|Q9S9N4|MRS21_ARATH	Magnesium transporter MRS2-1 OS=Arabidopsis thaliana GN=MRS2-1 PE=2 SV=1	At1g16010	736.1	4.2e-212	KOG2662	Magnesium transporters: CorA family	736.1	Inorganic ion transport and metabolism	K16075|1|2.0e-236|820.8|aip:107605850|magnesium transporter	NA	GO:0046873//metal ion transmembrane transporter activity;GO:0015095//magnesium ion transmembrane transporter activity	GO:0016021//integral component of membrane
Unigene24355	101.897	84.4395	76.8869	66.011	15.8307	42.8522	0.473719	0.0470557	Down	T211;T190;S193	la-related protein 1B [Arachis duranensis]	85.74	1.8e-249	XP_015951566.1	34	9.0e-60	sp|Q94K80|LRP1C_ARATH	La-related protein 1C OS=Arabidopsis thaliana GN=LARP1C PE=1 SV=1	At5g66100	185.3	2.9e-46	KOG2590	RNA-binding protein LARP/SRO9 and related La domain proteins	185.3	Posttranslational modification, protein turnover, chaperones;Translation, ribosomal structure and biogenesis	K18757|1|3.4e-250|866.7|adu:107476280|la-related protein 1	NA	GO:0003723//RNA binding	-
CL4896.Contig1	34.5546	25.453	35.3923	10.6713	8.71462	24.6996	0.462113	0.0453774	Down	S148;Y151;T74;T96;S97;Y99;Y93;S100;T101;S105;S106;Y109;S58;Y59	TATA-binding protein-associated factor 2N [Arachis ipaensis]	76.82	2.0e-92	XP_016176273.1	71.3	5.1e-32	sp|P37219|ASR2_SOLLC	Abscisic stress-ripening protein 2 OS=Solanum lycopersicum GN=ASR2 PE=4 SV=1	At5g61030	64.3	2.8e-10	KOG0118	FOG: RRM domain	64.3	General function prediction only	K20478|1|4.6e-22|107.5|mesc:110607907|golgin subfamily B member 1	GO:0006950//response to stress	-	-
CL10365.Contig3	242.48	169.76	249.328	138.269	39.1637	128.093	0.46182	0.0427449	Down	S526;S527;T363	transcription initiation factor TFIID subunit 12 [Arachis ipaensis]	88.85	3.8e-273	XP_016183952.1	50.1	4.7e-127	sp|Q9SR71|TAF12_ARATH	Transcription initiation factor TFIID subunit 12 OS=Arabidopsis thaliana GN=TAF12 PE=1 SV=1	At3g10070	452.6	9.2e-127	KOG1142	Transcription initiation factor TFIID, subunit TAF12 (also component of histone acetyltransferase SAGA)	452.6	Transcription	K03126|1|7.1e-274|945.3|aip:107625762|transcription initiation factor TFIID subunit 12	GO:0051123//RNA polymerase II transcriptional preinitiation complex assembly;GO:0043966//histone H3 acetylation;GO:0006352//DNA-templated transcription, initiation	GO:0001102//RNA polymerase II activating transcription factor binding;GO:0017025//TBP-class protein binding;GO:0003677//DNA binding;GO:0046982//protein heterodimerization activity;GO:0003743//translation initiation factor activity	GO:0000124//SAGA complex;GO:0005669//transcription factor TFIID complex
CL8096.Contig1	337.326	308.996	355.164	182.666	121.457	156.484	0.459924	0.00126096	Down	S546;S547	4-alpha-glucanotransferase, chloroplastic/amyloplastic isoform X1 [Arachis ipaensis]	93.17	0.0e+00	XP_016162005.1	72	1.3e-252	sp|Q06801|DPEP_SOLTU	4-alpha-glucanotransferase, chloroplastic/amyloplastic OS=Solanum tuberosum GN=DPEP PE=1 SV=1	-	-	-	-	-	-	-	K00705|1|1.7e-281|970.7|gmx:100795007|4-alpha-glucanotransferase [EC:2.4.1.25]	NA	GO:0102500//beta-maltose 4-alpha-glucanotransferase activity;GO:0004134//4-alpha-glucanotransferase activity	-
CL2869.Contig4	20.6533	17.4868	27.2805	10.2491	6.9912	12.8481	0.459924	0.0244563	Down	S108	uncharacterized protein LOC107478840 isoform X2 [Arachis duranensis]	79.89	7.2e-78	XP_015954465.1	-	-	-	-	-	-	-	-	-	-	-	-	-	-	-
CL5181.Contig2	40.6178	28.6048	25.301	12.1583	9.58115	20.011	0.441694	0.0350329	Down	S155;S160;S161	peroxiredoxin Q, chloroplastic-like [Arachis duranensis]	87.61	3.1e-102	XP_020994120.1	74.8	2.1e-87	sp|Q6QPJ6|PRXQ_POPJC	Peroxiredoxin Q, chloroplastic OS=Populus jackii GN=PRXQ PE=1 SV=1	At3g26060	279.3	6.2e-75	KOG0855	Alkyl hydroperoxide reductase, thiol specific antioxidant and related enzymes	279.3	Posttranslational modification, protein turnover, chaperones	K03564|1|5.8e-103|376.3|adu:107479407|peroxiredoxin Q/BCP [EC:1.11.1.15]	GO:0045454//cell redox homeostasis	GO:0016209//antioxidant activity;GO:0051920//peroxiredoxin activity;GO:0004601//peroxidase activity;GO:0016491//oxidoreductase activity	GO:0005623//cell
Unigene6538	162.297	180.756	122.175	71.8777	35.1535	96.714	0.437947	0.0248066	Down	T66;S67	uncharacterized protein At2g39795, mitochondrial isoform X2 [Arachis ipaensis]	92.97	6.9e-132	XP_016167054.1	54.7	7.1e-57	sp|Q8W487|YB95_ARATH	Uncharacterized protein At2g39795, mitochondrial OS=Arabidopsis thaliana GN=At2g39795 PE=1 SV=1	At3g55600_2	222.2	9.7e-58	KOG2536	MAM33, mitochondrial matrix glycoprotein	222.2	Energy production and conversion	K15414|1|4.2e-131|469.9|aip:107609566|complement component 1 Q subcomponent-binding protein, mitochondrial	NA	NA	GO:0005759//mitochondrial matrix
CL6513.Contig1	209.979	162.658	240.692	69.4965	74.0501	119.778	0.429337	0.0137337	Down	S312;S316;T318;S432	zinc finger CCCH domain-containing protein 38 isoform X1 [Arachis ipaensis]	88.59	0.0e+00	XP_020969703.1	29.2	3.2e-50	sp|Q9LIH5|C3H38_ARATH	Zinc finger CCCH domain-containing protein 38 OS=Arabidopsis thaliana GN=At3g18640 PE=2 SV=1	CE25419	53.1	2.5e-06	KOG2494	C3H1-type Zn-finger protein	53.1	Transcription	K22909|1|2.2e-202|708.4|mtr:MTR_3g095960|zinc finger CCCH domain-containing protein 13	NA	GO:0046872//metal ion binding	-
CL8679.Contig1	132.462	124.449	112.379	36.5239	40.5958	80.4332	0.426638	0.00965351	Down	S60;S67;S69;S71	PREDICTED: ubiquitin-conjugating enzyme E2 36 [Theobroma cacao]	84.54	1.2e-83	XP_007021721.1	99.3	1.8e-84	sp|Q94A97|UBC35_ARATH	Ubiquitin-conjugating enzyme E2 35 OS=Arabidopsis thaliana GN=UBC35 PE=1 SV=1	At1g78870	309.7	3.5e-84	KOG0417	Ubiquitin-protein ligase	309.7	Posttranslational modification, protein turnover, chaperones	K10580|1|2.2e-84|314.3|tcc:18594172|ubiquitin-conjugating enzyme E2 N [EC:2.3.2.23]	GO:0006301//postreplication repair;GO:0010053//root epidermal cell differentiation;GO:0070534//protein K63-linked ubiquitination;GO:0006511//ubiquitin-dependent protein catabolic process;GO:0010039//response to iron ion;GO:0046686//response to cadmium ion	GO:0031625//ubiquitin protein ligase binding;GO:0016874//ligase activity;GO:0061630//ubiquitin protein ligase activity;GO:0004842//ubiquitin-protein transferase activity;GO:0005524//ATP binding	GO:0005737//cytoplasm;GO:0005634//nucleus;GO:0016021//integral component of membrane
CL3035.Contig2	300.557	201.363	249.94	142.068	56.6376	113.915	0.415797	0.0184189	Down	S18;S220;S235;S245;S247	stem-specific protein TSJT1 [Arachis ipaensis]	98.04	1.2e-144	XP_016171272.1	39.1	2.2e-26	sp|P24805|TSJT1_TOBAC	Stem-specific protein TSJT1 OS=Nicotiana tabacum GN=TSJT1 PE=2 SV=1	-	-	-	-	-	-	-	K13783|1|6.5e-23|110.5|mdm:103409501|MFS transporter, OPA family, solute carrier family 37 (glycerol-3-phosphate transporter), member 1/2!K01953|2|2.2e-07|58.9|zma:100192350|asparagine synthase (glutamine-hydrolysing) [EC:6.3.5.4]	-	-	-
CL10072.Contig3	1862.73	1136.64	1370.08	668.529	324.468	804.853	0.411459	0.0290818	Down	Y248;S261;S285;S221;S225;S313;Y118;S122	serine/arginine-rich splicing factor SR45 [Arachis duranensis]	91.15	1.7e-211	XP_015954231.1	45.3	1.3e-06	sp|Q94KD0|TA15B_ARATH	Transcription initiation factor TFIID subunit 15b OS=Arabidopsis thaliana GN=TAF15B PE=1 SV=1	Hs4885225	67.4	5.8e-11	KOG1995	Conserved Zn-finger protein	67.4	General function prediction only	K14651|1|9.0e-90|333.2|pop:7476292|transcription initiation factor TFIID subunit 15!K13209|4|2.5e-31|139.0|ppp:112291167|RNA-binding protein EWS	GO:0006355//regulation of transcription, DNA-templated	GO:0046872//metal ion binding;GO:0003723//RNA binding	-
Unigene30450	201.254	194.151	172.824	116.695	0	114.332	0.406573	0.0464219	Down	S189	B3 domain-containing transcription factor VRN1 isoform X1 [Arachis duranensis]	92.82	1.2e-210	XP_015952088.1	54.3	2.5e-101	sp|Q8L3W1|VRN1_ARATH	B3 domain-containing transcription factor VRN1 OS=Arabidopsis thaliana GN=VRN1 PE=1 SV=1	-	-	-	-	-	-	-	K21554|1|1.2e-20|103.6|fve:101301880|CREB3 regulatory factor	GO:0006355//regulation of transcription, DNA-templated;GO:0006351//transcription, DNA-templated	GO:0003677//DNA binding	GO:0005634//nucleus
CL9296.Contig2	70.3799	40.6037	48.9605	12.2139	21.6684	30.6732	0.403613	0.0371666	Down	Y136;T178;S204;S206	nucleoside diphosphate kinase 2, chloroplastic [Arachis ipaensis]	92.37	1.5e-120	XP_016190309.1	74.3	2.4e-91	sp|P47923|NDK2_PEA	Nucleoside diphosphate kinase 2, chloroplastic OS=Pisum sativum GN=NDPK2 PE=1 SV=1	At5g63310	313.9	2.3e-85	KOG0888	Nucleoside diphosphate kinase	313.9	Nucleotide transport and metabolism	K00940|1|2.8e-121|437.2|aip:107631390|nucleoside-diphosphate kinase [EC:2.7.4.6]	GO:0006228//UTP biosynthetic process;GO:0006241//CTP biosynthetic process;GO:0006183//GTP biosynthetic process	GO:0004550//nucleoside diphosphate kinase activity;GO:0005524//ATP binding	GO:0005622//intracellular
CL9266.Contig1	2775.21	2362.72	2935.21	1534.18	539.519	1135.67	0.397537	0.00845383	Down	S62	uncharacterized protein LOC107494906 [Arachis duranensis]	90.18	2.6e-52	XP_015971459.1	-	-	-	-	-	-	-	-	-	-	-	-	-	-	-
CL6776.Contig1	178.958	178.697	259.909	50.6092	63.5166	129.914	0.395165	0.0270559	Down	Y105;S109;S116	myb family transcription factor PHL7 isoform X1 [Arachis duranensis]	92.19	8.9e-133	XP_015970719.1	61.3	1.9e-58	sp|Q9SJW0|PHL7_ARATH	Myb family transcription factor PHL7 OS=Arabidopsis thaliana GN=PHL7 PE=2 SV=1	At2g01760	68.6	2.0e-11	KOG1601	GATA-4/5/6 transcription factors	68.6	Transcription	K06236|1|7.5e-33|143.7|cvr:CHLNCDRAFT_141917|collagen, type I, alpha!K01940|2|5.2e-18|94.4|smo:SELMODRAFT_405683|argininosuccinate synthase [EC:6.3.4.5]!K14491|3|2.8e-11|72.0|bpg:Bathy15g00870|two-component response regulator ARR-B family	GO:0006355//regulation of transcription, DNA-templated;GO:0006351//transcription, DNA-templated	GO:0003677//DNA binding	GO:0005634//nucleus
CL1536.Contig7	236.151	162.29	140.126	54.8092	72.2231	85.5786	0.394772	0.0232034	Down	S583;Y587;S588;S589;S591;S2;S4;S12	SNARE-interacting protein KEULE isoform X2 [Arachis ipaensis]	95.51	0.0e+00	XP_016202036.1	75.9	3.4e-300	sp|Q9C5X3|KEULE_ARATH	SNARE-interacting protein KEULE OS=Arabidopsis thaliana GN=KEU PE=1 SV=2	At1g12360	989.2	3.4e-288	KOG1300	Vesicle trafficking protein Sec1	989.2	Intracellular trafficking, secretion, and vesicular transport	K15292|1|0.0e+00|1268.8|aip:107643013|syntaxin-binding protein 1	GO:0006904//vesicle docking involved in exocytosis	-	-
Unigene18897	144.036	113.263	120.187	57.739	0	88.4101	0.387164	0.0488232	Down	S299;S107;S111;S115	uncharacterized protein LOC107496731 [Arachis duranensis]	91.51	0.0e+00	XP_015973542.1	26.8	1.1e-42	sp|Q93YU8|NRG2_ARATH	Nitrate regulatory gene2 protein OS=Arabidopsis thaliana GN=NRG2 PE=1 SV=1	-	-	-	-	-	-	-	K03029|1|3.7e-16|89.7|lang:109332961|26S proteasome regulatory subunit N10	-	-	-
CL9886.Contig1	70.5016	72.8185	52.9729	21.6335	19.1104	34.7894	0.384799	0.00709815	Down	S158;T161;S163;T164;T171	ACT domain-containing protein ACR12 [Arachis duranensis]	91.06	7.9e-149	XP_015941953.1	77.1	1.9e-102	sp|Q9LZ23|ACR12_ARATH	ACT domain-containing protein ACR12 OS=Arabidopsis thaliana GN=ACR12 PE=2 SV=1	-	-	-	-	-	-	-	K03844|1|4.0e-38|161.4|mng:MNEG_1379|alpha-1,2-mannosyltransferase [EC:2.4.1.131]!K20223|2|1.8e-06|56.2|zma:103644392|importin-7!K00688|3|1.8e-06|56.2|pvu:PHAVU_006G182300g|glycogen phosphorylase [EC:2.4.1.1]	NA	NA	GO:0009535//chloroplast thylakoid membrane;GO:0009570//chloroplast stroma
NP_001320637.1	133.854	93.4845	99.5679	42.9268	17.2252	64.8425	0.382356	0.0225211	Down	S478;S519;S522	hypothetical protein EUTSA_v10011330mg [Eutrema salsugineum]	97	0.0e+00	XP_006392634.1	100	0.0e+00	sp|P21240|CPNB1_ARATH	Chaperonin 60 subunit beta 1, chloroplastic OS=Arabidopsis thaliana GN=CPN60B1 PE=1 SV=3	At1g55490	1145.2	0.0e+00	KOG0356	Mitochondrial chaperonin, Cpn60/Hsp60p	1145.2	Posttranslational modification, protein turnover, chaperones	K04077|1|0.0e+00|1116.3|eus:EUTSA_v10011330mg|chaperonin GroEL	GO:0006458//'de novo' protein folding;GO:0042026//protein refolding;GO:0007005//mitochondrion organization;GO:0061077//chaperone-mediated protein folding	GO:0044183//protein binding involved in protein folding;GO:0051082//unfolded protein binding;GO:0005524//ATP binding	GO:0005737//cytoplasm;GO:0016020//membrane;GO:0009570//chloroplast stroma;GO:0005829//cytosol;GO:0005739//mitochondrion;GO:0009507//chloroplast
Unigene30472	189.974	123.223	178.297	76.8158	34.436	74.8519	0.378649	0.0147685	Down	S88;S259;S264;T239	triosephosphate isomerase, chloroplastic isoform X2 [Arachis ipaensis]	92.43	1.2e-162	XP_016208048.1	79.4	3.4e-141	sp|Q9M4S8|TPIC_FRAAN	Triosephosphate isomerase, chloroplastic OS=Fragaria ananassa GN=TPI PE=2 SV=1	At2g21170	492.3	6.2e-139	KOG1643	Triosephosphate isomerase	492.3	Carbohydrate transport and metabolism	K01803|1|2.3e-163|577.4|aip:107648733|triosephosphate isomerase (TIM) [EC:5.3.1.1]	GO:0006642//triglyceride mobilization;GO:0032504//multicellular organism reproduction;GO:0019563//glycerol catabolic process;GO:0080022//primary root development;GO:0009658//chloroplast organization;GO:0046166//glyceraldehyde-3-phosphate biosynthetic process;GO:0006096//glycolytic process;GO:0006094//gluconeogenesis	GO:0004807//triose-phosphate isomerase activity	GO:0009579//thylakoid;GO:0009941//chloroplast envelope;GO:0048046//apoplast;GO:0009570//chloroplast stroma;GO:0005829//cytosol;GO:0005739//mitochondrion
CL9793.Contig3	498.454	418.608	445.724	157.436	133.893	213.533	0.370464	0.00100761	Down	T272	ATP-dependent zinc metalloprotease FTSH 2, chloroplastic [Arachis ipaensis]	97.39	0.0e+00	XP_016198030.1	88.9	0.0e+00	sp|Q655S1|FTSH2_ORYSJ	ATP-dependent zinc metalloprotease FTSH 2, chloroplastic OS=Oryza sativa subsp. japonica GN=FTSH2 PE=3 SV=1	At2g30950	1131.3	0.0e+00	KOG0731	AAA+-type ATPase containing the peptidase M41 domain	1131.3	Posttranslational modification, protein turnover, chaperones	K03798|1|0.0e+00|1305.8|aip:107639121|cell division protease FtsH [EC:3.4.24.-]	GO:0010206//photosystem II repair;GO:0010304//PSII associated light-harvesting complex II catabolic process;GO:0010205//photoinhibition;GO:0006508//proteolysis;GO:0010027//thylakoid membrane organization	GO:0004176//ATP-dependent peptidase activity;GO:0004222//metalloendopeptidase activity;GO:0005524//ATP binding;GO:0008237//metallopeptidase activity;GO:0008270//zinc ion binding	GO:0009535//chloroplast thylakoid membrane;GO:0009941//chloroplast envelope;GO:0016021//integral component of membrane
Unigene24558	166.191	184.847	233.418	80.8876	68.328	66.387	0.368895	0.00392011	Down	S163;S176	uncharacterized protein LOC107643850 [Arachis ipaensis]	88.79	1.6e-160	XP_016203085.1	-	-	-	-	-	-	-	-	-	-	-	-	NA	NA	GO:0016021//integral component of membrane
CL6445.Contig1	63.0995	41.8223	56.8413	24.01	10.4785	24.9418	0.367391	0.0122279	Down	S161;S274;S273	glycine-rich RNA-binding protein RZ1B isoform X1 [Arachis duranensis]	95.68	3.7e-163	XP_015942006.1	59.5	2.9e-88	sp|O22703|RZ1B_ARATH	Glycine-rich RNA-binding protein RZ1B OS=Arabidopsis thaliana GN=RZ1B PE=2 SV=1	At5g04280	310.1	3.9e-84	KOG0118	FOG: RRM domain	310.1	General function prediction only	K12885|1|7.0e-164|578.9|adu:107467424|heterogeneous nuclear ribonucleoprotein G	NA	GO:0003723//RNA binding;GO:0008270//zinc ion binding	-
Unigene2230	192.188	164.82	126.16	0	74.8158	102.39	0.366757	0.047541	Down	S263;T268;S276;S282	uncharacterized protein LOC107625657 [Arachis ipaensis]	89.2	5.4e-175	XP_016183839.1	-	-	-	-	-	-	-	-	-	-	-	-	GO:0006355//regulation of transcription, DNA-templated	NA	GO:0009508//plastid chromosome
Unigene40211	107.564	125.337	108.133	70.761	53.4036	0	0.364083	0.0306578	Down	S150;Y153;T162	protein LSM12 homolog B [Arachis duranensis]	93.23	8.0e-93	XP_015957040.1	-	-	-	-	At1g24050	172.6	6.5e-43	KOG4401	Uncharacterized conserved protein	172.6	Function unknown	-	-	-	-
Unigene24500	22.8863	22.5341	25.6541	7.66264	0	17.8572	0.359057	0.0448372	Down	S11;S17;S20;S4	CASP-like protein 4A3 [Arachis ipaensis]	81.4	6.0e-132	XP_016191492.1	48.6	7.3e-66	sp|Q84WP5|CSPL8_ARATH	CASP-like protein 4A3 OS=Arabidopsis thaliana GN=At2g36330 PE=2 SV=1	-	-	-	-	-	-	-	-	NA	NA	GO:0016021//integral component of membrane;GO:0005886//plasma membrane
CL9962.Contig1	39.3057	27.8871	25.3555	2.26699	9.10498	21.68	0.357132	0.0495948	Down	S199;S200;S201;S202;S305	phospholipase A1-IIdelta [Arachis ipaensis]	92.84	1.0e-231	XP_016188524.1	62.4	1.3e-146	sp|Q9SJI7|PLA20_ARATH	Phospholipase A1-IIdelta OS=Arabidopsis thaliana GN=At2g42690 PE=1 SV=1	At2g42690	517.3	2.5e-146	KOG4569	Predicted lipase	517.3	Lipid transport and metabolism	K00145|1|1.6e-85|319.3|csat:104749767|N-acetyl-gamma-glutamyl-phosphate reductase [EC:1.2.1.38]	GO:0006629//lipid metabolic process	GO:0008970//phosphatidylcholine 1-acylhydrolase activity	-
Unigene31976	726.769	369.139	592.446	255.82	76.4949	264.999	0.353785	0.0397315	Down	S75	luc7-like protein 3 isoform X1 [Arachis duranensis]	96.53	2.5e-193	XP_015952892.1	40.4	1.9e-12	sp|Q38953|DEAH5_ARATH	Probable pre-mRNA-splicing factor ATP-dependent RNA helicase DEAH5 OS=Arabidopsis thaliana GN=At3g26560 PE=1 SV=2	At5g51410	484.2	1.9e-136	KOG0796	Spliceosome subunit	484.2	RNA processing and modification	K12818|1|1.1e-14|83.6|nnu:104608235|ATP-dependent RNA helicase DHX8/PRP22 [EC:3.6.4.13]!K11093|3|3.3e-14|82.0|hbr:110665025|U1 small nuclear ribonucleoprotein 70kDa	GO:0006376//mRNA splice site selection	GO:0003729//mRNA binding	GO:0005685//U1 snRNP;GO:0071004//U2-type prespliceosome
CL5709.Contig1	336.408	517.706	412.269	103.26	161.406	180.245	0.351324	0.00886262	Down	S7;S69	protein indeterminate-domain 4, chloroplastic [Arachis ipaensis]	92.05	5.1e-89	XP_016175771.1	78.1	9.4e-80	sp|Q9ZUL3|IDD5_ARATH	Protein indeterminate-domain 5, chloroplastic OS=Arabidopsis thaliana GN=IDD5 PE=1 SV=1	At2g02070	293.9	1.8e-79	KOG1721	FOG: Zn-finger	293.9	General function prediction only	K12309|1|4.9e-70|266.5|lja:Lj3g3v0323160.2|beta-galactosidase [EC:3.2.1.23]!K22410|3|2.3e-67|257.7|cmos:111464854|PR domain zinc finger protein 16	NA	GO:0046872//metal ion binding;GO:0003676//nucleic acid binding	-
CL7239.Contig2	48.5456	46.0836	75.1943	24.304	10.7139	24.5243	0.350612	0.0239764	Down	S270;S271;S191;S88;T396;T397;S286;S287	phosphoglycerate kinase, chloroplastic [Arachis ipaensis]	96.93	4.8e-259	XP_016170294.1	85	2.7e-222	sp|Q42961|PGKH_TOBAC	Phosphoglycerate kinase, chloroplastic OS=Nicotiana tabacum PE=2 SV=1	At1g56190	757.3	1.6e-218	KOG1367	3-phosphoglycerate kinase	757.3	Carbohydrate transport and metabolism	K00927|1|9.1e-260|898.3|aip:107612994|phosphoglycerate kinase [EC:2.7.2.3]	GO:0006096//glycolytic process	GO:0004618//phosphoglycerate kinase activity;GO:0005524//ATP binding	-
CL1095.Contig1	119.575	149.788	149.481	0	59.5239	84.8642	0.34473	0.0278105	Down	S1039	protein CTR9 homolog [Arachis ipaensis]	97.96	0.0e+00	XP_016189102.1	73.6	0.0e+00	sp|B5X0I6|VIP6_ARATH	Protein CTR9 homolog OS=Arabidopsis thaliana GN=VIP6 PE=1 SV=1	At2g06210	1503.8	0.0e+00	KOG2002	TPR-containing nuclear phosphoprotein that regulates K(+) uptake	1503.8	Inorganic ion transport and metabolism	K15176|1|0.0e+00|2108.6|aip:107630474|RNA polymerase-associated protein CTR9	GO:0006355//regulation of transcription, DNA-templated;GO:0016570//histone modification;GO:0051569//regulation of histone H3-K4 methylation	GO:0000993//RNA polymerase II core binding	GO:0016593//Cdc73/Paf1 complex
Unigene17933	338.751	478.029	387.576	209.755	0	204.232	0.343742	0.030328	Down	S163	trihelix transcription factor ASIL2 [Arachis ipaensis]	88.38	3.0e-162	XP_016193329.1	33.5	1.7e-40	sp|Q9LJG8|ASIL2_ARATH	Trihelix transcription factor ASIL2 OS=Arabidopsis thaliana GN=ASIL2 PE=1 SV=1	At3g58630	287.3	3.4e-77	KOG4282	Transcription factor GT-2 and related proteins, contains trihelix DNA-binding/SANT domain	287.3	Transcription	-	NA	GO:0003677//DNA binding	-
Unigene43329	445.042	265.506	468.922	174.333	51.9443	159.683	0.327232	0.0242005	Down	S134;S138	protein MODIFIER OF SNC1 11 isoform X4 [Arachis ipaensis]	90.78	1.8e-98	XP_016207994.1	46	2.5e-36	sp|Q9LZ08|MOS11_ARATH	Protein MODIFIER OF SNC1 11 OS=Arabidopsis thaliana GN=MOS11 PE=1 SV=1	-	-	-	-	-	-	-	K18732|1|6.0e-96|352.8|aip:107648692|SAP domain-containing ribonucleoprotein	-	-	-
CL3965.Contig3	63.0854	40.8963	56.9237	36.0973	0	16.3005	0.325644	0.0429258	Down	S337;S339	LOW QUALITY PROTEIN: ABC transporter A family member 1 [Arachis ipaensis]	94.22	0.0e+00	XP_016205014.1	72.3	0.0e+00	sp|Q84M24|AB1A_ARATH	ABC transporter A family member 1 OS=Arabidopsis thaliana GN=ABCA1 PE=2 SV=2	At2g41700	2206	0.0e+00	KOG0059	Lipid exporter ABCA1 and related proteins, ABC superfamily	2206	Lipid transport and metabolism;General function prediction only	K05643|1|0.0e+00|3149.8|aip:107645492|ATP-binding cassette, subfamily A (ABC1), member 3	NA	GO:0005215//transporter activity;GO:0016887//ATPase activity;GO:0005524//ATP binding	GO:0016021//integral component of membrane;GO:0005774//vacuolar membrane
AXJ91660.1	45.6861	30.4698	41.5631	15.1312	7.33658	15.8399	0.325417	0.00750809	Down	Y68;T73;T74	photosystem I subunit VII (plastid) [Eriobotrya japonica]	100	8.6e-44	ARJ62078.1	100	5.2e-46	sp|Q2PMN3|PSAC_SOYBN	Photosystem I iron-sulfur center OS=Glycine max GN=psaC PE=3 SV=1	-	-	-	-	-	-	-	K02691|1|1.6e-44|180.6|ath:ArthCp075|photosystem I subunit VII	GO:0009773//photosynthetic electron transport in photosystem I	GO:0051539//4 iron, 4 sulfur cluster binding;GO:0046872//metal ion binding;GO:0016491//oxidoreductase activity;GO:0009055//electron transfer activity	GO:0009535//chloroplast thylakoid membrane;GO:0009536//plastid;GO:0009522//photosystem I;GO:0042651//thylakoid membrane;GO:0009507//chloroplast
CL4254.Contig3	84.6505	59.2057	77.5541	46.2534	0	23.0886	0.313183	0.029896	Down	S591	PREDICTED: peroxisomal fatty acid beta-oxidation multifunctional protein MFP2 [Cicer arietinum]	88.75	0.0e+00	XP_004508202.1	78.2	0.0e+00	sp|Q9ZPI5|MFP2_ARATH	Peroxisomal fatty acid beta-oxidation multifunctional protein MFP2 OS=Arabidopsis thaliana GN=MFP2 PE=1 SV=1	At3g06860	1147.5	0.0e+00	KOG1683	Hydroxyacyl-CoA dehydrogenase/enoyl-CoA hydratase	1147.5	Lipid transport and metabolism	K10527|1|0.0e+00|1280.4|lja:Lj4g3v2310310.1|enoyl-CoA hydratase/3-hydroxyacyl-CoA dehydrogenase [EC:4.2.1.17 1.1.1.35 1.1.1.211]	GO:0006631//fatty acid metabolic process;GO:0006635//fatty acid beta-oxidation	GO:0003857//3-hydroxyacyl-CoA dehydrogenase activity	GO:0005777//peroxisome
Unigene41325	121.897	123.344	126.396	46.4327	0	67.2	0.305763	0.0124505	Down	S333;T336;S338;S2	fatty acid hydroperoxide lyase, chloroplastic [Arachis ipaensis]	93.33	4.2e-263	XP_016170613.1	61.7	1.3e-168	sp|K4CF70|HPL_SOLLC	Fatty acid hydroperoxide lyase, chloroplastic OS=Solanum lycopersicum GN=HPL PE=1 SV=1	CE12584	61.2	5.4e-09	KOG0156	Cytochrome P450 CYP2 subfamily	61.2	Secondary metabolites biosynthesis, transport and catabolism	K10528|1|7.8e-264|911.8|aip:107613227|hydroperoxide lyase [EC:4.1.2.-]	GO:0016125//sterol metabolic process;GO:0010597//green leaf volatile biosynthetic process;GO:0009611//response to wounding	GO:0004497//monooxygenase activity;GO:0020037//heme binding;GO:0016829//lyase activity;GO:0016705//oxidoreductase activity, acting on paired donors, with incorporation or reduction of molecular oxygen;GO:0005506//iron ion binding	GO:0009941//chloroplast envelope
CL9750.Contig2	72.5394	56.6344	97.6756	29.7983	10.7728	25.0214	0.289145	0.015364	Down	T164;S167;S169;S173;S177	uncharacterized protein LOC107609569 isoform X3 [Arachis ipaensis]	92.33	8.8e-157	XP_016167059.1	-	-	-	-	At4g26780	314.7	2.0e-85	KOG3003	Molecular chaperone of the GrpE family	314.7	Posttranslational modification, protein turnover, chaperones	K03687|1|3.2e-153|543.9|aip:107609569|molecular chaperone GrpE	GO:0006457//protein folding	GO:0051087//chaperone binding;GO:0000774//adenyl-nucleotide exchange factor activity;GO:0042803//protein homodimerization activity	GO:0005759//mitochondrial matrix
CL1258.Contig7	126.028	71.7813	68.7832	14.7918	14.0398	44.6661	0.275693	0.0383354	Down	S128;S22;Y23;S7;S318	homeobox-DDT domain protein RLT1 [Arachis ipaensis]	90.41	0.0e+00	XP_020973077.1	47.7	0.0e+00	sp|F4HY56|RLT1_ARATH	Homeobox-DDT domain protein RLT1 OS=Arabidopsis thaliana GN=RLT1 PE=1 SV=1	Hs9910376	78.6	1.2e-13	KOG4456	Inner centromere protein (INCENP), C-terminal domain	78.6	Cell cycle control, cell division, chromosome partitioning	K18730|1|1.0e-223|780.4|adu:107468272|PERQ amino acid-rich with GYF domain-containing protein!K21951|2|2.1e-75|287.7|lang:109333640|homeobox protein Hox-A11!K12811|3|7.8e-14|83.2|jre:109005365|ATP-dependent RNA helicase DDX46/PRP5 [EC:3.6.4.13]	GO:0006355//regulation of transcription, DNA-templated;GO:0006351//transcription, DNA-templated	GO:0003677//DNA binding	GO:0005634//nucleus
UDH54715.1	30.4706	48.4806	56.0287	11.4038	7.5221	16.8666	0.26517	0.0147738	Down	S188	NADH dehydrogenase subunit 9 (mitochondrion) [Glycine max]	97.89	3.4e-107	YP_007516910.1	93.2	8.4e-103	sp|Q95748|NDUS3_ARATH	NADH dehydrogenase [ubiquinone] iron-sulfur protein 3 OS=Arabidopsis thaliana GN=NAD9 PE=1 SV=2	#REF!	383.3	2.4e-106	KOG1713	NADH-ubiquinone oxidoreductase, NDUFS3/30 kDa subunit	383.3	Energy production and conversion	K03936|1|6.3e-108|392.5|gmx:15308613|NADH dehydrogenase (ubiquinone) Fe-S protein 3 [EC:7.1.1.2 1.6.99.3]	GO:0045333//cellular respiration	GO:0008137//NADH dehydrogenase (ubiquinone) activity	GO:0005747//mitochondrial respiratory chain complex I;GO:0005739//mitochondrion
CL7703.Contig2	11.9368	6.96418	6.92944	0	2.00004	4.38063	0.247022	0.0361723	Down	S228;S725	eukaryotic translation initiation factor 3 subunit B [Arachis ipaensis]	98.33	0.0e+00	XP_016180275.1	80.9	0.0e+00	sp|P56821|EIF3B_TOBAC	Eukaryotic translation initiation factor 3 subunit B OS=Nicotiana tabacum GN=TIF3B1 PE=2 SV=1	At5g27640	1173.3	0.0e+00	KOG2314	Translation initiation factor 3, subunit b (eIF-3b)	1173.3	Translation, ribosomal structure and biogenesis	K03253|1|0.0e+00|1343.9|ccaj:109791369|translation initiation factor 3 subunit B	GO:0006446//regulation of translational initiation;GO:0001731//formation of translation preinitiation complex	GO:0031369//translation initiation factor binding;GO:0003743//translation initiation factor activity	GO:0005852//eukaryotic translation initiation factor 3 complex;GO:0016282//eukaryotic 43S preinitiation complex;GO:0033290//eukaryotic 48S preinitiation complex
Unigene1225	7.48572	11.7414	12.1782	3.91576	0	3.53043	0.2371	0.0148417	Down	S107;T112;S117	trafficking protein particle complex subunit 6B [Arachis ipaensis]	95.45	4.0e-91	XP_016205472.1	-	-	-	-	At3g05000	279.3	4.6e-75	KOG3316	Transport protein particle (TRAPP) complex subunit	279.3	Intracellular trafficking, secretion, and vesicular transport	K20304|1|7.6e-92|339.0|aip:107645859|trafficking protein particle complex subunit 6	GO:0006888//ER to Golgi vesicle-mediated transport	NA	GO:0005801//cis-Golgi network;GO:0005802//trans-Golgi network;GO:0030008//TRAPP complex
CL9116.Contig1	1004.44	367.877	868.582	291.572	57.5357	135.465	0.21624	0.0464	Down	S41	14 kDa zinc-binding protein [Cajanus cajan]	67.72	7.5e-50	XP_020204134.1	63.5	5.1e-43	sp|Q8GUN2|HINT1_ARATH	Adenylylsulfatase HINT1 OS=Arabidopsis thaliana GN=HINT1 PE=1 SV=1	At3g56490	164.1	1.6e-40	KOG3275	Zinc-binding protein of the histidine triad (HIT) family	164.1	Signal transduction mechanisms	K02503|1|2.4e-42|174.1|mesc:110620033|histidine triad (HIT) family protein!K13342|4|9.9e-12|72.4|gab:108462847|peroxin-5!K22565|5|3.2e-10|67.4|mus:103989368|COMM domain containing 9	GO:0009150//purine ribonucleotide metabolic process;GO:0006790//sulfur compound metabolic process	GO:0003824//catalytic activity;GO:0047627//adenylylsulfatase activity	GO:0005777//peroxisome;GO:0005886//plasma membrane
CL6573.Contig2	35.1907	33.3744	28.8931	0	5.11223	8.41533	0.138804	0.000815795	Down	S108	uncharacterized protein LOC107642813 [Arachis ipaensis]	87.77	1.9e-83	XP_016201774.1	-	-	-	-	CE17314	51.6	1.7e-06	KOG1015	Transcription regulator XNP/ATRX, DEAD-box superfamily	51.6	Transcription	-	-	-	-
Unigene28342	496.282	297.651	399.345	25.5732	28.7719	102.277	0.131254	0.0052523	Down	S4;S8;T114;S123	nuclear transcription factor Y subunit B-3 [Arachis ipaensis]	87.85	7.8e-82	XP_016197574.1	58.5	4.5e-58	sp|Q75IZ7|NFYB8_ORYSJ	Nuclear transcription factor Y subunit B-8 OS=Oryza sativa subsp. japonica GN=NFYB8 PE=1 SV=1	At4g14540	218.8	7.5e-57	KOG0869	CCAAT-binding factor, subunit A (HAP3)	218.8	Transcription	K08065|1|1.5e-82|308.1|aip:107638724|nuclear transcription Y subunit beta	GO:0006355//regulation of transcription, DNA-templated	GO:0046982//protein heterodimerization activity;GO:0043565//sequence-specific DNA binding	GO:0005634//nucleus
CL1177.Contig1	146.605	124.398	92.5968	18.9766	0	28.6312	0.130934	0.00407318	Down	S306	ABC transporter D family member 2, chloroplastic isoform X2 [Arachis ipaensis]	94.45	1.2e-298	XP_020965313.1	66.1	3.5e-197	sp|Q6NLC1|AB2D_ARATH	ABC transporter D family member 2, chloroplastic OS=Arabidopsis thaliana GN=ABCC2 PE=1 SV=1	At1g54350	677.6	1.8e-194	KOG0060	Long-chain acyl-CoA transporter, ABC superfamily (involved in peroxisome organization and biogenesis)	677.6	Lipid transport and metabolism;General function prediction only	K05677|1|1.4e-46|190.3|lja:Lj0g3v0329159.3|ATP-binding cassette, subfamily D (ALD), member 3	NA	GO:0042626//ATPase activity, coupled to transmembrane movement of substances;GO:0005524//ATP binding	GO:0016021//integral component of membrane;GO:0009507//chloroplast
Unigene40753	18.3643	27.3586	20.4022	0	2.48411	3.59202	0.0918883	0.0023786	Down	S103;S110;S64;T79	60S acidic ribosomal protein P2B [Arachis ipaensis]	95.58	4.1e-52	XP_016182768.1	71.7	2.9e-42	sp|O24415|RLA2B_MAIZE	60S acidic ribosomal protein P2B OS=Zea mays GN=RPP2B PE=1 SV=1	At3g44590	154.8	8.4e-38	KOG3449	60S acidic ribosomal protein P2	154.8	Translation, ribosomal structure and biogenesis	K02943|1|7.7e-53|208.8|aip:107624788|large subunit ribosomal protein LP2	GO:0006414//translational elongation	GO:0003735//structural constituent of ribosome	GO:0005840//ribosome
Unigene26114	0.31422	0.198302	0.352494	0.00419	0.00129872	0.0031238	0.00995649	0.00353037	Down	Y227;S233;Y243;T47	uncharacterized protein LOC107630001 isoform X2 [Arachis ipaensis]	93.36	1.3e-155	XP_016188478.1	-	-	-	-	-	-	-	-	-	-	-	K21343|1|5.1e-53|210.7|thj:104810942|ubiquitin carboxyl-terminal hydrolase 15 [EC:3.4.19.12]	-	-	-
Unigene28235	204.293	49.3016	132.808	0	0	0	INF	0.0452015	Down	Y117;S122;T128;S129;T130	abscisic acid receptor PYR1-like isoform X1 [Arachis duranensis]	86.43	1.8e-107	XP_015952925.1	67.3	2.3e-72	sp|Q8VZS8|PYL1_ARATH	Abscisic acid receptor PYL1 OS=Arabidopsis thaliana GN=PYL1 PE=1 SV=1	-	-	-	-	-	-	-	K14496|1|3.3e-108|393.7|adu:107477425|abscisic acid receptor PYR/PYL family	-	-	-
Unigene44789	163.782	60.3834	67.2394	0	0	0	INF	0.043688	Down	S68;T70;S79	uncharacterized protein At1g32220, chloroplastic [Arachis duranensis]	97.02	2.1e-162	XP_015963251.1	67.2	1.0e-113	sp|Q9FVR6|Y1222_ARATH	Uncharacterized protein At1g32220, chloroplastic OS=Arabidopsis thaliana GN=At1g32220 PE=2 SV=1	At1g32220	407.5	2.0e-113	KOG4288	Predicted oxidoreductase	407.5	General function prediction only	-	GO:1901006//ubiquinone-6 biosynthetic process	GO:0003954//NADH dehydrogenase activity	-
CL8722.Contig5	39.217	22.3189	75.0579	0	0	0	INF	0.0428836	Down	Y358;T361;S363	protein PEP-RELATED DEVELOPMENT ARRESTED 1, chloroplastic [Arachis duranensis]	92.51	1.2e-196	XP_020987933.1	71.3	9.6e-138	sp|Q1H5E9|PRDA1_ARATH	Protein PEP-RELATED DEVELOPMENT ARRESTED 1, chloroplastic OS=Arabidopsis thaliana GN=PRDA1 PE=1 SV=1	-	-	-	-	-	-	-	-	GO:0009658//chloroplast organization;GO:0006355//regulation of transcription, DNA-templated	NA	GO:0042644//chloroplast nucleoid
Unigene10744	116.875	71.2001	33.1527	0	0	0	INF	0.0381411	Down	T7;S8	uncharacterized protein At3g28850 [Arachis ipaensis]	92.94	2.1e-136	XP_016167169.1	40.8	8.5e-34	sp|Q9LH89|Y3885_ARATH	Uncharacterized protein At3g28850 OS=Arabidopsis thaliana GN=At3g28850 PE=4 SV=1	At5g58530	186.4	5.9e-47	KOG2824	Glutaredoxin-related protein	186.4	Posttranslational modification, protein turnover, chaperones	K17479|1|3.9e-137|490.0|aip:107609670|glutaredoxin domain-containing cysteine-rich protein 1	GO:0045454//cell redox homeostasis	GO:0015035//protein disulfide oxidoreductase activity;GO:0009055//electron transfer activity	GO:0005623//cell
Unigene39488	39.9635	13.5662	19.8387	0	0	0	INF	0.0372393	Down	S107;S108;T111;T112	uncharacterized protein LOC107469886 [Arachis duranensis]	87.08	3.1e-113	XP_015944759.1	-	-	-	-	-	-	-	-	-	-	-	-	-	-	-
Unigene30741	458.45	153.933	236.512	0	0	0	INF	0.0357979	Down	S122	uncharacterized protein LOC107461171 [Arachis duranensis]	80.95	1.9e-66	XP_015935124.1	-	-	-	-	-	-	-	-	-	-	-	-	-	-	-
CL7623.Contig1	39.2699	20.8451	13.5151	0	0	0	INF	0.0327894	Down	S534;S544;S670;S280;S281;S285	protein FRIGIDA-ESSENTIAL 1 [Arachis ipaensis]	78.23	0.0e+00	XP_016192961.2	29.3	1.5e-46	sp|Q84VG7|FES1_ARATH	Protein FRIGIDA-ESSENTIAL 1 OS=Arabidopsis thaliana GN=FES1 PE=1 SV=2	At5g66540	53.1	2.3e-06	KOG2600	U3 small nucleolar ribonucleoprotein (snoRNP) subunit - Mpp10p	53.1	RNA processing and modification	K22909|1|2.2e-31|140.2|atr:18448339|zinc finger CCCH domain-containing protein 13!K16914|2|2.5e-06|57.0|cvr:CHLNCDRAFT_140729|bifunctional lysine-specific demethylase and histidyl-hydroxylase NO66 [EC:1.14.11.- 1.14.11.27]	NA	GO:0046872//metal ion binding	-
CL5796.Contig1	88.5494	25.4153	65.8112	0	0	0	INF	0.0314948	Down	S81;T89	ubiquitin receptor RAD23c isoform X2 [Arachis ipaensis]	93.6	2.4e-222	XP_016175597.1	70.6	5.5e-163	sp|Q84L31|RD23C_ARATH	Ubiquitin receptor RAD23c OS=Arabidopsis thaliana GN=RAD23C PE=1 SV=2	At3g02540	571.6	1.1e-162	KOG0011	Nucleotide excision repair factor NEF2, RAD23 component	571.6	Replication, recombination and repair	K10839|1|6.5e-222|772.3|aip:107618152|UV excision repair protein RAD23	GO:0043161//proteasome-mediated ubiquitin-dependent protein catabolic process;GO:0006289//nucleotide-excision repair	GO:0003684//damaged DNA binding	GO:0005634//nucleus
Unigene27509	364.766	117.372	221.08	0	0	0	INF	0.0308462	Down	S16;S25	CASP-like protein 4B4 [Arachis ipaensis]	77.49	2.4e-76	XP_016184031.1	47.5	1.7e-50	sp|Q5W6M3|CSPLG_ORYSJ	CASP-like protein 4B4 OS=Oryza sativa subsp. japonica GN=Os05g0344400 PE=3 SV=1	-	-	-	-	-	-	-	-	NA	GO:0051536//iron-sulfur cluster binding	GO:0016021//integral component of membrane;GO:0005886//plasma membrane
CL730.Contig1	126.229	64.3023	46.7578	0	0	0	INF	0.0304601	Down	T11	lipid phosphate phosphatase gamma, chloroplastic [Arachis duranensis]	94.01	1.7e-118	XP_015937979.1	66.1	2.5e-82	sp|Q6NLA5|LPPG_ARATH	Lipid phosphate phosphatase gamma OS=Arabidopsis thaliana GN=LPPG PE=1 SV=1	At5g03080	302.8	5.0e-82	KOG3146	Dolichyl pyrophosphate phosphatase and related acid phosphatases	302.8	Lipid transport and metabolism	K07252|1|3.2e-119|430.3|aip:107626505|dolichyldiphosphatase [EC:3.6.1.43]	GO:0006651//diacylglycerol biosynthetic process;GO:0006487//protein N-linked glycosylation;GO:0048868//pollen tube development	GO:0047874//dolichyldiphosphatase activity;GO:0008195//phosphatidate phosphatase activity	GO:0016021//integral component of membrane;GO:0030176//integral component of endoplasmic reticulum membrane;GO:0009507//chloroplast
CL138.Contig3	21.2696	7.62981	11.3921	0	0	0	INF	0.0298738	Down	S893;S897;S763	probable LRR receptor-like serine/threonine-protein kinase At1g67720 isoform X1 [Arachis ipaensis]	94.74	0.0e+00	XP_016183298.1	49.8	8.2e-252	sp|C0LGI2|Y1677_ARATH	Probable LRR receptor-like serine/threonine-protein kinase At1g67720 OS=Arabidopsis thaliana GN=At1g67720 PE=2 SV=1	At1g51870	311.6	4.4e-84	KOG1187	Serine/threonine protein kinase	311.6	Signal transduction mechanisms	K10737|1|6.1e-180|634.0|mtr:MTR_7g061220|DNA helicase MCM8 [EC:3.6.4.12]!K04733|2|1.1e-157|560.1|ppp:112279273|interleukin-1 receptor-associated kinase 4 [EC:2.7.11.1]	NA	GO:0005524//ATP binding;GO:0004672//protein kinase activity	GO:0016021//integral component of membrane
CL9481.Contig2	29.6125	13.0844	12.695	0	0	0	INF	0.0296076	Down	S86;Y286	thioredoxin-like protein CDSP32, chloroplastic [Arachis ipaensis]	92.53	4.4e-157	XP_016204829.1	77	4.8e-108	sp|Q9SGS4|CDSP_ARATH	Thioredoxin-like protein CDSP32, chloroplastic OS=Arabidopsis thaliana GN=CDSP32 PE=1 SV=1	At1g76080	388.7	9.4e-108	KOG0907	Thioredoxin	388.7	Posttranslational modification, protein turnover, chaperones	K03671|1|7.6e-10|67.4|ppp:112286750|thioredoxin 1	GO:0006662//glycerol ether metabolic process;GO:0045454//cell redox homeostasis	GO:0016671//oxidoreductase activity, acting on a sulfur group of donors, disulfide as acceptor;GO:0015035//protein disulfide oxidoreductase activity	GO:0005623//cell
CL6861.Contig1	5.29381	3.41439	1.68867	0	0	0	INF	0.029132	Down	S1042;S946	uncharacterized protein LOC107617983 isoform X1 [Arachis ipaensis]	88.61	0.0e+00	XP_016175367.1	50	9.4e-08	sp|Q9C810|Y1342_ARATH	PHD finger protein At1g33420 OS=Arabidopsis thaliana GN=At1g33420 PE=1 SV=1	At4g10600	201.4	7.9e-51	KOG1844	PHD Zn-finger proteins	201.4	General function prediction only	-	NA	GO:0046872//metal ion binding	-
Unigene24182	660.811	214.559	718.502	0	0	0	INF	0.0289317	Down	S130;S132	pleckstrin homology domain-containing protein 1 [Arachis duranensis]	96.27	7.3e-87	XP_015969059.1	73.8	4.2e-63	sp|Q9ST43|PH1_ARATH	Pleckstrin homology domain-containing protein 1 OS=Arabidopsis thaliana GN=PH1 PE=2 SV=2	Hs20543601	69.3	6.7e-12	KOG0248	Cytoplasmic protein Max-1, contains PH, MyTH4 and FERM domains	69.3	Cytoskeleton	K18441|1|3.3e-57|223.8|var:108343120|cytohesin	NA	GO:0032266//phosphatidylinositol-3-phosphate binding	-
CL3768.Contig5	225.146	122.161	84.7763	0	0	0	INF	0.0264955	Down	S228;S235	probable mediator of RNA polymerase II transcription subunit 26c [Arachis duranensis]	93.16	3.2e-140	XP_015945225.1	55.2	3.4e-70	sp|F4KFC7|MD26C_ARATH	Probable mediator of RNA polymerase II transcription subunit 26c OS=Arabidopsis thaliana GN=MED26C PE=1 SV=1	Hs17437957	52.4	1.4e-06	KOG1105	Transcription elongation factor TFIIS/Cofactor of enhancer-binding protein Sp1	52.4	Transcription	K04733|1|4.3e-06|54.7|ats:109754742|interleukin-1 receptor-associated kinase 4 [EC:2.7.11.1]	GO:0006368//transcription elongation from RNA polymerase II promoter	NA	GO:0070449//elongin complex;GO:0005634//nucleus;GO:0016021//integral component of membrane
CL2368.Contig6	70.494	25.4757	43.9473	0	0	0	INF	0.0233816	Down	S193;S199;S289	type I inositol polyphosphate 5-phosphatase 2-like isoform X1 [Arachis duranensis]	92.91	0.0e+00	XP_015959739.1	55.5	2.7e-190	sp|Q9FUR2|IP5P2_ARATH	Type I inositol polyphosphate 5-phosphatase 2 OS=Arabidopsis thaliana GN=IP5P2 PE=1 SV=2	At4g18010	606.3	5.9e-173	KOG0565	Inositol polyphosphate 5-phosphatase and related proteins	606.3	Intracellular trafficking, secretion, and vesicular transport	K20279|1|8.8e-130|466.8|egr:104449579|synaptojanin [EC:3.1.3.36]	GO:0046856//phosphatidylinositol dephosphorylation	GO:0016787//hydrolase activity	-
CL1297.Contig3	18.2953	10.1304	28.3859	0	0	0	INF	0.023027	Down	S34;S35;S41;Y77	photosystem II 10 kDa polypeptide, chloroplastic [Arachis duranensis]	97.12	1.3e-71	XP_015932271.1	79.9	4.9e-60	sp|P06183|PSBR_SOLTU	Photosystem II 10 kDa polypeptide, chloroplastic OS=Solanum tuberosum GN=PSBR PE=2 SV=1	-	-	-	-	-	-	-	K03541|1|2.4e-72|273.9|adu:107458567|photosystem II 10kDa protein	GO:0015979//photosynthesis	NA	GO:0016021//integral component of membrane;GO:0009654//photosystem II oxygen evolving complex
CL2589.Contig2	119.338	53.2288	58.861	0	0	0	INF	0.0218555	Down	Y74;S79;S80;T81	protein PIN-LIKES 3 [Arachis duranensis]	94.14	3.2e-143	XP_015963484.1	47.6	2.3e-69	sp|Q9C9K5|PILS3_ARATH	Protein PIN-LIKES 3 OS=Arabidopsis thaliana GN=PILS3 PE=2 SV=1	At1g76520	260	4.5e-69	KOG2722	Predicted membrane protein	260	Function unknown	K07088|1|2.5e-57|224.9|jre:109018409|uncharacterized protein	GO:0055085//transmembrane transport	NA	GO:0016021//integral component of membrane
CL5650.Contig1	76.7443	40.23	32.5924	0	0	0	INF	0.0215916	Down	Y12;T14;S16	PREDICTED: probable protein phosphatase 2C 35 isoform X2 [Lupinus angustifolius]	88.15	4.1e-186	XP_019439756.1	74.5	6.0e-150	sp|Q7XJ53|P2C35_ARATH	Probable protein phosphatase 2C 35 OS=Arabidopsis thaliana GN=At3g06270 PE=2 SV=1	#REF!	466.1	5.5e-131	KOG0698	Serine/threonine protein phosphatase	466.1	Signal transduction mechanisms	K19477|1|9.3e-116|419.5|oeu:111407855|cGMP-dependent protein kinase 2 [EC:2.7.11.12]	NA	GO:0046872//metal ion binding;GO:0004721//phosphoprotein phosphatase activity	-
CL5296.Contig1	123.53	74.4023	48.6804	0	0	0	INF	0.0200523	Down	S297	phosphatidylinositol 4-phosphate 5-kinase 9 [Arachis ipaensis]	92.24	0.0e+00	XP_016184820.1	75	0.0e+00	sp|Q8L850|PI5K9_ARATH	Phosphatidylinositol 4-phosphate 5-kinase 9 OS=Arabidopsis thaliana GN=PIP5K9 PE=1 SV=2	At3g09920	1219.5	0.0e+00	KOG0229	Phosphatidylinositol-4-phosphate 5-kinase	1219.5	Signal transduction mechanisms	K00889|1|0.0e+00|1491.9|aip:107626455|1-phosphatidylinositol-4-phosphate 5-kinase [EC:2.7.1.68]	GO:0006520//cellular amino acid metabolic process;GO:0005975//carbohydrate metabolic process	GO:0016308//1-phosphatidylinositol-4-phosphate 5-kinase activity;GO:0005524//ATP binding	GO:0005634//nucleus;GO:0016020//membrane;GO:0005829//cytosol
CL5128.Contig1	40.1793	16.0136	24.8809	0	0	0	INF	0.0186343	Down	S27;S29;S30	trihelix transcription factor GT-2 [Arachis duranensis]	85.97	8.9e-240	XP_015945228.1	41.4	6.1e-60	sp|Q39117|TGT2_ARATH	Trihelix transcription factor GT-2 OS=Arabidopsis thaliana GN=GT-2 PE=2 SV=1	At1g76880	384.8	2.2e-106	KOG4282	Transcription factor GT-2 and related proteins, contains trihelix DNA-binding/SANT domain	384.8	Transcription	K01051|1|6.1e-25|118.2|var:108341535|pectinesterase [EC:3.1.1.11]	-	-	-
CL9682.Contig2	35.5206	42.6795	78.6948	0	0	0	INF	0.0173233	Down	S211	ribosome-binding factor PSRP1, chloroplastic [Arachis ipaensis]	93.33	3.2e-152	XP_016181343.1	58.8	2.1e-92	sp|P19954|PRSP1_SPIOL	Ribosome-binding factor PSRP1, chloroplastic OS=Spinacia oleracea GN=PSRP1 PE=1 SV=2	-	-	-	-	-	-	-	K22943|1|6.6e-27|124.0|apro:F751_1436|protein YIPF6	GO:0045900//negative regulation of translational elongation;GO:0044238//primary metabolic process	GO:0043022//ribosome binding;GO:0043024//ribosomal small subunit binding	GO:0009534//chloroplast thylakoid;GO:0022627//cytosolic small ribosomal subunit;GO:0009570//chloroplast stroma;GO:0005840//ribosome
Unigene18192	88.1334	223.779	225.041	0	0	0	INF	0.0169592	Down	S37	seed lectin-like [Arachis duranensis]	34.46	2.8e-21	XP_020982430.1	33.8	2.3e-20	sp|P81371|LECS_VATMA	Seed lectin OS=Vatairea macrocarpa PE=1 SV=1	-	-	-	-	-	-	-	K04733|1|9.7e-08|60.1|dzi:111294887|interleukin-1 receptor-associated kinase 4 [EC:2.7.11.1]	GO:0006952//defense response	GO:0030246//carbohydrate binding;GO:0005537//mannose binding;GO:0090729//toxin activity	-
CL2640.Contig4	48.8098	51.3049	19.8749	0	0	0	INF	0.0166034	Down	S1099;T1103;S1106	calcium-transporting ATPase 9, plasma membrane-type [Arachis ipaensis]	93.87	0.0e+00	XP_020966209.1	74	0.0e+00	sp|Q9LU41|ACA9_ARATH	Calcium-transporting ATPase 9, plasma membrane-type OS=Arabidopsis thaliana GN=ACA9 PE=2 SV=2	At3g21180	1547.3	0.0e+00	KOG0204	Calcium transporting ATPase	1547.3	Inorganic ion transport and metabolism	K01537|1|0.0e+00|2042.7|aip:107617511|Ca2+-transporting ATPase [EC:3.6.3.8]	NA	GO:0005516//calmodulin binding;GO:0005388//calcium-transporting ATPase activity;GO:0005524//ATP binding	GO:0043231//intracellular membrane-bounded organelle;GO:0016021//integral component of membrane;GO:0005887//integral component of plasma membrane
CL6925.Contig2	956.816	366.143	733.371	0	0	0	INF	0.0163905	Down	S60	histone H1, partial [Arachis duranensis]	82.8	2.3e-104	XP_015948496.2	55.3	5.3e-66	sp|P08283|H1_PEA	Histone H1 OS=Pisum sativum PE=2 SV=1	CE12450	122.9	8.7e-28	KOG4012	Histone H1	122.9	Chromatin structure and dynamics	K11275|1|4.3e-105|383.6|adu:107473451|histone H1/5	GO:0006334//nucleosome assembly	GO:0003677//DNA binding	GO:0005634//nucleus;GO:0000786//nucleosome
CL10480.Contig1	25.2738	38.9095	16.3412	0	0	0	INF	0.0149688	Down	S31;S105	protein CASC3 [Arachis ipaensis]	92.44	0.0e+00	XP_020964095.1	38.7	5.2e-110	sp|Q93ZJ9|MLN51_ARATH	Protein MLN51 homolog OS=Arabidopsis thaliana GN=MLN51 PE=1 SV=1	Hs4759128	65.1	5.3e-10	KOG1307	K+-dependent Ca2+/Na+ exchanger NCKX1 and related proteins	65.1	Inorganic ion transport and metabolism;Signal transduction mechanisms	K14323|1|8.3e-150|533.5|sly:101264103|protein CASC3!K14559|3|3.1e-11|73.2|gmx:100817724|U3 small nucleolar RNA-associated protein MPP10!K11654|5|9.9e-10|68.2|osa:4337825|SWI/SNF-related matrix-associated actin-dependent regulator of chromatin subfamily A member 5 [EC:3.6.4.-]	GO:0046916//cellular transition metal ion homeostasis;GO:0030001//metal ion transport	GO:0046914//transition metal ion binding	GO:0005737//cytoplasm
CL468.Contig1	41.9409	20.2996	50.1253	0	0	0	INF	0.0135888	Down	Y508;S513;Y898;S904;T912	probable glutamyl endopeptidase, chloroplastic [Arachis ipaensis]	94.41	0.0e+00	XP_016205752.1	75.5	0.0e+00	sp|Q8VZF3|CGEP_ARATH	Probable glutamyl endopeptidase, chloroplastic OS=Arabidopsis thaliana GN=GEP PE=2 SV=2	At2g47390	1427.5	0.0e+00	KOG2100	Dipeptidyl aminopeptidase	1427.5	Posttranslational modification, protein turnover, chaperones	K01303|1|2.5e-11|73.9|nta:107782506|acylaminoacyl-peptidase [EC:3.4.19.1]	NA	GO:0008236//serine-type peptidase activity	-
CL10031.Contig1	294.339	148.079	160.661	0	0	0	INF	0.0126891	Down	S27	traB domain-containing protein isoform X1 [Arachis ipaensis]	92.88	3.4e-182	XP_016188406.1	-	-	-	-	CE29313	131.3	3.1e-30	KOG2860	Uncharacterized conserved protein, contains TraB domain	131.3	Signal transduction mechanisms	-	NA	NA	GO:0016021//integral component of membrane
Unigene18113	99.4216	45.5409	62.2552	0	0	0	INF	0.0122735	Down	S415	homeobox protein knotted-1-like 3 [Arachis duranensis]	94.38	7.0e-230	XP_015945370.1	70	2.3e-169	sp|O04136|KNAP3_MALDO	Homeobox protein knotted-1-like 3 OS=Malus domestica PE=2 SV=1	At5g25220	548.9	7.5e-156	KOG0773	Transcription factor MEIS1 and related HOX domain proteins	548.9	Transcription	K16670|1|4.2e-160|567.0|cmos:111462769|homeobox protein Meis2!K15613|5|3.3e-125|451.1|adu:107458758|homeobox protein Meis1	GO:0006355//regulation of transcription, DNA-templated	GO:0003677//DNA binding	GO:0005634//nucleus
CL7731.Contig1	69.7644	85.1209	35.9337	0	0	0	INF	0.0118949	Down	T42	calcium-transporting ATPase 2, plasma membrane-type [Arachis ipaensis]	96.66	0.0e+00	XP_016201635.1	81.6	0.0e+00	sp|O81108|ACA2_ARATH	Calcium-transporting ATPase 2, plasma membrane-type OS=Arabidopsis thaliana GN=ACA2 PE=1 SV=1	At4g37640	1657.1	0.0e+00	KOG0204	Calcium transporting ATPase	1657.1	Inorganic ion transport and metabolism	K01537|1|0.0e+00|1788.1|vra:106777610|Ca2+-transporting ATPase [EC:3.6.3.8]	NA	GO:0005516//calmodulin binding;GO:0005388//calcium-transporting ATPase activity;GO:0005524//ATP binding	GO:0043231//intracellular membrane-bounded organelle;GO:0016021//integral component of membrane;GO:0005887//integral component of plasma membrane
CL6103.Contig2	74.135	39.2396	41.0663	0	0	0	INF	0.0104982	Down	S90	dipeptidyl peptidase family member 6 [Arachis duranensis]	89.64	4.8e-176	XP_015956358.1	-	-	-	-	At5g36210	383.6	3.5e-106	KOG2100	Dipeptidyl aminopeptidase	383.6	Posttranslational modification, protein turnover, chaperones	-	NA	GO:0008236//serine-type peptidase activity	-
CL10514.Contig2	24.8581	12.4059	14.7855	0	0	0	INF	0.0104491	Down	T115	uncharacterized protein LOC107646104 [Arachis ipaensis]	86.99	2.1e-131	XP_016205785.1	-	-	-	-	-	-	-	-	-	-	-	-	NA	NA	GO:0016021//integral component of membrane
CL1276.Contig1	145.225	99.0301	67.349	0	0	0	INF	0.0100782	Down	S179;T182	probable mitochondrial import inner membrane translocase subunit TIM21 [Arachis duranensis]	94.05	5.0e-141	XP_015940448.1	71.1	2.0e-78	sp|Q1G3L1|TIM21_ARATH	Probable mitochondrial import inner membrane translocase subunit TIM21 OS=Arabidopsis thaliana GN=TIM21 PE=1 SV=1	7296981	79.7	8.2e-15	KOG4836	Uncharacterized conserved protein	79.7	Function unknown	K17796|1|9.5e-142|505.4|adu:107465975|mitochondrial import inner membrane translocase subunit TIM21	GO:0033617//mitochondrial respiratory chain complex IV assembly;GO:0090351//seedling development;GO:0032981//mitochondrial respiratory chain complex I assembly;GO:0030150//protein import into mitochondrial matrix	GO:0003735//structural constituent of ribosome	GO:0005840//ribosome;GO:0016021//integral component of membrane;GO:0005744//mitochondrial inner membrane presequence translocase complex
Unigene43807	197.8	99.173	122.297	0	0	0	INF	0.00935647	Down	S112;T116;S118	RNA demethylase ALKBH5 [Arachis duranensis]	90.78	7.7e-273	XP_015972265.1	-	-	-	-	At2g17970	590.9	2.0e-168	KOG4176	Uncharacterized conserved protein	590.9	Function unknown	K10767|1|8.2e-136|486.5|sind:105178147|mRNA N6-methyladenine demethylase [EC:1.14.11.53]	NA	GO:0008168//methyltransferase activity;GO:0051213//dioxygenase activity;GO:0016491//oxidoreductase activity	GO:0016021//integral component of membrane
CL1683.Contig1	117.16	58.0617	73.8013	0	0	0	INF	0.00932507	Down	S187;S192;S194	uncharacterized protein LOC107488766 isoform X2 [Arachis duranensis]	81.71	0.0e+00	XP_020998152.1	-	-	-	-	-	-	-	-	-	-	-	K05658|1|3.2e-89|332.4|mdm:103423936|ATP-binding cassette, subfamily B (MDR/TAP), member 1 [EC:7.6.2.2]!K14326|2|2.1e-72|276.6|lsv:111904613|regulator of nonsense transcripts 1 [EC:3.6.4.-]!K17964|4|1.1e-28|131.3|dcr:108201053|leucine-rich PPR motif-containing protein, mitochondrial!K01230|5|2.1e-24|117.1|vvi:100242837|mannosyl-oligosaccharide alpha-1,2-mannosidase [EC:3.2.1.113]	NA	GO:0046983//protein dimerization activity;GO:0003677//DNA binding	-
CL2064.Contig1	174.229	152.519	293.884	0	0	0	INF	0.00926129	Down	S176	probable WRKY transcription factor 20 isoform X1 [Arachis duranensis]	92.17	0.0e+00	XP_015938506.1	55.5	1.1e-159	sp|Q93WV0|WRK20_ARATH	Probable WRKY transcription factor 20 OS=Arabidopsis thaliana GN=WRKY20 PE=2 SV=1	-	-	-	-	-	-	-	K18835|1|6.4e-98|360.9|nnu:104605302|WRKY transcription factor 2	GO:0006351//transcription, DNA-templated	GO:0003700//DNA binding transcription factor activity;GO:0043565//sequence-specific DNA binding	GO:0005634//nucleus
NP_190753.2	252.132	120.913	173.487	0	0	0	INF	0.00878796	Down	S512;S514	PREDICTED: calcium-dependent protein kinase 13-like [Brassica napus]	95.64	2.0e-295	XP_013745692.1	77.5	5.3e-248	sp|Q8LPZ7|CDPK3_ORYSJ	Calcium-dependent protein kinase 3 OS=Oryza sativa subsp. japonica GN=CPK3 PE=2 SV=1	#REF!	993	1.9e-289	KOG0032	Ca2+/calmodulin-dependent protein kinase, EF-Hand protein superfamily	993	Signal transduction mechanisms	K13412|1|3.8e-296|1019.2|bna:106448334|calcium-dependent protein kinase [EC:2.7.11.1]	GO:0009738//abscisic acid-activated signaling pathway;GO:0018105//peptidyl-serine phosphorylation;GO:0035556//intracellular signal transduction;GO:0046777//protein autophosphorylation	GO:0004683//calmodulin-dependent protein kinase activity;GO:0009931//calcium-dependent protein serine/threonine kinase activity;GO:0005516//calmodulin binding;GO:0004672//protein kinase activity;GO:0005524//ATP binding;GO:0005509//calcium ion binding	GO:0005737//cytoplasm;GO:0005634//nucleus;GO:0005886//plasma membrane
Unigene41875	85.8032	39.7632	69.8029	0	0	0	INF	0.00848768	Down	S197	uncharacterized protein LOC107631364 [Arachis ipaensis]	88.93	3.2e-146	XP_016190279.1	-	-	-	-	At5g64360	132.5	1.1e-30	KOG0714	Molecular chaperone (DnaJ superfamily)	132.5	Posttranslational modification, protein turnover, chaperones	K09511|1|1.9e-28|129.0|egu:105048670|DnaJ homolog subfamily B member 5!K09566|2|1.8e-10|69.3|nnu:104587445|peptidyl-prolyl isomerase G (cyclophilin G) [EC:5.2.1.8]	-	-	-
Unigene3421	101.202	47.3085	88.9666	0	0	0	INF	0.00832278	Down	S295	coilin isoform X2 [Arachis ipaensis]	84.13	1.1e-170	XP_016180043.1	40.3	1.2e-63	sp|Q8RWK8|COIL_ARATH	Coilin OS=Arabidopsis thaliana GN=COIL PE=1 SV=1	CE08028_2	53.5	8.9e-07	KOG4475	FOG: Immunoglobin and related proteins	53.5	General function prediction only;Inorganic ion transport and metabolism	K13150|1|5.1e-157|556.6|aip:107622597|coilin	-	-	-
CL4931.Contig1	67.2062	31.946	53.7938	0	0	0	INF	0.00769756	Down	S91	V-type proton ATPase subunit E [Arachis duranensis]	96.52	1.6e-119	XP_015955411.1	84.3	2.0e-106	sp|Q9MB46|VATE_CITUN	V-type proton ATPase subunit E OS=Citrus unshiu GN=VATE PE=2 SV=1	At4g11150	346.3	4.0e-95	KOG1664	Vacuolar H+-ATPase V1 sector, subunit E	346.3	Energy production and conversion	K02150|1|3.0e-120|433.7|aip:107630732|V-type H+-transporting ATPase subunit E	GO:0015991//ATP hydrolysis coupled proton transport	GO:0046961//proton-transporting ATPase activity, rotational mechanism	GO:0033178//proton-transporting two-sector ATPase complex, catalytic domain
CL10082.Contig1	60.935	65.5813	31.8113	0	0	0	INF	0.007522	Down	Y100	pre-mRNA-splicing factor ISY1 homolog [Arachis ipaensis]	97.02	2.5e-165	XP_016182099.1	-	-	-	-	At3g18790	490	3.0e-138	KOG3068	mRNA splicing factor	490	RNA processing and modification	K12870|1|4.8e-166|586.3|aip:107624147|pre-mRNA-splicing factor ISY1	GO:0000389//mRNA 3'-splice site recognition;GO:0000350//generation of catalytic spliceosome for second transesterification step	NA	GO:0071020//post-spliceosomal complex;GO:0005829//cytosol;GO:0071012//catalytic step 1 spliceosome;GO:0071014//post-mRNA release spliceosomal complex;GO:0000974//Prp19 complex;GO:0071013//catalytic step 2 spliceosome;GO:0009507//chloroplast
CL3671.Contig1	10.5204	10.9981	5.39754	0	0	0	INF	0.007463	Down	T86	uncharacterized protein LOC107473878 [Arachis duranensis]	85.62	1.6e-70	XP_015948959.1	-	-	-	-	-	-	-	-	-	-	-	-	-	-	-
CL2113.Contig1	509.154	356.919	252.574	0	0	0	INF	0.00746225	Down	S832	uncharacterized protein LOC107458521 isoform X4 [Arachis duranensis]	87.96	0.0e+00	XP_015932213.1	-	-	-	-	At1g16270_2	116.3	2.6e-25	KOG0192	Tyrosine kinase specific for activated (GTP-bound) p21cdc42Hs	116.3	Signal transduction mechanisms	K04422|1|4.4e-34|149.4|han:110867564|mitogen-activated protein kinase kinase kinase 13 [EC:2.7.11.25]	GO:0006468//protein phosphorylation;GO:0035556//intracellular signal transduction	GO:0004871//signal transducer activity;GO:0004672//protein kinase activity;GO:0005524//ATP binding	GO:0005737//cytoplasm
Unigene25691	16.4576	23.9322	11.9906	0	0	0	INF	0.00742592	Down	S78;S81	nuclear speckle splicing regulatory protein 1 [Arachis duranensis]	90.62	5.6e-79	XP_015951874.1	-	-	-	-	At2g27280	94	2.5e-19	KOG2117	Uncharacterized conserved protein	94	Function unknown	K13206|1|1.1e-79|298.5|adu:107476559|coiled-coil domain-containing protein 55	-	-	-
Unigene26457	28.5924	14.458	20.1377	0	0	0	INF	0.00684198	Down	S220;S3;S4	pathogen-related protein [Arachis ipaensis]	89.83	5.4e-123	XP_016165613.1	53.2	3.7e-68	sp|P16273|PRPX_HORVU	Pathogen-related protein OS=Hordeum vulgare PE=2 SV=2	-	-	-	-	-	-	-	-	-	-	-
Unigene11797	315.804	156.931	241.009	0	0	0	INF	0.00658548	Down	T245;S266	14-3-3-like protein D isoform X1 [Arachis duranensis]	96.96	6.7e-141	XP_015933571.1	79.5	3.9e-117	sp|Q96453|1433D_SOYBN	14-3-3-like protein D OS=Glycine max GN=GF14D PE=2 SV=1	At2g42590	394	2.0e-109	KOG0841	Multifunctional chaperone (14-3-3 family)	394	Posttranslational modification, protein turnover, chaperones	K06630|1|1.3e-141|505.0|adu:107459816|14-3-3 protein epsilon	NA	GO:0019904//protein domain specific binding	-
Unigene42207	1.45805	1.09149	0.749551	0	0	0	INF	0.00578518	Down	S189;S198	uncharacterized protein LOC107470776 [Arachis duranensis]	94.61	4.4e-105	XP_015945684.1	-	-	-	-	-	-	-	-	-	-	-	-	NA	GO:0016853//isomerase activity	-
CL3345.Contig4	58.9439	88.488	48.5744	0	0	0	INF	0.00545519	Down	S78;S90	NADP-specific glutamate dehydrogenase isoform X2 [Arachis ipaensis]	97.63	0.0e+00	XP_016170767.1	43.5	4.2e-106	sp|P28998|DHE4_CHLSO	NADP-specific glutamate dehydrogenase (Fragment) OS=Chlorella sorokiniana PE=2 SV=1	At1g51720	1046.2	2.2e-305	KOG2250	Glutamate/leucine/phenylalanine/valine dehydrogenases	1046.2	Amino acid transport and metabolism	K00262|1|0.0e+00|1241.9|aip:107613330|glutamate dehydrogenase (NADP+) [EC:1.4.1.4]	GO:0006520//cellular amino acid metabolic process;GO:0006537//glutamate biosynthetic process	GO:0016491//oxidoreductase activity;GO:0004354//glutamate dehydrogenase (NADP+) activity	GO:0005829//cytosol
CL9868.Contig1	10.1926	19.4885	17.4933	0	0	0	INF	0.00510525	Down	T487;S489	pre-mRNA-processing protein 40A [Arachis ipaensis]	87.45	0.0e+00	XP_016175051.1	47	5.9e-181	sp|B6EUA9|PR40A_ARATH	Pre-mRNA-processing protein 40A OS=Arabidopsis thaliana GN=PRP40A PE=1 SV=1	At1g44910	600.1	4.9e-171	KOG0152	Spliceosomal protein FBP11/Splicing factor PRP40	600.1	RNA processing and modification	K12821|1|0.0e+00|1292.7|aip:107617723|pre-mRNA-processing factor 40	GO:0000398//mRNA splicing, via spliceosome	GO:0003723//RNA binding	GO:0005685//U1 snRNP;GO:0071004//U2-type prespliceosome
Unigene17114	97.3753	53.3224	67.4714	0	0	0	INF	0.0049907	Down	T3;S6	pectinesterase 3 [Arachis duranensis]	93.91	2.4e-52	XP_015948248.1	74.8	1.0e-42	sp|Q43111|PME3_PHAVU	Pectinesterase 3 OS=Phaseolus vulgaris GN=MPE3 PE=2 SV=1	-	-	-	-	-	-	-	K01051|1|4.6e-53|209.5|adu:107473213|pectinesterase [EC:3.1.1.11]	GO:0042545//cell wall modification;GO:0045490//pectin catabolic process	GO:0046910//pectinesterase inhibitor activity;GO:0030599//pectinesterase activity;GO:0045330//aspartyl esterase activity;GO:0004857//enzyme inhibitor activity	GO:0005618//cell wall;GO:0016021//integral component of membrane;GO:0071944//cell periphery;GO:0005576//extracellular region
Unigene42432	183.96	102.573	187.092	0	0	0	INF	0.00466247	Down	S129;S130;T136;S138;S139	uncharacterized protein LOC107638400 [Arachis ipaensis]	79.75	7.7e-63	XP_016197138.1	-	-	-	-	-	-	-	-	-	-	-	-	-	-	-
CL4290.Contig1	12.3242	7.87652	7.24415	0	0	0	INF	0.00461266	Down	S151;Y154;T156;S160;S164;S167;Y168	uncharacterized protein LOC107608687 isoform X2 [Arachis ipaensis]	91.83	5.9e-105	XP_016165880.1	32	4.2e-07	sp|Q53M11|HS219_ORYSJ	21.9 kDa heat shock protein OS=Oryza sativa subsp. japonica GN=HSP21.9 PE=2 SV=1	At1g06460	129	9.2e-30	KOG0710	Molecular chaperone (small heat-shock protein Hsp26/Hsp42)	129	Posttranslational modification, protein turnover, chaperones	K13993|1|1.1e-07|59.7|mpp:MICPUCDRAFT_8574|HSP20 family protein	NA	NA	GO:0005777//peroxisome
Unigene37574	67.9592	40.2796	43.4974	0	0	0	INF	0.00443015	Down	S30;S32	uncharacterized protein At5g39865 [Arachis ipaensis]	92.66	1.7e-138	XP_016181108.1	49.4	1.1e-36	sp|Q9FLE8|Y5986_ARATH	Uncharacterized protein At5g39865 OS=Arabidopsis thaliana GN=At5g39865 PE=2 SV=1	At5g13810	268.1	1.6e-71	KOG2824	Glutaredoxin-related protein	268.1	Posttranslational modification, protein turnover, chaperones	K17479|1|3.3e-139|496.9|aip:107623384|glutaredoxin domain-containing cysteine-rich protein 1	GO:0045454//cell redox homeostasis	GO:0015035//protein disulfide oxidoreductase activity;GO:0009055//electron transfer activity	GO:0005623//cell
Unigene5451	9.51028	5.18788	7.93506	0	0	0	INF	0.00394586	Down	T814;S817	G-type lectin S-receptor-like serine/threonine-protein kinase SD2-2 [Arachis ipaensis]	83.18	0.0e+00	XP_016184920.1	52.6	1.6e-233	sp|Q39203|SD22_ARATH	G-type lectin S-receptor-like serine/threonine-protein kinase SD2-2 OS=Arabidopsis thaliana GN=SD22 PE=1 SV=1	#REF!	262.7	2.2e-69	KOG1187	Serine/threonine protein kinase	262.7	Signal transduction mechanisms	K04733|1|3.9e-144|515.0|dcr:108219031|interleukin-1 receptor-associated kinase 4 [EC:2.7.11.1]	GO:0006468//protein phosphorylation;GO:0048544//recognition of pollen	GO:0004672//protein kinase activity;GO:0030246//carbohydrate binding;GO:0004674//protein serine/threonine kinase activity;GO:0005524//ATP binding	GO:0016021//integral component of membrane;GO:0005886//plasma membrane
CL5926.Contig1	125.954	69.5497	105.219	0	0	0	INF	0.00368576	Down	S285	LOW QUALITY PROTEIN: soluble starch synthase 3, chloroplastic/amyloplastic-like [Arachis duranensis]	86.08	0.0e+00	XP_015941772.1	68	0.0e+00	sp|Q43846|SSY3_SOLTU	Soluble starch synthase 3, chloroplastic/amyloplastic OS=Solanum tuberosum GN=SS3 PE=1 SV=1	-	-	-	-	-	-	-	K00703|1|0.0e+00|1735.3|gmx:100801729|starch synthase [EC:2.4.1.21]	GO:0019252//starch biosynthetic process	GO:0033201//alpha-1,4-glucan synthase activity;GO:0004373//glycogen (starch) synthase activity;GO:2001070//starch binding;GO:0009011//starch synthase activity	GO:0009507//chloroplast
CL5065.Contig5	176.158	145.144	97.9407	0	0	0	INF	0.00355565	Down	T220	endo-1,3;1,4-beta-D-glucanase [Arachis ipaensis]	87.03	8.1e-117	XP_016196573.1	43.2	4.7e-37	sp|Q9ZT66|E134_MAIZE	Endo-1,3;1,4-beta-D-glucanase OS=Zea mays PE=1 SV=1	At3g23600	340.1	3.1e-93	KOG3043	Predicted hydrolase related to dienelactone hydrolase	340.1	General function prediction only	K01061|1|2.1e-87|324.7|cqi:110717935|carboxymethylenebutenolidase [EC:3.1.1.45]	NA	GO:0016787//hydrolase activity	-
CL1452.Contig2	242.075	207.137	138.313	0	0	0	INF	0.00301703	Down	T274	ribokinase isoform X2 [Arachis duranensis]	91.45	5.9e-182	XP_015949022.1	-	-	-	-	At5g43910	355.9	7.8e-98	KOG2947	Carbohydrate kinase	355.9	Carbohydrate transport and metabolism	K01177|1|9.0e-100|366.3|obr:102715792|beta-amylase [EC:3.2.1.2]!K17275|3|2.7e-11|72.4|gmx:100819904|plastin-1!K00852|4|1.6e-08|63.2|cvr:CHLNCDRAFT_140074|ribokinase [EC:2.7.1.15]	NA	GO:0016773//phosphotransferase activity, alcohol group as acceptor;GO:0016301//kinase activity	-
CL6039.Contig1	118.085	69.0762	111.891	0	0	0	INF	0.00294067	Down	Y137;S145	polynucleotide 5'-hydroxyl-kinase NOL9 isoform X1 [Arachis duranensis]	93.37	1.4e-205	XP_015967686.1	62.1	5.8e-132	sp|Q8VYP6|NOL9_ARATH	Polynucleotide 5'-hydroxyl-kinase NOL9 OS=Arabidopsis thaliana GN=At5g11010 PE=2 SV=1	At5g11010	464.9	1.3e-130	KOG2750	Uncharacterized conserved protein similar to ATP/GTP-binding protein	464.9	General function prediction only	K06947|1|2.6e-206|720.3|adu:107491356|polynucleotide 5'-hydroxyl-kinase GRC3/NOL9 [EC:2.7.1.-]	GO:0000448//cleavage in ITS2 between 5.8S rRNA and LSU-rRNA of tricistronic rRNA transcript (SSU-rRNA, 5.8S rRNA, LSU-rRNA)	GO:0016301//kinase activity;GO:0051731//polynucleotide 5'-hydroxyl-kinase activity;GO:0005524//ATP binding	GO:0005634//nucleus
CL5774.Contig3	44.2446	33.261	56.9585	0	0	0	INF	0.00281508	Down	T109	PREDICTED: eukaryotic initiation factor 4A-3-like [Lupinus angustifolius]	95.81	1.4e-220	XP_019439335.1	91.5	1.1e-204	sp|P41380|IF4A3_NICPL	Eukaryotic initiation factor 4A-3 OS=Nicotiana plumbaginifolia PE=2 SV=1	At3g19760	691.4	1.0e-198	KOG0328	Predicted ATP-dependent RNA helicase FAL1, involved in rRNA maturation, DEAD-box superfamily	691.4	Translation, ribosomal structure and biogenesis	K13025|1|2.6e-221|770.4|lang:109345040|ATP-dependent RNA helicase [EC:3.6.4.13]	NA	GO:0004386//helicase activity;GO:0005524//ATP binding;GO:0003676//nucleic acid binding;GO:0003743//translation initiation factor activity	-
CL7490.Contig1	26.6065	20.146	34.3766	0	0	0	INF	0.00277146	Down	S34	probable protein phosphatase 2C 60 [Arachis duranensis]	98.31	5.7e-99	XP_015945456.1	83.1	5.8e-88	sp|Q9SZ53|P2C60_ARATH	Probable protein phosphatase 2C 60 OS=Arabidopsis thaliana GN=At4g31860 PE=2 SV=1	#REF!	321.2	1.1e-87	KOG0698	Serine/threonine protein phosphatase	321.2	Signal transduction mechanisms	K17499|1|1.1e-99|365.2|aip:107623180|protein phosphatase 1G [EC:3.1.3.16]	NA	GO:0046872//metal ion binding;GO:0004722//protein serine/threonine phosphatase activity	GO:0016021//integral component of membrane
Unigene25335	40.5245	67.2232	66.1586	0	0	0	INF	0.00266692	Down	T547;T559;S565	polyadenylate-binding protein 8 [Arachis ipaensis]	98.47	0.0e+00	XP_016179797.1	72.9	3.2e-279	sp|Q9FXA2|PABP8_ARATH	Polyadenylate-binding protein 8 OS=Arabidopsis thaliana GN=PAB8 PE=1 SV=1	At1g49760	956.8	1.8e-278	KOG0123	Polyadenylate-binding protein (RRM superfamily)	956.8	RNA processing and modification;Translation, ribosomal structure and biogenesis	K13126|1|0.0e+00|1287.3|aip:107622431|polyadenylate-binding protein	NA	GO:0003723//RNA binding	GO:0005737//cytoplasm
CL2841.Contig3	105.447	70.2352	118.703	0	0	0	INF	0.0024631	Down	S51	peptidyl-prolyl cis-trans isomerase FKBP12 [Arachis duranensis]	97.32	9.0e-60	XP_015943554.1	89.3	9.1e-57	sp|O04287|FKB12_VICFA	Peptidyl-prolyl cis-trans isomerase FKBP12 OS=Vicia faba GN=FKBP12 PE=1 SV=1	At5g64350	208.4	6.4e-54	KOG0544	FKBP-type peptidyl-prolyl cis-trans isomerase	208.4	Posttranslational modification, protein turnover, chaperones	K01802|1|1.7e-60|234.2|adu:107468722|peptidylprolyl isomerase [EC:5.2.1.8]	GO:0061077//chaperone-mediated protein folding	GO:0005528//FK506 binding;GO:0003755//peptidyl-prolyl cis-trans isomerase activity	GO:0005737//cytoplasm;GO:0005829//cytosol
Unigene18392	10.4106	15.1365	9.67758	0	0	0	INF	0.00235923	Down	T80;S81;S85	calcium load-activated calcium channel [Arachis duranensis]	97.88	1.0e-100	XP_015945141.1	-	-	-	-	At3g12030	315.5	6.2e-86	KOG3312	Predicted membrane protein	315.5	Function unknown	K21891|1|2.0e-101|370.9|adu:107470259|calcium load-activated calcium channel	GO:0032469//endoplasmic reticulum calcium ion homeostasis	GO:0005262//calcium channel activity	GO:0030176//integral component of endoplasmic reticulum membrane
CL1599.Contig1	144.11	98.6172	93.2803	0	0	0	INF	0.00225808	Down	T232;S234	la-related protein 6B isoform X2 [Arachis ipaensis]	92.52	1.0e-250	XP_016205827.1	53.2	3.0e-130	sp|O80567|LRP6B_ARATH	La-related protein 6B OS=Arabidopsis thaliana GN=LARP6B PE=1 SV=2	At2g43970	426	8.1e-119	KOG1855	Predicted RNA-binding protein	426	General function prediction only	K15191|1|1.9e-251|870.5|aip:107646147|La-related protein 7	GO:0006396//RNA processing	GO:0003723//RNA binding	GO:0005634//nucleus;GO:0030529//intracellular ribonucleoprotein complex
CL1019.Contig1	26.6241	41.6769	43.2043	0	0	0	INF	0.00216255	Down	S309	PREDICTED: cysteine synthase-like [Lupinus angustifolius]	89.41	6.5e-159	XP_019427451.1	74.2	1.6e-138	sp|Q43317|CYSK_CITLA	Cysteine synthase OS=Citrullus lanatus PE=1 SV=1	At3g04940	481.1	1.5e-135	KOG1252	Cystathionine beta-synthase and related enzymes	481.1	Amino acid transport and metabolism	K01738|1|1.2e-159|565.1|lang:109335741|cysteine synthase [EC:2.5.1.47]	GO:0006535//cysteine biosynthetic process from serine	GO:0016740//transferase activity;GO:0004124//cysteine synthase activity;GO:0030170//pyridoxal phosphate binding	GO:0005737//cytoplasm
CL6548.Contig2	175.796	108.958	132.523	0	0	0	INF	0.00207124	Down	S93;S95;S98	uncharacterized protein LOC107642902 [Arachis ipaensis]	90.64	4.5e-224	XP_016201891.1	-	-	-	-	-	-	-	-	-	-	-	-	NA	NA	GO:0016021//integral component of membrane
CL314.Contig1	237.719	175.685	283.41	0	0	0	INF	0.00174242	Down	S64	repressor of RNA polymerase III transcription MAF1 homolog [Arachis duranensis]	99.11	7.7e-127	XP_015942111.1	-	-	-	-	At5g13240	325.5	7.1e-89	KOG3104	Mod5 protein sorting/negative effector of RNA Pol III synthesis	325.5	Transcription	K07953|1|7.4e-07|57.0|gra:105802604|GTP-binding protein SAR1 [EC:3.6.5.-]	GO:0006351//transcription, DNA-templated;GO:0016480//negative regulation of transcription from RNA polymerase III promoter	GO:0000994//RNA polymerase III core binding	GO:0005737//cytoplasm;GO:0005634//nucleus
Unigene21646	17.7781	11.894	12.4869	0	0	0	INF	0.00167949	Down	Y19;S20	uncharacterized protein At3g28850-like isoform X1 [Arachis ipaensis]	85.53	6.2e-229	XP_016194260.1	48.7	1.2e-112	sp|Q9LH89|Y3885_ARATH	Uncharacterized protein At3g28850 OS=Arabidopsis thaliana GN=At3g28850 PE=4 SV=1	At3g28850	404.4	2.4e-112	KOG2824	Glutaredoxin-related protein	404.4	Posttranslational modification, protein turnover, chaperones	K17479|1|1.2e-229|798.1|aip:107635321|glutaredoxin domain-containing cysteine-rich protein 1	GO:0045454//cell redox homeostasis	GO:0015035//protein disulfide oxidoreductase activity;GO:0009055//electron transfer activity	GO:0005623//cell
Unigene27945	133.026	84.6628	115.978	0	0	0	INF	0.00142033	Down	S684	zinc finger BED domain-containing protein DAYSLEEPER [Arachis ipaensis]	83.92	0.0e+00	XP_016188996.1	24.2	1.7e-36	sp|Q9M2N5|DSLE_ARATH	Zinc finger BED domain-containing protein DAYSLEEPER OS=Arabidopsis thaliana GN=HAT PE=1 SV=1	At1g18560	811.2	1.4e-234	KOG1121	Tam3-transposase (Ac family)	811.2	Replication, recombination and repair	K14442|1|1.6e-07|60.8|mtr:MTR_5g090430|ATP-dependent RNA helicase DHX36 [EC:3.6.4.13]!K11450|3|3.1e-06|56.6|mcha:111010445|lysine-specific histone demethylase 1A [EC:1.-.-.-]	NA	GO:0046983//protein dimerization activity;GO:0003677//DNA binding	-
CL6640.Contig1	167.176	129.621	109.541	0	0	0	INF	0.00131205	Down	S115	probable E3 ubiquitin-protein ligase RHB1A [Arachis duranensis]	94.56	5.1e-76	XP_015947519.1	55.1	9.1e-38	sp|Q2HIJ8|RHB1A_ARATH	Probable E3 ubiquitin-protein ligase RHB1A OS=Arabidopsis thaliana GN=RHB1A PE=2 SV=1	At5g41350	91.7	1.4e-18	KOG0800	FOG: Predicted E3 ubiquitin ligase	91.7	Posttranslational modification, protein turnover, chaperones	K22378|1|6.2e-60|233.0|lja:Lj1g3v2703880.1|E3 ubiquitin-protein ligase RNF181 [EC:2.3.2.27]	NA	GO:0016874//ligase activity	-
CL4059.Contig1	67.8835	49.7084	46.2994	0	0	0	INF	0.00123078	Down	S10;S13	chorismate mutase 2 isoform X2 [Arachis ipaensis]	91.67	1.0e-130	XP_016162788.1	61.9	2.2e-85	sp|Q9S7H4|CM2_ARATH	Chorismate mutase 2 OS=Arabidopsis thaliana GN=CM2 PE=1 SV=1	At5g10870	313.2	4.3e-85	KOG0795	Chorismate mutase	313.2	Amino acid transport and metabolism	K01850|1|1.9e-131|471.1|aip:107605423|chorismate mutase [EC:5.4.99.5]	GO:0046417//chorismate metabolic process;GO:0009073//aromatic amino acid family biosynthetic process	GO:0004106//chorismate mutase activity	GO:0005737//cytoplasm
CL9985.Contig1	76.612	76.4842	51.4922	0	0	0	INF	0.00122478	Down	T2348;S745;T760	dnaJ homolog subfamily C GRV2 isoform X1 [Arachis ipaensis]	96.76	0.0e+00	XP_016189020.1	76	0.0e+00	sp|F4IVL6|GRV2_ARATH	DnaJ homolog subfamily C GRV2 OS=Arabidopsis thaliana GN=GRV2 PE=1 SV=1	At2g26890	3759.9	0.0e+00	KOG1789	Endocytosis protein RME-8, contains DnaJ domain	3759.9	Intracellular trafficking, secretion, and vesicular transport;Posttranslational modification, protein turnover, chaperones	K09533|1|0.0e+00|4719.5|aip:107630420|DnaJ homolog subfamily C member 13	GO:0006898//receptor-mediated endocytosis;GO:0045022//early endosome to late endosome transport	NA	GO:0005829//cytosol;GO:0010008//endosome membrane
CL10556.Contig1	150.08	124.621	98.231	0	0	0	INF	0.00114806	Down	T468;S472;S473;S474;T477;S287	lysM domain receptor-like kinase 3 [Arachis ipaensis]	90.67	7.0e-283	XP_016196976.1	63.1	2.1e-183	sp|Q6UD73|LYK3_MEDTR	LysM domain receptor-like kinase 3 OS=Medicago truncatula GN=LYK3 PE=1 SV=1	#REF!	211.5	3.7e-54	KOG1187	Serine/threonine protein kinase	211.5	Signal transduction mechanisms	K13429|1|1.3e-283|977.6|aip:107638288|chitin elicitor receptor kinase 1	GO:0006468//protein phosphorylation;GO:0007166//cell surface receptor signaling pathway	GO:0004675//transmembrane receptor protein serine/threonine kinase activity;GO:0004674//protein serine/threonine kinase activity;GO:0005524//ATP binding	GO:0016021//integral component of membrane;GO:0005886//plasma membrane
CL11670.Contig1	44.3094	44.837	62.2512	0	0	0	INF	0.00102208	Down	S205;S207;S208;S381;T386	probable helicase senataxin isoform X2 [Arachis duranensis]	94.3	0.0e+00	XP_015947905.1	44	9.5e-63	sp|B6SFA4|MAA3_ARATH	Probable helicase MAGATAMA 3 OS=Arabidopsis thaliana GN=MAA3 PE=2 SV=1	At4g30100	1581.6	0.0e+00	KOG1801	tRNA-splicing endonuclease positive effector (SEN1)	1581.6	RNA processing and modification	K10706|1|0.0e+00|2591.6|adu:107472898|senataxin [EC:3.6.4.-]	-	-	-
CL3212.Contig8	148.688	104.3	112.169	0	0	0	INF	0.000880439	Down	S87	casein kinase II subunit alpha-2 isoform X1 [Arachis duranensis]	98.82	4.2e-198	XP_015963854.1	94.6	1.1e-190	sp|B6F107|HD6_ORYSJ	Casein kinase II subunit alpha-2 OS=Oryza sativa subsp. japonica GN=HD6 PE=3 SV=1	At3g50000	662.9	3.6e-190	KOG0668	Casein kinase II, alpha subunit	662.9	Signal transduction mechanisms;Cell cycle control, cell division, chromosome partitioning;Transcription	K03097|1|7.8e-199|695.7|adu:107487672|casein kinase II subunit alpha [EC:2.7.11.1]	NA	GO:0004674//protein serine/threonine kinase activity;GO:0005524//ATP binding	-
CL9871.Contig1	98.0756	109.167	74.0546	0	0	0	INF	0.000826629	Down	S260;S262	probable splicing factor 3A subunit 1 [Arachis duranensis]	97.06	0.0e+00	XP_015941921.1	67.6	1.2e-310	sp|Q8RXF1|SF3A1_ARATH	Probable splicing factor 3A subunit 1 OS=Arabidopsis thaliana GN=At1g14650 PE=1 SV=2	At1g14650	1063.1	2.3e-310	KOG0007	Splicing factor 3a, subunit 1	1063.1	RNA processing and modification	K12825|1|0.0e+00|1617.1|adu:107467363|splicing factor 3A subunit 1	GO:0000381//regulation of alternative mRNA splicing, via spliceosome;GO:0000389//mRNA 3'-splice site recognition;GO:0006396//RNA processing	GO:0003723//RNA binding	GO:0071013//catalytic step 2 spliceosome;GO:0071004//U2-type prespliceosome;GO:0005686//U2 snRNP
CL3161.Contig1	91.9532	63.4395	73.5543	0	0	0	INF	0.000793937	Down	S141;S143;S340	uncharacterized protein LOC107612855 isoform X1 [Arachis ipaensis]	95.65	0.0e+00	XP_016170097.1	-	-	-	-	-	-	-	-	-	-	-	K15501|1|2.1e-06|57.8|lsv:111892603|serine/threonine-protein phosphatase 6 regulatory subunit 3	GO:0010118//stomatal movement	GO:0005544//calcium-dependent phospholipid binding;GO:0005509//calcium ion binding	GO:0005737//cytoplasm;GO:0005886//plasma membrane;GO:0009506//plasmodesma
CL2875.Contig1	204.868	179.602	141.101	0	0	0	INF	0.000699498	Down	S187;S188;S189	isoamylase 2, chloroplastic [Arachis ipaensis]	85.57	0.0e+00	XP_016204854.1	56.4	1.2e-268	sp|Q8L735|ISOA2_ARATH	Isoamylase 2, chloroplastic OS=Arabidopsis thaliana GN=ISA2 PE=1 SV=2	At1g03310	923.7	2.4e-268	KOG0470	1,4-alpha-glucan branching enzyme/starch branching enzyme II	923.7	Carbohydrate transport and metabolism	K01214|1|0.0e+00|1508.0|aip:107645358|isoamylase [EC:3.2.1.68]	GO:0005975//carbohydrate metabolic process;GO:0005983//starch catabolic process;GO:0010021//amylopectin biosynthetic process	GO:0019156//isoamylase activity;GO:0004553//hydrolase activity, hydrolyzing O-glycosyl compounds	GO:0043033//isoamylase complex;GO:0009507//chloroplast
CL2168.Contig1	34.8528	28.0947	40.5973	0	0	0	INF	0.000670787	Down	S116;S117	delta-1-pyrroline-5-carboxylate synthase isoform X2 [Arachis ipaensis]	96.55	0.0e+00	XP_016198383.1	75.1	0.0e+00	sp|O65361|P5CS_MESCR	Delta-1-pyrroline-5-carboxylate synthase OS=Mesembryanthemum crystallinum GN=P5CS PE=2 SV=1	At2g39800_2	619	1.1e-176	KOG4165	Gamma-glutamyl phosphate reductase	619	Amino acid transport and metabolism	K12657|1|0.0e+00|1425.2|adu:107484570|delta-1-pyrroline-5-carboxylate synthetase [EC:2.7.2.11 1.2.1.41]	GO:0055129//L-proline biosynthetic process	GO:0004349//glutamate 5-kinase activity;GO:0005524//ATP binding;GO:0004350//glutamate-5-semialdehyde dehydrogenase activity	GO:0005737//cytoplasm
CL977.Contig5	324.866	228.895	261.776	0	0	0	INF	0.000643947	Down	T75	protein-tyrosine-phosphatase PTP1 isoform X1 [Arachis ipaensis]	92.9	1.7e-91	XP_020966385.1	54.3	1.7e-45	sp|O82656|PTP1_ARATH	Protein-tyrosine-phosphatase PTP1 OS=Arabidopsis thaliana GN=PTP1 PE=1 SV=1	#REF!	180.3	3.4e-45	KOG0789	Protein tyrosine phosphatase	180.3	Signal transduction mechanisms	K18038|1|1.8e-68|261.5|vra:106769622|tyrosine-protein phosphatase non-receptor type 9 [EC:3.1.3.48]!K18039|5|8.3e-61|236.1|dzi:111315763|tyrosine-protein phosphatase non-receptor type 20 [EC:3.1.3.48]	NA	GO:0004725//protein tyrosine phosphatase activity	-
Unigene10050	362.118	258.795	295.798	0	0	0	INF	0.000538673	Down	T43;S44	uncharacterized protein At5g64816 [Arachis ipaensis]	96.8	4.2e-66	XP_016176092.1	83.2	3.1e-61	sp|Q8L8Q8|Y5486_ARATH	Uncharacterized protein At5g64816 OS=Arabidopsis thaliana GN=At5g64816 PE=2 SV=1	-	-	-	-	-	-	-	K02183|1|4.4e-25|116.7|apro:F751_0028|calmodulin	NA	NA	GO:0016021//integral component of membrane
CL859.Contig6	142.402	199.707	175.769	0	0	0	INF	0.000484824	Down	Y266;S273	uncharacterized oxidoreductase At1g06690, chloroplastic [Arachis duranensis]	94.07	2.0e-196	XP_015958397.1	75.9	2.3e-157	sp|Q94A68|Y1669_ARATH	Uncharacterized oxidoreductase At1g06690, chloroplastic OS=Arabidopsis thaliana GN=At1g06690 PE=1 SV=1	At1g06690	511.1	1.5e-144	KOG1575	Voltage-gated shaker-like K+ channel, subunit beta/KCNAB	511.1	Energy production and conversion	K05275|1|6.6e-69|263.8|ppp:112279415|pyridoxine 4-dehydrogenase [EC:1.1.1.65]	NA	GO:0016491//oxidoreductase activity	GO:0009535//chloroplast thylakoid membrane;GO:0009941//chloroplast envelope;GO:0010287//plastoglobule
CL5137.Contig1	40.0873	36.033	49.4971	0	0	0	INF	0.000465166	Down	T58;S59;S215	ABC transporter I family member 6, chloroplastic [Arachis duranensis]	95.93	9.1e-158	XP_015954939.1	74.5	3.0e-105	sp|Q9CAF5|AB6I_ARATH	ABC transporter I family member 6, chloroplastic OS=Arabidopsis thaliana GN=ABCI6 PE=1 SV=1	#REF!	68.6	2.2e-11	KOG0061	Transporter, ABC superfamily (Breast cancer resistance protein)	68.6	Secondary metabolites biosynthesis, transport and catabolism	K09013|1|1.7e-158|561.2|adu:107479308|Fe-S cluster assembly ATP-binding protein	GO:0006810//transport	GO:0015417//polyamine-transporting ATPase activity;GO:0016887//ATPase activity;GO:0005524//ATP binding	-
CL9026.Contig1	91.0247	123.382	121.291	0	0	0	INF	0.000431749	Down	S127;S129;S130	uncharacterized protein LOC107615120 [Arachis ipaensis]	90.72	1.2e-193	XP_016172719.1	-	-	-	-	-	-	-	-	-	-	-	-	GO:1904659//glucose transmembrane transport	-	-
CL7041.Contig2	11.3905	10.9834	8.39839	0	0	0	INF	0.000395405	Down	S265	putative lactoylglutathione lyase [Arachis duranensis]	97.21	9.4e-162	XP_015959074.1	83.2	1.7e-139	sp|O65398|GLX1_ARATH	Lactoylglutathione lyase GLX1 OS=Arabidopsis thaliana GN=GLX1 PE=1 SV=1	At1g11840	493	3.3e-139	KOG2943	Predicted glyoxalase	493	Carbohydrate transport and metabolism	K01759|1|1.8e-162|574.3|adu:107482991|lactoylglutathione lyase [EC:4.4.1.5]	NA	GO:0046872//metal ion binding;GO:0004462//lactoylglutathione lyase activity	-
Unigene25490	34.2762	29.5221	40.1798	0	0	0	INF	0.000356418	Down	T217;S229;S199;T203	glutamate-1-semialdehyde 2,1-aminomutase, chloroplastic [Arachis duranensis]	94.86	8.2e-256	XP_015952068.1	88.2	1.2e-238	sp|P45621|GSA_SOYBN	Glutamate-1-semialdehyde 2,1-aminomutase, chloroplastic OS=Glycine max GN=GSA1 PE=2 SV=1	At3g48730	754.6	1.0e-217	KOG1401	Acetylornithine aminotransferase	754.6	Amino acid transport and metabolism	K01845|1|2.0e-256|887.1|aip:107628936|glutamate-1-semialdehyde 2,1-aminomutase [EC:5.4.3.8]	GO:0015995//chlorophyll biosynthetic process;GO:0006782//protoporphyrinogen IX biosynthetic process;GO:0033014//tetrapyrrole biosynthetic process	GO:0042286//glutamate-1-semialdehyde 2,1-aminomutase activity;GO:0008483//transaminase activity;GO:0030170//pyridoxal phosphate binding	GO:0009507//chloroplast
CL10780.Contig1	112.343	128.519	96.3207	0	0	0	INF	0.000268277	Down	S102;Y111	coiled-coil domain-containing protein 25 [Arachis duranensis]	98.6	1.1e-117	XP_015945725.1	-	-	-	-	At5g11500	388.3	8.6e-108	KOG3272	Predicted coiled-coil protein	388.3	General function prediction only	-	-	-	-
CL1097.Contig1	51.0945	67.2359	56.7942	0	0	0	INF	0.000246912	Down	T175;S177;T184	E3 ubiquitin ligase PQT3-like isoform X1 [Arachis ipaensis]	92.01	3.5e-221	XP_020974992.1	54.2	8.6e-108	sp|B9DFV2|PQT3L_ARATH	E3 ubiquitin ligase PQT3-like OS=Arabidopsis thaliana GN=At5g47430 PE=1 SV=1	At4g17410	367.9	2.4e-101	KOG0314	Predicted E3 ubiquitin ligase	367.9	Posttranslational modification, protein turnover, chaperones	K10624|1|6.5e-222|772.3|aip:107631148|E3 ubiquitin-protein ligase RBBP6 [EC:2.3.2.27]	-	-	-
CL8334.Contig1	8.84982	6.7952	7.42402	0	0	0	INF	0.000224757	Down	S47	NAD(P)H-quinone oxidoreductase subunit O, chloroplastic [Arachis ipaensis]	91.93	2.6e-79	XP_016181346.1	69.2	6.1e-49	sp|Q9S829|NDHO_ARATH	NAD(P)H-quinone oxidoreductase subunit O, chloroplastic OS=Arabidopsis thaliana GN=ndhO PE=2 SV=1	-	-	-	-	-	-	-	K17065|1|3.2e-39|164.1|smo:SELMODRAFT_437242|dynamin 1-like protein [EC:3.6.5.5]	NA	GO:0016655//oxidoreductase activity, acting on NAD(P)H, quinone or similar compound as acceptor	GO:0005886//plasma membrane
CL7684.Contig1	90.7814	109.513	118.636	0	0	0	INF	0.000204094	Down	S64;S62;S66;S68	phosphatidylinositol/phosphatidylcholine transfer protein SFH6 [Arachis ipaensis]	87.94	0.0e+00	XP_016167660.1	59.6	7.2e-204	sp|F4JVA6|SFH6_ARATH	Phosphatidylinositol/phosphatidylcholine transfer protein SFH6 OS=Arabidopsis thaliana GN=SFH6 PE=2 SV=1	At4g39170	674.5	1.7e-193	KOG1471	Phosphatidylinositol transfer protein SEC14 and related proteins	674.5	Lipid transport and metabolism	K02433|1|8.5e-53|211.1|apro:F751_6020|aspartyl-tRNA(Asn)/glutamyl-tRNA(Gln) amidotransferase subunit A [EC:6.3.5.6 6.3.5.7]!K19996|2|3.7e-16|89.4|adu:107480148|phosphatidylinositol transfer protein SFH5	NA	GO:0005215//transporter activity	GO:0016021//integral component of membrane;GO:0005622//intracellular
Unigene27816	255.67	301.256	232.45	0	0	0	INF	0.00020082	Down	S280;S268	transcription factor MYBC1 [Arachis ipaensis]	96.95	1.4e-188	XP_016181526.1	63.8	2.2e-66	sp|O22210|MYBC1_ARATH	Transcription factor MYBC1 OS=Arabidopsis thaliana GN=MYBC1 PE=1 SV=1	At3g16857	102.1	1.9e-21	KOG1601	GATA-4/5/6 transcription factors	102.1	Transcription	K14491|1|8.9e-25|117.1|mng:MNEG_5232|two-component response regulator ARR-B family	GO:0006355//regulation of transcription, DNA-templated;GO:0006351//transcription, DNA-templated	GO:0003700//DNA binding transcription factor activity;GO:0003677//DNA binding	GO:0005634//nucleus
CL7437.Contig2	101.541	83.5423	80.329	0	0	0	INF	0.000179206	Down	T87;S88;S91	homeobox protein knotted-1-like 4 isoform X1 [Arachis duranensis]	96.15	6.3e-203	XP_015932448.1	76.7	2.1e-126	sp|O22300|LET12_SOLLC	Homeobox protein knotted-1-like LET12 OS=Solanum lycopersicum GN=LET12 PE=2 SV=1	At5g11060	444.5	1.7e-124	KOG0773	Transcription factor MEIS1 and related HOX domain proteins	444.5	Transcription	K15613|1|1.2e-203|711.4|adu:107458758|homeobox protein Meis1!K16670|3|2.9e-149|530.8|lang:109361987|homeobox protein Meis2	GO:0006355//regulation of transcription, DNA-templated	GO:0003677//DNA binding	GO:0005634//nucleus
CL4190.Contig1	61.4122	53.5584	47.7776	0	0	0	INF	0.000163021	Down	S67	protein DETOXIFICATION 46, chloroplastic [Arachis ipaensis]	93.35	1.6e-284	XP_016186942.1	61.7	2.9e-185	sp|Q8W4G3|DTX46_ARATH	Protein DETOXIFICATION 46, chloroplastic OS=Arabidopsis thaliana GN=DTX46 PE=2 SV=1	At4g39030	490.7	3.1e-138	KOG1347	Uncharacterized membrane protein, predicted efflux pump	490.7	General function prediction only	K20456|1|2.5e-16|89.7|smo:SELMODRAFT_417928|oxysterol-binding protein 1	NA	GO:0015297//antiporter activity;GO:0015238//drug transmembrane transporter activity	GO:0016021//integral component of membrane
CL2740.Contig2	47.0962	37.8685	46.8837	0	0	0	INF	0.00013327	Down	S628;S635	zeaxanthin epoxidase, chloroplastic [Arachis ipaensis]	93.25	0.0e+00	XP_016185162.1	76	1.1e-290	sp|O81360|ABA2_PRUAR	Zeaxanthin epoxidase, chloroplastic OS=Prunus armeniaca PE=2 SV=1	At5g67030	939.5	3.1e-273	KOG2614	Kynurenine 3-monooxygenase and related flavoprotein monooxygenases	939.5	Energy production and conversion;General function prediction only	K09838|1|0.0e+00|1245.7|aip:107626771|zeaxanthin epoxidase [EC:1.14.15.21]	GO:0009688//abscisic acid biosynthetic process	GO:0009540//zeaxanthin epoxidase [overall] activity;GO:0071949//FAD binding	GO:0016021//integral component of membrane;GO:0016020//membrane;GO:0009507//chloroplast
Unigene18015	2.18236	1.84024	1.78313	0	0	0	INF	0.000100486	Down	S187;S191;Y194;S196;S123;S129	uncharacterized protein At5g39570 [Arachis duranensis]	81.23	5.7e-120	XP_015946107.1	50	1.2e-61	sp|Q9FKA5|Y5957_ARATH	Uncharacterized protein At5g39570 OS=Arabidopsis thaliana GN=At5g39570 PE=1 SV=1	Hs4826734	84	3.9e-16	KOG1995	Conserved Zn-finger protein	84	General function prediction only	K04733|1|4.6e-47|190.7|mesc:110626604|interleukin-1 receptor-associated kinase 4 [EC:2.7.11.1]!K16251|4|8.5e-17|90.1|spen:107003054|DNA-directed RNA polymerase V subunit 1 [EC:2.7.7.6]	-	-	-
Unigene38592	29.0962	27.4407	23.3998	0	0	0	INF	9.49412e-05	Down	T46;S48;S54	uncharacterized protein LOC107492624 [Arachis duranensis]	90.36	7.1e-250	XP_015969148.1	-	-	-	-	-	-	-	-	-	-	-	-	NA	GO:0008168//methyltransferase activity	GO:0016021//integral component of membrane;GO:0005840//ribosome
Unigene43261	13.5692	14.0702	16.5507	0	0	0	INF	8.96421e-05	Down	S146;S148;S149	tRNA threonylcarbamoyladenosine dehydratase 2 isoform X1 [Arachis ipaensis]	96.51	2.7e-254	XP_016167066.1	33.6	6.9e-13	sp|Q9ZNW0|MOCS3_ARATH	Adenylyltransferase and sulfurtransferase MOCS3 OS=Arabidopsis thaliana GN=MOCS3 PE=2 SV=1	At5g37530	672.5	5.1e-193	KOG2018	Predicted dinucleotide-utilizing enzyme involved in molybdopterin and thiamine biosynthesis	672.5	Posttranslational modification, protein turnover, chaperones	K22132|1|2.5e-230|800.4|gmx:100815445|tRNA threonylcarbamoyladenosine dehydratase	GO:0061504//cyclic threonylcarbamoyladenosine biosynthetic process	GO:0061503//tRNA threonylcarbamoyladenosine dehydratase;GO:0008641//ubiquitin-like modifier activating enzyme activity	GO:0016021//integral component of membrane
CL11466.Contig1	39.4761	31.9246	37.0049	0	0	0	INF	8.37944e-05	Down	S164	thioredoxin M-type, chloroplastic [Arachis duranensis]	90.76	4.7e-90	XP_015934440.1	57.3	4.5e-53	sp|P07591|TRXM_SPIOL	Thioredoxin M-type, chloroplastic OS=Spinacia oleracea PE=1 SV=2	At4g03520	157.1	2.8e-38	KOG0910	Thioredoxin-like protein	157.1	Posttranslational modification, protein turnover, chaperones	K03671|1|8.9e-91|335.5|adu:107460586|thioredoxin 1	GO:0045454//cell redox homeostasis;GO:0042744//hydrogen peroxide catabolic process;GO:0006662//glycerol ether metabolic process;GO:0034599//cellular response to oxidative stress;GO:0009657//plastid organization	GO:0047134//protein-disulfide reductase activity;GO:0016671//oxidoreductase activity, acting on a sulfur group of donors, disulfide as acceptor;GO:0004791//thioredoxin-disulfide reductase activity;GO:0015035//protein disulfide oxidoreductase activity	GO:0005737//cytoplasm;GO:0005623//cell;GO:0009507//chloroplast
Unigene33166	13.0883	11.232	12.1572	0	0	0	INF	2.23448e-05	Down	S140;S258;S260;T263	probable transcription factor At1g11510 isoform X1 [Arachis ipaensis]	63.61	6.5e-129	XP_016176119.1	27.9	1.4e-35	sp|Q94IK2|STK_SOLTU	STOREKEEPER protein OS=Solanum tuberosum GN=STK PE=2 SV=1	CE17314	79.3	1.6e-14	KOG1015	Transcription regulator XNP/ATRX, DEAD-box superfamily	79.3	Transcription	K11294|1|2.3e-11|72.8|nto:104117803|nucleolin	GO:0006355//regulation of transcription, DNA-templated	GO:0003677//DNA binding	-
CL8532.Contig1	50.2889	58.1991	56.4099	0	0	0	INF	2.13525e-05	Down	S105	uncharacterized protein LOC107459804 [Arachis duranensis]	92.47	1.3e-271	XP_015933557.1	-	-	-	-	At3g15940	593.6	3.5e-169	KOG0853	Glycosyltransferase	593.6	Cell wall/membrane/envelope biogenesis	-	NA	GO:0016740//transferase activity;GO:0016757//transferase activity, transferring glycosyl groups	GO:0016021//integral component of membrane
CL6608.Contig1	59.8958	67.7262	66.4343	0	0	0	INF	1.17155e-05	Down	S354;S4;S8	tubulin-folding cofactor E isoform X2 [Arachis duranensis]	91.46	7.7e-210	XP_015937075.1	63.9	4.8e-140	sp|Q8GRL7|TBCE_ARATH	Tubulin-folding cofactor E OS=Arabidopsis thaliana GN=TFCE PE=2 SV=1	At1g71440	306.2	8.1e-83	KOG2982	Uncharacterized conserved protein	306.2	Function unknown	K21768|1|1.4e-210|734.6|adu:107462917|tubulin-specific chaperone E	-	-	-
Unigene8572	193	173.477	172.512	0	0	0	INF	1.13226e-05	Down	Y227;S228	glyoxylate/succinic semialdehyde reductase 1 [Arachis ipaensis]	97.58	5.4e-157	XP_016180333.1	83.5	5.3e-133	sp|Q9LSV0|GLYR1_ARATH	Glyoxylate/succinic semialdehyde reductase 1 OS=Arabidopsis thaliana GN=GLYR1 PE=1 SV=1	At3g25530	471.5	1.0e-132	KOG0409	Predicted dehydrogenase	471.5	General function prediction only	K18121|1|1.0e-157|558.5|aip:107622804|glyoxylate/succinic semialdehyde reductase [EC:1.1.1.79 1.1.1.-]	NA	GO:0051287//NAD binding;GO:0004616//phosphogluconate dehydrogenase (decarboxylating) activity	-
CL2692.Contig6	37.4656	41.5296	41.5719	0	0	0	INF	7.84895e-06	Down	S129	putative 12-oxophytodienoate reductase 11 [Arachis ipaensis]	90.08	4.7e-198	XP_016202301.2	74.2	6.2e-163	sp|Q8LAH7|OPR1_ARATH	12-oxophytodienoate reductase 1 OS=Arabidopsis thaliana GN=OPR1 PE=1 SV=2	At1g76680	571.2	1.2e-162	KOG0134	NADH:flavin oxidoreductase/12-oxophytodienoate reductase	571.2	Energy production and conversion;General function prediction only	K05894|1|8.8e-199|695.3|aip:107643224|12-oxophytodienoic acid reductase [EC:1.3.1.42]	GO:0055114//oxidation-reduction process	GO:0016491//oxidoreductase activity;GO:0010181//FMN binding	GO:0005622//intracellular
CL11751.Contig3	71.4958	64.3025	66.7534	0	0	0	INF	5.70059e-06	Down	T29	dormancy-associated protein homolog 3 isoform X2 [Arachis duranensis]	96.77	4.3e-63	XP_015968635.1	70.6	2.0e-41	sp|Q8LD26|DRMH3_ARATH	Dormancy-associated protein homolog 3 OS=Arabidopsis thaliana GN=At1g56220 PE=1 SV=1	-	-	-	-	-	-	-	-	-	-	-
CL1815.Contig4	71.3699	72.4306	68.4474	0	0	0	INF	4.80927e-07	Down	S983;S987	coatomer subunit alpha-2 [Arachis ipaensis]	98.52	0.0e+00	XP_016186951.1	83.5	0.0e+00	sp|Q94A40|COPA1_ARATH	Coatomer subunit alpha-1 OS=Arabidopsis thaliana GN=At1g62020 PE=2 SV=2	At1g62020	2100.5	0.0e+00	KOG0292	Vesicle coat complex COPI, alpha subunit	2100.5	Intracellular trafficking, secretion, and vesicular transport	K05236|1|0.0e+00|2416.0|aip:107628851|coatomer subunit alpha	GO:0006891//intra-Golgi vesicle-mediated transport;GO:0006890//retrograde vesicle-mediated transport, Golgi to ER;GO:0006888//ER to Golgi vesicle-mediated transport;GO:0016192//vesicle-mediated transport;GO:0006886//intracellular protein transport	GO:0005198//structural molecule activity	GO:0000139//Golgi membrane;GO:0030126//COPI vesicle coat
