# Supplementary material for: E3‐Ubiquitin Ligase SgATL31 Promotes Anthracnose Resistance in Stylosanthes by Modulating ROS Burst and Antioxidant Defence: A Proteomic and Functional Study
Source: Mol Plant Pathol. 2025 Jul 7;26(7):e70122. doi: 10.1111/mpp.70122 (PMC12234378; doi:10.1111/mpp.70122)
Supplement: Supplementary file 6 — Table S6. DPPs between 96 hpi and 0 hpi identified in RY2. [file MPP-26-e70122-s008.xlsx]

## Sheet: Table S6
Protein_ID	P_0_4	P_0_5	P_0_6	P_4_10	P_4_11	P_4_12	P_4 vs P_0 Fold change	P_4 vs P_0 Pvalue	P_4 vs P_0 UP.DOWN	PhosLocation_Protein	Nr_Description	Nr_Identity	Nr_E-value	Nr_Accession	Swissprot Identity	Swissprot E-value	Swissprot Accession	Swissprot Description	Protein_or_Domain	KOG Score	KOG E-value	KOG ID	KOG Function-Description	KOG Code	KOG Function-Categories	KEGG(ko_id|rank|evalue|score|db_id|ko_definition)	GO Biological_Process	GO Molecular_Function	GO Cellular_Component
Unigene12943	0	0	0	31.8146	92.0198	39.4786	INF	0.0451434	Up	S154;S155;Y161;S70;S72;Y77	BSD domain-containing protein 1 [Arachis duranensis]	87.5	1.7e-131	XP_015969379.1	-	-	-	-	At1g03350	299.7	5.1e-81	KOG2690	Uncharacterized conserved protein, contains BSD domain	299.7	Function unknown	-	-	-	-
Unigene30741	0	0	0	458.45	153.933	236.512	INF	0.0357979	Up	S122	uncharacterized protein LOC107461171 [Arachis duranensis]	80.95	1.9e-66	XP_015935124.1	-	-	-	-	-	-	-	-	-	-	-	-	-	-	-
CL201.Contig1	0	0	0	316.305	141.818	122.031	INF	0.0350838	Up	S300;S301;S191	MATH domain-containing protein At5g43560 isoform X3 [Arachis ipaensis]	89.32	0.0e+00	XP_020968259.1	35.8	3.0e-67	sp|Q8RY18|Y5436_ARATH	MATH domain-containing protein At5g43560 OS=Arabidopsis thaliana GN=At5g43560 PE=1 SV=1	-	-	-	-	-	-	-	K01051|1|3.6e-06|56.2|dcr:108226035|pectinesterase [EC:3.1.1.11]	-	-	-
Unigene23000	0	0	0	7.76695	15.6713	24.8137	INF	0.0309173	Up	T56;T370;T376	1-aminocyclopropane-1-carboxylate oxidase homolog 4 [Arachis ipaensis]	91.9	2.2e-209	XP_016169845.1	48.3	1.4e-88	sp|Q94A78|ACCH4_ARATH	1-aminocyclopropane-1-carboxylate oxidase homolog 4 OS=Arabidopsis thaliana GN=At1g03400 PE=2 SV=1	At1g03400	324.3	2.8e-88	KOG0143	Iron/ascorbate family oxidoreductases	324.3	Secondary metabolites biosynthesis, transport and catabolism;General function prediction only	K13229|1|4.0e-88|327.8|ats:109766943|2,4-dihydroxy-1,4-benzoxazin-3-one-glucoside dioxygenase [EC:1.14.11.59]!K06892|5|7.1e-61|237.3|eus:EUTSA_v10021003mg|feruloyl-CoA ortho-hydroxylase [EC:1.14.11.-]	NA	GO:0046872//metal ion binding;GO:0003676//nucleic acid binding;GO:0016491//oxidoreductase activity	-
Unigene27509	0	0	0	364.766	117.372	221.08	INF	0.0308462	Up	S16;S25	CASP-like protein 4B4 [Arachis ipaensis]	77.49	2.4e-76	XP_016184031.1	47.5	1.7e-50	sp|Q5W6M3|CSPLG_ORYSJ	CASP-like protein 4B4 OS=Oryza sativa subsp. japonica GN=Os05g0344400 PE=3 SV=1	-	-	-	-	-	-	-	-	NA	GO:0051536//iron-sulfur cluster binding	GO:0016021//integral component of membrane;GO:0005886//plasma membrane
Unigene1543	0	0	0	1257.75	678.305	449.914	INF	0.0297122	Up	T508	uncharacterized protein LOC107468469 [Arachis duranensis]	86.3	0.0e+00	XP_015943262.1	49	6.4e-227	sp|Q9SXB8|Y1133_ARATH	G-type lectin S-receptor-like serine/threonine-protein kinase At1g11330 OS=Arabidopsis thaliana GN=At1g11330 PE=2 SV=3	At4g23240	341.7	3.7e-93	KOG1187	Serine/threonine protein kinase	341.7	Signal transduction mechanisms	K04733|1|3.0e-250|867.5|vra:111240509|interleukin-1 receptor-associated kinase 4 [EC:2.7.11.1]	GO:0048544//recognition of pollen	GO:0004674//protein serine/threonine kinase activity;GO:0030246//carbohydrate binding;GO:0005524//ATP binding	GO:0016021//integral component of membrane
Unigene14752	0	0	0	133.15	48.4331	72.5132	INF	0.0282884	Up	T84;S89	uncharacterized protein At1g76070 [Arachis duranensis]	82.88	2.9e-131	XP_015969805.1	34.8	3.0e-40	sp|Q9SGS5|Y1607_ARATH	Uncharacterized protein At1g76070 OS=Arabidopsis thaliana GN=At1g76070 PE=1 SV=1	-	-	-	-	-	-	-	-	-	-	-
CL6723.Contig1	0	0	0	3.99572	2.88603	7.61155	INF	0.0276238	Up	S189;T200;S186	E3 ubiquitin-protein ligase Hakai isoform X1 [Arachis duranensis]	94.97	2.1e-253	XP_015960849.1	-	-	-	-	At5g01160	337.8	2.7e-92	KOG2932	E3 ubiquitin ligase involved in ubiquitination of E-cadherin complex	337.8	Posttranslational modification, protein turnover, chaperones	K15685|1|3.9e-254|879.4|adu:107484823|E3 ubiquitin-protein ligase Hakai [EC:2.3.2.27]	GO:0030155//regulation of cell adhesion	GO:0061630//ubiquitin protein ligase activity;GO:0016874//ligase activity;GO:0003676//nucleic acid binding	-
CL3504.Contig1	0	0	0	5.59661	4.57066	11.1964	INF	0.025851	Up	S444;S446;T447;S451;S457;S459	alpha-aminoadipic semialdehyde synthase [Arachis duranensis]	92.77	0.0e+00	XP_015972534.1	69.7	0.0e+00	sp|Q9SMZ4|AASS_ARATH	Alpha-aminoadipic semialdehyde synthase OS=Arabidopsis thaliana GN=LKR/SDH PE=1 SV=1	At4g33150	1474.1	0.0e+00	KOG0172	Lysine-ketoglutarate reductase/saccharopine dehydrogenase	1474.1	Amino acid transport and metabolism	K14157|1|0.0e+00|1956.8|aip:107638430|alpha-aminoadipic semialdehyde synthase [EC:1.5.1.8 1.5.1.9]	GO:0019878//lysine biosynthetic process via aminoadipic acid;GO:0006091//generation of precursor metabolites and energy	GO:0004753//saccharopine dehydrogenase activity;GO:0016491//oxidoreductase activity	GO:0005737//cytoplasm;GO:0016021//integral component of membrane
CL3647.Contig1	0	0	0	128.769	48.4936	76.8762	INF	0.0226683	Up	T247;S248	U-box domain-containing protein 35 isoform X1 [Arachis ipaensis]	91.3	0.0e+00	XP_016180832.1	49.2	5.1e-218	sp|Q9FKG6|PUB52_ARATH	U-box domain-containing protein 52 OS=Arabidopsis thaliana GN=PUB52 PE=2 SV=1	At5g12000	441	4.2e-123	KOG1187	Serine/threonine protein kinase	441	Signal transduction mechanisms	K04733|1|1.0e-178|629.8|cpep:111786684|interleukin-1 receptor-associated kinase 4 [EC:2.7.11.1]!K17609|3|1.3e-125|453.4|eus:EUTSA_v10026931mg|nucleoredoxin [EC:1.8.1.8]	NA	GO:0004842//ubiquitin-protein transferase activity;GO:0005524//ATP binding;GO:0004672//protein kinase activity	-
CL5650.Contig1	0	0	0	76.7443	40.23	32.5924	INF	0.0215916	Up	Y12;T14;S16	PREDICTED: probable protein phosphatase 2C 35 isoform X2 [Lupinus angustifolius]	88.15	4.1e-186	XP_019439756.1	74.5	6.0e-150	sp|Q7XJ53|P2C35_ARATH	Probable protein phosphatase 2C 35 OS=Arabidopsis thaliana GN=At3g06270 PE=2 SV=1	#REF!	466.1	5.5e-131	KOG0698	Serine/threonine protein phosphatase	466.1	Signal transduction mechanisms	K19477|1|9.3e-116|419.5|oeu:111407855|cGMP-dependent protein kinase 2 [EC:2.7.11.12]	NA	GO:0046872//metal ion binding;GO:0004721//phosphoprotein phosphatase activity	-
Unigene1456	0	0	0	1097.78	522.711	514.281	INF	0.0211129	Up	S219;S215;S216	probable LRR receptor-like serine/threonine-protein kinase At3g47570 [Arachis ipaensis]	78.75	3.3e-248	XP_020962950.1	44.7	5.9e-125	sp|C0LGP4|Y3475_ARATH	Probable LRR receptor-like serine/threonine-protein kinase At3g47570 OS=Arabidopsis thaliana GN=At3g47570 PE=2 SV=1	At2g15080	112.5	2.3e-24	KOG0619	FOG: Leucine rich repeat	112.5	General function prediction only	K04730|1|1.2e-170|602.4|mtr:MTR_2g072640|interleukin-1 receptor-associated kinase 1 [EC:2.7.11.1]	NA	GO:0004674//protein serine/threonine kinase activity;GO:0005524//ATP binding	GO:0016021//integral component of membrane
Unigene37369	0	0	0	270.911	394.308	142.883	INF	0.0206344	Up	S63;S65	probable serine/threonine-protein kinase PBL19 isoform X1 [Arachis ipaensis]	87.82	3.5e-213	XP_016184859.1	52	6.2e-98	sp|Q9LTC0|PBL19_ARATH	Probable serine/threonine-protein kinase PBL19 OS=Arabidopsis thaliana GN=PBL19 PE=1 SV=1	At3g09830	568.2	1.2e-161	KOG1187	Serine/threonine protein kinase	568.2	Signal transduction mechanisms	K04733|1|5.4e-184|646.4|lja:Lj1g3v4591000.1|interleukin-1 receptor-associated kinase 4 [EC:2.7.11.1]	GO:0006468//protein phosphorylation;GO:0007166//cell surface receptor signaling pathway	GO:0004672//protein kinase activity;GO:0004675//transmembrane receptor protein serine/threonine kinase activity;GO:0005524//ATP binding	GO:0005886//plasma membrane
Unigene21503	0	0	0	3590.08	1730.31	1682.37	INF	0.0205358	Up	S104	-	-	-	-	-	-	-	-	-	-	-	-	-	-	-	-	-	-	-
Unigene18017	0	0	0	49.3315	67.026	23.8642	INF	0.0202754	Up	S221;T223;S224;S109;S157;T111;S112;S121;S159;Y163	uncharacterized protein LOC107495560 [Arachis duranensis]	86.81	1.9e-124	XP_015972191.1	-	-	-	-	At3g43850	99	1.3e-20	KOG4210	Nuclear localization sequence binding protein	99	Transcription	-	NA	NA	GO:0016021//integral component of membrane
Unigene29533	0	0	0	135.326	76.8315	55.3745	INF	0.0202506	Up	T289;T294;T295;T290	uncharacterized protein LOC107638139 [Arachis ipaensis]	77.26	3.2e-120	XP_016196794.2	40.7	2.9e-33	sp|O80493|DMP8_ARATH	Protein DMP8 OS=Arabidopsis thaliana GN=DMP8 PE=2 SV=1	-	-	-	-	-	-	-	K01510|1|2.3e-27|125.6|peq:110028934|apyrase [EC:3.6.1.5]	GO:0048235//pollen sperm cell differentiation;GO:0010256//endomembrane system organization	NA	GO:0016021//integral component of membrane;GO:0005783//endoplasmic reticulum;GO:0009705//plant-type vacuole membrane
CL5616.Contig1	0	0	0	1181.16	488.57	670.003	INF	0.0197519	Up	S169	alkane hydroxylase MAH1-like [Arachis ipaensis]	80.93	5.3e-110	XP_016200957.1	51.6	5.2e-62	sp|Q9FVS9|C96AF_ARATH	Alkane hydroxylase MAH1 OS=Arabidopsis thaliana GN=CYP96A15 PE=2 SV=1	At4g39490	246.9	3.4e-65	KOG0157	Cytochrome P450 CYP4/CYP19/CYP26 subfamilies	246.9	Secondary metabolites biosynthesis, transport and catabolism;Lipid transport and metabolism	K15405|1|1.6e-60|235.3|ath:AT1G57750|midchain alkane hydroxylase!K15402|4|2.4e-56|221.5|atr:105421698|fatty acid omega-hydroxylase [EC:1.14.-.-]	NA	GO:0016705//oxidoreductase activity, acting on paired donors, with incorporation or reduction of molecular oxygen;GO:0004497//monooxygenase activity;GO:0005506//iron ion binding;GO:0020037//heme binding	GO:0016021//integral component of membrane
CL6629.Contig2	0	0	0	1.01973	2.72772	2.12686	INF	0.0173283	Up	S2;T11;S15	uncharacterized membrane protein C776.05 [Arachis duranensis]	95.36	1.1e-194	XP_015931275.1	-	-	-	-	At5g35460	581.6	9.1e-166	KOG2895	Uncharacterized conserved protein	581.6	Function unknown	-	NA	NA	GO:0016021//integral component of membrane
Unigene16050	0	0	0	111.749	189.393	80.3523	INF	0.0171904	Up	T30;S36	protein TIME FOR COFFEE isoform X2 [Arachis duranensis]	87.48	0.0e+00	XP_015948397.1	30	3.2e-102	sp|Q94KE2|TIC_ARATH	Protein TIME FOR COFFEE OS=Arabidopsis thaliana GN=TIC PE=1 SV=2	7295587	62.4	6.1e-09	KOG4407	Predicted Rho GTPase-activating protein	62.4	General function prediction only	K14306|1|4.2e-11|73.6|nnu:104598469|nuclear pore complex protein Nup62	-	-	-
Unigene18192	0	0	0	88.1334	223.779	225.041	INF	0.0169592	Up	S37	seed lectin-like [Arachis duranensis]	34.46	2.8e-21	XP_020982430.1	33.8	2.3e-20	sp|P81371|LECS_VATMA	Seed lectin OS=Vatairea macrocarpa PE=1 SV=1	-	-	-	-	-	-	-	K04733|1|9.7e-08|60.1|dzi:111294887|interleukin-1 receptor-associated kinase 4 [EC:2.7.11.1]	GO:0006952//defense response	GO:0030246//carbohydrate binding;GO:0005537//mannose binding;GO:0090729//toxin activity	-
Unigene22928	0	0	0	72.6109	82.0554	33.5558	INF	0.0134087	Up	S68;S11;S70;T75	phospholipid-transporting ATPase 1 [Arachis ipaensis]	91.28	0.0e+00	XP_016181630.1	67.3	0.0e+00	sp|P98204|ALA1_ARATH	Phospholipid-transporting ATPase 1 OS=Arabidopsis thaliana GN=ALA1 PE=2 SV=1	Hs17978471	733.8	4.7e-211	KOG0206	P-type ATPase	733.8	General function prediction only	K14802|1|0.0e+00|2189.1|aip:107623774|phospholipid-transporting ATPase [EC:7.6.2.1]	NA	GO:0004012//phospholipid-translocating ATPase activity;GO:0000287//magnesium ion binding;GO:0005524//ATP binding	GO:0016021//integral component of membrane;GO:0005886//plasma membrane
Unigene40279	0	0	0	54.7921	45.1025	22.6095	INF	0.0128084	Up	S27;S28;S10	-	-	-	-	-	-	-	-	-	-	-	-	-	-	-	-	-	-	-
Unigene33311	0	0	0	104.048	223.739	136.354	INF	0.0123734	Up	S586	proline-, glutamic acid- and leucine-rich protein 1 [Arachis ipaensis]	83.2	3.2e-303	XP_016180631.1	-	-	-	-	-	-	-	-	-	-	-	K16913|1|5.5e-63|245.0|smo:SELMODRAFT_411924|proline-, glutamic acid- and leucine-rich protein 1	-	-	-
CL7454.Contig1	0	0	0	123.522	88.3291	53.7465	INF	0.0117344	Up	Y153	phytosulfokine receptor 1 [Arachis ipaensis]	88.02	3.4e-191	XP_016176738.1	39.6	1.1e-66	sp|Q9FN37|PSKR2_ARATH	Phytosulfokine receptor 2 OS=Arabidopsis thaliana GN=PSKR2 PE=2 SV=1	#REF!	375.6	1.0e-103	KOG1187	Serine/threonine protein kinase	375.6	Signal transduction mechanisms	K04733|1|3.0e-149|530.8|var:108324970|interleukin-1 receptor-associated kinase 4 [EC:2.7.11.1]	NA	GO:0004674//protein serine/threonine kinase activity;GO:0005524//ATP binding	GO:0016021//integral component of membrane
CL405.Contig1	0	0	0	36.812	66.2168	34.2184	INF	0.0111736	Up	T795;S802;T808;T813	putative transcription elongation factor SPT5 homolog 1 isoform X1 [Arachis ipaensis]	91.56	0.0e+00	XP_016163416.1	72.9	0.0e+00	sp|Q9STN3|SPT51_ARATH	Putative transcription elongation factor SPT5 homolog 1 OS=Arabidopsis thaliana GN=At4g08350 PE=1 SV=2	At4g08350	1454.5	0.0e+00	KOG1999	RNA polymerase II transcription elongation factor DSIF/SUPT5H/SPT5	1454.5	Transcription	K15172|1|0.0e+00|1937.9|aip:107605970|transcription elongation factor SPT5	GO:0032784//regulation of DNA-templated transcription, elongation;GO:0006357//regulation of transcription from RNA polymerase II promoter;GO:0006351//transcription, DNA-templated;GO:0006368//transcription elongation from RNA polymerase II promoter;GO:0006397//mRNA processing;GO:0006412//translation	GO:0003735//structural constituent of ribosome;GO:0003677//DNA binding;GO:0003746//translation elongation factor activity;GO:0003729//mRNA binding	GO:0005840//ribosome;GO:0032044//DSIF complex;GO:0005634//nucleus
CL7249.Contig3	0	0	0	33.043	27.86	15.0092	INF	0.00916817	Up	S296;S514;S68;S70	uncharacterized protein LOC107617971 [Arachis ipaensis]	90.13	4.2e-288	XP_016175357.1	-	-	-	-	-	-	-	-	-	-	-	-	-	-	-
Unigene38516	0	0	0	153.223	277.923	156.769	INF	0.00876835	Up	S285	peroxisomal 2,4-dienoyl-CoA reductase [Arachis duranensis]	90.24	3.7e-153	XP_015954021.1	77.2	6.4e-134	sp|Q9LTV6|DECR2_ARATH	Peroxisomal 2,4-dienoyl-CoA reductase OS=Arabidopsis thaliana GN=At3g12800 PE=2 SV=1	At3g12790	276.6	5.0e-74	KOG0725	Reductases with broad range of substrate specificities	276.6	General function prediction only	K13237|1|7.0e-154|545.8|adu:107478393|peroxisomal 2,4-dienoyl-CoA reductase [EC:1.3.1.34]	NA	GO:0008670//2,4-dienoyl-CoA reductase (NADPH) activity	-
Unigene40454	0	0	0	67.4692	35.4857	40.6857	INF	0.00844865	Up	S72;S74;T75;T79	multiprotein-bridging factor 1b [Arachis duranensis]	96.48	1.0e-69	XP_015933538.1	81	1.0e-61	sp|Q9SJI8|MBF1A_ARATH	Multiprotein-bridging factor 1a OS=Arabidopsis thaliana GN=MBF1A PE=2 SV=1	At2g42680	233.8	2.0e-61	KOG3398	Transcription factor MBF1	233.8	Transcription	K03627|1|1.9e-70|267.7|adu:107459787|putative transcription factor	NA	GO:0043565//sequence-specific DNA binding	-
CL4790.Contig6	0	0	0	312.278	173.435	178.52	INF	0.00821511	Up	S13	tyrosine kinase family protein [Medicago truncatula]	74.28	6.6e-172	XP_013460666.1	65	1.3e-145	sp|Q65XV8|RK176_ORYSJ	Receptor-like cytoplasmic kinase 176 OS=Oryza sativa subsp. japonica GN=RLCK176 PE=1 SV=1	At2g28930	497.7	2.0e-140	KOG1187	Serine/threonine protein kinase	497.7	Signal transduction mechanisms	K04733|1|1.6e-167|591.7|vra:106764945|interleukin-1 receptor-associated kinase 4 [EC:2.7.11.1]	GO:0006468//protein phosphorylation;GO:0007166//cell surface receptor signaling pathway	GO:0004672//protein kinase activity;GO:0004675//transmembrane receptor protein serine/threonine kinase activity;GO:0004674//protein serine/threonine kinase activity;GO:0005524//ATP binding	GO:0005886//plasma membrane
CL4931.Contig1	0	0	0	67.2062	31.946	53.7938	INF	0.00769756	Up	S91	V-type proton ATPase subunit E [Arachis duranensis]	96.52	1.6e-119	XP_015955411.1	84.3	2.0e-106	sp|Q9MB46|VATE_CITUN	V-type proton ATPase subunit E OS=Citrus unshiu GN=VATE PE=2 SV=1	At4g11150	346.3	4.0e-95	KOG1664	Vacuolar H+-ATPase V1 sector, subunit E	346.3	Energy production and conversion	K02150|1|3.0e-120|433.7|aip:107630732|V-type H+-transporting ATPase subunit E	GO:0015991//ATP hydrolysis coupled proton transport	GO:0046961//proton-transporting ATPase activity, rotational mechanism	GO:0033178//proton-transporting two-sector ATPase complex, catalytic domain
CL10082.Contig1	0	0	0	60.935	65.5813	31.8113	INF	0.007522	Up	Y100	pre-mRNA-splicing factor ISY1 homolog [Arachis ipaensis]	97.02	2.5e-165	XP_016182099.1	-	-	-	-	At3g18790	490	3.0e-138	KOG3068	mRNA splicing factor	490	RNA processing and modification	K12870|1|4.8e-166|586.3|aip:107624147|pre-mRNA-splicing factor ISY1	GO:0000389//mRNA 3'-splice site recognition;GO:0000350//generation of catalytic spliceosome for second transesterification step	NA	GO:0071020//post-spliceosomal complex;GO:0005829//cytosol;GO:0071012//catalytic step 1 spliceosome;GO:0071014//post-mRNA release spliceosomal complex;GO:0000974//Prp19 complex;GO:0071013//catalytic step 2 spliceosome;GO:0009507//chloroplast
CL3671.Contig1	0	0	0	10.5204	10.9981	5.39754	INF	0.007463	Up	T86	uncharacterized protein LOC107473878 [Arachis duranensis]	85.62	1.6e-70	XP_015948959.1	-	-	-	-	-	-	-	-	-	-	-	-	-	-	-
Unigene25691	0	0	0	16.4576	23.9322	11.9906	INF	0.00742592	Up	S78;S81	nuclear speckle splicing regulatory protein 1 [Arachis duranensis]	90.62	5.6e-79	XP_015951874.1	-	-	-	-	At2g27280	94	2.5e-19	KOG2117	Uncharacterized conserved protein	94	Function unknown	K13206|1|1.1e-79|298.5|adu:107476559|coiled-coil domain-containing protein 55	-	-	-
CL4751.Contig1	0	0	0	1039.21	503.439	828.202	INF	0.00712191	Up	S13	histone-lysine N-methyltransferase ATX4 [Arachis ipaensis]	92.32	0.0e+00	XP_016163347.1	58.8	2.8e-313	sp|Q8GZ42|ATX5_ARATH	Histone-lysine N-methyltransferase ATX5 OS=Arabidopsis thaliana GN=ATX5 PE=2 SV=1	At5g53430	1007.7	1.3e-293	KOG1080	Histone H3 (Lys4) methyltransferase complex, subunit SET1 and related methyltransferases	1007.7	Chromatin structure and dynamics;Transcription	K22155|1|8.5e-227|789.6|cit:102620233|E3 ubiquitin-protein ligase Jade-2 [EC:2.3.2.27]!K22156|2|7.5e-191|670.2|fve:105352829|protein Jade-3!K11348|5|2.2e-126|456.1|nta:107765517|bromodomain and PHD finger-containing protein 1	NA	GO:0018024//histone-lysine N-methyltransferase activity;GO:0046872//metal ion binding	GO:0005634//nucleus;GO:0016021//integral component of membrane
Unigene14314	0	0	0	152.513	99.2326	80.9602	INF	0.00666616	Up	S168	hypothetical protein PHAVU_003G295100g [Phaseolus vulgaris]	69.78	6.1e-133	XP_007156545.1	44.9	6.6e-84	sp|Q9FX94|CXE5_ARATH	Probable carboxylesterase 5 OS=Arabidopsis thaliana GN=CXE5 PE=2 SV=1	At1g49660	308.5	1.3e-83	KOG1515	Arylacetamide deacetylase	308.5	Defense mechanisms	K20506|1|1.6e-90|335.5|egu:105060863|tuliposide A-converting enzyme [EC:4.2.99.22]!K13258|4|2.9e-76|288.1|cam:101506056|2-hydroxyisoflavanone dehydratase [EC:4.2.1.105]	GO:0008152//metabolic process	GO:0016787//hydrolase activity	-
CL4974.Contig1	0	0	0	108.486	62.6451	64.9455	INF	0.00618164	Up	Y200;S209;S151	glycine-rich RNA-binding protein RZ1A [Arachis ipaensis]	88.71	2.9e-187	XP_016181722.1	23.7	6.5e-14	sp|Q10B98|C3H25_ORYSJ	Zinc finger CCCH domain-containing protein 25 OS=Oryza sativa subsp. japonica GN=Os03g0826400 PE=2 SV=1	At5g19960	219.5	9.3e-57	KOG0118	FOG: RRM domain	219.5	General function prediction only	K11093|1|6.3e-91|337.0|mcha:111013144|U1 small nuclear ribonucleoprotein 70kDa!K13195|2|4.1e-90|334.3|ghi:107907427|cold-inducible RNA-binding protein	NA	GO:0003723//RNA binding	-
CL4830.Contig2	0	0	0	222.616	114.692	167.593	INF	0.00568591	Up	T87;S88	uncharacterized protein LOC107462028 [Arachis duranensis]	55.02	8.6e-116	XP_015936071.1	-	-	-	-	-	-	-	-	-	-	-	-	-	-	-
Unigene22674	0	0	0	169.02	190.54	98.7158	INF	0.00529502	Up	S74;S78;T86	preprotein translocase subunit SECE1 [Arachis ipaensis]	80	1.0e-62	XP_016174035.1	58.8	5.7e-26	sp|O23342|SECE1_ARATH	Preprotein translocase subunit SECE1 OS=Arabidopsis thaliana GN=SECE1 PE=1 SV=1	-	-	-	-	-	-	-	-	GO:0009306//protein secretion;GO:0006605//protein targeting	GO:0015450//P-P-bond-hydrolysis-driven protein transmembrane transporter activity	GO:0009535//chloroplast thylakoid membrane;GO:0016021//integral component of membrane;GO:0005622//intracellular
CL3775.Contig1	0	0	0	27.3313	16.195	31.1582	INF	0.00516694	Up	T497;S501	cytochrome P450 81E8 [Arachis ipaensis]	88.65	1.2e-260	XP_016201684.1	59	9.4e-170	sp|Q6WNQ8|C81E8_MEDTR	Cytochrome P450 81E8 OS=Medicago truncatula GN=CYP81E8 PE=2 SV=1	At4g37340	527.3	2.8e-149	KOG0156	Cytochrome P450 CYP2 subfamily	527.3	Secondary metabolites biosynthesis, transport and catabolism	K00512|1|2.2e-261|903.7|aip:107642737|steroid 17alpha-monooxygenase / 17alpha-hydroxyprogesterone deacetylase [EC:1.14.14.19 1.14.14.32]!K13260|2|9.9e-177|622.5|gmx:100811727|isoflavone/4'-methoxyisoflavone 2'-hydroxylase [EC:1.14.14.90 1.14.14.89]	NA	GO:0004497//monooxygenase activity;GO:0070330//aromatase activity;GO:0020037//heme binding;GO:0016705//oxidoreductase activity, acting on paired donors, with incorporation or reduction of molecular oxygen;GO:0005506//iron ion binding	GO:0016021//integral component of membrane
CL9868.Contig1	0	0	0	10.1926	19.4885	17.4933	INF	0.00510525	Up	T487;S489	pre-mRNA-processing protein 40A [Arachis ipaensis]	87.45	0.0e+00	XP_016175051.1	47	5.9e-181	sp|B6EUA9|PR40A_ARATH	Pre-mRNA-processing protein 40A OS=Arabidopsis thaliana GN=PRP40A PE=1 SV=1	At1g44910	600.1	4.9e-171	KOG0152	Spliceosomal protein FBP11/Splicing factor PRP40	600.1	RNA processing and modification	K12821|1|0.0e+00|1292.7|aip:107617723|pre-mRNA-processing factor 40	GO:0000398//mRNA splicing, via spliceosome	GO:0003723//RNA binding	GO:0005685//U1 snRNP;GO:0071004//U2-type prespliceosome
Unigene9809	0	0	0	49.8487	34.4236	65.4391	INF	0.00507793	Up	S5;S8	acetyl-CoA acetyltransferase, cytosolic 1 isoform X1 [Arachis duranensis]	95.05	6.5e-217	XP_015972818.1	81	1.9e-189	sp|Q8S4Y1|THIC1_ARATH	Acetyl-CoA acetyltransferase, cytosolic 1 OS=Arabidopsis thaliana GN=AAT1 PE=2 SV=1	At5g48230	659.4	3.8e-189	KOG1390	Acetyl-CoA acetyltransferase	659.4	Lipid transport and metabolism	K00626|1|9.7e-199|695.3|lang:109357176|acetyl-CoA C-acetyltransferase [EC:2.3.1.9]	GO:0008152//metabolic process;GO:0006635//fatty acid beta-oxidation	GO:0003985//acetyl-CoA C-acetyltransferase activity;GO:0016747//transferase activity, transferring acyl groups other than amino-acyl groups	GO:0005829//cytosol
CL9634.Contig1	0	0	0	79.3285	151.651	133.112	INF	0.00500565	Up	Y130;S133;T135;T137;S141	transcription factor KUA1 [Arachis ipaensis]	96.23	3.6e-192	XP_016188228.1	62.7	1.4e-119	sp|Q9LVS0|KUA1_ARATH	Transcription factor KUA1 OS=Arabidopsis thaliana GN=KUA1 PE=1 SV=1	At5g08520	132.9	1.0e-30	KOG0724	Zuotin and related molecular chaperones (DnaJ superfamily), contains DNA-binding domains	132.9	Posttranslational modification, protein turnover, chaperones	K08869|1|3.5e-24|115.2|cre:CHLREDRAFT_165812|aarF domain-containing kinase!K17613|2|5.7e-14|81.3|mpp:MICPUCDRAFT_55883|calcineurin-binding protein cabin-1!K11865|3|9.7e-06|53.9|cme:CYME_CMO347C|protein MYSM1	GO:0009744//response to sucrose;GO:0009723//response to ethylene;GO:0006355//regulation of transcription, DNA-templated;GO:0045892//negative regulation of transcription, DNA-templated;GO:0006351//transcription, DNA-templated;GO:0009739//response to gibberellin	GO:0003700//DNA binding transcription factor activity;GO:0003677//DNA binding	GO:0005634//nucleus
CL3030.Contig1	0	0	0	28.6186	19.39	16.4166	INF	0.00426986	Up	S87;S94;T95	abscisic acid receptor PYL9 [Arachis duranensis]	98.33	5.5e-63	XP_015937685.1	76.9	6.4e-48	sp|Q84MC7|PYL9_ARATH	Abscisic acid receptor PYL9 OS=Arabidopsis thaliana GN=PYL9 PE=1 SV=1	-	-	-	-	-	-	-	K14496|1|1.0e-63|245.0|adu:107463409|abscisic acid receptor PYR/PYL family	-	-	-
Unigene16114	0	0	0	245.539	164.811	143.921	INF	0.00397132	Up	S482;T484	TBC1 domain family member 5 [Arachis ipaensis]	90.83	0.0e+00	XP_016198101.1	-	-	-	-	At4g29950	817	3.0e-236	KOG1091	Ypt/Rab-specific GTPase-activating protein GYP6	817	Intracellular trafficking, secretion, and vesicular transport	K18469|1|0.0e+00|1585.1|adu:107483930|TBC1 domain family member 5	GO:0031338//regulation of vesicle fusion;GO:0090630//activation of GTPase activity;GO:0006886//intracellular protein transport	GO:0005096//GTPase activator activity;GO:0017137//Rab GTPase binding	GO:0005622//intracellular;GO:0012505//endomembrane system
Unigene30270	0	0	0	57.9332	62.3291	34.568	INF	0.00390465	Up	S165;S12;S14	uncharacterized protein LOC107638765 [Arachis ipaensis]	82.73	1.2e-167	XP_016197637.1	-	-	-	-	-	-	-	-	-	-	-	K18883|1|1.0e-11|73.9|sita:101753989|tricin synthase [EC:2.1.1.175]	-	-	-
Unigene1555	0	0	0	14.0815	18.8918	25.2685	INF	0.00390136	Up	S2	ERBB-3 BINDING PROTEIN 1 [Arachis ipaensis]	98.47	1.5e-218	XP_016198601.1	89.4	2.0e-199	sp|M1CZC0|EBP1_SOLTU	ERBB-3 BINDING PROTEIN 1 OS=Solanum tuberosum GN=EBP1 PE=2 SV=1	At3g51800	615.9	4.6e-176	KOG2776	Metallopeptidase	615.9	General function prediction only	K01265|1|3.0e-96|354.8|olu:OSTLU_28526|methionyl aminopeptidase [EC:3.4.11.18]	-	-	-
CL4407.Contig2	0	0	0	20.0151	32.5993	20.8546	INF	0.00381481	Up	S79;S60	LOW QUALITY PROTEIN: calmodulin-binding protein 60 B [Arachis duranensis]	92.18	0.0e+00	XP_015933740.1	68.1	7.8e-238	sp|Q9FKL6|CB60B_ARATH	Calmodulin-binding protein 60 B OS=Arabidopsis thaliana GN=CBP60B PE=2 SV=1	-	-	-	-	-	-	-	K21989|1|1.7e-24|117.1|mdm:103441021|calcium permeable stress-gated cation channel	GO:0006950//response to stress	GO:0005516//calmodulin binding	-
Unigene43586	0	0	0	202.78	278.555	158.834	INF	0.00364757	Up	T79	NAD(P)H-dependent 6'-deoxychalcone synthase [Arachis ipaensis]	87.28	1.5e-85	XP_016165711.1	62.8	1.2e-58	sp|P26690|6DCS_SOYBN	NAD(P)H-dependent 6'-deoxychalcone synthase OS=Glycine max PE=1 SV=1	At1g59950	202.2	7.0e-52	KOG1577	Aldo/keto reductase family proteins	202.2	General function prediction only	K22374|1|2.8e-86|320.5|aip:107608431|3''-deamino-3''-oxonicotianamine reductase [EC:1.1.1.285]	NA	GO:0016491//oxidoreductase activity	-
CL5065.Contig5	0	0	0	176.158	145.144	97.9407	INF	0.00355565	Up	T220	endo-1,3;1,4-beta-D-glucanase [Arachis ipaensis]	87.03	8.1e-117	XP_016196573.1	43.2	4.7e-37	sp|Q9ZT66|E134_MAIZE	Endo-1,3;1,4-beta-D-glucanase OS=Zea mays PE=1 SV=1	At3g23600	340.1	3.1e-93	KOG3043	Predicted hydrolase related to dienelactone hydrolase	340.1	General function prediction only	K01061|1|2.1e-87|324.7|cqi:110717935|carboxymethylenebutenolidase [EC:3.1.1.45]	NA	GO:0016787//hydrolase activity	-
CL879.Contig3	0	0	0	1952.49	1229.8	2167.58	INF	0.0032685	Up	T366	uncharacterized protein LOC107489989 [Arachis duranensis]	93.93	6.6e-228	XP_020998590.1	-	-	-	-	-	-	-	-	-	-	-	-	GO:0006541//glutamine metabolic process	GO:0016787//hydrolase activity;GO:0016740//transferase activity	-
CL3005.Contig1	0	0	0	170.604	136.549	97.2837	INF	0.00312557	Up	S156;S216	dehydrin [Hordeum vulgare subsp. vulgare]	43.2	1.3e-20	AAF01694.1	34.4	5.4e-16	sp|P46525|CS120_WHEAT	Cold-shock protein CS120 OS=Triticum aestivum GN=CS120 PE=2 SV=2	Hs4502951	65.5	1.4e-10	KOG3544	Collagens (type IV and type XIII), and related proteins	65.5	Extracellular structures	K22020|1|3.4e-15|84.7|csl:COCSUDRAFT_40018|mucin-19	NA	GO:0030246//carbohydrate binding	-
CL1452.Contig2	0	0	0	242.075	207.137	138.313	INF	0.00301703	Up	T274	ribokinase isoform X2 [Arachis duranensis]	91.45	5.9e-182	XP_015949022.1	-	-	-	-	At5g43910	355.9	7.8e-98	KOG2947	Carbohydrate kinase	355.9	Carbohydrate transport and metabolism	K01177|1|9.0e-100|366.3|obr:102715792|beta-amylase [EC:3.2.1.2]!K17275|3|2.7e-11|72.4|gmx:100819904|plastin-1!K00852|4|1.6e-08|63.2|cvr:CHLNCDRAFT_140074|ribokinase [EC:2.7.1.15]	NA	GO:0016773//phosphotransferase activity, alcohol group as acceptor;GO:0016301//kinase activity	-
CL6039.Contig1	0	0	0	118.085	69.0762	111.891	INF	0.00294067	Up	Y137;S145	polynucleotide 5'-hydroxyl-kinase NOL9 isoform X1 [Arachis duranensis]	93.37	1.4e-205	XP_015967686.1	62.1	5.8e-132	sp|Q8VYP6|NOL9_ARATH	Polynucleotide 5'-hydroxyl-kinase NOL9 OS=Arabidopsis thaliana GN=At5g11010 PE=2 SV=1	At5g11010	464.9	1.3e-130	KOG2750	Uncharacterized conserved protein similar to ATP/GTP-binding protein	464.9	General function prediction only	K06947|1|2.6e-206|720.3|adu:107491356|polynucleotide 5'-hydroxyl-kinase GRC3/NOL9 [EC:2.7.1.-]	GO:0000448//cleavage in ITS2 between 5.8S rRNA and LSU-rRNA of tricistronic rRNA transcript (SSU-rRNA, 5.8S rRNA, LSU-rRNA)	GO:0016301//kinase activity;GO:0051731//polynucleotide 5'-hydroxyl-kinase activity;GO:0005524//ATP binding	GO:0005634//nucleus
CL5774.Contig3	0	0	0	44.2446	33.261	56.9585	INF	0.00281508	Up	T109	PREDICTED: eukaryotic initiation factor 4A-3-like [Lupinus angustifolius]	95.81	1.4e-220	XP_019439335.1	91.5	1.1e-204	sp|P41380|IF4A3_NICPL	Eukaryotic initiation factor 4A-3 OS=Nicotiana plumbaginifolia PE=2 SV=1	At3g19760	691.4	1.0e-198	KOG0328	Predicted ATP-dependent RNA helicase FAL1, involved in rRNA maturation, DEAD-box superfamily	691.4	Translation, ribosomal structure and biogenesis	K13025|1|2.6e-221|770.4|lang:109345040|ATP-dependent RNA helicase [EC:3.6.4.13]	NA	GO:0004386//helicase activity;GO:0005524//ATP binding;GO:0003676//nucleic acid binding;GO:0003743//translation initiation factor activity	-
CL7490.Contig1	0	0	0	26.6065	20.146	34.3766	INF	0.00277146	Up	S34	probable protein phosphatase 2C 60 [Arachis duranensis]	98.31	5.7e-99	XP_015945456.1	83.1	5.8e-88	sp|Q9SZ53|P2C60_ARATH	Probable protein phosphatase 2C 60 OS=Arabidopsis thaliana GN=At4g31860 PE=2 SV=1	#REF!	321.2	1.1e-87	KOG0698	Serine/threonine protein phosphatase	321.2	Signal transduction mechanisms	K17499|1|1.1e-99|365.2|aip:107623180|protein phosphatase 1G [EC:3.1.3.16]	NA	GO:0046872//metal ion binding;GO:0004722//protein serine/threonine phosphatase activity	GO:0016021//integral component of membrane
CL4814.Contig1	0	0	0	5.98253	9.21421	10.1641	INF	0.00261167	Up	Y294;S298	red chlorophyll catabolite reductase, chloroplastic isoform X1 [Arachis ipaensis]	94.06	2.7e-151	XP_016165872.2	52.1	6.3e-81	sp|Q8LDU4|RCCR_ARATH	Red chlorophyll catabolite reductase, chloroplastic OS=Arabidopsis thaliana GN=RCCR PE=1 SV=2	-	-	-	-	-	-	-	K13545|1|5.0e-152|539.7|aip:107608673|red chlorophyll catabolite reductase [EC:1.3.7.12]	GO:0015996//chlorophyll catabolic process	GO:0051743//red chlorophyll catabolite reductase activity	GO:0009507//chloroplast
Unigene1225	0	0	0	7.48572	11.7414	12.1782	INF	0.00219865	Up	S107;T112;S117	trafficking protein particle complex subunit 6B [Arachis ipaensis]	95.45	4.0e-91	XP_016205472.1	-	-	-	-	At3g05000	279.3	4.6e-75	KOG3316	Transport protein particle (TRAPP) complex subunit	279.3	Intracellular trafficking, secretion, and vesicular transport	K20304|1|7.6e-92|339.0|aip:107645859|trafficking protein particle complex subunit 6	GO:0006888//ER to Golgi vesicle-mediated transport	NA	GO:0005801//cis-Golgi network;GO:0005802//trans-Golgi network;GO:0030008//TRAPP complex
CL3727.Contig5	0	0	0	382.187	232.714	346.158	INF	0.00206417	Up	S71;S80	LOW QUALITY PROTEIN: 5'-nucleotidase domain-containing protein 4 [Arachis ipaensis]	92.69	0.0e+00	XP_016169733.1	-	-	-	-	At5g48960	878.6	6.1e-255	KOG2469	IMP-GMP specific 5'-nucleotidase	878.6	Nucleotide transport and metabolism	K11339|1|1.6e-54|216.9|ini:109154129|mortality factor 4-like protein 1!K01081|3|1.5e-49|200.3|gsl:Gasu_60230|5'-nucleotidase [EC:3.1.3.5]!K14175|5|1.1e-42|177.6|jre:109004685|(3S,6E)-nerolidol synthase [EC:4.2.3.48]	NA	GO:0016787//hydrolase activity;GO:0046872//metal ion binding;GO:0008253//5'-nucleotidase activity	-
CL2513.Contig1	0	0	0	35.7534	27.7702	22.0163	INF	0.0020151	Up	T79	heterogeneous nuclear ribonucleoprotein 1 isoform X2 [Arachis duranensis]	98.6	8.7e-75	XP_020986046.1	36.9	4.7e-25	sp|Q8W034|RNP1_ARATH	Heterogeneous nuclear ribonucleoprotein 1 OS=Arabidopsis thaliana GN=RNP1 PE=1 SV=1	At4g26650	118.6	9.9e-27	KOG4205	RNA-binding protein musashi/mRNA cleavage and polyadenylation factor I complex, subunit HRP1	118.6	RNA processing and modification	K14411|1|1.6e-75|284.6|aip:107642774|RNA-binding protein Musashi	NA	GO:0003723//RNA binding;GO:0003729//mRNA binding	-
CL582.Contig5	0	0	0	178.825	135.315	112.729	INF	0.00183808	Up	S673;T975;S982;T980	probable LRR receptor-like serine/threonine-protein kinase At3g47570 isoform X1 [Arachis duranensis]	73.47	0.0e+00	XP_015943128.1	39.5	1.2e-179	sp|C0LGP4|Y3475_ARATH	Probable LRR receptor-like serine/threonine-protein kinase At3g47570 OS=Arabidopsis thaliana GN=At3g47570 PE=2 SV=1	At2g25470	253.4	1.5e-66	KOG0619	FOG: Leucine rich repeat	253.4	General function prediction only	K13420|1|0.0e+00|1411.0|aip:107622636|LRR receptor-like serine/threonine-protein kinase FLS2 [EC:2.7.11.1]	NA	GO:0004674//protein serine/threonine kinase activity;GO:0005524//ATP binding	GO:0016021//integral component of membrane
Unigene29222	0	0	0	122.49	127.482	80.3232	INF	0.00181466	Up	S221;S228;S223;S226	protein EDS1 [Arachis duranensis]	83.25	6.7e-298	XP_015967696.1	37	2.6e-105	sp|Q9SU72|EDS1C_ARATH	Protein EDS1 OS=Arabidopsis thaliana GN=EDS1 PE=1 SV=1	-	-	-	-	-	-	-	K18875|1|1.3e-298|1027.7|adu:107491362|enhanced disease susceptibility 1 protein	GO:0006629//lipid metabolic process	GO:0016787//hydrolase activity	GO:0016021//integral component of membrane
Unigene15060	0	0	0	423.222	414.32	270.502	INF	0.00172263	Up	S219;T221	transcription factor FAMA [Arachis ipaensis]	84.21	5.3e-215	XP_016203051.1	59.3	4.3e-113	sp|Q56YJ8|FAMA_ARATH	Transcription factor FAMA OS=Arabidopsis thaliana GN=FAMA PE=1 SV=1	YJR060w	52	3.1e-06	KOG1318	Helix loop helix transcription factor EB	52	Transcription	K20558|1|2.8e-45|185.7|mesc:110618176|transcription factor SPEECHLESS!K18485|4|2.7e-43|179.1|vvi:100259155|myogenic factor 6	NA	GO:0046983//protein dimerization activity	-
Unigene21646	0	0	0	17.7781	11.894	12.4869	INF	0.00167949	Up	Y19;S20	uncharacterized protein At3g28850-like isoform X1 [Arachis ipaensis]	85.53	6.2e-229	XP_016194260.1	48.7	1.2e-112	sp|Q9LH89|Y3885_ARATH	Uncharacterized protein At3g28850 OS=Arabidopsis thaliana GN=At3g28850 PE=4 SV=1	At3g28850	404.4	2.4e-112	KOG2824	Glutaredoxin-related protein	404.4	Posttranslational modification, protein turnover, chaperones	K17479|1|1.2e-229|798.1|aip:107635321|glutaredoxin domain-containing cysteine-rich protein 1	GO:0045454//cell redox homeostasis	GO:0015035//protein disulfide oxidoreductase activity;GO:0009055//electron transfer activity	GO:0005623//cell
CL5910.Contig2	0	0	0	32.03	26.5681	20.1027	INF	0.00160017	Up	S3;S8;S12;S14	lysine histidine transporter 2 [Arachis ipaensis]	88.08	4.3e-238	XP_020969177.1	74.6	9.8e-203	sp|Q9LRB5|LHT2_ARATH	Lysine histidine transporter 2 OS=Arabidopsis thaliana GN=LHT2 PE=1 SV=1	At1g67640	696.8	2.3e-200	KOG1303	Amino acid transporters	696.8	Amino acid transport and metabolism	K15015|1|2.6e-197|690.6|adu:107468917|solute carrier family 32 (vesicular inhibitory amino acid transporter)!K14209|2|9.2e-142|506.1|brp:103868752|solute carrier family 36 (proton-coupled amino acid transporter)	NA	NA	GO:0016021//integral component of membrane
Unigene22585	0	0	0	45.3443	35.0777	55.5294	INF	0.001549	Up	T828;S831;T832	probable LRR receptor-like serine/threonine-protein kinase At1g53430 [Arachis ipaensis]	92	0.0e+00	XP_016170620.1	62.5	0.0e+00	sp|C0LGG8|Y5343_ARATH	Probable LRR receptor-like serine/threonine-protein kinase At1g53430 OS=Arabidopsis thaliana GN=At1g53430 PE=1 SV=1	At1g29720	550.4	6.3e-156	KOG1187	Serine/threonine protein kinase	550.4	Signal transduction mechanisms	K04733|1|7.6e-216|753.4|jre:108998023|interleukin-1 receptor-associated kinase 4 [EC:2.7.11.1]	NA	GO:0004674//protein serine/threonine kinase activity;GO:0005524//ATP binding	GO:0016021//integral component of membrane
CL2338.Contig21	0	0	0	170.236	142.336	107.586	INF	0.00150937	Up	T555;S557;T560	uncharacterized protein LOC107631352 [Arachis ipaensis]	94.58	0.0e+00	XP_016190266.1	-	-	-	-	-	-	-	-	-	-	-	K00766|1|5.9e-09|65.5|olu:OSTLU_32105|anthranilate phosphoribosyltransferase [EC:2.4.2.18]	GO:0006177//GMP biosynthetic process	GO:0003921//GMP synthase activity;GO:0003922//GMP synthase (glutamine-hydrolyzing) activity;GO:0016757//transferase activity, transferring glycosyl groups	GO:0009570//chloroplast stroma
CL2713.Contig4	0	0	0	62.437	64.3152	41.8841	INF	0.00144057	Up	T194	2-methylene-furan-3-one reductase [Arachis ipaensis]	90.34	4.6e-165	XP_016203293.1	72.2	1.2e-133	sp|Q84V25|ENOXE_FRAAN	2-methylene-furan-3-one reductase OS=Fragaria ananassa GN=EO PE=1 SV=1	At1g23740	411	1.9e-114	KOG1198	Zinc-binding oxidoreductase	411	Energy production and conversion;General function prediction only	K18980|1|8.6e-166|585.5|aip:107644032|2-methylene-furan-3-one reductase [EC:1.3.1.105]	NA	GO:0008270//zinc ion binding;GO:0016491//oxidoreductase activity	-
CL4985.Contig1	0	0	0	137.488	126.225	88.1192	INF	0.00142172	Up	S2	60S ribosomal protein L10a [Arachis duranensis]	100	2.4e-117	XP_015949319.1	89.4	6.8e-109	sp|B8B9K6|R10A_ORYSI	60S ribosomal protein L10a OS=Oryza sativa subsp. indica GN=RPL10A PE=3 SV=1	At5g22440	378.6	6.9e-105	KOG1570	60S ribosomal protein L10A	378.6	Translation, ribosomal structure and biogenesis	K02865|1|4.5e-118|426.4|aip:107605585|large subunit ribosomal protein L10Ae	GO:0000470//maturation of LSU-rRNA;GO:0006412//translation	GO:0003735//structural constituent of ribosome;GO:0003723//RNA binding	GO:0015934//large ribosomal subunit;GO:0022625//cytosolic large ribosomal subunit
Unigene29103	0	0	0	223.047	154.197	157.214	INF	0.00136849	Up	T51;T63;S34;T35;S36;S39;S40	uncharacterized protein LOC107642901 [Arachis ipaensis]	90.91	1.3e-56	XP_016201890.1	-	-	-	-	-	-	-	-	-	-	-	-	-	-	-
Unigene37410	0	0	0	372.295	393.439	255.651	INF	0.0013579	Up	S460;T463	receptor protein kinase TMK1-like [Arachis duranensis]	85.13	0.0e+00	XP_015947076.1	63.4	1.1e-237	sp|P43298|TMK1_ARATH	Receptor protein kinase TMK1 OS=Arabidopsis thaliana GN=TMK1 PE=1 SV=1	#REF!	251.1	5.0e-66	KOG1187	Serine/threonine protein kinase	251.1	Signal transduction mechanisms	K00924|1|4.5e-262|906.4|lja:Lj0g3v0257499.1|kinase [EC:2.7.1.-]	GO:0006468//protein phosphorylation;GO:0007166//cell surface receptor signaling pathway	GO:0004672//protein kinase activity;GO:0004675//transmembrane receptor protein serine/threonine kinase activity;GO:0004674//protein serine/threonine kinase activity;GO:0004715//non-membrane spanning protein tyrosine kinase activity;GO:0005524//ATP binding	GO:0016021//integral component of membrane;GO:0005886//plasma membrane
Unigene1984	0	0	0	49.7795	58.6435	37.5291	INF	0.00135725	Up	Y518	L-type lectin-domain containing receptor kinase S.4 [Arachis duranensis]	92.57	0.0e+00	XP_015960586.1	61.2	2.1e-220	sp|Q9M2S4|LRKS4_ARATH	L-type lectin-domain containing receptor kinase S.4 OS=Arabidopsis thaliana GN=LECRKS4 PE=2 SV=1	At3g46760	307.8	4.7e-83	KOG1187	Serine/threonine protein kinase	307.8	Signal transduction mechanisms	K04733|1|1.0e-208|729.2|atr:110007417|interleukin-1 receptor-associated kinase 4 [EC:2.7.11.1]	NA	GO:0004674//protein serine/threonine kinase activity;GO:0030246//carbohydrate binding;GO:0005524//ATP binding;GO:0004672//protein kinase activity	GO:0016021//integral component of membrane
CL9985.Contig1	0	0	0	76.612	76.4842	51.4922	INF	0.00122478	Up	T2348;S745;T760	dnaJ homolog subfamily C GRV2 isoform X1 [Arachis ipaensis]	96.76	0.0e+00	XP_016189020.1	76	0.0e+00	sp|F4IVL6|GRV2_ARATH	DnaJ homolog subfamily C GRV2 OS=Arabidopsis thaliana GN=GRV2 PE=1 SV=1	At2g26890	3759.9	0.0e+00	KOG1789	Endocytosis protein RME-8, contains DnaJ domain	3759.9	Intracellular trafficking, secretion, and vesicular transport;Posttranslational modification, protein turnover, chaperones	K09533|1|0.0e+00|4719.5|aip:107630420|DnaJ homolog subfamily C member 13	GO:0006898//receptor-mediated endocytosis;GO:0045022//early endosome to late endosome transport	NA	GO:0005829//cytosol;GO:0010008//endosome membrane
CL10556.Contig1	0	0	0	150.08	124.621	98.231	INF	0.00114806	Up	T468;S472;S473;S474;T477;S287	lysM domain receptor-like kinase 3 [Arachis ipaensis]	90.67	7.0e-283	XP_016196976.1	63.1	2.1e-183	sp|Q6UD73|LYK3_MEDTR	LysM domain receptor-like kinase 3 OS=Medicago truncatula GN=LYK3 PE=1 SV=1	#REF!	211.5	3.7e-54	KOG1187	Serine/threonine protein kinase	211.5	Signal transduction mechanisms	K13429|1|1.3e-283|977.6|aip:107638288|chitin elicitor receptor kinase 1	GO:0006468//protein phosphorylation;GO:0007166//cell surface receptor signaling pathway	GO:0004675//transmembrane receptor protein serine/threonine kinase activity;GO:0004674//protein serine/threonine kinase activity;GO:0005524//ATP binding	GO:0016021//integral component of membrane;GO:0005886//plasma membrane
Unigene16626	0	0	0	82.9735	73.7066	55.1377	INF	0.000992336	Up	Y41;S44;S46;S47;S49	pentatricopeptide repeat-containing protein At1g77360, mitochondrial, partial [Arachis duranensis]	90.72	4.0e-261	XP_015956754.1	29.1	6.3e-49	sp|Q9FVX2|PP129_ARATH	Pentatricopeptide repeat-containing protein At1g77360, mitochondrial OS=Arabidopsis thaliana GN=At1g77360 PE=2 SV=2	At1g77360	193	1.2e-48	KOG4197	FOG: PPR repeat	193	General function prediction only	K17964|1|3.0e-48|195.7|sind:105159827|leucine-rich PPR motif-containing protein, mitochondrial	GO:0009451//RNA modification	GO:0004519//endonuclease activity;GO:0003723//RNA binding	GO:0043231//intracellular membrane-bounded organelle
CL8293.Contig1	0	0	0	185.738	166.067	241.606	INF	0.000943255	Up	Y116;S110	acetyltransferase At1g77540 [Arachis duranensis]	90.91	5.2e-53	XP_015934552.1	76.9	5.5e-39	sp|Q9CAQ2|Y1754_ARATH	Acetyltransferase At1g77540 OS=Arabidopsis thaliana GN=At1g77540 PE=1 SV=2	-	-	-	-	-	-	-	K06975|1|1.1e-39|165.2|mtr:MTR_3g088570|uncharacterized protein	NA	GO:0016740//transferase activity;GO:0016746//transferase activity, transferring acyl groups	-
CL9744.Contig1	0	0	0	431.073	504.612	342.748	INF	0.000806227	Up	T3;T4;Y12	CASP-like protein 1D2 [Arachis ipaensis]	90.62	1.5e-94	XP_016196896.1	72.2	9.7e-75	sp|C6SVQ5|CSPL7_SOYBN	CASP-like protein 1D2 OS=Glycine max PE=2 SV=1	-	-	-	-	-	-	-	-	NA	GO:0051536//iron-sulfur cluster binding	GO:0016021//integral component of membrane;GO:0005886//plasma membrane
CL2875.Contig1	0	0	0	204.868	179.602	141.101	INF	0.000699498	Up	S187;S188;S189	isoamylase 2, chloroplastic [Arachis ipaensis]	85.57	0.0e+00	XP_016204854.1	56.4	1.2e-268	sp|Q8L735|ISOA2_ARATH	Isoamylase 2, chloroplastic OS=Arabidopsis thaliana GN=ISA2 PE=1 SV=2	At1g03310	923.7	2.4e-268	KOG0470	1,4-alpha-glucan branching enzyme/starch branching enzyme II	923.7	Carbohydrate transport and metabolism	K01214|1|0.0e+00|1508.0|aip:107645358|isoamylase [EC:3.2.1.68]	GO:0005975//carbohydrate metabolic process;GO:0005983//starch catabolic process;GO:0010021//amylopectin biosynthetic process	GO:0019156//isoamylase activity;GO:0004553//hydrolase activity, hydrolyzing O-glycosyl compounds	GO:0043033//isoamylase complex;GO:0009507//chloroplast
CL3241.Contig3	0	0	0	139.567	108.058	99.9792	INF	0.000659614	Up	S198;S199	uncharacterized protein LOC107488207 [Arachis duranensis]	90.75	8.5e-110	XP_015964402.1	-	-	-	-	-	-	-	-	-	-	-	-	-	-	-
CL8865.Contig2	0	0	0	405.094	286.785	321.991	INF	0.000648722	Up	S196	ras-related protein RABA4d [Arachis duranensis]	97.29	2.2e-118	XP_015949837.1	89.5	1.3e-110	sp|Q9LH50|RAA4D_ARATH	Ras-related protein RABA4d OS=Arabidopsis thaliana GN=RABA4D PE=1 SV=1	At3g12160	396.7	2.5e-110	KOG0087	GTPase Rab11/YPT3, small G protein superfamily	396.7	Intracellular trafficking, secretion, and vesicular transport	K07904|1|4.2e-119|429.9|adu:107474709|Ras-related protein Rab-11A	GO:0048868//pollen tube development;GO:0009860//pollen tube growth;GO:0080092//regulation of pollen tube growth;GO:0015031//protein transport	GO:0003924//GTPase activity;GO:0019900//kinase binding;GO:0005525//GTP binding	GO:0005794//Golgi apparatus;GO:0045177//apical part of cell;GO:0030659//cytoplasmic vesicle membrane;GO:0070382//exocytic vesicle;GO:0090404//pollen tube tip;GO:0005768//endosome
CL4001.Contig3	0	0	0	160.306	127.196	183.226	INF	0.000645545	Up	T164;S172;S171	protein CURVATURE THYLAKOID 1B, chloroplastic [Arachis duranensis]	93.02	2.0e-82	XP_015948089.1	58.2	5.7e-50	sp|Q8LCA1|CUT1B_ARATH	Protein CURVATURE THYLAKOID 1B, chloroplastic OS=Arabidopsis thaliana GN=CURT1B PE=1 SV=2	-	-	-	-	-	-	-	K01092|1|9.4e-10|66.2|boe:106307850|myo-inositol-1(or 4)-monophosphatase [EC:3.1.3.25]	NA	NA	GO:0009579//thylakoid;GO:0016021//integral component of membrane
CL977.Contig5	0	0	0	324.866	228.895	261.776	INF	0.000643947	Up	T75	protein-tyrosine-phosphatase PTP1 isoform X1 [Arachis ipaensis]	92.9	1.7e-91	XP_020966385.1	54.3	1.7e-45	sp|O82656|PTP1_ARATH	Protein-tyrosine-phosphatase PTP1 OS=Arabidopsis thaliana GN=PTP1 PE=1 SV=1	#REF!	180.3	3.4e-45	KOG0789	Protein tyrosine phosphatase	180.3	Signal transduction mechanisms	K18038|1|1.8e-68|261.5|vra:106769622|tyrosine-protein phosphatase non-receptor type 9 [EC:3.1.3.48]!K18039|5|8.3e-61|236.1|dzi:111315763|tyrosine-protein phosphatase non-receptor type 20 [EC:3.1.3.48]	NA	GO:0004725//protein tyrosine phosphatase activity	-
Unigene24558	0	0	0	166.191	184.847	233.418	INF	0.000626504	Up	S163;S176	uncharacterized protein LOC107643850 [Arachis ipaensis]	88.79	1.6e-160	XP_016203085.1	-	-	-	-	-	-	-	-	-	-	-	-	NA	NA	GO:0016021//integral component of membrane
CL4254.Contig3	0	0	0	84.6505	59.2057	77.5541	INF	0.000623419	Up	S591	PREDICTED: peroxisomal fatty acid beta-oxidation multifunctional protein MFP2 [Cicer arietinum]	88.75	0.0e+00	XP_004508202.1	78.2	0.0e+00	sp|Q9ZPI5|MFP2_ARATH	Peroxisomal fatty acid beta-oxidation multifunctional protein MFP2 OS=Arabidopsis thaliana GN=MFP2 PE=1 SV=1	At3g06860	1147.5	0.0e+00	KOG1683	Hydroxyacyl-CoA dehydrogenase/enoyl-CoA hydratase	1147.5	Lipid transport and metabolism	K10527|1|0.0e+00|1280.4|lja:Lj4g3v2310310.1|enoyl-CoA hydratase/3-hydroxyacyl-CoA dehydrogenase [EC:4.2.1.17 1.1.1.35 1.1.1.211]	GO:0006631//fatty acid metabolic process;GO:0006635//fatty acid beta-oxidation	GO:0003857//3-hydroxyacyl-CoA dehydrogenase activity	GO:0005777//peroxisome
Unigene17933	0	0	0	338.751	478.029	387.576	INF	0.000598336	Up	S163	trihelix transcription factor ASIL2 [Arachis ipaensis]	88.38	3.0e-162	XP_016193329.1	33.5	1.7e-40	sp|Q9LJG8|ASIL2_ARATH	Trihelix transcription factor ASIL2 OS=Arabidopsis thaliana GN=ASIL2 PE=1 SV=1	At3g58630	287.3	3.4e-77	KOG4282	Transcription factor GT-2 and related proteins, contains trihelix DNA-binding/SANT domain	287.3	Transcription	-	NA	GO:0003677//DNA binding	-
CL7130.Contig1	0	0	0	320.727	228.265	265.977	INF	0.000536502	Up	T187;S192	acetyl-coenzyme A carboxylase carboxyl transferase subunit alpha, chloroplastic [Arachis ipaensis]	89.8	9.2e-217	XP_016198504.1	47.3	3.8e-106	sp|Q9LD43|ACCA_ARATH	Acetyl-coenzyme A carboxylase carboxyl transferase subunit alpha, chloroplastic OS=Arabidopsis thaliana GN=CAC3 PE=1 SV=1	-	-	-	-	-	-	-	K01962|1|1.7e-217|757.7|aip:107639504|acetyl-CoA carboxylase carboxyl transferase subunit alpha [EC:6.4.1.2 2.1.3.15]	GO:0006633//fatty acid biosynthetic process	GO:0016740//transferase activity;GO:0003989//acetyl-CoA carboxylase activity	GO:0009317//acetyl-CoA carboxylase complex
CL11755.Contig2	0	0	0	463.92	378.212	333.72	INF	0.000509132	Up	S18;S24;S219;S244	stem-specific protein TSJT1 [Arachis duranensis]	93.25	3.2e-137	XP_015947533.1	40	1.4e-25	sp|P24805|TSJT1_TOBAC	Stem-specific protein TSJT1 OS=Nicotiana tabacum GN=TSJT1 PE=2 SV=1	-	-	-	-	-	-	-	K13783|1|1.9e-19|99.0|mdm:103409501|MFS transporter, OPA family, solute carrier family 37 (glycerol-3-phosphate transporter), member 1/2	-	-	-
CL3042.Contig3	0	0	0	10.2727	8.263	7.44595	INF	0.000498991	Up	S155;T158;T159	leucine aminopeptidase 1 [Arachis ipaensis]	97.36	2.3e-286	XP_016200247.1	75.6	2.4e-224	sp|Q944P7|AMPL2_ARATH	Leucine aminopeptidase 2, chloroplastic OS=Arabidopsis thaliana GN=LAP2 PE=2 SV=2	At4g30920	775.8	4.8e-224	KOG2597	Predicted aminopeptidase of the M17 family	775.8	General function prediction only	K01255|1|4.1e-253|876.3|gmx:100797187|leucyl aminopeptidase [EC:3.4.11.1]	NA	GO:0004177//aminopeptidase activity;GO:0008235//metalloexopeptidase activity;GO:0030145//manganese ion binding	GO:0005737//cytoplasm
Unigene18096	0	0	0	174.365	222.373	163.6	INF	0.000493957	Up	S70;T92;S95	uncharacterized protein LOC107634303 [Arachis ipaensis]	77.43	9.5e-102	XP_016193331.1	-	-	-	-	-	-	-	-	-	-	-	-	-	-	-
CL3922.Contig4	0	0	0	212.941	153.341	180.164	INF	0.000453396	Up	T56	chlorophyll a-b binding protein CP26, chloroplastic [Arachis duranensis]	98.59	7.4e-159	XP_015965906.1	84.2	2.9e-136	sp|Q9XF89|CB5_ARATH	Chlorophyll a-b binding protein CP26, chloroplastic OS=Arabidopsis thaliana GN=LHCB5 PE=1 SV=1	-	-	-	-	-	-	-	K08916|1|1.4e-159|564.7|aip:107644716|light-harvesting complex II chlorophyll a/b binding protein 5	GO:0018298//protein-chromophore linkage;GO:0009768//photosynthesis, light harvesting in photosystem I;GO:0009416//response to light stimulus;GO:0009765//photosynthesis, light harvesting	GO:0016168//chlorophyll binding;GO:0031409//pigment binding	GO:0009535//chloroplast thylakoid membrane;GO:0009941//chloroplast envelope;GO:0016021//integral component of membrane;GO:0009522//photosystem I;GO:0009523//photosystem II;GO:0010287//plastoglobule
CL9026.Contig1	0	0	0	91.0247	123.382	121.291	INF	0.000431749	Up	S127;S129;S130	uncharacterized protein LOC107615120 [Arachis ipaensis]	90.72	1.2e-193	XP_016172719.1	-	-	-	-	-	-	-	-	-	-	-	-	GO:1904659//glucose transmembrane transport	-	-
CL1376.Contig1	0	0	0	40.0241	35.5407	30.8263	INF	0.000181768	Up	S222;S225;S229	uncharacterized protein LOC107489118 [Arachis duranensis]	90.77	1.5e-168	XP_015965372.1	-	-	-	-	-	-	-	-	-	-	-	K13122|1|6.5e-52|207.2|cmax:111481770|protein FRG1	-	-	-
Unigene17357	0	0	0	527.731	529.439	419.535	INF	0.000172189	Up	T146;S150	-	-	-	-	-	-	-	-	-	-	-	-	-	-	-	-	-	-	-
CL4190.Contig1	0	0	0	61.4122	53.5584	47.7776	INF	0.000163021	Up	S67	protein DETOXIFICATION 46, chloroplastic [Arachis ipaensis]	93.35	1.6e-284	XP_016186942.1	61.7	2.9e-185	sp|Q8W4G3|DTX46_ARATH	Protein DETOXIFICATION 46, chloroplastic OS=Arabidopsis thaliana GN=DTX46 PE=2 SV=1	At4g39030	490.7	3.1e-138	KOG1347	Uncharacterized membrane protein, predicted efflux pump	490.7	General function prediction only	K20456|1|2.5e-16|89.7|smo:SELMODRAFT_417928|oxysterol-binding protein 1	NA	GO:0015297//antiporter activity;GO:0015238//drug transmembrane transporter activity	GO:0016021//integral component of membrane
CL6896.Contig2	0	0	0	53.5918	46.2109	59.4477	INF	0.000157035	Up	S652;T654	AP3-complex subunit beta-A [Arachis ipaensis]	92.99	0.0e+00	XP_016166372.1	50.7	5.2e-176	sp|Q9M2T1|AP3BA_ARATH	AP3-complex subunit beta-A OS=Arabidopsis thaliana GN=AP3BA PE=2 SV=2	At3g55480_2	603.2	5.2e-172	KOG1060	Vesicle coat complex AP-3, beta subunit	603.2	Intracellular trafficking, secretion, and vesicular transport	K12397|1|0.0e+00|1214.1|aip:107609055|AP-3 complex subunit beta	GO:0006886//intracellular protein transport;GO:0016192//vesicle-mediated transport	NA	GO:0030123//AP-3 adaptor complex
CL279.Contig1	0	0	0	50.8525	40.1772	42.7954	INF	0.000155904	Up	S565;S567	plastidial pyruvate kinase 2 [Arachis duranensis]	93.24	1.1e-307	XP_015967326.1	80.6	5.2e-265	sp|Q9FLW9|PKP2_ARATH	Plastidial pyruvate kinase 2 OS=Arabidopsis thaliana GN=PKP2 PE=1 SV=1	At5g52920	911	1.0e-264	KOG2323	Pyruvate kinase	911	Carbohydrate transport and metabolism	K00873|1|2.1e-308|1060.1|adu:107491078|pyruvate kinase [EC:2.7.1.40]	GO:0006096//glycolytic process	GO:0030955//potassium ion binding;GO:0016301//kinase activity;GO:0000287//magnesium ion binding;GO:0004743//pyruvate kinase activity	GO:0009570//chloroplast stroma
CL973.Contig1	0	0	0	271.106	267.241	220.214	INF	0.000102225	Up	S378;Y408;T412	PREDICTED: uncharacterized protein LOC106794530 [Glycine max]	55.45	0.0e+00	XP_014617324.1	75	2.9e-19	sp|P92516|M750_ARATH	Uncharacterized mitochondrial protein AtMg00750 OS=Arabidopsis thaliana GN=AtMg00750 PE=4 SV=1	At1g37060	1444.5	0.0e+00	KOG0017	FOG: Transposon-encoded proteins with TYA, reverse transcriptase, integrase domains in various combinations	1444.5	General function prediction only	K01303|1|1.7e-154|550.4|fve:101311565|acylaminoacyl-peptidase [EC:3.4.19.1]!K19525|3|4.5e-54|216.9|dct:110098611|vacuolar protein sorting-associated protein 13A/C!K15718|4|4.1e-47|193.7|oeu:111368968|linoleate 9S-lipoxygenase [EC:1.13.11.58]!K13457|5|4.5e-38|163.7|pmum:103334684|disease resistance protein RPM1	-	-	-
Unigene18015	0	0	0	2.18236	1.84024	1.78313	INF	0.000100486	Up	S187;S191;Y194;S196;S123;S129	uncharacterized protein At5g39570 [Arachis duranensis]	81.23	5.7e-120	XP_015946107.1	50	1.2e-61	sp|Q9FKA5|Y5957_ARATH	Uncharacterized protein At5g39570 OS=Arabidopsis thaliana GN=At5g39570 PE=1 SV=1	Hs4826734	84	3.9e-16	KOG1995	Conserved Zn-finger protein	84	General function prediction only	K04733|1|4.6e-47|190.7|mesc:110626604|interleukin-1 receptor-associated kinase 4 [EC:2.7.11.1]!K16251|4|8.5e-17|90.1|spen:107003054|DNA-directed RNA polymerase V subunit 1 [EC:2.7.7.6]	-	-	-
CL8993.Contig1	0	0	0	82.1741	66.2663	76.5898	INF	8.70943e-05	Up	S393;Y396;S86	MACPF domain-containing protein At1g14780 [Arachis duranensis]	92.72	8.5e-242	XP_015958373.1	44.9	4.6e-107	sp|Q8L612|MACP1_ARATH	MACPF domain-containing protein At1g14780 OS=Arabidopsis thaliana GN=At1g14780 PE=2 SV=1	-	-	-	-	-	-	-	K14638|1|5.4e-73|277.7|cic:CICLE_v10017858mg|solute carrier family 15 (peptide/histidine transporter), member 3/4!K01183|2|1.8e-47|193.0|mtr:MTR_7g116350|chitinase [EC:3.2.1.14]	-	-	-
Unigene15683	0	0	0	63.6552	54.6332	54.2028	INF	4.85714e-05	Up	T12;S14;S22	mitochondrial import receptor subunit TOM9-2 [Arachis ipaensis]	94	8.1e-44	XP_016183398.1	60.9	2.2e-25	sp|Q9FNC9|TOM92_ARATH	Mitochondrial import receptor subunit TOM9-2 OS=Arabidopsis thaliana GN=TOM9-2 PE=1 SV=3	At5g43970	112.5	4.2e-25	KOG4111	Translocase of outer mitochondrial membrane complex, subunit TOM22	112.5	Intracellular trafficking, secretion, and vesicular transport	K17769|1|1.5e-44|181.0|aip:107625304|mitochondrial import receptor subunit TOM22	GO:0006886//intracellular protein transport	NA	GO:0005741//mitochondrial outer membrane;GO:0016021//integral component of membrane
Unigene40211	0	0	0	107.564	125.337	108.133	INF	4.08355e-05	Up	S150;Y153;T162	protein LSM12 homolog B [Arachis duranensis]	93.23	8.0e-93	XP_015957040.1	-	-	-	-	At1g24050	172.6	6.5e-43	KOG4401	Uncharacterized conserved protein	172.6	Function unknown	-	-	-	-
NP_176029.1	0	0	0	48.4048	41.4771	48.069	INF	3.41712e-05	Up	T51;S60	secretion-associated RAS 1B [Arabidopsis thaliana]	100	1.5e-107	NP_176029.1	100	9.4e-110	sp|Q01474|SAR1B_ARATH	GTP-binding protein SAR1B OS=Arabidopsis thaliana GN=SAR1B PE=1 SV=1	At1g56330	393.7	1.8e-109	KOG0077	Vesicle coat complex COPII, GTPase subunit SAR1	393.7	Intracellular trafficking, secretion, and vesicular transport	K07953|1|2.9e-108|393.7|ath:AT1G56330|GTP-binding protein SAR1 [EC:3.6.5.-]	GO:0006888//ER to Golgi vesicle-mediated transport;GO:0016192//vesicle-mediated transport;GO:0006886//intracellular protein transport	GO:0005525//GTP binding	GO:0005794//Golgi apparatus;GO:0005783//endoplasmic reticulum;GO:0005829//cytosol;GO:0019898//extrinsic component of membrane;GO:0005886//plasma membrane
CL7621.Contig1	0	0	0	278.119	315.562	276.03	INF	2.28124e-05	Up	T210;Y213;S219;S220	UDP-rhamnose/UDP-galactose transporter 6 [Arachis duranensis]	95.58	3.2e-120	XP_015955946.1	78.3	2.5e-101	sp|Q9FDZ5|URGT6_ARATH	UDP-rhamnose/UDP-galactose transporter 6 OS=Arabidopsis thaliana GN=URGT6 PE=1 SV=1	At4g09810	358.2	1.0e-98	KOG1441	Glucose-6-phosphate/phosphate and phosphoenolpyruvate/phosphate antiporter	358.2	Carbohydrate transport and metabolism;Amino acid transport and metabolism	K15285|1|5.9e-121|436.0|adu:107480330|solute carrier family 35, member E3	GO:0090480//purine nucleotide-sugar transmembrane transport;GO:0015780//nucleotide-sugar transmembrane transport;GO:0008643//carbohydrate transport	GO:0005338//nucleotide-sugar transmembrane transporter activity	GO:0016021//integral component of membrane
CL8532.Contig1	0	0	0	50.2889	58.1991	56.4099	INF	2.13525e-05	Up	S105	uncharacterized protein LOC107459804 [Arachis duranensis]	92.47	1.3e-271	XP_015933557.1	-	-	-	-	At3g15940	593.6	3.5e-169	KOG0853	Glycosyltransferase	593.6	Cell wall/membrane/envelope biogenesis	-	NA	GO:0016740//transferase activity;GO:0016757//transferase activity, transferring glycosyl groups	GO:0016021//integral component of membrane
CL7789.Contig2	0	0	0	74.7979	82.1847	73.7484	INF	8.4475e-06	Up	S47;T48;S50;S20;T24;S27	ER membrane protein complex subunit 4 [Arachis duranensis]	96.15	3.4e-21	XP_015972290.1	-	-	-	-	At5g10780	74.7	1.0e-13	KOG3318	Predicted membrane protein	74.7	Function unknown	-	NA	NA	GO:0016021//integral component of membrane
Unigene45203	0	0	0	23.4797	22.5872	21.2452	INF	4.18702e-06	Up	S8;S10;S26	ABC transporter G family member 36 [Arachis ipaensis]	93.05	2.0e-88	XP_016174552.1	56.4	7.1e-51	sp|Q9XIE2|AB36G_ARATH	ABC transporter G family member 36 OS=Arabidopsis thaliana GN=ABCG36 PE=1 SV=1	#REF!	198	1.4e-50	KOG0065	Pleiotropic drug resistance proteins (PDR1-15), ABC superfamily	198	Secondary metabolites biosynthesis, transport and catabolism	-	GO:0006810//transport	GO:0042626//ATPase activity, coupled to transmembrane movement of substances;GO:0016887//ATPase activity;GO:0005524//ATP binding	GO:0016021//integral component of membrane;GO:0005886//plasma membrane
CL4508.Contig3	0	0	0	23.8402	22.895	22.7927	INF	2.5671e-07	Up	S627	WEB family protein At5g55860-like [Arachis ipaensis]	88.91	0.0e+00	XP_016166869.1	53.8	8.4e-179	sp|Q9LVQ4|Y5586_ARATH	WEB family protein At5g55860 OS=Arabidopsis thaliana GN=At5g55860 PE=1 SV=1	Hs12667788	102.4	2.9e-21	KOG0161	Myosin class II heavy chain	102.4	Cytoskeleton	K18693|1|5.6e-47|191.8|lang:109354821|diacylglycerol diphosphate phosphatase / phosphatidate phosphatase [EC:3.1.3.81 3.1.3.4]!K20283|2|3.3e-23|112.8|han:110921823|golgin subfamily A member 4	GO:0009904//chloroplast accumulation movement;GO:0009903//chloroplast avoidance movement	NA	GO:0005829//cytosol
CL8195.Contig1	0	4.76696	5.95238	140.562	164.844	175.455	44.8593	0.000116781	Up	S3;S62;T65;S68	V-type proton ATPase subunit G [Arachis ipaensis]	98.18	8.9e-52	XP_016184874.1	77.3	1.1e-41	sp|Q9SP55|VATG_CITLI	V-type proton ATPase subunit G OS=Citrus limon GN=VATG PE=3 SV=1	At3g01390	159.1	4.3e-39	KOG1772	Vacuolar H+-ATPase V1 sector, subunit G	159.1	Energy production and conversion	K02152|1|1.7e-52|207.6|aip:107626496|V-type H+-transporting ATPase subunit G	GO:0015992//proton transport	NA	GO:0016471//vacuolar proton-transporting V-type ATPase complex
CL2158.Contig1	12.6494	19.8551	13.4441	420.451	272.993	195.41	19.3445	0.0131098	Up	S20;T24;T94;S98;T89;S53	lysine histidine transporter-like 8 [Arachis duranensis]	89.08	3.4e-174	XP_015963559.1	52.3	3.8e-93	sp|Q9SX98|LHTL8_ARATH	Lysine histidine transporter-like 8 OS=Arabidopsis thaliana GN=AATL1 PE=1 SV=1	At1g47670	339.3	7.4e-93	KOG1303	Amino acid transporters	339.3	Amino acid transport and metabolism	K14209|1|2.0e-67|258.8|sind:105169832|solute carrier family 36 (proton-coupled amino acid transporter)!K19476|2|5.9e-43|177.6|cic:CICLE_v10026997mg|vacuolar protein sorting-associated protein IST1!K15015|3|8.8e-39|163.7|adu:107468917|solute carrier family 32 (vesicular inhibitory amino acid transporter)	GO:0003333//amino acid transmembrane transport	GO:0015171//amino acid transmembrane transporter activity	GO:0016021//integral component of membrane
Unigene24894	50.314	52.5988	48.5358	915.43	929.038	669.778	16.6013	0.000729166	Up	S12;S11;S17;S19;S22	calcium-binding allergen Bet v 3 [Arachis duranensis]	87.83	8.6e-87	XP_015961400.1	61.9	3.9e-60	sp|P43187|ALLB3_BETPN	Calcium-binding allergen Bet v 3 OS=Betula pendula GN=BETVIII PE=1 SV=1	At4g20780	228.4	1.0e-59	KOG0027	Calmodulin and related proteins (EF-Hand superfamily)	228.4	Signal transduction mechanisms	K13448|1|1.6e-87|324.7|adu:107485389|calcium-binding protein CML	NA	GO:0005509//calcium ion binding	-
CL4420.Contig6	32.8025	30.9878	41.5206	514.634	436.367	323.314	12.1005	0.00218638	Up	S40;S367;S42;S374;S416;S11	light-inducible protein CPRF2 [Arachis ipaensis]	88.74	1.7e-210	XP_016205413.1	53	5.3e-108	sp|Q99090|CPRF2_PETCR	Light-inducible protein CPRF2 OS=Petroselinum crispum GN=CPRF2 PE=2 SV=2	At5g11260	61.6	3.8e-09	KOG1414	Transcriptional activator FOSB/c-Fos and related bZIP transcription factors	61.6	Transcription	K04450|1|1.7e-63|246.1|hbr:110659667|cyclic AMP-dependent transcription factor ATF-2!K16241|2|3.4e-11|72.4|jre:109001821|transcription factor HY5	NA	GO:0003700//DNA binding transcription factor activity;GO:0003677//DNA binding	-
CL5146.Contig1	11.7708	0	58.2304	156.832	229.56	451.225	11.9658	0.0471768	Up	S86;S89;S90	uncharacterized protein LOC107479854 isoform X1 [Arachis duranensis]	96.77	5.2e-82	XP_015955438.1	-	-	-	-	At4g11270	218	1.1e-56	KOG4155	FOG: WD40 repeat	218	General function prediction only	-	NA	NA	GO:0005829//cytosol
CL9143.Contig1	27.6188	63.7318	139.606	1083.06	887.882	647.014	11.3353	0.00364517	Up	T263;S265	nodulin-26 [Arachis ipaensis]	79.35	5.7e-116	XP_016191318.1	63.3	1.7e-93	sp|P08995|NO26_SOYBN	Nodulin-26 OS=Glycine max PE=1 SV=2	At4g18910	335.9	6.4e-92	KOG0223	Aquaporin (major intrinsic protein family)	335.9	Carbohydrate transport and metabolism	K09874|1|1.1e-116|422.2|aip:107632157|aquaporin NIP	GO:0034220//ion transmembrane transport	GO:0005215//transporter activity;GO:0015250//water channel activity	GO:0016021//integral component of membrane;GO:0005887//integral component of plasma membrane
CL3035.Contig2	15.7078	23.3817	30.0744	300.557	201.363	249.94	10.8707	0.00141271	Up	S18;S220;S235;S245;S247	stem-specific protein TSJT1 [Arachis ipaensis]	98.04	1.2e-144	XP_016171272.1	39.1	2.2e-26	sp|P24805|TSJT1_TOBAC	Stem-specific protein TSJT1 OS=Nicotiana tabacum GN=TSJT1 PE=2 SV=1	-	-	-	-	-	-	-	K13783|1|6.5e-23|110.5|mdm:103409501|MFS transporter, OPA family, solute carrier family 37 (glycerol-3-phosphate transporter), member 1/2!K01953|2|2.2e-07|58.9|zma:100192350|asparagine synthase (glutamine-hydrolysing) [EC:6.3.5.4]	-	-	-
CL931.Contig1	38.6365	21.9802	16.9277	352.836	214.922	248.94	10.532	0.00421471	Up	S109;S118	uncharacterized protein LOC107490333 [Arachis duranensis]	78.82	1.6e-75	XP_015966600.1	-	-	-	-	At5g56550	110.5	3.3e-24	KOG4210	Nuclear localization sequence binding protein	110.5	Transcription	-	-	-	-
Unigene34750	5.93448	4.96107	0	53.0312	40.0862	19.2843	10.3163	0.027693	Up	S2	uncharacterized protein LOC107492041 [Arachis duranensis]	93.03	5.8e-163	XP_015968493.1	-	-	-	-	-	-	-	-	-	-	-	-	NA	GO:0005509//calcium ion binding	-
CL4875.Contig4	11.0202	7.28644	6.92106	65.3196	62.4038	53.2559	7.17383	0.000177295	Up	S419;S408;Y347;S483	catalase [Arachis duranensis]	96.95	4.0e-293	XP_015934031.1	82.3	3.0e-253	sp|Q9AXH0|CATA_AVIMR	Catalase OS=Avicennia marina PE=2 SV=1	#REF!	850.1	1.8e-246	KOG0047	Catalase	850.1	Inorganic ion transport and metabolism	K03781|1|2.0e-254|880.6|aip:107609666|catalase [EC:1.11.1.6]	GO:0042744//hydrogen peroxide catabolic process;GO:0006979//response to oxidative stress	GO:0046872//metal ion binding;GO:0020037//heme binding;GO:0004096//catalase activity	-
CL8994.Contig1	87.6779	62.599	67.2782	749.544	480.115	313.556	7.09345	0.0255262	Up	T655;T656	G-type lectin S-receptor-like serine/threonine-protein kinase At2g19130 [Arachis duranensis]	85.19	0.0e+00	XP_015953397.1	59.2	3.5e-239	sp|O64477|Y2913_ARATH	G-type lectin S-receptor-like serine/threonine-protein kinase At2g19130 OS=Arabidopsis thaliana GN=At2g19130 PE=2 SV=1	#REF!	211.1	6.2e-54	KOG1187	Serine/threonine protein kinase	211.1	Signal transduction mechanisms	K04733|1|1.1e-210|735.7|ccav:112504807|interleukin-1 receptor-associated kinase 4 [EC:2.7.11.1]	GO:0006468//protein phosphorylation;GO:0048544//recognition of pollen	GO:0030246//carbohydrate binding;GO:0004674//protein serine/threonine kinase activity;GO:0005524//ATP binding	GO:0016021//integral component of membrane;GO:0005886//plasma membrane
CL1486.Contig2	25.4408	0	15.7189	121.93	94.1188	58.3036	6.66557	0.0173111	Up	T338;T342	calmodulin-domain kinase CDPK protein [Medicago truncatula]	94.23	1.6e-198	XP_003630428.1	80.7	4.6e-166	sp|Q53P85|CDPKO_ORYSJ	Calcium-dependent protein kinase 24 OS=Oryza sativa subsp. japonica GN=CPK24 PE=1 SV=1	#REF!	568.9	6.0e-162	KOG0032	Ca2+/calmodulin-dependent protein kinase, EF-Hand protein superfamily	568.9	Signal transduction mechanisms	K13412|1|3.0e-199|696.8|mtr:MTR_8g095440|calcium-dependent protein kinase [EC:2.7.11.1]	GO:0018105//peptidyl-serine phosphorylation;GO:0009738//abscisic acid-activated signaling pathway;GO:0035556//intracellular signal transduction;GO:0046777//protein autophosphorylation	GO:0004683//calmodulin-dependent protein kinase activity;GO:0009931//calcium-dependent protein serine/threonine kinase activity;GO:0004674//protein serine/threonine kinase activity;GO:0005516//calmodulin binding;GO:0004672//protein kinase activity;GO:0005524//ATP binding;GO:0005509//calcium ion binding	GO:0005737//cytoplasm;GO:0005634//nucleus
CL8535.Contig1	0	31.3035	28.3119	135.191	84.3145	164.996	6.44968	0.013329	Up	S361;S365;S368	PREDICTED: probable protein phosphatase 2C 38 [Cicer arietinum]	83.24	1.0e-176	XP_004493923.1	64.9	6.5e-139	sp|Q9LHJ9|P2C38_ARATH	Probable protein phosphatase 2C 38 OS=Arabidopsis thaliana GN=PP2C38 PE=1 SV=1	#REF!	490.7	2.2e-138	KOG0700	Protein phosphatase 2C/pyruvate dehydrogenase (lipoamide) phosphatase	490.7	Signal transduction mechanisms	K01102|1|2.2e-176|620.9|ccaj:109796923|pyruvate dehydrogenase phosphatase [EC:3.1.3.43]	NA	GO:0046872//metal ion binding;GO:0004722//protein serine/threonine phosphatase activity	-
CL203.Contig3	594.767	459.344	383.585	4231.83	2760.02	2125.92	6.34193	0.0150455	Up	S214	G-type lectin S-receptor-like serine/threonine-protein kinase SD1-1 [Arachis duranensis]	82.87	1.5e-167	XP_015936399.1	47.1	4.7e-70	sp|O81833|SD11_ARATH	G-type lectin S-receptor-like serine/threonine-protein kinase SD1-1 OS=Arabidopsis thaliana GN=SD11 PE=1 SV=1	#REF!	129	1.6e-29	KOG1187	Serine/threonine protein kinase	129	Signal transduction mechanisms	K04733|1|9.0e-79|296.6|cmax:111480539|interleukin-1 receptor-associated kinase 4 [EC:2.7.11.1]	GO:0006468//protein phosphorylation;GO:0048544//recognition of pollen	GO:0004674//protein serine/threonine kinase activity;GO:0005524//ATP binding	GO:0016021//integral component of membrane;GO:0005886//plasma membrane
CL9682.Contig2	0	14.1927	10.6454	35.5206	42.6795	78.6948	6.31669	0.0348812	Up	S211	ribosome-binding factor PSRP1, chloroplastic [Arachis ipaensis]	93.33	3.2e-152	XP_016181343.1	58.8	2.1e-92	sp|P19954|PRSP1_SPIOL	Ribosome-binding factor PSRP1, chloroplastic OS=Spinacia oleracea GN=PSRP1 PE=1 SV=2	-	-	-	-	-	-	-	K22943|1|6.6e-27|124.0|apro:F751_1436|protein YIPF6	GO:0045900//negative regulation of translational elongation;GO:0044238//primary metabolic process	GO:0043022//ribosome binding;GO:0043024//ribosomal small subunit binding	GO:0009534//chloroplast thylakoid;GO:0022627//cytosolic small ribosomal subunit;GO:0009570//chloroplast stroma;GO:0005840//ribosome
Unigene20408	63.8165	12.1055	9.26328	213.144	169.267	153.971	6.29666	0.00388805	Up	S87;S88;S161;S163;T157	uncharacterized protein LOC107626494 [Arachis ipaensis]	73.23	1.4e-68	XP_016184873.1	25	1.5e-06	sp|Q0WV37|HIP34_ARATH	Heavy metal-associated isoprenylated plant protein 34 OS=Arabidopsis thaliana GN=HIPP34 PE=2 SV=1	At3g05220	50.8	2.9e-06	KOG1603	Copper chaperone	50.8	Inorganic ion transport and metabolism	K15202|1|5.8e-08|60.5|gab:108464243|general transcription factor 3C polypeptide 5 (transcription factor C subunit 1)!K07300|3|1.4e-06|55.8|gab:108461645|Ca2+:H+ antiporter!K14776|4|1.9e-06|55.5|mpp:MICPUCDRAFT_41358|ATP-dependent RNA helicase DDX10/DBP4 [EC:3.6.4.13]	-	-	-
CL2058.Contig1	13.0894	15.0216	19.6563	58.7324	113.486	110.324	5.91497	0.0118457	Up	S258;T260	probable WRKY transcription factor 31 [Arachis ipaensis]	71.87	1.6e-121	XP_016197481.2	50.3	1.9e-66	sp|Q9C519|WRKY6_ARATH	WRKY transcription factor 6 OS=Arabidopsis thaliana GN=WRKY6 PE=1 SV=1	-	-	-	-	-	-	-	K01892|1|1.7e-24|116.3|mtr:MTR_6g038890|histidyl-tRNA synthetase [EC:6.1.1.21]!K13424|2|8.5e-16|87.4|ppp:112280333|WRKY transcription factor 33!K18835|4|1.1e-15|87.0|ppp:112286055|WRKY transcription factor 2	GO:0006351//transcription, DNA-templated	GO:0003700//DNA binding transcription factor activity;GO:0043565//sequence-specific DNA binding	GO:0005634//nucleus;GO:0016021//integral component of membrane
Unigene33181	212.201	227.403	143.357	1283.33	1192.21	866.573	5.73299	0.00205308	Up	S304;S306;T307;S343	E3 ubiquitin-protein ligase ATL31 [Arachis ipaensis]	79.67	3.1e-177	XP_016205494.1	47.8	2.9e-71	sp|Q8RXX9|ATL6_ARATH	E3 ubiquitin-protein ligase ATL6 OS=Arabidopsis thaliana GN=ATL6 PE=1 SV=2	At3g05200	266.9	5.7e-71	KOG0800	FOG: Predicted E3 ubiquitin ligase	266.9	Posttranslational modification, protein turnover, chaperones	K10664|1|5.8e-178|626.3|aip:107645876|E3 ubiquitin-protein ligase ATL6/9/15/31/42/55 [EC:2.3.2.27]	GO:0043161//proteasome-mediated ubiquitin-dependent protein catabolic process	GO:0061630//ubiquitin protein ligase activity;GO:0016874//ligase activity	GO:0016021//integral component of membrane
CL6776.Contig1	83.9298	0	24.1016	178.958	178.697	259.909	5.71652	0.00989951	Up	Y105;S109;S116	myb family transcription factor PHL7 isoform X1 [Arachis duranensis]	92.19	8.9e-133	XP_015970719.1	61.3	1.9e-58	sp|Q9SJW0|PHL7_ARATH	Myb family transcription factor PHL7 OS=Arabidopsis thaliana GN=PHL7 PE=2 SV=1	At2g01760	68.6	2.0e-11	KOG1601	GATA-4/5/6 transcription factors	68.6	Transcription	K06236|1|7.5e-33|143.7|cvr:CHLNCDRAFT_141917|collagen, type I, alpha!K01940|2|5.2e-18|94.4|smo:SELMODRAFT_405683|argininosuccinate synthase [EC:6.3.4.5]!K14491|3|2.8e-11|72.0|bpg:Bathy15g00870|two-component response regulator ARR-B family	GO:0006355//regulation of transcription, DNA-templated;GO:0006351//transcription, DNA-templated	GO:0003677//DNA binding	GO:0005634//nucleus
Unigene27776	131.428	114.484	102.678	775.824	630.797	517.025	5.51836	0.00223081	Up	Y171;T173;S90;S89;S156;S162	uncharacterized protein LOC107630412 [Arachis ipaensis]	76.84	6.5e-68	XP_016189008.1	-	-	-	-	-	-	-	-	-	-	-	-	NA	NA	GO:0016021//integral component of membrane
Unigene27775	95.7847	85.1385	97.8304	399.316	510.122	596.133	5.40108	0.00201223	Up	S150;T158;S65;S66;S84;S87;S88;S140;S146	uncharacterized protein LOC107621553 isoform X1 [Arachis ipaensis]	87.88	3.4e-74	XP_016179069.1	-	-	-	-	-	-	-	-	-	-	-	-	NA	NA	GO:0016021//integral component of membrane
Unigene21510	34.2265	9.68576	25.1842	161.851	110.672	98.3395	5.36732	0.00831417	Up	S566;T32;S42	PREDICTED: probable alpha,alpha-trehalose-phosphate synthase [UDP-forming] 9 isoform X1 [Vigna angularis]	76.76	0.0e+00	XP_017422597.1	66.9	0.0e+00	sp|Q9LRA7|TPS9_ARATH	Probable alpha,alpha-trehalose-phosphate synthase [UDP-forming] 9 OS=Arabidopsis thaliana GN=TPS9 PE=2 SV=1	At1g23870	1184.1	0.0e+00	KOG1050	Trehalose-6-phosphate synthase component TPS1 and related subunits	1184.1	Carbohydrate transport and metabolism	K16055|1|0.0e+00|1377.1|gmx:100812031|trehalose 6-phosphate synthase/phosphatase [EC:2.4.1.15 3.1.3.12]	GO:0005992//trehalose biosynthetic process;GO:0070413//trehalose metabolism in response to stress	GO:0003824//catalytic activity;GO:0016791//phosphatase activity	GO:0005737//cytoplasm
Unigene26304	265.748	216.943	207.799	1147.9	1226.79	1034.42	4.93723	0.000102448	Up	S22;S24	uncharacterized protein LOC107491707 [Arachis duranensis]	96.33	7.9e-56	XP_015968097.1	-	-	-	-	-	-	-	-	-	-	-	K06995|1|1.3e-44|181.4|nnu:104602102|uncharacterized protein	-	-	-
CL4583.Contig2	107.844	0	48.2084	310.09	235.406	209.261	4.83658	0.010061	Up	S112	probable indole-3-acetic acid-amido synthetase GH3.6 isoform X1 [Arachis ipaensis]	89.02	6.6e-300	XP_016204866.1	47.4	4.8e-101	sp|Q60EY1|GH36_ORYSJ	Probable indole-3-acetic acid-amido synthetase GH3.6 OS=Oryza sativa subsp. japonica GN=GH3.6 PE=2 SV=2	-	-	-	-	-	-	-	K14487|1|1.3e-300|1034.2|aip:107645370|auxin responsive GH3 gene family	-	-	-
Unigene11944	13.1936	23.7821	0	58.287	60.6636	56.4158	4.74275	0.00272852	Up	T118;Y127	peroxisome biogenesis protein 5 isoform X1 [Arachis duranensis]	97.33	0.0e+00	XP_015967867.1	70.6	1.5e-309	sp|Q9FMA3|PEX5_ARATH	Peroxisome biogenesis protein 5 OS=Arabidopsis thaliana GN=PEX5 PE=1 SV=1	At5g56290	1059.3	3.0e-309	KOG1125	TPR repeat-containing protein	1059.3	General function prediction only	K13342|1|0.0e+00|1484.5|adu:107491531|peroxin-5	GO:0016560//protein import into peroxisome matrix, docking	GO:0005052//peroxisome matrix targeting signal-1 binding	GO:0005829//cytosol;GO:0005778//peroxisomal membrane
CL10579.Contig1	73.6331	67.3476	132.858	510.313	436.52	284.867	4.4979	0.0101089	Up	T18;S20;S23;S39;S43	protein C2-DOMAIN ABA-RELATED 4 [Arachis duranensis]	93.36	4.8e-107	XP_015966921.1	71.9	3.0e-69	sp|Q9LVH4|CAR4_ARATH	Protein C2-DOMAIN ABA-RELATED 4 OS=Arabidopsis thaliana GN=CAR4 PE=1 SV=1	At3g17980	256.1	5.0e-68	KOG1030	Predicted Ca2+-dependent phospholipid-binding protein	256.1	General function prediction only	K01537|1|3.6e-40|167.5|jcu:105638585|Ca2+-transporting ATPase [EC:3.6.3.8]!K12486|2|2.4e-36|154.8|nta:107802419|stromal membrane-associated protein	-	-	-
Unigene33794	118.586	0	102.974	377.673	381.723	221.831	4.42872	0.0171215	Up	S240	50S ribosomal protein L10, chloroplastic [Arachis duranensis]	94.58	3.7e-127	XP_015932686.1	70.9	1.9e-88	sp|O80362|RK10_TOBAC	50S ribosomal protein L10, chloroplastic OS=Nicotiana tabacum GN=RPL10 PE=2 SV=1	-	-	-	-	-	-	-	K02864|1|7.0e-128|459.1|adu:107458981|large subunit ribosomal protein L10	GO:0042254//ribosome biogenesis;GO:0006412//translation	GO:0003735//structural constituent of ribosome	GO:0022626//cytosolic ribosome;GO:0005840//ribosome;GO:0005622//intracellular;GO:0015934//large ribosomal subunit
Unigene19246	0	477.617	787.689	1712.89	2458.59	1313.31	4.33476	0.0257867	Up	S61	photosystem I reaction center subunit IV, chloroplastic [Arachis duranensis]	80.82	2.2e-58	XP_015968082.1	64.8	3.3e-43	sp|Q41228|PSAEA_NICSY	Photosystem I reaction center subunit IV A, chloroplastic OS=Nicotiana sylvestris GN=PSAEA PE=1 SV=1	-	-	-	-	-	-	-	K02693|1|4.1e-59|229.9|adu:107491696|photosystem I subunit IV	GO:0015979//photosynthesis	NA	GO:0009538//photosystem I reaction center
CL8307.Contig1	0	57.2373	49.9066	118.941	182.107	153.288	4.24043	0.0106902	Up	S2;Y5;S11	coatomer subunit zeta-2 [Arachis ipaensis]	98.35	4.8e-95	XP_016197660.1	79.5	1.1e-75	sp|Q6Z844|COPZ2_ORYSJ	Coatomer subunit zeta-2 OS=Oryza sativa subsp. japonica GN=COPZ2 PE=2 SV=1	At1g60970	236.9	2.7e-62	KOG3343	Vesicle coat complex COPI, zeta subunit	236.9	Intracellular trafficking, secretion, and vesicular transport	K20472|1|8.0e-84|312.4|cam:101513305|coatomer subunit zeta	GO:0015031//protein transport	-	-
CL10927.Contig1	260.246	160.78	128.234	943.607	808.168	459.743	4.02636	0.0207168	Up	S175;S174	acyl carrier protein 1, chloroplastic [Arachis duranensis]	90.72	6.2e-39	XP_015955700.1	39.9	1.1e-16	sp|P07854|ACP1_SPIOL	Acyl carrier protein 1, chloroplastic OS=Spinacia oleracea GN=ACL1.1 PE=1 SV=2	At4g25050	67	3.6e-11	KOG1748	Acyl carrier protein/NADH-ubiquinone oxidoreductase, NDUFAB1/SDAP subunit	67	Energy production and conversion;Lipid transport and metabolism;Secondary metabolites biosynthesis, transport and catabolism	K00850|1|3.8e-06|54.3|aip:107610448|6-phosphofructokinase 1 [EC:2.7.1.11]	GO:0006633//fatty acid biosynthetic process;GO:0009735//response to cytokinin;GO:0009245//lipid A biosynthetic process;GO:0009416//response to light stimulus	GO:0031177//phosphopantetheine binding;GO:0000036//acyl carrier activity;GO:0000035//acyl binding	GO:0009941//chloroplast envelope;GO:0009570//chloroplast stroma;GO:0005829//cytosol
CL2467.Contig1	58.2934	114.915	98.264	332.14	417.921	327.604	3.9697	0.0013621	Up	S222;S224;S198;S199;S163;S165	uncharacterized protein LOC107488294 isoform X1 [Arachis duranensis]	91.2	0.0e+00	XP_015964505.1	41.1	5.7e-58	sp|F4JEX5|FIGL1_ARATH	ATPase family AAA domain-containing protein FIGL1 OS=Arabidopsis thaliana GN=FIGL1 PE=2 SV=2	At1g64110	1130.2	0.0e+00	KOG0737	AAA+-type ATPase	1130.2	Posttranslational modification, protein turnover, chaperones	K13254|1|2.4e-239|831.2|jre:108999637|spastin [EC:5.6.1.1]!K03231|4|2.1e-126|456.1|mtr:MTR_1g101870|elongation factor 1-alpha	NA	GO:0005524//ATP binding	GO:0005634//nucleus
Unigene3201	33.1597	29.3446	56.2828	201.869	145.619	107.499	3.83027	0.0174155	Up	S18;S21	O-acyltransferase WSD1 isoform X2 [Arachis ipaensis]	83.33	2.1e-238	XP_016162564.1	45.1	1.0e-112	sp|Q93ZR6|WSD1_ARATH	O-acyltransferase WSD1 OS=Arabidopsis thaliana GN=WSD1 PE=2 SV=1	-	-	-	-	-	-	-	K15406|1|4.5e-113|411.0|brp:103868062|wax-ester synthase / diacylglycerol O-acyltransferase [EC:2.3.1.75 2.3.1.20]	GO:0045017//glycerolipid biosynthetic process;GO:0019432//triglyceride biosynthetic process	GO:0047196//long-chain-alcohol O-fatty-acyltransferase activity;GO:0004144//diacylglycerol O-acyltransferase activity	GO:0016021//integral component of membrane;GO:0005886//plasma membrane
CL7891.Contig2	183.33	180.886	246.305	805.754	783.094	699.515	3.74822	0.00013404	Up	T134;S139	28 kDa ribonucleoprotein, chloroplastic [Arachis ipaensis]	90.95	2.8e-119	XP_016187623.1	71.6	6.4e-92	sp|P19683|ROC4_NICSY	31 kDa ribonucleoprotein, chloroplastic OS=Nicotiana sylvestris PE=1 SV=1	At4g24770	326.2	4.5e-89	KOG0118	FOG: RRM domain	326.2	General function prediction only	K11294|1|5.3e-120|433.0|aip:107629360|nucleolin	NA	GO:0003723//RNA binding	GO:0019013//viral nucleocapsid;GO:0030529//intracellular ribonucleoprotein complex
CL2418.Contig1	1.40893	6.19022	6.44941	13.5338	16.3539	22.2316	3.70994	0.0140006	Up	S78;S79	ACT domain-containing protein ACR11 [Arachis ipaensis]	96.4	1.4e-115	XP_016174950.1	79.7	8.8e-102	sp|Q9FZ47|ACR11_ARATH	ACT domain-containing protein ACR11 OS=Arabidopsis thaliana GN=ACR11 PE=1 SV=1	-	-	-	-	-	-	-	K03844|1|3.1e-40|167.9|mng:MNEG_1379|alpha-1,2-mannosyltransferase [EC:2.4.1.131]	-	-	-
Unigene30124	56.2275	21.9347	63.4217	190.506	224.299	105.532	3.67512	0.0283111	Up	S326;S327;Y334	LRR receptor-like serine/threonine-protein kinase FLS2 [Arachis ipaensis]	91.72	4.4e-238	XP_016190473.2	55.3	3.5e-131	sp|Q9FL28|FLS2_ARATH	LRR receptor-like serine/threonine-protein kinase FLS2 OS=Arabidopsis thaliana GN=FLS2 PE=1 SV=1	#REF!	169.5	1.3e-41	KOG0619	FOG: Leucine rich repeat	169.5	General function prediction only	K13420|1|8.4e-239|828.6|aip:107631522|LRR receptor-like serine/threonine-protein kinase FLS2 [EC:2.7.11.1]	NA	GO:0004674//protein serine/threonine kinase activity;GO:0005524//ATP binding;GO:0004672//protein kinase activity	GO:0016021//integral component of membrane
CL8294.Contig1	76.3701	49.056	49.9053	212.158	261.345	168.973	3.66436	0.00521931	Up	S575;S578;S579;S89;S94;S613;T615;S633	uncharacterized protein LOC107476977 [Arachis duranensis]	91.61	0.0e+00	XP_015952427.1	-	-	-	-	-	-	-	-	-	-	-	-	-	-	-
Unigene14287	14.3796	6.46323	14.385	52.4116	46.2158	30.1197	3.6547	0.0120549	Up	S170;S179;S180;Y181;S21;T22;S183;T184;S185;S186;Y199	exocyst complex component EXO70A1 [Arachis duranensis]	95.36	0.0e+00	XP_020987820.1	39.9	7.7e-100	sp|Q9LZD3|E70A1_ARATH	Exocyst complex component EXO70A1 OS=Arabidopsis thaliana GN=EXO70A1 PE=1 SV=1	At1g72470	844.3	1.3e-244	KOG2344	Exocyst component protein and related proteins	844.3	Intracellular trafficking, secretion, and vesicular transport	K07195|1|0.0e+00|1195.6|adu:107464864|exocyst complex component 7	GO:0006887//exocytosis	NA	GO:0000145//exocyst
Unigene24451	25.854	29.2552	33.1882	118.284	103.492	93.1137	3.56624	0.000576945	Up	S46;S81;S63	uncharacterized protein LOC107643527 [Arachis ipaensis]	89.56	2.2e-190	XP_016202692.1	-	-	-	-	-	-	-	-	-	-	-	-	-	-	-
CL3490.Contig1	50.2615	34.5001	31.5456	157.828	154.84	92.2475	3.48143	0.0122308	Up	T465;Y471;S461	serine/threonine-protein kinase STY46 isoform X2 [Arachis ipaensis]	92.93	0.0e+00	XP_016174956.1	69.2	1.2e-235	sp|F4JTP5|STY46_ARATH	Serine/threonine-protein kinase STY46 OS=Arabidopsis thaliana GN=STY46 PE=1 SV=1	At4g35780	708.4	1.0e-203	KOG0192	Tyrosine kinase specific for activated (GTP-bound) p21cdc42Hs	708.4	Signal transduction mechanisms	K17535|1|2.3e-225|784.3|egu:105055153|serine/threonine-protein kinase TNNI3K [EC:2.7.11.1]	GO:0035556//intracellular signal transduction	GO:0004674//protein serine/threonine kinase activity;GO:0004871//signal transducer activity;GO:0004672//protein kinase activity;GO:0005524//ATP binding	GO:0005829//cytosol
CL10648.Contig3	168.028	95.6531	85.2324	463.335	453.42	291.149	3.4619	0.00966897	Up	T70;S3;S43;S20;T22;S45;S48;S54;Y29	uncharacterized protein LOC107605754 [Arachis ipaensis]	90.71	4.9e-63	XP_016163211.1	-	-	-	-	-	-	-	-	-	-	-	-	-	-	-
CL8496.Contig1	70.5333	65.1606	0	172.892	138.305	155.628	3.44028	0.0111943	Up	S113	heat stress transcription factor A-5 [Arachis duranensis]	90.94	4.4e-157	XP_015941271.1	47.5	6.2e-63	sp|Q94BZ5|HSFA5_ARATH	Heat stress transcription factor A-5 OS=Arabidopsis thaliana GN=HSFA5 PE=2 SV=1	At4g13980_2	238.8	1.2e-62	KOG0627	Heat shock transcription factor	238.8	Transcription	K09419|1|8.3e-158|558.9|adu:107466785|heat shock transcription factor, other eukaryote	NA	GO:0003700//DNA binding transcription factor activity;GO:0043565//sequence-specific DNA binding	GO:0005634//nucleus
CL8772.Contig1	67.4479	93.8096	0	224.522	157.53	170.058	3.42378	0.0198409	Up	S644	receptor-like protein kinase HAIKU2 [Arachis duranensis]	90.33	0.0e+00	XP_015934992.1	52	1.9e-275	sp|Q9LJM4|IKU2_ARATH	Receptor-like protein kinase HAIKU2 OS=Arabidopsis thaliana GN=IKU2 PE=1 SV=1	At5g25910	261.2	7.3e-69	KOG0619	FOG: Leucine rich repeat	261.2	General function prediction only	K00924|1|3.0e-201|704.9|pmum:103324821|kinase [EC:2.7.1.-]	NA	GO:0004674//protein serine/threonine kinase activity;GO:0005524//ATP binding;GO:0004672//protein kinase activity	GO:0016021//integral component of membrane
Unigene6538	74.6016	61.3966	0	162.297	180.756	122.175	3.42084	0.0188523	Up	T66;S67	uncharacterized protein At2g39795, mitochondrial isoform X2 [Arachis ipaensis]	92.97	6.9e-132	XP_016167054.1	54.7	7.1e-57	sp|Q8W487|YB95_ARATH	Uncharacterized protein At2g39795, mitochondrial OS=Arabidopsis thaliana GN=At2g39795 PE=1 SV=1	At3g55600_2	222.2	9.7e-58	KOG2536	MAM33, mitochondrial matrix glycoprotein	222.2	Energy production and conversion	K15414|1|4.2e-131|469.9|aip:107609566|complement component 1 Q subcomponent-binding protein, mitochondrial	NA	NA	GO:0005759//mitochondrial matrix
Unigene13068	169.224	74.9884	0	339.891	278.407	205.603	3.3737	0.0364699	Up	S224	uncharacterized protein LOC107645069 [Arachis ipaensis]	86.61	4.8e-114	XP_016204572.1	-	-	-	-	-	-	-	-	-	-	-	-	NA	NA	GO:0016021//integral component of membrane
CL1364.Contig5	170.756	124.389	85.0703	445.204	503.853	320.429	3.33886	0.00758001	Up	T161;T146;S147	PREDICTED: eukaryotic initiation factor 4A-10 [Vigna radiata var. radiata]	93.95	7.3e-224	XP_014516338.1	90.6	8.2e-220	sp|P41381|IF4A8_TOBAC	Eukaryotic initiation factor 4A-8 OS=Nicotiana tabacum PE=2 SV=1	At1g54270	741.1	1.0e-213	KOG0327	Translation initiation factor 4F, helicase subunit (eIF-4A) and related helicases	741.1	Translation, ribosomal structure and biogenesis	K03257|1|1.4e-224|781.2|vra:106774041|translation initiation factor 4A	NA	GO:0004386//helicase activity;GO:0005524//ATP binding;GO:0003676//nucleic acid binding;GO:0003743//translation initiation factor activity	-
Unigene42484	10.8888	14.988	22.3932	59.3085	51.7691	49.7324	3.33147	0.00108571	Up	S161;S133;S134;T138;S140;S139;S207;S210;T213	ATP synthase subunit b', chloroplastic [Arachis duranensis]	93.39	3.4e-106	XP_015937582.1	65.4	5.5e-69	sp|P31853|ATPX_SPIOL	ATP synthase subunit b', chloroplastic OS=Spinacia oleracea GN=ATPG PE=1 SV=2	-	-	-	-	-	-	-	K02109|1|6.4e-107|389.4|adu:107463311|F-type H+-transporting ATPase subunit b	GO:0015986//ATP synthesis coupled proton transport	GO:0015078//hydrogen ion transmembrane transporter activity	GO:0045263//proton-transporting ATP synthase complex, coupling factor F(o);GO:0016021//integral component of membrane
Unigene14998	138.056	120.355	112.563	382.058	479.68	369.193	3.31811	0.00130396	Up	S50;S57	uncharacterized protein LOC107637649 [Arachis ipaensis]	93.33	1.0e-66	XP_016196517.1	-	-	-	-	-	-	-	-	-	-	-	-	-	-	-
CL148.Contig4	16.3519	18.8242	18.9118	73.2979	45.9087	54.0775	3.20375	0.00823032	Up	S29;S841;S840;S848;S843;T855;S853;T56	ABC transporter G family member 29 [Arachis duranensis]	80.55	0.0e+00	XP_015932664.1	70.5	0.0e+00	sp|Q9XIE2|AB36G_ARATH	ABC transporter G family member 36 OS=Arabidopsis thaliana GN=ABCG36 PE=1 SV=1	#REF!	2162.1	0.0e+00	KOG0065	Pleiotropic drug resistance proteins (PDR1-15), ABC superfamily	2162.1	Secondary metabolites biosynthesis, transport and catabolism	K05681|1|8.2e-62|242.3|spen:107030620|ATP-binding cassette, subfamily G (WHITE), member 2	GO:0006810//transport	GO:0042626//ATPase activity, coupled to transmembrane movement of substances;GO:0016887//ATPase activity;GO:0005524//ATP binding	GO:0016021//integral component of membrane;GO:0005886//plasma membrane
CL6010.Contig2	12176.3	7111.19	10091.8	32286.8	35642.9	24905.9	3.1599	0.00376265	Up	S29	transcription factor bHLH128 [Arachis ipaensis]	87.87	3.2e-110	XP_020966501.1	38.5	3.6e-26	sp|Q8H102|BH128_ARATH	Transcription factor bHLH128 OS=Arabidopsis thaliana GN=BHLH128 PE=1 SV=1	7290343	52.4	1.3e-06	KOG4029	Transcription factor HAND2/Transcription factor TAL1/TAL2/LYL1	52.4	Transcription	-	NA	GO:0046983//protein dimerization activity	-
Unigene15671	15.6815	18.8368	11.0611	40.7769	61.0456	40.495	3.12241	0.0108372	Up	S180	ATPase ASNA1 homolog [Arachis duranensis]	96.94	1.3e-198	XP_015961643.1	-	-	-	-	At1g01910	523.5	3.0e-148	KOG2825	Putative arsenite-translocating ATPase	523.5	Inorganic ion transport and metabolism	K01551|1|4.7e-179|629.8|lja:Lj0g3v0004519.1|arsenite/tail-anchored protein-transporting ATPase [EC:3.6.3.16 3.6.3.-]	GO:0045048//protein insertion into ER membrane;GO:0048767//root hair elongation;GO:0006810//transport	GO:0005524//ATP binding;GO:0016887//ATPase activity;GO:0046872//metal ion binding;GO:0043621//protein self-association	GO:0005783//endoplasmic reticulum;GO:0005829//cytosol
Unigene22684	21.6046	22.9819	14.3255	68.0865	63.6955	50.6697	3.09702	0.00218666	Up	T71;S150;S147;S148;S152	uncharacterized protein LOC107462331 [Arachis duranensis]	79.51	1.8e-112	XP_015936392.1	-	-	-	-	-	-	-	-	-	-	-	-	-	-	-
CL3080.Contig3	98.0549	117.196	167.258	335.729	482.792	345.969	3.04435	0.00727363	Up	S796;S798	probable leucine-rich repeat receptor-like serine/threonine-protein kinase At3g14840 isoform X2 [Arachis duranensis]	88.44	0.0e+00	XP_015933316.1	57.2	1.1e-268	sp|C0LGN2|Y3148_ARATH	Probable leucine-rich repeat receptor-like serine/threonine-protein kinase At3g14840 OS=Arabidopsis thaliana GN=LRR-RLK PE=2 SV=1	#REF!	570.5	4.8e-162	KOG1187	Serine/threonine protein kinase	570.5	Signal transduction mechanisms	K04733|1|3.2e-220|767.7|dzi:111275957|interleukin-1 receptor-associated kinase 4 [EC:2.7.11.1]	NA	GO:0004674//protein serine/threonine kinase activity;GO:0005524//ATP binding;GO:0004672//protein kinase activity	GO:0016021//integral component of membrane
Unigene16268	68.0581	109.619	0	225.694	169.486	145.429	3.04264	0.038503	Up	S98	uncharacterized protein LOC107608365 [Arachis ipaensis]	85.81	1.4e-65	XP_016165658.1	-	-	-	-	-	-	-	-	-	-	-	-	NA	NA	GO:0016021//integral component of membrane
Unigene31029	93.7641	67.0469	0	162.851	150.607	173.133	3.02585	0.01924	Up	S332;S335	probable transcription factor At3g04930 [Arachis ipaensis]	94.24	3.1e-233	XP_016205453.2	44.9	1.5e-83	sp|Q9CAV7|STKLJ_ARATH	Probable transcription factor At3g04930 OS=Arabidopsis thaliana GN=At3g04930 PE=1 SV=1	-	-	-	-	-	-	-	K11294|1|1.4e-09|67.0|nta:107801553|nucleolin	GO:0006355//regulation of transcription, DNA-templated	GO:0016301//kinase activity	-
CL195.Contig1	65.5722	51.5664	29.3838	147.029	171.718	123.469	3.01807	0.00485392	Up	S252;S255;S294;S435;T439;Y445	serine/threonine-protein kinase STY17 isoform X1 [Arachis ipaensis]	97.71	0.0e+00	XP_016201412.1	69.9	3.3e-227	sp|Q8RWL6|STY17_ARATH	Serine/threonine-protein kinase STY17 OS=Arabidopsis thaliana GN=STY17 PE=1 SV=1	At4g35780	768.1	1.1e-221	KOG0192	Tyrosine kinase specific for activated (GTP-bound) p21cdc42Hs	768.1	Signal transduction mechanisms	K17535|1|5.5e-224|779.6|egu:105055153|serine/threonine-protein kinase TNNI3K [EC:2.7.11.1]	GO:0035556//intracellular signal transduction	GO:0004674//protein serine/threonine kinase activity;GO:0004871//signal transducer activity;GO:0004672//protein kinase activity;GO:0005524//ATP binding	GO:0005829//cytosol
CL6292.Contig1	18.6126	9.82168	18.4949	66.6201	31.5628	43.4341	3.01767	0.0419559	Up	S14;S16;T18;T19;T21	protein STRICTOSIDINE SYNTHASE-LIKE 5 [Arachis ipaensis]	80.63	1.3e-114	XP_016179502.1	51.3	5.1e-63	sp|Q9SD05|SSL6_ARATH	Protein STRICTOSIDINE SYNTHASE-LIKE 6 OS=Arabidopsis thaliana GN=SSL6 PE=2 SV=1	At3g51440	238.8	9.9e-63	KOG1520	Predicted alkaloid synthase/Surface mucin Hemomucin	238.8	General function prediction only	K21407|1|3.7e-31|137.9|nnu:104594626|adipocyte plasma membrane-associated protein	GO:0009058//biosynthetic process	GO:0016844//strictosidine synthase activity;GO:0016788//hydrolase activity, acting on ester bonds	GO:0005783//endoplasmic reticulum;GO:0016021//integral component of membrane;GO:0016020//membrane
Unigene16912	0	485.34	488.2	1136.44	713.998	1068.47	2.99823	0.0358773	Up	T55;S56	proteasome subunit alpha type-5 [Arachis duranensis]	99.58	8.7e-129	XP_015942032.1	96.2	7.2e-128	sp|Q9LSU1|PSA5_ORYSJ	Proteasome subunit alpha type-5 OS=Oryza sativa subsp. japonica GN=PAE1 PE=2 SV=1	At3g14290	448.4	7.7e-126	KOG0176	20S proteasome, regulatory subunit alpha type PSMA5/PUP2	448.4	Posttranslational modification, protein turnover, chaperones	K02729|1|1.6e-129|464.5|adu:107467447|20S proteasome subunit alpha 5 [EC:3.4.25.1]	GO:0043161//proteasome-mediated ubiquitin-dependent protein catabolic process	GO:0004298//threonine-type endopeptidase activity	GO:0005737//cytoplasm;GO:0019773//proteasome core complex, alpha-subunit complex;GO:0005634//nucleus
CL1557.Contig1	3576.47	6207.56	2853.7	13251.6	11923.5	12445.8	2.97688	0.00157564	Up	S712;S716;T718	peroxisomal fatty acid beta-oxidation multifunctional protein AIM1 [Cajanus cajan]	85.69	0.0e+00	XP_020216339.1	71.7	3.7e-308	sp|Q9ZPI6|AIM1_ARATH	Peroxisomal fatty acid beta-oxidation multifunctional protein AIM1 OS=Arabidopsis thaliana GN=AIM1 PE=1 SV=1	At4g29010	1054.7	7.2e-308	KOG1683	Hydroxyacyl-CoA dehydrogenase/enoyl-CoA hydratase	1054.7	Lipid transport and metabolism	K10527|1|0.0e+00|1243.8|ccaj:109800067|enoyl-CoA hydratase/3-hydroxyacyl-CoA dehydrogenase [EC:4.2.1.17 1.1.1.35 1.1.1.211]	GO:0006635//fatty acid beta-oxidation;GO:0009695//jasmonic acid biosynthetic process;GO:0009908//flower development	GO:0018812//3-hydroxyacyl-CoA dehydratase activity;GO:0008017//microtubule binding;GO:0004300//enoyl-CoA hydratase activity;GO:0003857//3-hydroxyacyl-CoA dehydrogenase activity;GO:0003729//mRNA binding	GO:0005618//cell wall;GO:0005777//peroxisome;GO:0009507//chloroplast;GO:0016021//integral component of membrane;GO:0009506//plasmodesma
Unigene34034	50.6637	0	72.4406	151.278	106.585	106.846	2.9626	0.0367232	Up	S344;S380;S383	uncharacterized serine-rich protein C215.13 [Arachis duranensis]	87.9	1.4e-198	XP_015932272.1	-	-	-	-	YKR092c	56.6	1.1e-07	KOG2992	Nucleolar GTPase/ATPase p130	56.6	Nuclear structure	-	-	-	-
Unigene44908	2090.74	4369.93	4039.29	11415.4	9366.44	10320.6	2.96215	0.00175836	Up	S28	soluble inorganic pyrophosphatase 4 [Arachis ipaensis]	98.61	1.6e-121	XP_016183244.1	86.1	1.0e-109	sp|Q9LFF9|IPYR4_ARATH	Soluble inorganic pyrophosphatase 4 OS=Arabidopsis thaliana GN=PPA4 PE=1 SV=1	At3g53620	393.7	2.1e-109	KOG1626	Inorganic pyrophosphatase/Nucleosome remodeling factor, subunit NURF38	393.7	Energy production and conversion	K01507|1|3.0e-122|440.3|aip:107625184|inorganic pyrophosphatase [EC:3.6.1.1]	GO:0006796//phosphate-containing compound metabolic process	GO:0000287//magnesium ion binding;GO:0004427//inorganic diphosphatase activity	GO:0005737//cytoplasm
Unigene3022	29.0656	39.1666	27.13	89.5438	117.774	72.7365	2.93675	0.0107642	Up	S37;T38;S39;S41;S20	probable NAD(P)H dehydrogenase (quinone) FQR1-like 2 [Arachis duranensis]	86.49	1.1e-121	XP_015952042.1	63.1	3.1e-92	sp|O23207|FQRL2_ARATH	Probable NAD(P)H dehydrogenase (quinone) FQR1-like 2 OS=Arabidopsis thaliana GN=At4g36750 PE=1 SV=1	At4g36750	335.9	6.1e-92	KOG3135	1,4-benzoquinone reductase-like; Trp repressor binding protein-like/protoplast-secreted protein	335.9	General function prediction only	K03809|1|2.1e-122|441.0|aip:107628918|NAD(P)H dehydrogenase (quinone) [EC:1.6.5.2]	NA	GO:0010181//FMN binding;GO:0003955//NAD(P)H dehydrogenase (quinone) activity	GO:0005737//cytoplasm;GO:0005886//plasma membrane
Unigene243	6.83262	5.09708	3.05167	18.9808	13.8202	11.0973	2.9302	0.0196099	Up	S289;T293;S464	probable serine/threonine-protein kinase At1g54610 [Cajanus cajan]	81.14	0.0e+00	XP_020237588.1	43.5	1.3e-161	sp|F4I114|Y1960_ARATH	Probable serine/threonine-protein kinase At1g09600 OS=Arabidopsis thaliana GN=At1g09600 PE=3 SV=1	At1g53050	707.2	2.7e-203	KOG0600	Cdc2-related protein kinase	707.2	Cell cycle control, cell division, chromosome partitioning	K08819|1|3.8e-275|949.9|gmx:100781209|cyclin-dependent kinase 12/13 [EC:2.7.11.22 2.7.11.23]	GO:0006468//protein phosphorylation	GO:0004693//cyclin-dependent protein serine/threonine kinase activity;GO:0005524//ATP binding;GO:0004672//protein kinase activity	GO:0005634//nucleus
Unigene28987	14.2301	30.0973	30.6113	99.3881	72.9681	46.2247	2.91679	0.0422042	Up	S7;S9;S15;T53;T55;S56	uncharacterized protein LOC107616577 isoform X1 [Arachis ipaensis]	92.39	1.2e-42	XP_016174018.1	-	-	-	-	-	-	-	-	-	-	-	-	-	-	-
CL501.Contig1	3110.16	1529.98	1009.55	5262.69	6333.77	4807.89	2.90359	0.00992065	Up	S25	soluble inorganic pyrophosphatase [Arachis ipaensis]	97.09	1.3e-92	XP_016201887.1	82.5	1.8e-78	sp|O82793|IPYR3_ARATH	Soluble inorganic pyrophosphatase 3 OS=Arabidopsis thaliana GN=PPA3 PE=2 SV=1	At2g46860	289.7	3.5e-78	KOG1626	Inorganic pyrophosphatase/Nucleosome remodeling factor, subunit NURF38	289.7	Energy production and conversion	K01507|1|2.5e-93|344.0|aip:107642898|inorganic pyrophosphatase [EC:3.6.1.1]	GO:0006796//phosphate-containing compound metabolic process	GO:0000287//magnesium ion binding;GO:0004427//inorganic diphosphatase activity	GO:0005737//cytoplasm
UDH54715.1	12.4531	17.0247	17.457	30.4706	48.4806	56.0287	2.8759	0.0193076	Up	S188	NADH dehydrogenase subunit 9 (mitochondrion) [Glycine max]	97.89	3.4e-107	YP_007516910.1	93.2	8.4e-103	sp|Q95748|NDUS3_ARATH	NADH dehydrogenase [ubiquinone] iron-sulfur protein 3 OS=Arabidopsis thaliana GN=NAD9 PE=1 SV=2	#REF!	383.3	2.4e-106	KOG1713	NADH-ubiquinone oxidoreductase, NDUFS3/30 kDa subunit	383.3	Energy production and conversion	K03936|1|6.3e-108|392.5|gmx:15308613|NADH dehydrogenase (ubiquinone) Fe-S protein 3 [EC:7.1.1.2 1.6.99.3]	GO:0045333//cellular respiration	GO:0008137//NADH dehydrogenase (ubiquinone) activity	GO:0005747//mitochondrial respiratory chain complex I;GO:0005739//mitochondrion
Unigene9435	58.9712	39.9548	63.0704	212.53	123.266	122.37	2.82825	0.032545	Up	S192;S196;T200;S59	ras-related protein Rab11D [Arachis duranensis]	98.17	2.7e-116	XP_015936442.1	90.3	3.6e-110	sp|Q40194|RB11D_LOTJA	Ras-related protein Rab11D OS=Lotus japonicus GN=RAB11D PE=2 SV=1	At1g06400	363.2	3.0e-100	KOG0087	GTPase Rab11/YPT3, small G protein superfamily	363.2	Intracellular trafficking, secretion, and vesicular transport	K07904|1|5.0e-117|422.9|adu:107462391|Ras-related protein Rab-11A	GO:0009733//response to auxin;GO:0042546//cell wall biogenesis	GO:0003924//GTPase activity;GO:0005525//GTP binding	GO:0005886//plasma membrane;GO:0005768//endosome
CL8135.Contig2	0	59.4732	114.863	161.101	177.548	152.624	2.81796	0.0358497	Up	S134;S138	ADP-ribosylation factor-like protein 8c [Arachis duranensis]	98.91	3.3e-99	XP_015931620.1	92.9	1.5e-96	sp|Q8W4C8|ARL8C_ARATH	ADP-ribosylation factor-like protein 8c OS=Arabidopsis thaliana GN=ARL8C PE=2 SV=1	At5g37680	309.3	4.4e-84	KOG0075	GTP-binding ADP-ribosylation factor-like protein	309.3	General function prediction only	K07955|1|3.9e-94|346.7|jre:108988251|ADP-ribosylation factor-like protein 8	GO:0007264//small GTPase mediated signal transduction	GO:0005525//GTP binding	GO:0005622//intracellular
CL8965.Contig2	29.728	34.5333	71.1893	142.252	123.545	114.235	2.80569	0.00621099	Up	T395;T427;S428;S432;S434	oxysterol-binding protein-related protein 3C [Arachis ipaensis]	97.59	9.7e-270	XP_016187275.1	81.8	4.0e-236	sp|Q93Y40|ORP3C_ARATH	Oxysterol-binding protein-related protein 3C OS=Arabidopsis thaliana GN=ORP3C PE=2 SV=1	At5g59420	814.7	7.9e-236	KOG1737	Oxysterol-binding protein	814.7	Lipid transport and metabolism	K20174|1|1.8e-270|933.7|aip:107629093|oxysterol-binding protein-related protein 1/2	NA	NA	GO:0005829//cytosol
CL10562.Contig1	60.5397	122.102	130.63	395.778	214.344	259.045	2.77448	0.0345987	Up	S574;S585	uncharacterized membrane protein At3g27390 [Arachis ipaensis]	93.31	0.0e+00	XP_016185022.1	41.6	3.3e-113	sp|Q8GUM4|Y3739_ARATH	Uncharacterized membrane protein At3g27390 OS=Arabidopsis thaliana GN=At3g27390 PE=1 SV=2	-	-	-	-	-	-	-	-	NA	NA	GO:0016021//integral component of membrane
Unigene14901	50.3592	83.5188	85.1026	275.825	178.174	141.506	2.71944	0.0394297	Up	T220;S67	PREDICTED: prolyl endopeptidase-like [Vigna angularis]	85.09	0.0e+00	XP_017437024.1	24.1	3.8e-08	sp|Q84LM4|AARE_ARATH	Acylamino-acid-releasing enzyme OS=Arabidopsis thaliana GN=AARE PE=1 SV=1	At1g76140	1196.4	0.0e+00	KOG2237	Predicted serine protease	1196.4	Posttranslational modification, protein turnover, chaperones	K01322|1|0.0e+00|1312.0|var:108343327|prolyl oligopeptidase [EC:3.4.21.26]	NA	GO:0004252//serine-type endopeptidase activity;GO:0070008//serine-type exopeptidase activity	-
NP_001329080.1	1097.65	1729.67	1681.79	4727.23	3527.91	3805.41	2.67471	0.00374884	Up	S552	PREDICTED: calcium-dependent protein kinase 5-like [Raphanus sativus]	90.84	7.1e-291	XP_018469731.1	80.9	3.3e-264	sp|A5A7I7|CDPK4_SOLTU	Calcium-dependent protein kinase 4 OS=Solanum tuberosum GN=CPK4 PE=2 SV=1	#REF!	1115.1	0.0e+00	KOG0032	Ca2+/calmodulin-dependent protein kinase, EF-Hand protein superfamily	1115.1	Signal transduction mechanisms	K13412|1|5.8e-287|988.8|csat:104791187|calcium-dependent protein kinase [EC:2.7.11.1]	NA	GO:0004683//calmodulin-dependent protein kinase activity;GO:0005509//calcium ion binding;GO:0005524//ATP binding;GO:0004672//protein kinase activity	-
CL6277.Contig3	31.6066	56.9999	69.9025	164.498	142.78	113.728	2.65604	0.00913357	Up	T47;T49;S54;T53;S56;S31;S33;S43;Y59	chlorophyll a-b binding protein of LHCII type 1 [Arachis ipaensis]	99.62	3.2e-151	XP_016190537.1	95.4	3.0e-146	sp|P09756|CB23_SOYBN	Chlorophyll a-b binding protein 3, chloroplastic OS=Glycine max GN=CAB3 PE=3 SV=1	-	-	-	-	-	-	-	K08912|1|6.0e-152|539.3|aip:107631562|light-harvesting complex II chlorophyll a/b binding protein 1	GO:0018298//protein-chromophore linkage;GO:0009768//photosynthesis, light harvesting in photosystem I;GO:0009416//response to light stimulus;GO:0009765//photosynthesis, light harvesting	GO:0016168//chlorophyll binding;GO:0031409//pigment binding	GO:0009535//chloroplast thylakoid membrane;GO:0009941//chloroplast envelope;GO:0016021//integral component of membrane;GO:0009522//photosystem I;GO:0009523//photosystem II;GO:0010287//plastoglobule
CL10274.Contig1	42.6353	37.5514	37.0645	76.0854	86.4885	146.632	2.63712	0.0440946	Up	S110;T112	uncharacterized protein LOC107491678 isoform X1 [Arachis duranensis]	86.84	7.4e-129	XP_015968051.1	-	-	-	-	-	-	-	-	-	-	-	-	NA	NA	GO:0016021//integral component of membrane
CL11431.Contig1	406.218	312.145	485.112	1236.26	1148.73	781.95	2.6315	0.0114564	Up	S262;T266;S10;S8;S6	syntaxin-121 [Arachis ipaensis]	96.42	6.9e-180	XP_016184678.1	70.2	2.2e-130	sp|Q9ZSD4|SY121_ARATH	Syntaxin-121 OS=Arabidopsis thaliana GN=SYP121 PE=1 SV=1	At3g11820	463	4.3e-130	KOG0810	SNARE protein Syntaxin 1 and related proteins	463	Intracellular trafficking, secretion, and vesicular transport	K08486|1|1.3e-180|634.8|aip:107626331|syntaxin 1B/2/3	GO:0050832//defense response to fungus;GO:0006887//exocytosis;GO:0016192//vesicle-mediated transport;GO:0006612//protein targeting to membrane;GO:0006906//vesicle fusion;GO:0048278//vesicle docking;GO:0006886//intracellular protein transport	GO:0000149//SNARE binding;GO:0005484//SNAP receptor activity	GO:0016021//integral component of membrane;GO:0005622//intracellular;GO:0012505//endomembrane system;GO:0005886//plasma membrane;GO:0031201//SNARE complex;GO:0009506//plasmodesma
CL6956.Contig3	46.3713	46.2905	55.6954	149.183	128.582	112.18	2.62842	0.00194953	Up	S9;S1692;S1694;S1742;S1611;S1684;S1690;T1548;S1545	protein NETWORKED 1D [Arachis ipaensis]	90.95	0.0e+00	XP_016182900.1	46.4	0.0e+00	sp|F4HZB5|NET1D_ARATH	Protein NETWORKED 1D OS=Arabidopsis thaliana GN=NET1D PE=3 SV=1	7298379	187.2	2.4e-46	KOG4568	Cytoskeleton-associated protein and related proteins	187.2	Cytoskeleton;General function prediction only	K20478|1|0.0e+00|2322.7|lang:109335385|golgin subfamily B member 1	NA	GO:0003779//actin binding;GO:0016301//kinase activity	-
CL7977.Contig2	30.4975	10.9781	31.9415	56.1585	79.3185	55.1234	2.59613	0.0198214	Up	S200;T204;S207;S208;S88;S90;T92;T102;S143	uncharacterized protein LOC107621557 [Arachis ipaensis]	84	7.2e-110	XP_016179074.1	-	-	-	-	At3g43850	109	1.2e-23	KOG4210	Nuclear localization sequence binding protein	109	Transcription	-	NA	NA	GO:0016021//integral component of membrane
Unigene36390	288.292	323.295	296.76	1101.7	613.081	607.099	2.55616	0.045505	Up	S239;Y247;S245	LOW QUALITY PROTEIN: probable carboxylesterase 2 [Arachis duranensis]	80.2	2.0e-170	XP_020988166.1	48.4	6.0e-87	sp|Q9SMN0|CXE12_ARATH	Probable carboxylesterase 12 OS=Arabidopsis thaliana GN=CXE12 PE=1 SV=1	At3g48690	318.9	1.2e-86	KOG1515	Arylacetamide deacetylase	318.9	Defense mechanisms	K20506|1|2.3e-96|355.1|egu:105060863|tuliposide A-converting enzyme [EC:4.2.99.22]!K13258|4|5.0e-75|284.3|gmx:547489|2-hydroxyisoflavanone dehydratase [EC:4.2.1.105]	GO:0009056//catabolic process;GO:0008152//metabolic process	GO:0016787//hydrolase activity;GO:0052689//carboxylic ester hydrolase activity	GO:0005829//cytosol
Unigene44287	21.3987	111.384	80.3216	216.384	166.107	159.982	2.54557	0.0261713	Up	T123;S124;S126;S177;S125;T129;T131	ATP synthase delta chain, chloroplastic [Arachis duranensis]	93.09	8.2e-122	XP_020997194.1	65.9	5.6e-83	sp|Q02758|ATPD_PEA	ATP synthase delta chain, chloroplastic OS=Pisum sativum GN=ATPD PE=1 SV=1	At4g09650	274.6	1.6e-73	KOG1662	Mitochondrial F1F0-ATP synthase, subunit OSCP/ATP5	274.6	Energy production and conversion	K02113|1|1.5e-122|441.4|adu:107489834|F-type H+-transporting ATPase subunit delta	GO:0009735//response to cytokinin;GO:0015986//ATP synthesis coupled proton transport;GO:0042742//defense response to bacterium;GO:0009409//response to cold;GO:0009773//photosynthetic electron transport in photosystem I;GO:0009772//photosynthetic electron transport in photosystem II	GO:0046933//proton-transporting ATP synthase activity, rotational mechanism	GO:0009535//chloroplast thylakoid membrane;GO:0009941//chloroplast envelope;GO:0010319//stromule;GO:0010287//plastoglobule;GO:0016020//membrane
CL4267.Contig2	195.907	116.029	243.787	543.056	449.993	416.159	2.53581	0.00588636	Up	S476;S486	enolase 1, chloroplastic isoform X1 [Arachis duranensis]	96.5	5.0e-264	XP_015945832.1	90.5	3.0e-229	sp|Q9C9C4|ENO1_ARATH	Enolase 1, chloroplastic OS=Arabidopsis thaliana GN=ENO1 PE=1 SV=1	At1g74030	792	5.9e-229	KOG2670	Enolase	792	Carbohydrate transport and metabolism	K01689|1|9.4e-265|914.8|aip:107623189|enolase [EC:4.2.1.11]	GO:0009735//response to cytokinin;GO:0010090//trichome morphogenesis;GO:0006096//glycolytic process	GO:0000287//magnesium ion binding;GO:0004634//phosphopyruvate hydratase activity	GO:0000015//phosphopyruvate hydratase complex;GO:0009570//chloroplast stroma
Unigene20676	71.2436	50.2307	40.514	166.677	127.014	115.596	2.52664	0.0100693	Up	S115;Y135;T131;S140	uncharacterized protein LOC107605886 isoform X2 [Arachis ipaensis]	73.66	1.3e-81	XP_016163311.1	35.9	4.1e-11	sp|Q9M160|Y4095_ARATH	Uncharacterized protein At4g00950 OS=Arabidopsis thaliana GN=At4g00950 PE=2 SV=1	-	-	-	-	-	-	-	-	-	-	-
CL5575.Contig1	80.2035	65.8437	58.6005	138.099	217.142	160.271	2.51902	0.0131559	Up	S184;T185;T181	probable LRR receptor-like serine/threonine-protein kinase RKF3 [Arachis ipaensis]	97.05	4.0e-205	XP_016204873.1	77	8.6e-152	sp|P93050|RKF3_ARATH	Probable LRR receptor-like serine/threonine-protein kinase RKF3 OS=Arabidopsis thaliana GN=RKF3 PE=2 SV=1	#REF!	534.3	1.7e-151	KOG1187	Serine/threonine protein kinase	534.3	Signal transduction mechanisms	K04733|1|1.3e-165|585.1|lang:109346602|interleukin-1 receptor-associated kinase 4 [EC:2.7.11.1]	NA	GO:0004674//protein serine/threonine kinase activity;GO:0005524//ATP binding;GO:0004672//protein kinase activity	GO:0016021//integral component of membrane;GO:0005886//plasma membrane
CL1623.Contig2	59.8661	57.0732	59.2121	100.965	178.715	163.537	2.51611	0.0201387	Up	S9;T199;S204	uncharacterized protein LOC107613183 isoform X1 [Arachis ipaensis]	92.57	0.0e+00	XP_016170536.1	-	-	-	-	7297754	69.3	5.0e-11	KOG3692	Uncharacterized conserved protein	69.3	Function unknown	K18734|1|0.0e+00|2265.0|aip:107613183|protein SMG8	GO:0000184//nuclear-transcribed mRNA catabolic process, nonsense-mediated decay	-	-
Unigene40592	10.4002	6.81232	9.79037	23.015	24.053	20.4515	2.50045	0.000933926	Up	S127;T144;T148	plastoglobulin-1, chloroplastic [Arachis ipaensis]	91.39	1.9e-183	XP_016201160.1	69.1	3.6e-131	sp|Q9ZP40|PG1_PEA	Plastoglobulin-1, chloroplastic OS=Pisum sativum GN=PG1 PE=1 SV=1	-	-	-	-	-	-	-	-	NA	NA	GO:0009535//chloroplast thylakoid membrane;GO:0010287//plastoglobule
Unigene3995	255.27	396.564	391.623	1020.27	912.373	669.721	2.49398	0.0102046	Up	S705	importin beta-like SAD2 homolog [Arachis duranensis]	90.43	0.0e+00	XP_015944961.1	25.8	4.1e-07	sp|F4J738|SAD2H_ARATH	Importin beta-like SAD2 homolog OS=Arabidopsis thaliana GN=At3g59020 PE=1 SV=1	YHR077c	63.9	1.8e-09	KOG2051	Nonsense-mediated mRNA decay 2 protein	63.9	RNA processing and modification	K20223|1|3.2e-299|1030.4|atr:18430064|importin-7!K14006|3|6.4e-74|282.0|ini:109158402|protein transport protein SEC23	GO:0006886//intracellular protein transport;GO:0042991//transcription factor import into nucleus	GO:0008565//protein transporter activity;GO:0008536//Ran GTPase binding	GO:0005634//nucleus;GO:0005635//nuclear envelope;GO:0005829//cytosol
CL6465.Contig1	314.275	113.572	129.18	485.951	542.97	350.225	2.4759	0.0335107	Up	S54	uncharacterized protein LOC107470977 [Arachis duranensis]	93.91	1.5e-141	XP_015945895.1	-	-	-	-	At1g50510	356.3	5.2e-98	KOG3009	Predicted carbohydrate kinase, contains PfkB domain	356.3	General function prediction only	K16329|1|2.9e-142|507.3|adu:107470977|pseudouridylate synthase [EC:4.2.1.70]	NA	GO:0016798//hydrolase activity, acting on glycosyl bonds	GO:0005777//peroxisome;GO:0005886//plasma membrane
Unigene13847	542.443	610.075	1073.23	2082.55	1598.94	1746.04	2.43852	0.00830487	Up	S263	probable 6-phosphogluconolactonase 4, chloroplastic [Arachis duranensis]	93.6	5.1e-167	XP_015934261.1	48	1.1e-73	sp|A2Z3C4|6PGL4_ORYSI	Probable 6-phosphogluconolactonase 4, chloroplastic OS=Oryza sativa subsp. indica GN=OsI_031067 PE=3 SV=2	At5g24400	251.1	2.6e-66	KOG3147	6-phosphogluconolactonase - like protein	251.1	Carbohydrate transport and metabolism	K01057|1|9.6e-168|592.0|adu:107460408|6-phosphogluconolactonase [EC:3.1.1.31]	GO:0005975//carbohydrate metabolic process;GO:0006098//pentose-phosphate shunt;GO:0009051//pentose-phosphate shunt, oxidative branch	GO:0017057//6-phosphogluconolactonase activity;GO:0016853//isomerase activity	GO:0005737//cytoplasm
CL5055.Contig1	17.4757	4.77272	7.23645	26.6125	23.1887	22.0756	2.43775	0.0265802	Up	S172;S176;T178	probable vacuolar amino acid transporter YPQ2 [Arachis ipaensis]	93.14	1.1e-205	XP_016184337.1	-	-	-	-	At4g36850	474.2	2.1e-133	KOG2913	Predicted membrane protein	474.2	Function unknown	-	NA	GO:0015174//basic amino acid transmembrane transporter activity	GO:0016021//integral component of membrane
CL6765.Contig1	24.9726	22.0469	29.4005	70.01	60.5222	55.5043	2.43439	0.00154881	Up	S412;S129	probable serine/threonine-protein kinase PIX13 [Arachis ipaensis]	92.22	5.8e-221	XP_020975706.1	68.8	1.2e-157	sp|Q9SII6|PIX13_ARATH	Probable serine/threonine-protein kinase PIX13 OS=Arabidopsis thaliana GN=PIX13 PE=1 SV=2	At2g17220	556.2	4.6e-158	KOG1187	Serine/threonine protein kinase	556.2	Signal transduction mechanisms	K04733|1|4.4e-154|547.0|dcr:108219064|interleukin-1 receptor-associated kinase 4 [EC:2.7.11.1]	GO:0006468//protein phosphorylation;GO:0007166//cell surface receptor signaling pathway	GO:0004675//transmembrane receptor protein serine/threonine kinase activity;GO:0004674//protein serine/threonine kinase activity;GO:0005524//ATP binding	GO:0005886//plasma membrane
NP_178472.1	3696.63	6241.53	6526.74	14608.4	12499.7	12660.1	2.41533	0.00231789	Up	S318	P-loop containing nucleoside triphosphate hydrolases superfamily protein [Arabidopsis thaliana]	100	5.4e-190	NP_178472.1	100	3.3e-192	sp|Q9ZPQ5|SOT13_ARATH	Cytosolic sulfotransferase 13 OS=Arabidopsis thaliana GN=SOT13 PE=3 SV=1	At2g03770	668.3	6.5e-192	KOG1584	Sulfotransferase	668.3	General function prediction only	K22312|1|4.6e-90|334.0|sind:105156466|hydroxyjasmonate sulfotransferase [EC:2.8.2.39]	GO:0009812//flavonoid metabolic process	GO:1990135//flavonoid sulfotransferase activity;GO:0008146//sulfotransferase activity	GO:0005737//cytoplasm
Unigene40596	20.6197	13.3483	24.9453	51.7065	40.8493	49.5647	2.41237	0.00425702	Up	S69;S35;S71;Y36;S37;S85;S90	uncharacterized protein LOC107606301 [Arachis ipaensis]	91.45	3.8e-53	XP_016163831.1	-	-	-	-	-	-	-	-	-	-	-	-	-	-	-
Unigene14610	411.335	309.392	428.118	969.325	935.231	864.754	2.41052	0.000361313	Up	S228	hypothetical protein GLYMA_05G184100 [Glycine max]	88.03	5.8e-115	KRH59451.1	81.6	5.2e-108	sp|Q9C9C5|RL63_ARATH	60S ribosomal protein L6-3 OS=Arabidopsis thaliana GN=RPL6C PE=2 SV=1	At1g74050	388.3	1.0e-107	KOG1694	60s ribosomal protein L6	388.3	Translation, ribosomal structure and biogenesis	K02934|1|2.4e-115|417.5|cam:101515781|large subunit ribosomal protein L6e	GO:0002181//cytoplasmic translation;GO:0006412//translation;GO:0000027//ribosomal large subunit assembly	GO:0003735//structural constituent of ribosome;GO:0003723//RNA binding	GO:0005840//ribosome;GO:0022625//cytosolic large ribosomal subunit
NP_001189724.1	8.04144	9.46205	18.5319	26.7333	29.155	29.4987	2.36953	0.00840159	Up	T92;S94;S114	calmodulin 2 [Arabidopsis thaliana]	100	1.6e-86	NP_001189724.1	92.5	2.1e-78	sp|Q682T9|CALM5_ARATH	Calmodulin-5 OS=Arabidopsis thaliana GN=CAM5 PE=1 SV=1	At2g27030	289.3	4.1e-78	KOG0027	Calmodulin and related proteins (EF-Hand superfamily)	289.3	Signal transduction mechanisms	K02183|1|6.4e-77|289.3|brp:103863085|calmodulin	GO:0010099//regulation of photomorphogenesis;GO:0005513//detection of calcium ion;GO:0009846//pollen germination;GO:0030163//protein catabolic process	GO:0005509//calcium ion binding;GO:0032440//2-alkenal reductase [NAD(P)] activity	GO:0005886//plasma membrane;GO:0005774//vacuolar membrane;GO:0005874//microtubule
CL11086.Contig2	104.181	66.3478	168.621	354.035	232.787	216.13	2.36754	0.0427207	Up	S479;S490;S489	receptor-like serine/threonine-protein kinase SD1-8 isoform X17 [Arachis duranensis]	80.74	3.7e-296	XP_020988822.1	48.4	2.0e-161	sp|O81905|SD18_ARATH	Receptor-like serine/threonine-protein kinase SD1-8 OS=Arabidopsis thaliana GN=SD18 PE=1 SV=1	#REF!	130.2	1.2e-29	KOG1187	Serine/threonine protein kinase	130.2	Signal transduction mechanisms	K04733|1|2.3e-143|511.9|jcu:105633220|interleukin-1 receptor-associated kinase 4 [EC:2.7.11.1]	-	-	-
Unigene31685	36.3887	68.3385	64.9228	124.295	145.418	126.802	2.33725	0.00336606	Up	S801;S742;S748;S815;T825;S827;S834;S838;S204;T206;S212;S270;S275;S276;S279;T808;T295;S821;S795;S296;S297;S300;S303;T306;T307;T746;S751;S755	epidermal growth factor receptor substrate 15-like 1 isoform X2 [Arachis ipaensis]	84.91	0.0e+00	XP_016162349.1	42	2.5e-12	sp|B3LF48|EHD2_ARATH	EH domain-containing protein 2 OS=Arabidopsis thaliana GN=EHD2 PE=1 SV=1	At1g20760	620.2	6.3e-177	KOG0998	Synaptic vesicle protein EHS-1 and related EH domain proteins	620.2	Signal transduction mechanisms;Intracellular trafficking, secretion, and vesicular transport	K12472|1|6.1e-202|707.2|cmo:103493829|epidermal growth factor receptor substrate 15!K20045|2|8.8e-193|676.8|lja:Lj2g3v3403230.1|intersectin!K04733|5|3.9e-31|139.8|lsv:111897531|interleukin-1 receptor-associated kinase 4 [EC:2.7.11.1]	NA	GO:0005509//calcium ion binding	-
CL7168.Contig1	21.3056	28.1881	22.2349	64.423	56.8052	45.6621	2.32669	0.00563849	Up	S491;S492;S496;T666;T668;S674;T675	receptor-like protein kinase FERONIA [Arachis ipaensis]	69.42	0.0e+00	XP_016194395.1	44	2.6e-191	sp|Q9SCZ4|FERON_ARATH	Receptor-like protein kinase FERONIA OS=Arabidopsis thaliana GN=FER PE=1 SV=1	#REF!	666.8	5.1e-191	KOG1187	Serine/threonine protein kinase	666.8	Signal transduction mechanisms	K04733|1|0.0e+00|1131.3|adu:107486608|interleukin-1 receptor-associated kinase 4 [EC:2.7.11.1]	NA	GO:0004674//protein serine/threonine kinase activity;GO:0005524//ATP binding;GO:0004672//protein kinase activity	GO:0016021//integral component of membrane
Unigene16242	7.675	13.4348	11.0097	21.9346	31.8339	20.9098	2.32501	0.0213403	Up	S530;S531;T515;S521	U-box domain-containing protein 4 isoform X1 [Arachis ipaensis]	89.99	0.0e+00	XP_016166104.1	54	1.3e-224	sp|O22193|PUB4_ARATH	U-box domain-containing protein 4 OS=Arabidopsis thaliana GN=PUB4 PE=1 SV=3	At2g23140	757.3	2.7e-218	KOG0167	FOG: Armadillo/beta-catenin-like repeats	757.3	Function unknown	K08332|1|2.6e-137|492.3|gab:108466032|vacuolar protein 8	NA	GO:0004842//ubiquitin-protein transferase activity	GO:0005737//cytoplasm;GO:0005634//nucleus
CL1536.Contig7	50.174	78.7834	103.099	236.151	162.29	140.126	2.32085	0.0357373	Up	S583;Y587;S588;S589;S591;S2;S4;S12	SNARE-interacting protein KEULE isoform X2 [Arachis ipaensis]	95.51	0.0e+00	XP_016202036.1	75.9	3.4e-300	sp|Q9C5X3|KEULE_ARATH	SNARE-interacting protein KEULE OS=Arabidopsis thaliana GN=KEU PE=1 SV=2	At1g12360	989.2	3.4e-288	KOG1300	Vesicle trafficking protein Sec1	989.2	Intracellular trafficking, secretion, and vesicular transport	K15292|1|0.0e+00|1268.8|aip:107643013|syntaxin-binding protein 1	GO:0006904//vesicle docking involved in exocytosis	-	-
Unigene9610	40.5209	50.6076	65.2373	164.222	85.381	112.852	2.318	0.0468953	Up	S551;S558;S559;S567;S568;T630;S632;T516;S518	ethylene receptor 2 [Arachis ipaensis]	96.73	0.0e+00	XP_016175314.1	60.5	5.7e-259	sp|Q0WPQ2|ETR2_ARATH	Ethylene receptor 2 OS=Arabidopsis thaliana GN=ETR2 PE=1 SV=2	At3g23150	891.3	1.1e-258	KOG0519	Sensory transduction histidine kinase	891.3	Signal transduction mechanisms	K14509|1|0.0e+00|1455.3|aip:107617935|ethylene receptor [EC:2.7.13.-]	GO:0010105//negative regulation of ethylene-activated signaling pathway	GO:0046872//metal ion binding;GO:0000155//phosphorelay sensor kinase activity;GO:0051740//ethylene binding;GO:0038199//ethylene receptor activity;GO:0005524//ATP binding	GO:0016021//integral component of membrane;GO:0005789//endoplasmic reticulum membrane
CL8679.Contig1	41.4305	60.9724	57.9174	132.462	124.449	112.379	2.30345	0.00116541	Up	S60;S67;S69;S71	PREDICTED: ubiquitin-conjugating enzyme E2 36 [Theobroma cacao]	84.54	1.2e-83	XP_007021721.1	99.3	1.8e-84	sp|Q94A97|UBC35_ARATH	Ubiquitin-conjugating enzyme E2 35 OS=Arabidopsis thaliana GN=UBC35 PE=1 SV=1	At1g78870	309.7	3.5e-84	KOG0417	Ubiquitin-protein ligase	309.7	Posttranslational modification, protein turnover, chaperones	K10580|1|2.2e-84|314.3|tcc:18594172|ubiquitin-conjugating enzyme E2 N [EC:2.3.2.23]	GO:0006301//postreplication repair;GO:0010053//root epidermal cell differentiation;GO:0070534//protein K63-linked ubiquitination;GO:0006511//ubiquitin-dependent protein catabolic process;GO:0010039//response to iron ion;GO:0046686//response to cadmium ion	GO:0031625//ubiquitin protein ligase binding;GO:0016874//ligase activity;GO:0061630//ubiquitin protein ligase activity;GO:0004842//ubiquitin-protein transferase activity;GO:0005524//ATP binding	GO:0005737//cytoplasm;GO:0005634//nucleus;GO:0016021//integral component of membrane
CL3826.Contig1	710.27	366.658	422.699	1114.79	1457.13	826.994	2.26651	0.0398961	Up	S61;T66	photosystem I reaction center subunit IV, chloroplastic [Arachis ipaensis]	87.66	7.8e-67	XP_016183198.1	66	1.5e-46	sp|Q41229|PSAEB_NICSY	Photosystem I reaction center subunit IV B, chloroplastic OS=Nicotiana sylvestris GN=PSAEB PE=1 SV=1	-	-	-	-	-	-	-	K02693|1|1.5e-67|258.1|aip:107625137|photosystem I subunit IV	GO:0015979//photosynthesis	NA	GO:0009538//photosystem I reaction center
CL5924.Contig1	5.98168	3.31575	3.88417	10.5299	8.10579	11.0879	2.25493	0.010743	Up	S516;T531;T529	calnexin homolog [Arachis ipaensis]	95.75	0.0e+00	XP_016189645.1	81.9	9.2e-272	sp|Q39817|CALX_SOYBN	Calnexin homolog OS=Glycine max PE=2 SV=1	At5g61790	852.4	4.1e-247	KOG0675	Calnexin	852.4	Posttranslational modification, protein turnover, chaperones	K08054|1|0.0e+00|1084.7|aip:107630882|calnexin	GO:0006457//protein folding	GO:0005509//calcium ion binding;GO:0051082//unfolded protein binding	GO:0016021//integral component of membrane;GO:0005783//endoplasmic reticulum
CL2668.Contig2	1418.38	934.811	984.716	3147.6	2562.13	1812.37	2.25354	0.028456	Up	T57;S61;S1048	calcium-transporting ATPase 1, chloroplastic [Arachis duranensis]	91.63	0.0e+00	XP_015935141.1	78	0.0e+00	sp|Q37145|ACA1_ARATH	Calcium-transporting ATPase 1 OS=Arabidopsis thaliana GN=ACA1 PE=1 SV=3	At1g27770	1589.3	0.0e+00	KOG0204	Calcium transporting ATPase	1589.3	Inorganic ion transport and metabolism	K01537|1|0.0e+00|1827.0|adu:107461186|Ca2+-transporting ATPase [EC:3.6.3.8]	NA	GO:0005516//calmodulin binding;GO:0005388//calcium-transporting ATPase activity;GO:0005524//ATP binding	GO:0043231//intracellular membrane-bounded organelle;GO:0016021//integral component of membrane;GO:0005887//integral component of plasma membrane
Unigene16223	1072.44	784.555	1124.14	2247.54	2507.69	1955.48	2.25106	0.00289267	Up	Y172;T176	reactive Intermediate Deaminase A, chloroplastic [Arachis duranensis]	96.3	6.3e-96	XP_015973329.1	67.6	4.8e-64	sp|Q94JQ4|RIDA_ARATH	Reactive Intermediate Deaminase A, chloroplastic OS=Arabidopsis thaliana GN=RIDA PE=1 SV=1	At3g20390	241.9	9.4e-64	KOG2317	Putative translation initiation inhibitor UK114/IBM1	241.9	Translation, ribosomal structure and biogenesis	K09022|1|1.2e-96|355.1|adu:107496554|2-iminobutanoate/2-iminopropanoate deaminase [EC:3.5.99.10]	-	-	-
CL4425.Contig2	1620.08	1109.07	1143.73	3516.68	2845.3	2312.76	2.23987	0.014219	Up	S486;S489;T490	cysteine-rich receptor-like protein kinase 42 isoform X1 [Arachis ipaensis]	93.45	1.4e-297	XP_020970952.1	38.9	8.9e-100	sp|Q9CAL3|CRK2_ARATH	Cysteine-rich receptor-like protein kinase 2 OS=Arabidopsis thaliana GN=CRK2 PE=2 SV=1	#REF!	242.7	1.5e-63	KOG1187	Serine/threonine protein kinase	242.7	Signal transduction mechanisms	K04733|1|2.2e-233|810.8|var:108342577|interleukin-1 receptor-associated kinase 4 [EC:2.7.11.1]	NA	GO:0005524//ATP binding;GO:0004672//protein kinase activity	GO:0016021//integral component of membrane
CL1454.Contig1	2049.2	1338.24	1616.41	4058.36	3424.13	3723.06	2.23939	0.0017065	Up	S543	probable serine/threonine-protein kinase WNK4 [Arachis ipaensis]	89.19	3.5e-299	XP_016200904.1	60.3	3.5e-187	sp|Q9LVL5|WNK4_ARATH	Probable serine/threonine-protein kinase WNK4 OS=Arabidopsis thaliana GN=WNK4 PE=1 SV=1	At5g58350	652.5	6.8e-187	KOG0584	Serine/threonine protein kinase	652.5	General function prediction only	K08867|1|6.5e-300|1031.9|aip:107642066|WNK lysine deficient protein kinase [EC:2.7.11.1]	GO:0006468//protein phosphorylation;GO:0035556//intracellular signal transduction	GO:0004674//protein serine/threonine kinase activity;GO:0004672//protein kinase activity;GO:0005524//ATP binding	GO:0005829//cytosol
CL3340.Contig1	113.51	149.202	205.028	406.716	291.203	341.702	2.22265	0.0111621	Up	T688;S693;S245;T243;S254	uncharacterized protein LOC107642979 isoform X1 [Arachis ipaensis]	90.82	0.0e+00	XP_016201991.1	-	-	-	-	At4g11860	407.9	3.5e-113	KOG2427	Uncharacterized conserved protein	407.9	Function unknown	K01309|1|0.0e+00|1281.2|aip:107642979|ubiquitin carboxyl-terminal hydrolase MINDY-1/2 [EC:3.4.19.12]	NA	GO:1990380//Lys48-specific deubiquitinase activity;GO:0004843//thiol-dependent ubiquitin-specific protease activity	-
Unigene1210	289.236	307.789	352.783	779.034	654.664	668.111	2.21288	0.000924258	Up	S560;S562;S581;S583	uncharacterized protein LOC107630907 [Arachis ipaensis]	93.76	0.0e+00	XP_016189678.1	-	-	-	-	-	-	-	-	-	-	-	K12812|1|2.1e-83|312.8|gra:105771841|ATP-dependent RNA helicase UAP56/SUB2 [EC:3.6.4.13]!K19307|2|1.6e-22|110.5|vra:106774751|25S rRNA (uracil2634-N3)-methyltransferase [EC:2.1.1.313]!K04733|3|6.6e-21|105.1|ats:109751723|interleukin-1 receptor-associated kinase 4 [EC:2.7.11.1]!K18081|4|4.9e-08|62.4|bna:106425271|myotubularin-related protein 1/2 [EC:3.1.3.64 3.1.3.95]	-	-	-
CL10536.Contig1	48.2962	51.994	65.3426	148.822	112.84	102.216	2.1969	0.011701	Up	S202;S279;S298;S294	transcription factor bHLH130 [Arachis ipaensis]	86.3	7.0e-195	XP_016183619.1	46.6	1.2e-82	sp|Q66GR3|BH130_ARATH	Transcription factor bHLH130 OS=Arabidopsis thaliana GN=BHLH130 PE=1 SV=1	7300238	52	2.8e-06	KOG2806	Chitinase	52	Carbohydrate transport and metabolism	K04733|1|8.7e-14|80.9|lsv:111875854|interleukin-1 receptor-associated kinase 4 [EC:2.7.11.1]!K12126|2|3.1e-11|72.4|nnu:104585579|phytochrome-interacting factor 3!K11253|4|6.5e-09|64.7|pop:18096237|histone H3	GO:0006366//transcription from RNA polymerase II promoter	GO:0046983//protein dimerization activity;GO:0001228//transcriptional activator activity, RNA polymerase II transcription regulatory region sequence-specific DNA binding;GO:0001046//core promoter sequence-specific DNA binding	GO:0005634//nucleus
Unigene44103	154.9	122.029	178.847	431.014	305.189	264.793	2.19625	0.026075	Up	S310;S313	protein LYK5 [Arachis ipaensis]	93.11	1.0e-239	XP_016171733.1	26.9	1.7e-32	sp|O22808|LYK5_ARATH	Protein LYK5 OS=Arabidopsis thaliana GN=LYK5 PE=2 SV=1	At3g57120	481.5	1.6e-135	KOG1187	Serine/threonine protein kinase	481.5	Signal transduction mechanisms	K04733|1|2.1e-154|548.1|dzi:111285995|interleukin-1 receptor-associated kinase 4 [EC:2.7.11.1]	GO:0006468//protein phosphorylation;GO:0007166//cell surface receptor signaling pathway	GO:0004672//protein kinase activity;GO:0004675//transmembrane receptor protein serine/threonine kinase activity;GO:0005524//ATP binding	GO:0005886//plasma membrane
CL11939.Contig1	23.5512	23.9406	21.4835	46.639	67.9247	36.0589	2.18372	0.0443442	Up	T97;S72;T78;T81;S85;S3;S4;S16;S205;T241;T248;S240;T185	methyl-CpG-binding domain-containing protein 11 [Arachis ipaensis]	84.9	6.4e-131	XP_016199183.1	43.8	3.5e-49	sp|Q9LW00|MBD11_ARATH	Methyl-CpG-binding domain-containing protein 11 OS=Arabidopsis thaliana GN=MBD11 PE=1 SV=1	CE17314	68.9	1.5e-11	KOG1015	Transcription regulator XNP/ATRX, DEAD-box superfamily	68.9	Transcription	K17046|1|3.5e-14|81.6|bvg:104891849|protein DEK	NA	GO:0003677//DNA binding	GO:0005634//nucleus
CL7251.Contig3	48.8188	38.7448	47.7421	101.459	113.351	79.5619	2.17561	0.00698663	Up	S211;S214;Y215;S218;S203	uncharacterized protein LOC107633980 [Arachis ipaensis]	95.29	5.2e-161	XP_016193053.1	-	-	-	-	-	-	-	-	-	-	-	K13122|1|9.1e-51|203.4|cmax:111481770|protein FRG1	-	-	-
Unigene26163	12.8603	9.71619	10.5811	29.2197	25.9688	16.7806	2.17052	0.0280897	Up	S4;S180;S182;S184;S183;T203	ras-related protein RABA2a [Arachis duranensis]	91.24	5.0e-107	XP_015958777.1	86.1	5.4e-98	sp|O04486|RAA2A_ARATH	Ras-related protein RABA2a OS=Arabidopsis thaliana GN=RABA2A PE=2 SV=1	At1g09630	354.8	1.1e-97	KOG0087	GTPase Rab11/YPT3, small G protein superfamily	354.8	Intracellular trafficking, secretion, and vesicular transport	K07904|1|9.4e-108|392.1|adu:107482732|Ras-related protein Rab-11A	GO:0000911//cytokinesis by cell plate formation	GO:0003924//GTPase activity;GO:0005525//GTP binding	GO:0009504//cell plate;GO:0005829//cytosol;GO:0005886//plasma membrane;GO:0005768//endosome
Unigene42559	409.283	421.911	439.007	1064.86	950.28	737.772	2.1673	0.00680468	Up	S167;S172	uncharacterized protein LOC107606111 [Arachis ipaensis]	91.68	0.0e+00	XP_016163575.1	-	-	-	-	YJR138w	51.2	8.4e-06	KOG3572	Uncharacterized conserved protein, contains DEP domain	51.2	Signal transduction mechanisms	-	GO:0035556//intracellular signal transduction;GO:0045454//cell redox homeostasis	GO:0009055//electron transfer activity;GO:0015035//protein disulfide oxidoreductase activity	GO:0005622//intracellular
CL8978.Contig2	8.88505	9.97569	8.99069	23.4735	18.3923	18.3784	2.16306	0.00336745	Up	S82;T83;T140;T142;T143;T144;T145;T148;S149;S127;T132;S63;T64	plasma membrane-associated cation-binding protein 1 [Arachis duranensis]	87.39	1.2e-100	XP_015959777.1	50.6	1.9e-53	sp|Q96262|PCAP1_ARATH	Plasma membrane-associated cation-binding protein 1 OS=Arabidopsis thaliana GN=PCAP1 PE=1 SV=1	SPAC140.02	58.5	1.6e-08	KOG4210	Nuclear localization sequence binding protein	58.5	Transcription	K17046|1|4.4e-07|57.8|bvg:104891849|protein DEK	GO:0051716//cellular response to stimulus	NA	GO:0046658//anchored component of plasma membrane
Unigene24868	39.7324	70.2197	93.1732	123.538	147.59	168.038	2.16204	0.0173953	Up	S193;T79;S80;S185;Y188;S2;S3;S4	ras-related protein RABA5e [Arachis ipaensis]	98.63	5.4e-117	XP_016194829.1	83.4	7.2e-98	sp|Q9SIP0|RAA5D_ARATH	Ras-related protein RABA5d OS=Arabidopsis thaliana GN=RABA5D PE=1 SV=1	At2g31680	354.4	1.4e-97	KOG0087	GTPase Rab11/YPT3, small G protein superfamily	354.4	Intracellular trafficking, secretion, and vesicular transport	K07904|1|1.0e-117|425.2|aip:107635774|Ras-related protein Rab-11A	NA	GO:0003924//GTPase activity;GO:0005525//GTP binding	-
CL7673.Contig1	180.977	89.4063	115.431	286.12	344.099	201.329	2.1553	0.0401323	Up	S123	protein EARLY RESPONSIVE TO DEHYDRATION 15 [Arachis ipaensis]	90.34	2.9e-67	XP_016166987.1	41.5	1.6e-17	sp|Q39096|ERD15_ARATH	Protein EARLY RESPONSIVE TO DEHYDRATION 15 OS=Arabidopsis thaliana GN=ERD15 PE=1 SV=1	-	-	-	-	-	-	-	-	-	-	-
CL2869.Contig4	5.37635	11.402	13.7355	20.6533	17.4868	27.2805	2.14396	0.0379253	Up	S108	uncharacterized protein LOC107478840 isoform X2 [Arachis duranensis]	79.89	7.2e-78	XP_015954465.1	-	-	-	-	-	-	-	-	-	-	-	-	-	-	-
CL5694.Contig1	445.943	717.261	707.014	1536.9	1354.36	1094.6	2.13122	0.010664	Up	S107	uncharacterized protein LOC107493469 isoform X2 [Arachis duranensis]	90.3	2.8e-232	XP_015970050.1	-	-	-	-	At5g03180	294.7	2.8e-79	KOG1609	Protein involved in mRNA turnover and stability	294.7	RNA processing and modification	K15407|1|1.4e-10|70.5|smo:SELMODRAFT_439638|queuine tRNA-ribosyltransferase subunit QTRTD1 [EC:2.4.2.29]!K10661|5|3.3e-09|65.9|mdm:103437166|E3 ubiquitin-protein ligase MARCH6 [EC:2.3.2.27]	NA	GO:0008270//zinc ion binding	GO:0016021//integral component of membrane
CL11432.Contig1	153.07	129.057	135.635	353.098	304.448	229.783	2.124	0.0128467	Up	S271	Glutamate dehydrogenase 1 [Glycine soja]	93.67	1.1e-227	KHN34707.1	89.8	1.3e-222	sp|Q43314|DHE1_ARATH	Glutamate dehydrogenase 1 OS=Arabidopsis thaliana GN=GDH1 PE=2 SV=1	At5g18170	769.6	2.6e-222	KOG2250	Glutamate/leucine/phenylalanine/valine dehydrogenases	769.6	Amino acid transport and metabolism	K00261|1|5.4e-229|795.8|lja:Lj1g3v3975110.1|glutamate dehydrogenase (NAD(P)+) [EC:1.4.1.3]	GO:0006520//cellular amino acid metabolic process	GO:0016639//oxidoreductase activity, acting on the CH-NH2 group of donors, NAD or NADP as acceptor	-
CL5028.Contig2	120.992	118.499	168.493	324.33	307.066	221.799	2.09125	0.0140784	Up	T115;S116;T90;S95	ras-related protein RABA1b [Arachis duranensis]	99.08	4.0e-116	XP_015933567.1	88.9	3.7e-106	sp|Q39222|RAA1B_ARATH	Ras-related protein RABA1b OS=Arabidopsis thaliana GN=RABA1B PE=1 SV=1	At1g16920	382.1	7.3e-106	KOG0087	GTPase Rab11/YPT3, small G protein superfamily	382.1	Intracellular trafficking, secretion, and vesicular transport	K07904|1|7.6e-117|422.5|adu:107459812|Ras-related protein Rab-11A	GO:0042538//hyperosmotic salinity response;GO:0060627//regulation of vesicle-mediated transport	GO:0003924//GTPase activity;GO:0005525//GTP binding	GO:0005774//vacuolar membrane;GO:0005886//plasma membrane;GO:0005768//endosome
CL10376.Contig1	329.731	197.023	225.841	479.876	589.065	495.027	2.0781	0.00688702	Up	S161;S165;S166	BSD domain-containing protein 1 [Arachis ipaensis]	83.45	7.9e-194	XP_016197367.1	-	-	-	-	At1g03350	259.2	1.2e-68	KOG2690	Uncharacterized conserved protein, contains BSD domain	259.2	Function unknown	-	NA	NA	GO:0009507//chloroplast
Unigene151	142.005	294.801	252.975	483.813	540.112	407.332	2.07494	0.014341	Up	Y6;S12	glutathione S-transferase F9 [Arachis ipaensis]	94.42	2.2e-115	XP_016180683.1	62.1	2.1e-81	sp|O80852|GSTF9_ARATH	Glutathione S-transferase F9 OS=Arabidopsis thaliana GN=GSTF9 PE=1 SV=1	#REF!	299.7	4.0e-81	KOG0867	Glutathione S-transferase	299.7	Posttranslational modification, protein turnover, chaperones	K00799|1|4.2e-116|419.9|aip:107623061|glutathione S-transferase [EC:2.5.1.18]	GO:0006749//glutathione metabolic process	GO:0016740//transferase activity;GO:0004364//glutathione transferase activity	GO:0005737//cytoplasm
Unigene12071	1495	1408.11	1426.23	2838.1	3608.06	2451.02	2.05509	0.0111248	Up	S683;S559	transcription factor GTE8 [Arachis duranensis]	93.4	0.0e+00	XP_015971367.1	54.2	7.3e-203	sp|Q9LK27|GTE8_ARATH	Transcription factor GTE8 OS=Arabidopsis thaliana GN=GTE8 PE=2 SV=2	At3g27260	704.9	1.4e-202	KOG1474	Transcription initiation factor TFIID, subunit BDF1 and related bromodomain proteins	704.9	Transcription	K11724|1|8.5e-108|394.0|smo:SELMODRAFT_406866|bromodomain testis-specific protein!K11684|2|1.3e-103|380.2|aof:109828582|bromodomain-containing factor 1!K11721|4|2.9e-47|193.0|jre:109012533|bromodomain-containing protein 3	-	-	-
Unigene44350	1720.24	3704.36	3746.7	6804.19	5128.51	6753.14	2.03743	0.0215266	Up	S196	epoxide hydrolase A isoform X1 [Arachis ipaensis]	94.32	1.2e-181	XP_016205211.1	-	-	-	-	At4g02340	510.8	1.7e-144	KOG4178	Soluble epoxide hydrolase	510.8	Lipid transport and metabolism	K08726|1|6.3e-60|233.8|cic:CICLE_v10001881mg|soluble epoxide hydrolase / lipid-phosphate phosphatase [EC:3.3.2.10 3.1.3.76]!K01079|5|6.8e-30|134.0|nta:107780735|phosphoserine phosphatase [EC:3.1.3.3]	NA	GO:0003824//catalytic activity;GO:0016787//hydrolase activity	GO:0005777//peroxisome
Unigene21145	74.3004	79.0509	108.789	178.061	204.534	148.723	2.02685	0.00983948	Up	T129;S130;T134;S135;S137;S246;S169;S174;T177;S181;S113;T118;S119;S59;T62;T159;S163	PREDICTED: putative uncharacterized protein DDB_G0290521 [Vigna angularis]	61.22	7.5e-111	XP_017435294.1	32.2	3.1e-16	sp|Q9FFW5|PERK8_ARATH	Proline-rich receptor-like protein kinase PERK8 OS=Arabidopsis thaliana GN=PERK8 PE=1 SV=1	At5g38560	84	6.0e-16	KOG1187	Serine/threonine protein kinase	84	Signal transduction mechanisms	K00430|1|1.5e-12|76.6|bdi:100822183|peroxidase [EC:1.11.1.7]!K10955|4|1.7e-11|73.2|vcn:VOLCADRAFT_121694|mucin-2	-	-	-
CL10434.Contig1	327.7	168.65	182.67	508.278	535.45	330.154	2.02333	0.0476644	Up	S15;T33;S47	calcium-dependent protein kinase 10 [Arachis duranensis]	97.67	9.2e-196	XP_015970213.1	80.3	1.8e-156	sp|Q9M9V8|CDPKA_ARATH	Calcium-dependent protein kinase 10 OS=Arabidopsis thaliana GN=CPK10 PE=1 SV=1	#REF!	549.7	3.6e-156	KOG0032	Ca2+/calmodulin-dependent protein kinase, EF-Hand protein superfamily	549.7	Signal transduction mechanisms	K13412|1|6.0e-165|582.8|jcu:105640481|calcium-dependent protein kinase [EC:2.7.11.1]	NA	GO:0005509//calcium ion binding;GO:0005524//ATP binding;GO:0004672//protein kinase activity	-
CL6673.Contig1	214.907	322.079	461.554	796.454	633.99	576.972	2.01035	0.0257104	Up	S10;S15;S18;S21;T86;S89;S138;T144;S143	HMG-Y-related protein A [Arachis ipaensis]	84.94	7.1e-77	XP_016166478.1	73.3	4.6e-65	sp|Q00423|HMGYA_SOYBN	HMG-Y-related protein A OS=Glycine max PE=2 SV=1	Hs5901928	53.5	3.9e-07	KOG4849	mRNA cleavage factor I subunit/CPSF subunit	53.5	RNA processing and modification	K11275|1|1.6e-46|188.3|pda:103715347|histone H1/5	GO:0006355//regulation of transcription, DNA-templated;GO:0006334//nucleosome assembly	GO:0003677//DNA binding	GO:0005634//nucleus;GO:0000786//nucleosome
CL7041.Contig2	4.43914	4.61892	6.50157	11.3905	10.9834	8.39839	1.9777	0.0114606	Up	S265	putative lactoylglutathione lyase [Arachis duranensis]	97.21	9.4e-162	XP_015959074.1	83.2	1.7e-139	sp|O65398|GLX1_ARATH	Lactoylglutathione lyase GLX1 OS=Arabidopsis thaliana GN=GLX1 PE=1 SV=1	At1g11840	493	3.3e-139	KOG2943	Predicted glyoxalase	493	Carbohydrate transport and metabolism	K01759|1|1.8e-162|574.3|adu:107482991|lactoylglutathione lyase [EC:4.4.1.5]	NA	GO:0046872//metal ion binding;GO:0004462//lactoylglutathione lyase activity	-
Unigene21043	57.4767	54.7641	47.6197	120.93	122.072	70.5453	1.96138	0.0410892	Up	S92;S95;S59	LOW QUALITY PROTEIN: protein PHLOEM PROTEIN 2-LIKE A1 [Arachis duranensis]	73.74	2.6e-64	XP_020995998.1	-	-	-	-	-	-	-	-	-	-	-	K11450|1|1.1e-08|62.8|csv:101217308|lysine-specific histone demethylase 1A [EC:1.-.-.-]!K21751|5|7.1e-08|60.1|osa:4345446|down-regulator of transcription 1	GO:0010468//regulation of gene expression	GO:0046982//protein heterodimerization activity;GO:0003677//DNA binding;GO:0003682//chromatin binding;GO:0016491//oxidoreductase activity	GO:0005634//nucleus;GO:0005576//extracellular region
Unigene37586	362.448	307.903	392.124	591.131	820.902	643.905	1.93505	0.0108951	Up	S101	WPP domain-interacting protein 1 [Arachis ipaensis]	87.69	1.5e-283	XP_016204546.1	32.5	1.2e-51	sp|Q9FH18|WIP2_ARATH	WPP domain-interacting protein 2 OS=Arabidopsis thaliana GN=WIP2 PE=1 SV=1	-	-	-	-	-	-	-	K10374|1|3.4e-19|99.4|ats:109734223|tropomyosin 2!K11498|2|5.1e-07|58.9|apro:F751_0159|centromeric protein E	NA	NA	GO:0016021//integral component of membrane
Unigene20267	22.3444	21.7224	30.3671	53.1071	37.1379	53.415	1.93003	0.0189059	Up	S18;S21;S25;S23;S26;S12;S215;S216;T223;S241	stem-specific protein TSJT1 [Arachis ipaensis]	95.18	1.0e-132	XP_016174419.1	43.2	3.3e-30	sp|P24805|TSJT1_TOBAC	Stem-specific protein TSJT1 OS=Nicotiana tabacum GN=TSJT1 PE=2 SV=1	-	-	-	-	-	-	-	K13783|1|4.5e-13|77.8|mdm:103409501|MFS transporter, OPA family, solute carrier family 37 (glycerol-3-phosphate transporter), member 1/2	-	-	-
Unigene38184	238.725	181.772	175.536	293.2	485.964	369.903	1.92786	0.0363367	Up	T59;S314;S16;S18;S22;S509;T316;S317	protein-tyrosine-phosphatase MKP1 [Arachis ipaensis]	93.51	0.0e+00	XP_016194646.1	50.1	5.9e-225	sp|Q9C5S1|MKP1_ARATH	Protein-tyrosine-phosphatase MKP1 OS=Arabidopsis thaliana GN=MKP1 PE=1 SV=1	#REF!	533.9	5.0e-151	KOG1716	Dual specificity phosphatase	533.9	Defense mechanisms	K10999|1|1.5e-137|493.0|han:110910338|cellulose synthase A [EC:2.4.1.12]!K04459|2|3.5e-134|481.9|vra:106766435|dual specificity MAP kinase phosphatase [EC:3.1.3.16 3.1.3.48]	NA	GO:0004725//protein tyrosine phosphatase activity;GO:0051015//actin filament binding;GO:0008138//protein tyrosine/serine/threonine phosphatase activity	-
Unigene24017	184.546	281.871	322.395	608.48	418.074	492.326	1.92553	0.0241537	Up	T332;T161;S186;Y197	serine/threonine-protein kinase SAPK3 [Arachis duranensis]	96.43	2.0e-185	XP_015960606.1	78.1	5.0e-152	sp|A2ZAB5|SAPK3_ORYSI	Serine/threonine-protein kinase SAPK3 OS=Oryza sativa subsp. indica GN=SAPK3 PE=1 SV=2	At4g33950	504.2	1.8e-142	KOG0583	Serine/threonine protein kinase	504.2	Signal transduction mechanisms	K14498|1|3.8e-186|653.3|adu:107484563|serine/threonine-protein kinase SRK2 [EC:2.7.11.1]	GO:0006468//protein phosphorylation;GO:0035556//intracellular signal transduction	GO:0004674//protein serine/threonine kinase activity;GO:0005524//ATP binding	GO:0005737//cytoplasm;GO:0005634//nucleus
Unigene164	14.512	25.6576	23.8952	45.8604	38.4508	38.8729	1.9228	0.00945426	Up	S122;S95;S104;S109	uncharacterized protein LOC107614103 [Arachis ipaensis]	86.54	9.2e-116	XP_016171823.1	-	-	-	-	At5g24890	153.7	4.3e-37	KOG4210	Nuclear localization sequence binding protein	153.7	Transcription	-	-	-	-
Unigene5543	125.922	173.94	113.956	331.864	233.338	225.195	1.91001	0.032	Up	S71;S74;S77;S156;S158;S200;S202	cysteine proteinase inhibitor 6 [Arachis ipaensis]	93.78	7.6e-126	XP_016170903.1	67.5	6.4e-77	sp|Q0JNR2|CYT12_ORYSJ	Cysteine proteinase inhibitor 12 OS=Oryza sativa subsp. japonica GN=Os01g0270100 PE=2 SV=1	-	-	-	-	-	-	-	K13902|1|2.1e-24|115.5|han:110866372|cystatin-M!K13899|2|6.0e-24|114.0|ini:109182378|cystatin-C	GO:2000117//negative regulation of cysteine-type endopeptidase activity	GO:0004869//cysteine-type endopeptidase inhibitor activity;GO:0008233//peptidase activity;GO:0002020//protease binding	GO:0016021//integral component of membrane
CL9658.Contig1	606.172	664.564	648.125	1083.16	1362.8	1218.23	1.90957	0.002141	Up	S2;T3;S4	uncharacterized protein LOC107496667 [Arachis duranensis]	94.39	2.6e-176	XP_015973460.1	30.9	4.8e-18	sp|P46519|LEA14_SOYBN	Desiccation protectant protein Lea14 homolog OS=Glycine max PE=2 SV=1	-	-	-	-	-	-	-	-	GO:0009269//response to desiccation	-	-
CL7880.Contig1	197.489	149.364	169.149	359.38	337.266	285.788	1.90394	0.00387003	Up	S3;S4	2-methylene-furan-3-one reductase [Arachis duranensis]	90.31	2.2e-159	XP_015971596.1	74.4	1.3e-132	sp|Q941I0|ENOXC_FRAAN	2-methylene-furan-3-one reductase OS=Fragaria ananassa GN=EO PE=1 SV=2	At1g23740	419.9	4.0e-117	KOG1198	Zinc-binding oxidoreductase	419.9	Energy production and conversion;General function prediction only	K18980|1|4.1e-160|566.6|adu:107495049|2-methylene-furan-3-one reductase [EC:1.3.1.105]	NA	GO:0008270//zinc ion binding;GO:0016491//oxidoreductase activity	-
Unigene11292	28.9666	36.9208	47.5257	89.5511	72.928	53.3314	1.90287	0.0440889	Up	S98;S105;S107;S39	glutaredoxin [Arachis ipaensis]	92.52	1.4e-49	XP_016162341.1	79	8.0e-42	sp|Q9FNE2|GRXC2_ARATH	Glutaredoxin-C2 OS=Arabidopsis thaliana GN=GRXC2 PE=3 SV=1	At5g40370	167.2	1.6e-41	KOG1752	Glutaredoxin and related proteins	167.2	Posttranslational modification, protein turnover, chaperones	K03676|1|2.6e-50|200.3|aip:107605105|glutaredoxin 3	GO:0045454//cell redox homeostasis	GO:0015035//protein disulfide oxidoreductase activity;GO:0009055//electron transfer activity	GO:0005794//Golgi apparatus;GO:0005773//vacuole;GO:0005829//cytosol;GO:0005623//cell;GO:0048046//apoplast;GO:0005886//plasma membrane
CL12063.Contig1	284.876	277.676	236.063	644.486	467.802	397.836	1.89093	0.0340405	Up	S223;S203;S205	epsin-3 [Arachis duranensis]	90.82	1.9e-161	XP_015952258.1	27.1	2.1e-19	sp|Q8VY07|EPN1_ARATH	Clathrin interactor EPSIN 1 OS=Arabidopsis thaliana GN=EPSIN1 PE=1 SV=1	At3g46540	301.2	2.2e-81	KOG2056	Equilibrative nucleoside transporter protein	301.2	Nucleotide transport and metabolism	K12471|1|3.6e-162|573.5|adu:107476848|epsin	-	-	-
Unigene24355	25.0175	62.6983	51.9385	101.897	84.4395	76.8869	1.88482	0.0374213	Up	T211;T190;S193	la-related protein 1B [Arachis duranensis]	85.74	1.8e-249	XP_015951566.1	34	9.0e-60	sp|Q94K80|LRP1C_ARATH	La-related protein 1C OS=Arabidopsis thaliana GN=LARP1C PE=1 SV=1	At5g66100	185.3	2.9e-46	KOG2590	RNA-binding protein LARP/SRO9 and related La domain proteins	185.3	Posttranslational modification, protein turnover, chaperones;Translation, ribosomal structure and biogenesis	K18757|1|3.4e-250|866.7|adu:107476280|la-related protein 1	NA	GO:0003723//RNA binding	-
Unigene5750	93.5855	176.675	190.268	285.62	300.056	281.146	1.88223	0.011655	Up	S9;S13;S5;S18	universal stress protein PHOS34 [Arachis ipaensis]	89.72	1.5e-103	XP_016188348.1	55.6	1.1e-61	sp|Q8L4N1|PHO34_ARATH	Universal stress protein PHOS34 OS=Arabidopsis thaliana GN=PHOS34 PE=1 SV=1	-	-	-	-	-	-	-	K20165|1|9.3e-15|83.2|cmo:103490416|TBC1 domain family member 2A!K13945|2|8.7e-13|76.6|pavi:110765302|LOB domain-containing protein 29!K06674|3|9.3e-07|56.6|vcn:VOLCADRAFT_106052|structural maintenance of chromosome 2	GO:0006950//response to stress	-	-
CL11789.Contig3	4.15496	4.35934	3.10963	9.42229	5.87889	6.54504	1.87942	0.041865	Up	S168;S171;S173;S189	uncharacterized protein LOC107614158 [Arachis ipaensis]	50.27	3.7e-37	XP_016171871.1	-	-	-	-	-	-	-	-	-	-	-	-	-	-	-
Unigene10302	522.948	313.412	302.44	836.587	660.956	635.469	1.87303	0.0256846	Up	T157;S38	60S ribosomal protein L12 [Arachis duranensis]	99.4	1.5e-87	XP_015952393.1	92.8	2.9e-83	sp|O50003|RL12_PRUAR	60S ribosomal protein L12 OS=Prunus armeniaca GN=RPL12 PE=2 SV=1	At5g60670	305.1	7.4e-83	KOG0886	40S ribosomal protein S2	305.1	Translation, ribosomal structure and biogenesis	K02870|1|2.9e-88|327.0|adu:107476958|large subunit ribosomal protein L12e	GO:0006412//translation;GO:0000027//ribosomal large subunit assembly	GO:0019843//rRNA binding;GO:0003735//structural constituent of ribosome	GO:0005840//ribosome;GO:0022625//cytosolic large ribosomal subunit
CL7503.Contig1	6.37174	12.6043	11.4475	21.061	17.0119	18.8387	1.87064	0.0170293	Up	S863;T868;S92;S58;S64;T70	uncharacterized protein LOC107638253 isoform X1 [Arachis ipaensis]	58.61	1.6e-263	XP_016196920.1	-	-	-	-	At4g14190	60.1	2.2e-08	KOG4197	FOG: PPR repeat	60.1	General function prediction only	-	NA	GO:0003676//nucleic acid binding	-
Unigene5853	5593.55	7964.43	7231.19	14359.3	11785.2	12183.2	1.84363	0.00533906	Up	S99	uncharacterized protein At1g15400 [Arachis ipaensis]	62.41	9.1e-38	XP_016179156.1	40.2	2.1e-18	sp|Q9XI29|Y1540_ARATH	Uncharacterized protein At1g15400 OS=Arabidopsis thaliana GN=At1g15400 PE=1 SV=2	-	-	-	-	-	-	-	K00326|1|4.9e-09|63.5|ccav:112516820|cytochrome-b5 reductase [EC:1.6.2.2]	-	-	-
Unigene27816	216.943	90.0971	121.159	255.67	301.256	232.45	1.84348	0.049446	Up	S280;S268	transcription factor MYBC1 [Arachis ipaensis]	96.95	1.4e-188	XP_016181526.1	63.8	2.2e-66	sp|O22210|MYBC1_ARATH	Transcription factor MYBC1 OS=Arabidopsis thaliana GN=MYBC1 PE=1 SV=1	At3g16857	102.1	1.9e-21	KOG1601	GATA-4/5/6 transcription factors	102.1	Transcription	K14491|1|8.9e-25|117.1|mng:MNEG_5232|two-component response regulator ARR-B family	GO:0006355//regulation of transcription, DNA-templated;GO:0006351//transcription, DNA-templated	GO:0003700//DNA binding transcription factor activity;GO:0003677//DNA binding	GO:0005634//nucleus
CL9293.Contig1	125.656	121.382	129.678	262.939	240.154	190.535	1.84125	0.00797775	Up	S6;S8;T9	phosphoglycerate kinase, cytosolic [Arachis duranensis]	97.01	2.2e-217	XP_015947189.1	89.5	4.0e-203	sp|Q42962|PGKY_TOBAC	Phosphoglycerate kinase, cytosolic OS=Nicotiana tabacum PE=2 SV=1	At1g79550	704.9	7.8e-203	KOG1367	3-phosphoglycerate kinase	704.9	Carbohydrate transport and metabolism	K00927|1|4.2e-218|759.6|adu:107472154|phosphoglycerate kinase [EC:2.7.2.3]	GO:0006096//glycolytic process	GO:0004618//phosphoglycerate kinase activity;GO:0005524//ATP binding	-
Unigene10045	80.5569	50.7201	56.204	124.283	134.208	86.2178	1.83863	0.0385523	Up	S350;S41;S42;Y18;S32;T33;T35	fructose-bisphosphate aldolase, cytoplasmic isozyme [Arachis duranensis]	96.93	1.9e-196	XP_015932133.1	89.4	3.8e-181	sp|O65735|ALF_CICAR	Fructose-bisphosphate aldolase, cytoplasmic isozyme OS=Cicer arietinum GN=ALDC PE=2 SV=1	At2g36460	622.9	3.5e-178	KOG1557	Fructose-biphosphate aldolase	622.9	Carbohydrate transport and metabolism	K01623|1|3.6e-197|689.9|adu:107458442|fructose-bisphosphate aldolase, class I [EC:4.1.2.13]	GO:0006096//glycolytic process	GO:0004332//fructose-bisphosphate aldolase activity	-
Unigene22941	112.827	131.707	151.54	305.077	223.294	199.375	1.8374	0.0310344	Up	S54;S58;S56	E3 ubiquitin-protein ligase SPL2 [Arachis duranensis]	94.79	5.1e-211	XP_015939227.1	51.3	6.6e-107	sp|Q9SYH3|SPL2P_ARATH	E3 ubiquitin-protein ligase SPL2 OS=Arabidopsis thaliana GN=SPL2 PE=2 SV=1	At1g54150	333.2	5.9e-91	KOG1571	Predicted E3 ubiquitin ligase	333.2	Posttranslational modification, protein turnover, chaperones	K15688|1|9.5e-212|738.4|adu:107464774|E3 ubiquitin-protein ligase MUL1 [EC:2.3.2.27]	GO:0006996//organelle organization	GO:0004842//ubiquitin-protein transferase activity;GO:0016874//ligase activity	GO:0009941//chloroplast envelope;GO:0016021//integral component of membrane
Unigene18077	38.6694	43.75	24.6202	58.1336	76.4716	61.229	1.82955	0.0212903	Up	T243;T245	quinone oxidoreductase PIG3 [Arachis ipaensis]	97.23	6.7e-180	XP_016179633.1	31.2	1.3e-23	sp|Q9ZUC1|AOR_ARATH	NADPH-dependent alkenal/one oxidoreductase, chloroplastic OS=Arabidopsis thaliana GN=AOR PE=1 SV=2	#REF!	505.4	7.3e-143	KOG1198	Zinc-binding oxidoreductase	505.4	Energy production and conversion;General function prediction only	K00344|1|2.8e-132|474.2|osa:4331066|NADPH2:quinone reductase [EC:1.6.5.5]	NA	GO:0016491//oxidoreductase activity	-
NP_173474.5	77.8081	138.862	186.107	287.465	214.765	234.173	1.82832	0.0434404	Up	S524;S528	AMP-dependent synthetase and ligase family protein [Arabidopsis thaliana]	100	0.0e+00	NP_173474.5	100	0.0e+00	sp|P0C5B6|4CLL4_ARATH	4-coumarate--CoA ligase-like 4 OS=Arabidopsis thaliana GN=4CLL4 PE=2 SV=1	At1g20500	1084.7	0.0e+00	KOG1176	Acyl-CoA synthetase	1084.7	Lipid transport and metabolism	K10526|1|0.0e+00|1084.7|ath:AT1G20500|OPC-8:0 CoA ligase 1 [EC:6.2.1.-]	GO:0008152//metabolic process	GO:0003824//catalytic activity;GO:0016874//ligase activity;GO:0005524//ATP binding	GO:0005777//peroxisome
NP_176601.1	267.637	334.835	271.161	603.54	505.875	483.447	1.82326	0.00500746	Up	S40	6-phosphogluconate dehydrogenase family protein [Arabidopsis thaliana]	100	8.5e-280	NP_176601.1	100	5.2e-282	sp|Q9SH69|6PGD1_ARATH	6-phosphogluconate dehydrogenase, decarboxylating 1, chloroplastic OS=Arabidopsis thaliana GN=At1g64190 PE=1 SV=1	At1g64190	967.2	1.0e-281	KOG2653	6-phosphogluconate dehydrogenase	967.2	Carbohydrate transport and metabolism	K00033|1|1.6e-280|967.2|ath:AT1G64190|6-phosphogluconate dehydrogenase [EC:1.1.1.44 1.1.1.343]	GO:0009744//response to sucrose;GO:0009750//response to fructose;GO:0019521//D-gluconate metabolic process;GO:0009737//response to abscisic acid;GO:0009749//response to glucose;GO:0046686//response to cadmium ion;GO:0006098//pentose-phosphate shunt;GO:0009414//response to water deprivation;GO:0009409//response to cold;GO:0009651//response to salt stress;GO:0009051//pentose-phosphate shunt, oxidat…	GO:0008114//phosphogluconate 2-dehydrogenase activity;GO:0004616//phosphogluconate dehydrogenase (decarboxylating) activity	GO:0016020//membrane;GO:0009536//plastid;GO:0009570//chloroplast stroma;GO:0005829//cytosol;GO:0005739//mitochondrion;GO:0009506//plasmodesma;GO:0009507//chloroplast
Unigene7625	84.3423	106.046	108.62	179.567	197.335	163.266	1.80653	0.00300037	Up	T107;S111	C-Myc-binding protein homolog [Arachis ipaensis]	93.1	4.5e-54	XP_016205322.1	-	-	-	-	7300068	59.3	4.9e-09	KOG3581	Creatine kinases	59.3	Energy production and conversion	K00700|1|1.0e-20|102.1|smo:SELMODRAFT_408534|1,4-alpha-glucan branching enzyme [EC:2.4.1.18]!K22913|3|8.8e-20|99.0|brp:103855118|phosphatidylinositol 3,5-bisphosphate 5-phosphatase [EC:3.1.3.-]	GO:0006355//regulation of transcription, DNA-templated	GO:0003713//transcription coactivator activity	-
CL8096.Contig1	223.079	190.368	149.353	337.326	308.996	355.164	1.77947	0.00439369	Up	S546;S547	4-alpha-glucanotransferase, chloroplastic/amyloplastic isoform X1 [Arachis ipaensis]	93.17	0.0e+00	XP_016162005.1	72	1.3e-252	sp|Q06801|DPEP_SOLTU	4-alpha-glucanotransferase, chloroplastic/amyloplastic OS=Solanum tuberosum GN=DPEP PE=1 SV=1	-	-	-	-	-	-	-	K00705|1|1.7e-281|970.7|gmx:100795007|4-alpha-glucanotransferase [EC:2.4.1.25]	NA	GO:0102500//beta-maltose 4-alpha-glucanotransferase activity;GO:0004134//4-alpha-glucanotransferase activity	-
Unigene7670	60.6666	121.266	123.886	194.693	164.063	183.101	1.77182	0.02496	Up	Y216;S218;T220;T223;Y159;S164	AMSH-like ubiquitin thioesterase 3 [Cajanus cajan]	84.21	2.7e-252	XP_020227067.1	65.6	2.0e-191	sp|Q5PNU3|AMSH3_ARATH	AMSH-like ubiquitin thioesterase 3 OS=Arabidopsis thaliana GN=AMSH3 PE=1 SV=2	At1g48790	451.8	1.5e-126	KOG2880	SMAD6 interacting protein AMSH, contains JAB/MPN/Mov34 domain	451.8	Signal transduction mechanisms	K11866|1|5.1e-253|875.9|ccaj:109808460|STAM-binding protein [EC:3.4.19.12]	-	-	-
Unigene17964	113.803	102.261	110.463	192.382	233.567	151.128	1.76732	0.025502	Up	S50;S178;S59;S57;S61;S64	uncharacterized protein LOC107605162 [Arachis ipaensis]	90.87	1.9e-95	XP_016162423.1	-	-	-	-	At5g24890	159.8	4.8e-39	KOG4210	Nuclear localization sequence binding protein	159.8	Transcription	-	NA	GO:0016301//kinase activity	-
Unigene16467	98.0917	118.911	125.339	211.702	180.226	211.009	1.76122	0.00279274	Up	S123	ankyrin repeat and SAM domain-containing protein 6 [Arachis duranensis]	98.07	1.3e-109	XP_015939068.1	-	-	-	-	At3g07170	221.5	1.3e-57	KOG4374	RNA-binding protein Bicaudal-C	221.5	RNA processing and modification	K21878|1|7.7e-59|229.6|thj:104802662|Usher syndrome type-1G protein!K18756|2|1.4e-15|85.9|cann:107860602|protein bicaudal C	-	-	-
CL7278.Contig2	141.984	232.082	258.934	407.58	337.308	367.302	1.75701	0.0173331	Up	S4;Y8;T9;T2	uncharacterized protein LOC107484141 [Arachis duranensis]	94.77	5.5e-246	XP_015960245.1	-	-	-	-	At1g70820	718.8	5.7e-207	KOG1220	Phosphoglucomutase/phosphomannomutase	718.8	Carbohydrate transport and metabolism	-	GO:0005975//carbohydrate metabolic process	GO:0004615//phosphomannomutase activity;GO:0016868//intramolecular transferase activity, phosphotransferases	-
CL4999.Contig2	134.788	148.527	127.856	266.69	240.541	211.492	1.748	0.00386036	Up	S39;S311;S322	6-phosphogluconate dehydrogenase, decarboxylating 3 [Arachis ipaensis]	97.74	1.4e-274	XP_016194475.1	90.5	8.0e-259	sp|Q9FWA3|6GPD3_ARATH	6-phosphogluconate dehydrogenase, decarboxylating 3 OS=Arabidopsis thaliana GN=At3g02360 PE=2 SV=1	At3g02360	890.2	1.6e-258	KOG2653	6-phosphogluconate dehydrogenase	890.2	Carbohydrate transport and metabolism	K00033|1|2.6e-275|949.9|aip:107635502|6-phosphogluconate dehydrogenase [EC:1.1.1.44 1.1.1.343]	GO:0006098//pentose-phosphate shunt;GO:0019521//D-gluconate metabolic process	GO:0004616//phosphogluconate dehydrogenase (decarboxylating) activity	-
CL913.Contig2	2042.93	1891.16	1858.82	4033.82	3442.26	2630.59	1.74466	0.0248662	Up	S266;S67;T643;S648;T75;S77;S251;S252;S253	PREDICTED: sucrose synthase 2 [Cicer arietinum]	92.2	0.0e+00	XP_004494391.1	91.1	0.0e+00	sp|O24301|SUS2_PEA	Sucrose synthase 2 OS=Pisum sativum GN=SUS2 PE=2 SV=1	At4g02280	1351.3	0.0e+00	KOG0853	Glycosyltransferase	1351.3	Cell wall/membrane/envelope biogenesis	K00695|1|0.0e+00|1473.4|cam:101490898|sucrose synthase [EC:2.4.1.13]	GO:0005985//sucrose metabolic process	GO:0016157//sucrose synthase activity	-
Unigene38332	199.923	160.474	166.238	271.285	369.08	273.504	1.7353	0.0201017	Up	S187	uncharacterized protein At2g39795, mitochondrial [Arachis ipaensis]	94.27	1.1e-100	XP_016175670.1	30.7	2.5e-20	sp|Q8W487|YB95_ARATH	Uncharacterized protein At2g39795, mitochondrial OS=Arabidopsis thaliana GN=At2g39795 PE=1 SV=1	At1g15870	222.2	7.7e-58	KOG2536	MAM33, mitochondrial matrix glycoprotein	222.2	Energy production and conversion	K15414|1|2.1e-101|370.9|aip:107618195|complement component 1 Q subcomponent-binding protein, mitochondrial	NA	NA	GO:0005759//mitochondrial matrix
Unigene41365	72.6467	65.7382	65.932	134.528	113.39	103.91	1.72197	0.00621245	Up	S239;T244;S159;S223;S173;S175;T221;T228	putative clathrin assembly protein At2g25430 [Arachis ipaensis]	96.09	0.0e+00	XP_016170364.1	78.3	1.2e-294	sp|Q8LF20|CAP2_ARATH	Putative clathrin assembly protein At2g25430 OS=Arabidopsis thaliana GN=At2g25430 PE=1 SV=2	At2g25430	1009.6	2.4e-294	KOG0251	Clathrin assembly protein AP180 and related proteins, contain ENTH domain	1009.6	Signal transduction mechanisms;Intracellular trafficking, secretion, and vesicular transport	K20043|1|7.0e-263|909.1|sind:105155821|clathrin coat assembly protein AP180	GO:0048268//clathrin coat assembly	GO:0030276//clathrin binding;GO:0005545//1-phosphatidylinositol binding	GO:0030136//clathrin-coated vesicle
Unigene9167	54.7536	58.9646	67.3189	95.688	106.508	108.289	1.71503	0.00132766	Up	S407;T412;S415;T4	inosine-5'-monophosphate dehydrogenase [Arachis duranensis]	94.63	3.9e-272	XP_015971969.1	79.7	1.5e-231	sp|Q84XA3|IMDH_VIGUN	Inosine-5'-monophosphate dehydrogenase OS=Vigna unguiculata GN=impdh PE=1 SV=1	At1g16350	718.4	8.5e-207	KOG2550	IMP dehydrogenase/GMP reductase	718.4	Nucleotide transport and metabolism	K00088|1|7.4e-273|941.8|adu:107495356|IMP dehydrogenase [EC:1.1.1.205]	GO:0006177//GMP biosynthetic process	GO:0003938//IMP dehydrogenase activity;GO:0046872//metal ion binding;GO:0000166//nucleotide binding	GO:0005737//cytoplasm
CL652.Contig1	12.3807	14.9524	22.5031	23.2403	33.2239	28.7549	1.70998	0.0481086	Up	S10;T12;T15;S18;S292;S300;S272;S283	far upstream element-binding protein 2 isoform X2 [Arachis ipaensis]	87.43	2.9e-179	XP_016202220.1	24.5	5.1e-11	sp|Q9SR13|FLK_ARATH	Flowering locus K homology domain OS=Arabidopsis thaliana GN=FLK PE=1 SV=1	At4g10070	251.5	2.2e-66	KOG1676	K-homology type RNA binding proteins	251.5	RNA processing and modification	K13210|1|1.4e-178|628.2|adu:107488369|far upstream element-binding protein	NA	GO:0003723//RNA binding	-
CL11523.Contig1	48.0039	60.0229	39.1837	78.1528	103.02	70.555	1.70998	0.0389476	Up	S288	glutathione S-transferase L1 [Arachis ipaensis]	89.19	2.8e-153	XP_016177058.1	63	2.6e-82	sp|A1XBB7|IN21B_ORYSI	Protein IN2-1 homolog B OS=Oryza sativa subsp. indica GN=GSTZ5 PE=1 SV=1	At3g55040	298.1	1.6e-80	KOG0406	Glutathione S-transferase	298.1	Posttranslational modification, protein turnover, chaperones	K00799|1|5.4e-154|546.2|aip:107619318|glutathione S-transferase [EC:2.5.1.18]	NA	GO:0016740//transferase activity	-
CL7517.Contig2	31.6426	49.7123	34.974	62.3546	71.2345	65.3246	1.70993	0.0109285	Up	S33;S188;S198;S200	uric acid degradation bifunctional protein TTL isoform X2 [Arachis ipaensis]	92.24	1.4e-177	XP_016176187.1	59.6	1.3e-103	sp|Q9LVM5|TTHL_ARATH	Uric acid degradation bifunctional protein TTL OS=Arabidopsis thaliana GN=TTL PE=1 SV=1	At5g58220	374	2.6e-103	KOG3006	Transthyretin and related proteins	374	Lipid transport and metabolism	K13484|1|6.6e-177|622.5|aip:107618592|5-hydroxyisourate hydrolase / 2-oxo-4-hydroxy-4-carboxy-5-ureidoimidazoline decarboxylase [EC:3.5.2.17 4.1.1.97]	GO:0006144//purine nucleobase metabolic process	GO:0033971//hydroxyisourate hydrolase activity	-
CL7838.Contig1	95.3492	74.7654	80.3879	167.711	134.929	123.548	1.70133	0.0159602	Up	S53	LOW QUALITY PROTEIN: protein indeterminate-domain 2-like [Arachis duranensis]	91.8	1.5e-288	XP_015964045.2	59.6	1.6e-162	sp|Q9LVQ7|IDD1_ARATH	Protein indeterminate-domain 1 OS=Arabidopsis thaliana GN=IDD1 PE=1 SV=1	At5g66730	570.5	3.1e-162	KOG1721	FOG: Zn-finger	570.5	General function prediction only	K04733|1|8.3e-12|74.7|dcr:108217852|interleukin-1 receptor-associated kinase 4 [EC:2.7.11.1]!K22748|3|4.6e-10|68.9|bdi:100829404|histone-lysine N-methyltransferase ATXR3 [EC:2.1.1.43]!K21952|4|7.8e-10|68.2|vcn:VOLCADRAFT_94396|CASK-interacting protein	NA	GO:0046872//metal ion binding;GO:0003676//nucleic acid binding	-
Unigene26523	464.278	568.002	594.796	854.404	1006.57	896.904	1.69499	0.00334413	Up	S354	chromatin modification-related protein EAF1 B [Arachis ipaensis]	91.1	0.0e+00	XP_020976819.1	46.5	0.0e+00	sp|F4J7T2|EAF1B_ARATH	Chromatin modification-related protein EAF1 B OS=Arabidopsis thaliana GN=EAF1B PE=1 SV=1	7300024	104	3.0e-21	KOG2375	Protein interacting with poly(A)-binding protein	104	RNA processing and modification	K14972|1|2.2e-17|95.1|psom:113322486|PAX-interacting protein 1	-	-	-
CL7790.Contig2	187.973	343.871	344.629	494.854	568.476	421.739	1.69437	0.0391074	Up	T255;S268;S383;S65;T66;T68;S75	fructose-bisphosphate aldolase 8, cytosolic [Arachis ipaensis]	97.77	4.5e-199	XP_016208093.1	88.3	7.1e-181	sp|Q9SJQ9|ALFC6_ARATH	Fructose-bisphosphate aldolase 6, cytosolic OS=Arabidopsis thaliana GN=FBA6 PE=1 SV=1	At2g36460	630.9	1.4e-180	KOG1557	Fructose-biphosphate aldolase	630.9	Carbohydrate transport and metabolism	K01623|1|8.5e-200|698.7|aip:107648790|fructose-bisphosphate aldolase, class I [EC:4.1.2.13]	GO:0006096//glycolytic process	GO:0004332//fructose-bisphosphate aldolase activity	-
CL5742.Contig1	283.595	205.097	198.218	417.901	441.702	295.272	1.68126	0.0422341	Up	S99;S94	VAN3-binding protein isoform X2 [Arachis ipaensis]	92.23	5.5e-189	XP_016176542.1	61.8	7.9e-108	sp|Q8W4K5|VAB_ARATH	VAN3-binding protein OS=Arabidopsis thaliana GN=VAB PE=1 SV=1	-	-	-	-	-	-	-	-	-	-	-
CL10464.Contig1	144.86	206.533	241.708	334.143	387.887	273.465	1.67846	0.036843	Up	T28;T29;S30;S87;S89;T91	dormancy-associated protein 1 [Arachis duranensis]	87.5	1.2e-51	XP_015956441.1	67.9	1.8e-36	sp|B9DGG8|DRM1_ARATH	Dormancy-associated protein 1 OS=Arabidopsis thaliana GN=DRM1 PE=1 SV=1	-	-	-	-	-	-	-	-	-	-	-
CL11761.Contig1	112.752	125.167	112.171	170.289	228.125	187.778	1.6744	0.0111513	Up	S486;Y144;S147	uncharacterized protein LOC107623070 [Arachis ipaensis]	79.78	5.0e-288	XP_020970048.1	28.3	2.5e-13	sp|Q9SX31|PERK9_ARATH	Proline-rich receptor-like protein kinase PERK9 OS=Arabidopsis thaliana GN=PERK9 PE=1 SV=1	Hs4505285	81.3	6.7e-15	KOG1216	von Willebrand factor and related coagulation proteins	81.3	Extracellular structures;Defense mechanisms	K10955|1|5.4e-10|68.9|bvg:104905407|mucin-2!K04733|4|9.3e-10|68.2|ats:109748443|interleukin-1 receptor-associated kinase 4 [EC:2.7.11.1]!K04730|5|6.0e-09|65.5|cmax:111485132|interleukin-1 receptor-associated kinase 1 [EC:2.7.11.1]	-	-	-
CL9071.Contig2	12076.9	12649.5	11209.2	19626.4	22182.9	17960.6	1.66325	0.00360165	Up	S6	biogenesis of lysosome-related organelles complex 1 subunit 1 [Arachis duranensis]	94.84	1.9e-76	XP_015931847.2	66.1	3.7e-40	sp|O22929|BL1S1_ARATH	Biogenesis of lysosome-related organelles complex 1 subunit 1 OS=Arabidopsis thaliana GN=BLOS1 PE=1 SV=1	At2g30330	162.2	7.2e-40	KOG3390	General control of amino-acid synthesis 5-like 1	162.2	Transcription	K20185|1|3.6e-77|290.0|adu:107458154|biogenesis of lysosome-related organelles complex 1 subunit 1	GO:0016197//endosomal transport	NA	GO:0031083//BLOC-1 complex;GO:0005739//mitochondrion
Unigene35648	58.0484	57.0234	62.0086	117.219	98.9481	78.3489	1.66318	0.0259354	Up	S298;S301;S30	aquaporin PIP2-1 [Arachis duranensis]	98.26	3.8e-161	XP_015967909.1	86.1	2.7e-143	sp|P43286|PIP21_ARATH	Aquaporin PIP2-1 OS=Arabidopsis thaliana GN=PIP2-1 PE=1 SV=1	At3g53420	505.8	5.3e-143	KOG0223	Aquaporin (major intrinsic protein family)	505.8	Carbohydrate transport and metabolism	K09872|1|7.2e-162|572.4|adu:107491556|aquaporin PIP	NA	GO:0005215//transporter activity	GO:0016021//integral component of membrane
CL10408.Contig1	35.3886	55.4973	52.8728	90.987	73.7048	73.014	1.6535	0.0221466	Up	Y77;S484;T485	glutathione reductase, cytosolic [Cajanus cajan]	82.95	3.2e-234	XP_020231867.1	81.3	3.1e-234	sp|Q43621|GSHRC_PEA	Glutathione reductase, cytosolic OS=Pisum sativum PE=2 SV=1	#REF!	769.6	3.1e-222	KOG0405	Pyridine nucleotide-disulphide oxidoreductase	769.6	Secondary metabolites biosynthesis, transport and catabolism	K00383|1|6.0e-235|815.8|ccaj:109812336|glutathione reductase (NADPH) [EC:1.8.1.7]	GO:0000305//response to oxygen radical;GO:0006749//glutathione metabolic process;GO:0045454//cell redox homeostasis	GO:0050661//NADP binding;GO:0050660//flavin adenine dinucleotide binding;GO:0004362//glutathione-disulfide reductase activity;GO:0009055//electron transfer activity	GO:0005737//cytoplasm;GO:0005777//peroxisome;GO:0005623//cell
Unigene30374	137.653	192.331	200.519	307.573	285.58	282.27	1.65018	0.0056721	Up	T440;T443;Y446;T170;S174;S10;S12;S256	serine/threonine-protein kinase STY8 isoform X5 [Arachis ipaensis]	97.1	0.0e+00	XP_016204373.1	49.8	5.2e-145	sp|Q8RWL6|STY17_ARATH	Serine/threonine-protein kinase STY17 OS=Arabidopsis thaliana GN=STY17 PE=1 SV=1	At2g17700	502.7	8.0e-142	KOG0192	Tyrosine kinase specific for activated (GTP-bound) p21cdc42Hs	502.7	Signal transduction mechanisms	K17535|1|1.7e-214|748.0|cqi:110735741|serine/threonine-protein kinase TNNI3K [EC:2.7.11.1]	GO:0035556//intracellular signal transduction	GO:0004674//protein serine/threonine kinase activity;GO:0004871//signal transducer activity;GO:0004672//protein kinase activity;GO:0005524//ATP binding	GO:0005829//cytosol
CL7100.Contig1	198.743	123.19	217.06	278.996	291.264	317.644	1.64734	0.0197252	Up	S10;S204;S205;T211;T212;S123;S127;S101;Y104;T29;T31;S139;T467;S477;S478;T479;S125;S124;T3	ATP synthase CF1 alpha subunit (chloroplast) [Maackia floribunda]	98.43	1.3e-275	YP_009369734.1	98	1.8e-277	sp|Q9BBS3|ATPA_LOTJA	ATP synthase subunit alpha, chloroplastic OS=Lotus japonicus GN=atpA PE=3 SV=1	AtCh008	919.1	3.3e-267	KOG1353	F0F1-type ATP synthase, alpha subunit	919.1	Energy production and conversion	K02111|1|5.6e-276|952.2|lja:Ljclg3v0000470.1|F-type H+/Na+-transporting ATPase subunit alpha [EC:7.1.2.2 7.2.2.1]	GO:0015986//ATP synthesis coupled proton transport	GO:0046933//proton-transporting ATP synthase activity, rotational mechanism;GO:0005524//ATP binding	GO:0009535//chloroplast thylakoid membrane;GO:0045261//proton-transporting ATP synthase complex, catalytic core F(1);GO:0005886//plasma membrane;GO:0009507//chloroplast
CL1416.Contig2	129.982	183.936	103.263	243.041	238.763	205.392	1.64723	0.0275101	Up	S816;S625;S626;Y628;S261;S7;T14;S281;S282	linoleate 9S-lipoxygenase 1 [Arachis duranensis]	87.33	0.0e+00	XP_015939187.1	75.2	0.0e+00	sp|P27480|LOXA_PHAVU	Linoleate 9S-lipoxygenase 1 OS=Phaseolus vulgaris GN=LOXA PE=3 SV=1	-	-	-	-	-	-	-	K15718|1|0.0e+00|1558.5|adu:107464749|linoleate 9S-lipoxygenase [EC:1.13.11.58]	GO:0031408//oxylipin biosynthetic process	GO:0046872//metal ion binding;GO:0016702//oxidoreductase activity, acting on single donors with incorporation of molecular oxygen, incorporation of two atoms of oxygen	-
CL2325.Contig1	561.686	439.748	427.215	781.876	878.923	689.045	1.6448	0.0115845	Up	S278;S11;S15;T267	pumilio homolog 2 [Arachis ipaensis]	91.85	0.0e+00	XP_016166227.1	53.8	2.0e-275	sp|Q9ZW06|PUM2_ARATH	Pumilio homolog 2 OS=Arabidopsis thaliana GN=APUM2 PE=1 SV=1	At2g29190	946.4	3.8e-275	KOG1488	Translational repressor Pumilio/PUF3 and related RNA-binding proteins (Puf superfamily)	946.4	Translation, ribosomal structure and biogenesis	K17943|1|0.0e+00|1810.8|aip:107608950|pumilio RNA-binding family	NA	GO:0003723//RNA binding	-
CL1699.Contig1	574.976	467.742	432.256	942.038	732.824	750.549	1.64438	0.0163596	Up	S513;S516	calcium-dependent protein kinase 28 [Arachis duranensis]	97.9	9.7e-298	XP_015952040.1	81	9.0e-248	sp|Q9FKW4|CDPKS_ARATH	Calcium-dependent protein kinase 28 OS=Arabidopsis thaliana GN=CPK28 PE=1 SV=1	#REF!	853.6	1.8e-247	KOG0032	Ca2+/calmodulin-dependent protein kinase, EF-Hand protein superfamily	853.6	Signal transduction mechanisms	K13412|1|1.8e-298|1026.9|adu:107476694|calcium-dependent protein kinase [EC:2.7.11.1]	GO:0009738//abscisic acid-activated signaling pathway;GO:0018105//peptidyl-serine phosphorylation;GO:0035556//intracellular signal transduction;GO:0046777//protein autophosphorylation	GO:0004683//calmodulin-dependent protein kinase activity;GO:0009931//calcium-dependent protein serine/threonine kinase activity;GO:0005516//calmodulin binding;GO:0004672//protein kinase activity;GO:0005524//ATP binding;GO:0005509//calcium ion binding	GO:0005737//cytoplasm;GO:0005634//nucleus;GO:0005886//plasma membrane
CL2023.Contig1	27.5035	42.2657	45.6691	69.6943	62.5955	57.1491	1.64104	0.0207059	Up	S307;T322	elongation factor Ts, mitochondrial [Arachis ipaensis]	95.34	1.8e-201	XP_016203938.1	76.3	3.9e-140	sp|B9SEZ6|EFTS_RICCO	Elongation factor Ts, mitochondrial OS=Ricinus communis GN=EFTS PE=3 SV=1	At4g11120	453.4	4.3e-127	KOG1071	Mitochondrial translation elongation factor EF-Tsmt, catalyzes nucleotide exchange on EF-Tumt	453.4	Translation, ribosomal structure and biogenesis	K02357|1|1.5e-19|100.1|zma:100192861|elongation factor Ts	GO:0070125//mitochondrial translational elongation	GO:0003746//translation elongation factor activity	GO:0005759//mitochondrial matrix;GO:0005739//mitochondrion
CL11149.Contig1	74.1656	59.623	65.1323	126.183	108.674	89.9889	1.63304	0.0204366	Up	S236;S237;S939;S251	U-box domain-containing protein 43 [Arachis ipaensis]	93.73	0.0e+00	XP_016205777.1	28.3	9.3e-68	sp|Q9SFX2|PUB43_ARATH	U-box domain-containing protein 43 OS=Arabidopsis thaliana GN=PUB43 PE=2 SV=1	At1g76390	256.5	1.8e-67	KOG0167	FOG: Armadillo/beta-catenin-like repeats	256.5	Function unknown	K08332|1|2.7e-109|399.4|atr:18433192|vacuolar protein 8	NA	GO:0004842//ubiquitin-protein transferase activity	-
Unigene18587	63.194	109.661	82.4514	141.227	134.975	140.438	1.63192	0.0168464	Up	T92;S118;S120;T125	nucleoside diphosphate kinase 1 [Arachis ipaensis]	97.99	1.0e-79	XP_016176083.1	91.3	1.8e-76	sp|Q39839|NDK1_SOYBN	Nucleoside diphosphate kinase 1 OS=Glycine max PE=2 SV=1	At4g09320	265	7.6e-71	KOG0888	Nucleoside diphosphate kinase	265	Nucleotide transport and metabolism	K00940|1|2.0e-80|300.8|aip:107618504|nucleoside-diphosphate kinase [EC:2.7.4.6]	GO:0006228//UTP biosynthetic process;GO:0006241//CTP biosynthetic process;GO:0006183//GTP biosynthetic process	GO:0004550//nucleoside diphosphate kinase activity;GO:0005524//ATP binding	-
Unigene40554	24.4588	28.5802	27.7379	32.7153	50.2875	48.6133	1.62938	0.0418432	Up	T211;S216;S221;S190;S197	calcineurin B-like protein 3 [Arachis ipaensis]	99.12	8.0e-124	XP_016166667.1	91.6	2.7e-116	sp|Q75LU8|CNBL3_ORYSJ	Calcineurin B-like protein 3 OS=Oryza sativa subsp. japonica GN=CBL3 PE=1 SV=1	At4g26570	412.9	3.4e-115	KOG0034	Ca2+/calmodulin-dependent protein phosphatase (calcineurin subunit B), EF-Hand superfamily protein	412.9	Signal transduction mechanisms	K06268|1|1.5e-124|448.0|aip:107609292|serine/threonine-protein phosphatase 2B regulatory subunit	NA	GO:0005509//calcium ion binding	-
CL2113.Contig10	60.4857	69.5402	77.9826	119.011	116.123	101.468	1.61822	0.00445285	Up	S830;S835;T1028;S1031;Y547;S549;S899;S905;S906	dual specificity protein kinase splB isoform X2 [Arachis duranensis]	92.39	0.0e+00	XP_015932219.1	39.6	1.2e-47	sp|Q9C9U5|SIS8_ARATH	Probable serine/threonine-protein kinase SIS8 OS=Arabidopsis thaliana GN=SIS8 PE=1 SV=1	At1g16270_2	586.6	8.8e-167	KOG0192	Tyrosine kinase specific for activated (GTP-bound) p21cdc42Hs	586.6	Signal transduction mechanisms	K04422|1|4.5e-124|448.7|han:110867564|mitogen-activated protein kinase kinase kinase 13 [EC:2.7.11.25]	GO:0006468//protein phosphorylation;GO:0035556//intracellular signal transduction	GO:0004871//signal transducer activity;GO:0004672//protein kinase activity;GO:0005524//ATP binding	GO:0005737//cytoplasm
CL7441.Contig1	108.531	126.674	98.5901	195.413	194.681	149.812	1.61748	0.0161285	Up	S187;T193;S26;S33;S30;S31;S384;S385;S19;T308;S328;S197;S218	TOM1-like protein 2 [Arachis duranensis]	95.66	5.2e-211	XP_015964706.1	71.7	2.6e-159	sp|Q9LFL3|TOL1_ARATH	TOM1-like protein 1 OS=Arabidopsis thaliana GN=TOL1 PE=1 SV=1	At5g16880	559.3	5.1e-159	KOG1087	Cytosolic sorting protein GGA2/TOM1	559.3	Intracellular trafficking, secretion, and vesicular transport	K12182|1|3.8e-30|135.2|ccav:112521795|hepatocyte growth factor-regulated tyrosine kinase substrate!K13141|2|9.3e-29|130.6|csat:104745793|integrator complex subunit 4	GO:0006886//intracellular protein transport	NA	GO:0005829//cytosol;GO:0005886//plasma membrane;GO:0005622//intracellular
CL4378.Contig1	49.3542	62.7173	44.6053	86.0607	75.0189	89.3151	1.59816	0.0107924	Up	S148;S150	callose synthase 10 [Arachis ipaensis]	92.56	4.9e-119	XP_020975776.1	68.2	2.9e-87	sp|Q9SJM0|CALSA_ARATH	Callose synthase 10 OS=Arabidopsis thaliana GN=CALS10 PE=2 SV=5	At3g07160	214.5	1.9e-55	KOG0916	1,3-beta-glucan synthase/callose synthase catalytic subunit	214.5	Cell wall/membrane/envelope biogenesis	K11000|1|9.3e-120|432.2|aip:107632398|callose synthase [EC:2.4.1.-]	GO:0006075//(1->3)-beta-D-glucan biosynthetic process	GO:0003843//1,3-beta-D-glucan synthase activity	GO:0016021//integral component of membrane;GO:0000148//1,3-beta-D-glucan synthase complex
Unigene34475	318.322	214.256	276.481	445.41	497.471	342.964	1.58931	0.043489	Up	S147;S28;Y30;S32;S35;S36;S333	uncharacterized protein LOC107610200 [Arachis ipaensis]	84.68	1.6e-160	XP_016167787.1	-	-	-	-	7292853	53.5	7.9e-07	KOG1343	Histone deacetylase complex, catalytic component HDA1	53.5	Chromatin structure and dynamics	K19042|1|2.7e-08|62.4|nnu:104610044|E3 ubiquitin-protein ligase BOI and related proteins [EC:2.3.2.27]	-	-	-
CL1462.Contig3	10.2313	14.849	9.88459	19.8165	19.4083	15.4871	1.56477	0.0356977	Up	S13;S18;S374;S381;S3;S385;S21;T22	PREDICTED: NADP-dependent malic enzyme [Vigna angularis]	93.06	0.0e+00	XP_017439604.1	84.4	3.3e-299	sp|P34105|MAOX_POPTR	NADP-dependent malic enzyme OS=Populus trichocarpa PE=2 SV=3	At1g79750	961.8	5.2e-280	KOG1257	NADP+-dependent malic enzyme	961.8	Energy production and conversion	K00029|1|0.0e+00|1108.2|var:108345532|malate dehydrogenase (oxaloacetate-decarboxylating)(NADP+) [EC:1.1.1.40]	GO:0006090//pyruvate metabolic process;GO:0051260//protein homooligomerization;GO:0006108//malate metabolic process	GO:0004473//malate dehydrogenase (decarboxylating) (NADP+) activity;GO:0051287//NAD binding;GO:0004471//malate dehydrogenase (decarboxylating) (NAD+) activity;GO:0046872//metal ion binding	GO:0009507//chloroplast
Unigene20729	8.69916	7.65169	6.88918	14.4865	10.4977	11.3404	1.56301	0.0299795	Up	S259;S334;S336;T387;S216;T222;T231;T227;S322;T303;S121;T125;S137;S130;S132;T134;S136	uncharacterized protein LOC107644220 [Arachis ipaensis]	83.83	5.7e-253	XP_016203516.1	32.6	1.2e-21	sp|P23444|H1_MAIZE	Histone H1 OS=Zea mays PE=2 SV=2	7291220	62.4	2.7e-09	KOG1721	FOG: Zn-finger	62.4	General function prediction only	K11275|1|3.4e-58|228.8|gmx:102660898|histone H1/5	GO:0006334//nucleosome assembly	GO:0003677//DNA binding	GO:0005634//nucleus;GO:0000786//nucleosome
CL3699.Contig1	51.6844	37.9031	53.0314	78.6311	80.0842	63.59	1.55873	0.0205935	Up	S206;S80;S91;S93;S95;S292	protein EMSY-LIKE 1 isoform X1 [Arachis ipaensis]	95.78	1.6e-168	XP_016175794.1	56.7	1.4e-95	sp|F4K2F0|EML3_ARATH	Protein EMSY-LIKE 3 OS=Arabidopsis thaliana GN=EML3 PE=1 SV=1	At5g13020	347.4	2.7e-95	KOG4675	Uncharacterized conserved protein, contains ENT domain	347.4	General function prediction only	-	GO:0050832//defense response to fungus	-	-
CL4967.Contig1	100.599	103.771	88.9285	167.457	159.748	119.651	1.52355	0.0298125	Up	S598;S603;T1739;S1741;S1743;S629;T2063;T2065;S2066;S592;T2162;S2166;T2168;S2169	ATP-dependent helicase BRM [Arachis ipaensis]	96.24	0.0e+00	XP_016179032.1	64.4	0.0e+00	sp|Q6EVK6|BRM_ARATH	ATP-dependent helicase BRM OS=Arabidopsis thaliana GN=BRM PE=1 SV=1	At2g46020	1706.4	0.0e+00	KOG0386	Chromatin remodeling complex SWI/SNF, component SWI2 and related ATPases (DNA/RNA helicase superfamily)	1706.4	Chromatin structure and dynamics;Transcription	K11647|1|0.0e+00|4256.8|aip:107621516|SWI/SNF-related matrix-associated actin-dependent regulator of chromatin subfamily A member 2/4 [EC:3.6.4.-]	GO:0043044//ATP-dependent chromatin remodeling;GO:0040029//regulation of gene expression, epigenetic;GO:0006355//regulation of transcription, DNA-templated	GO:0008094//DNA-dependent ATPase activity;GO:0004386//helicase activity;GO:0005524//ATP binding	GO:0005634//nucleus
CL2366.Contig1	1432.23	1185.74	1035.51	1922.45	1954.65	1643.76	1.51112	0.0149243	Up	S71	trihelix transcription factor ASR3 [Arachis ipaensis]	91.47	2.0e-174	XP_016194569.1	50.4	5.2e-79	sp|Q8VZ20|ASR3_ARATH	Trihelix transcription factor ASR3 OS=Arabidopsis thaliana GN=ASR3 PE=1 SV=1	At3g25990	51.2	3.9e-06	KOG4282	Transcription factor GT-2 and related proteins, contains trihelix DNA-binding/SANT domain	51.2	Transcription	-	NA	GO:0003677//DNA binding	-
CL923.Contig2	118.219	181.938	205.932	266.949	256.467	240.797	1.51004	0.0342779	Up	S500;S501;S349;T351;T352;S581;S583;S588;T541;S544;S323;S507;S509;S514;S515;S326	uncharacterized protein At2g33490 isoform X2 [Arachis duranensis]	94.88	0.0e+00	XP_015971214.1	49.5	3.1e-141	sp|O22799|Y2349_ARATH	Uncharacterized protein At2g33490 OS=Arabidopsis thaliana GN=At2g33490 PE=4 SV=2	-	-	-	-	-	-	-	K18696|1|4.0e-138|494.6|ccav:112513202|glycerophosphodiester phosphodiesterase [EC:3.1.4.46]	-	-	-
Unigene347	82.8332	74.7674	84.5948	63.4018	43.2706	55.5351	0.669738	0.0155478	Down	S509;S271;S280	serine/threonine-protein phosphatase 6 regulatory subunit 3-like isoform X2 [Cajanus cajan]	89.71	3.4e-283	XP_020202342.1	-	-	-	-	At2g28360	781.9	7.3e-226	KOG2073	SAP family cell cycle dependent phosphatase-associated protein	781.9	Cell cycle control, cell division, chromosome partitioning	K15501|1|6.3e-284|978.8|ccaj:109788101|serine/threonine-protein phosphatase 6 regulatory subunit 3	-	-	-
Unigene38592	43.1003	37.4649	39.9611	29.0962	27.4407	23.3998	0.66323	0.00451076	Down	T46;S48;S54	uncharacterized protein LOC107492624 [Arachis duranensis]	90.36	7.1e-250	XP_015969148.1	-	-	-	-	-	-	-	-	-	-	-	-	NA	GO:0008168//methyltransferase activity	GO:0016021//integral component of membrane;GO:0005840//ribosome
CL3184.Contig1	18.037	15.7564	18.4098	14.6165	9.3063	10.3642	0.656799	0.0305861	Down	S82(S106);S259;S263;S265;Y227;S272	DNA topoisomerase 1 alpha [Arachis duranensis]	86.52	0.0e+00	XP_015952881.1	53.3	5.3e-185	sp|P30181|TOP1A_ARATH	DNA topoisomerase 1 alpha OS=Arabidopsis thaliana GN=TOP1A PE=1 SV=1	At5g55300	645.6	1.0e-184	KOG0981	DNA topoisomerase I	645.6	Replication, recombination and repair	K03163|1|0.0e+00|1269.2|adu:107477391|DNA topoisomerase I [EC:5.99.1.2]	GO:0006338//chromatin remodeling;GO:0006265//DNA topological change;GO:0006260//DNA replication;GO:0007059//chromosome segregation	GO:0003917//DNA topoisomerase type I activity;GO:0003677//DNA binding	GO:0005730//nucleolus;GO:0031298//replication fork protection complex;GO:0005694//chromosome
Unigene14389	92.7472	97.0815	90.4541	82.473	48.1573	52.8884	0.654763	0.0417205	Down	S836;S228;S220;S842	protein SCAR3 isoform X1 [Arachis duranensis]	84.98	0.0e+00	XP_015958158.1	28.8	3.8e-119	sp|Q5QNA6|SCRL2_ORYSJ	SCAR-like protein 2 OS=Oryza sativa subsp. japonica GN=Os01g0208600 PE=2 SV=1	-	-	-	-	-	-	-	K01595|1|9.0e-94|348.2|egu:105048129|phosphoenolpyruvate carboxylase [EC:4.1.1.31]	GO:0030036//actin cytoskeleton organization	NA	GO:0005856//cytoskeleton
CL9971.Contig2	20.1867	18.4941	22.5374	16.253	13.2402	10.2056	0.648481	0.0269985	Down	T128;S119;T122;Y343;Y345;Y307;S317;Y321;S322	fructose-1,6-bisphosphatase, chloroplastic [Arachis duranensis]	95.16	8.6e-225	XP_015960658.1	85.7	1.1e-195	sp|P46275|F16P1_PEA	Fructose-1,6-bisphosphatase, chloroplastic OS=Pisum sativum GN=FBP PE=1 SV=2	At3g54050	651.7	8.0e-187	KOG1458	Fructose-1,6-bisphosphatase	651.7	Carbohydrate transport and metabolism	K03841|1|1.6e-225|784.3|adu:107484623|fructose-1,6-bisphosphatase I [EC:3.1.3.11]	GO:0009773//photosynthetic electron transport in photosystem I;GO:0005975//carbohydrate metabolic process;GO:0009735//response to cytokinin;GO:0005985//sucrose metabolic process;GO:0005986//sucrose biosynthetic process;GO:0030388//fructose 1,6-bisphosphate metabolic process;GO:0009409//response to cold;GO:0006000//fructose metabolic process;GO:0006002//fructose 6-phosphate metabolic process;GO:00…	GO:0042132//fructose 1,6-bisphosphate 1-phosphatase activity	GO:0009570//chloroplast stroma;GO:0005829//cytosol;GO:0048046//apoplast;GO:0010319//stromule
Unigene19254	139.983	107.214	113.682	92.0015	66.8409	72.9195	0.642215	0.026645	Down	T667;S223;S875;S754;S749;S300;T878;S879;T758;S692	probable serine/threonine protein kinase IREH1 isoform X1 [Arachis duranensis]	95.88	0.0e+00	XP_015966879.1	67.4	0.0e+00	sp|F4J6F6|IREH1_ARATH	Probable serine/threonine protein kinase IREH1 OS=Arabidopsis thaliana GN=IREH1 PE=1 SV=1	At3g17850	1615.9	0.0e+00	KOG0606	Microtubule-associated serine/threonine kinase and related proteins	1615.9	Signal transduction mechanisms;General function prediction only	K08789|1|0.0e+00|1207.2|vvi:100252544|microtubule-associated serine/threonine kinase [EC:2.7.11.1]	GO:0035556//intracellular signal transduction;GO:0018105//peptidyl-serine phosphorylation	GO:0004674//protein serine/threonine kinase activity;GO:0005524//ATP binding	GO:0005622//intracellular
Unigene5570	1608.96	1296.74	1167.44	1028.16	859.151	709.088	0.637443	0.0372042	Down	S684	PREDICTED: potassium transporter 6 [Vigna angularis]	83.76	0.0e+00	XP_017425916.1	72.8	0.0e+00	sp|Q8W4I4|POT6_ARATH	Potassium transporter 6 OS=Arabidopsis thaliana GN=POT6 PE=2 SV=1	#REF!	-	-	-	-	-	-	K03549|1|0.0e+00|1322.4|ccaj:109801427|KUP system potassium uptake protein	NA	GO:0015079//potassium ion transmembrane transporter activity	GO:0016021//integral component of membrane;GO:0005886//plasma membrane
Unigene29363	6267.88	4735.12	5366.11	4443.49	3335.11	2541.72	0.630476	0.0465915	Down	S354	DUF21 domain-containing protein At2g14520 [Arachis duranensis]	97.41	1.1e-235	XP_015956186.1	82.5	1.5e-197	sp|Q9ZQR4|Y2452_ARATH	DUF21 domain-containing protein At2g14520 OS=Arabidopsis thaliana GN=CBSDUF3 PE=2 SV=2	At4g33700	609.8	3.6e-174	KOG2118	Predicted membrane protein, contains two CBS domains	609.8	Function unknown	K16302|1|1.4e-235|817.8|aip:107626264|metal transporter CNNM	NA	NA	GO:0016021//integral component of membrane
CL1786.Contig2	110.259	80.8855	85.6796	69.405	50.5854	50.7663	0.616841	0.0327696	Down	Y106;S110;S737;S681;Y682;S686;S690	protein MEI2-like 1 isoform X1 [Arachis duranensis]	92.71	0.0e+00	XP_015937784.1	45.7	5.6e-170	sp|Q8W4I9|AML1_ARATH	Protein MEI2-like 1 OS=Arabidopsis thaliana GN=ML1 PE=1 SV=1	At5g07290	577	5.2e-164	KOG4660	Protein Mei2, essential for commitment to meiosis, and related proteins	577	Cell cycle control, cell division, chromosome partitioning	K17579|1|3.4e-31|139.8|cre:CHLREDRAFT_152680|protein phosphatase 1 regulatory subunit 42!K12741|5|1.0e-08|65.1|lang:109347264|heterogeneous nuclear ribonucleoprotein A1/A3	NA	GO:0003723//RNA binding	-
CL5553.Contig3	629.782	454.82	571.026	398.613	311.839	286.038	0.60188	0.0235173	Down	S76;S78;Y11;T13	probable protein phosphatase 2C 33 [Arachis ipaensis]	94.4	4.9e-198	XP_016194587.1	58.4	1.1e-101	sp|Q9M8R7|P2C33_ARATH	Probable protein phosphatase 2C 33 OS=Arabidopsis thaliana GN=PPC6-1 PE=1 SV=1	#REF!	367.9	2.1e-101	KOG0698	Serine/threonine protein phosphatase	367.9	Signal transduction mechanisms	K17506|1|1.1e-69|266.5|ccaj:109816326|protein phosphatase 1L [EC:3.1.3.16]!K17505|4|8.1e-46|187.2|obr:102705594|protein phosphatase 1K [EC:3.1.3.16]!K17500|5|1.1e-39|166.8|cqi:110705481|integrin-linked kinase-associated serine/threonine phosphatase 2C [EC:3.1.3.16]	NA	GO:0004722//protein serine/threonine phosphatase activity	-
CL3326.Contig1	236.751	343.943	304.205	173.236	186.929	170.479	0.599665	0.0203784	Down	S60;Y17;S24	temperature-induced lipocalin-1 isoform X5 [Arachis duranensis]	85.56	6.8e-86	XP_015932719.1	75	8.7e-78	sp|Q9FGT8|TIL_ARATH	Temperature-induced lipocalin-1 OS=Arabidopsis thaliana GN=TIL PE=1 SV=1	At5g58070	287.3	1.7e-77	KOG4824	Apolipoprotein D/Lipocalin	287.3	Cell wall/membrane/envelope biogenesis	K03098|1|8.3e-86|318.9|adu:107458989|apolipoprotein D and lipocalin family protein	GO:1901562//response to paraquat;GO:0009644//response to high light intensity;GO:0042538//hyperosmotic salinity response;GO:0009735//response to cytokinin;GO:0010286//heat acclimation;GO:0030644//cellular chloride ion homeostasis;GO:1901002//positive regulation of response to salt stress;GO:0006883//cellular sodium ion homeostasis;GO:0010431//seed maturation;GO:0009414//response to water deprivat…	GO:0005215//transporter activity	GO:0005794//Golgi apparatus;GO:0005783//endoplasmic reticulum;GO:0009941//chloroplast envelope;GO:0005739//mitochondrion;GO:0009898//cytoplasmic side of plasma membrane;GO:0005774//vacuolar membrane;GO:0009506//plasmodesma
Unigene17093	83.8447	93.0884	116.769	54.5664	65.7471	55.5941	0.598933	0.0197162	Down	S343;S348;T355;S510;S514;S517;T431;T441;S443	phosphatidate phosphatase PAH1 isoform X1 [Arachis duranensis]	82.33	0.0e+00	XP_015934249.1	70.3	1.0e-125	sp|Q9FMN2|PAH2_ARATH	Phosphatidate phosphatase PAH2 OS=Arabidopsis thaliana GN=PAH2 PE=1 SV=1	At5g42870	448.7	2.1e-125	KOG2116	Protein involved in plasmid maintenance/nuclear protein involved in lipid metabolism	448.7	Cell motility;Lipid transport and metabolism	K15728|1|0.0e+00|1343.6|adu:107460400|phosphatidate phosphatase LPIN [EC:3.1.3.4]	NA	GO:0003723//RNA binding;GO:0008195//phosphatidate phosphatase activity	-
CL7174.Contig4	195.163	153.309	152.368	113.09	80.3258	104.702	0.595236	0.0171052	Down	S764;S765	hypothetical protein VIGAN_01375800 [Vigna angularis var. angularis]	71.16	0.0e+00	BAT75833.1	49	1.5e-211	sp|B9DFV2|PQT3L_ARATH	E3 ubiquitin ligase PQT3-like OS=Arabidopsis thaliana GN=At5g47430 PE=1 SV=1	At5g47430	711.1	2.1e-204	KOG0314	Predicted E3 ubiquitin ligase	711.1	Posttranslational modification, protein turnover, chaperones	K10624|1|0.0e+00|1168.3|vra:106768459|E3 ubiquitin-protein ligase RBBP6 [EC:2.3.2.27]	NA	GO:0008270//zinc ion binding;GO:0003676//nucleic acid binding	GO:0005634//nucleus
CL2277.Contig1	524.286	440.26	370.946	273.987	308.944	211.242	0.594668	0.0267612	Down	S398	uncharacterized protein LOC107639026 [Arachis ipaensis]	94.98	0.0e+00	XP_016197922.1	-	-	-	-	At3g14070_1	591.3	2.0e-168	KOG2088	Predicted lipase/calmodulin-binding heat-shock protein	591.3	Lipid transport and metabolism;Posttranslational modification, protein turnover, chaperones;Signal transduction mechanisms	K13806|1|8.8e-130|466.8|gmx:100807640|sn1-specific diacylglycerol lipase [EC:3.1.1.-]	GO:0016042//lipid catabolic process	GO:0016787//hydrolase activity	-
NP_566402.2	37.2725	39.5618	39.288	22.4131	23.4499	22.8717	0.591916	3.53981e-05	Down	T254;S255;T261;T257	PUB24 [Arabidopsis thaliana]	100	7.0e-260	OAP04810.1	100	4.3e-262	sp|Q9SF15|PUB24_ARATH	E3 ubiquitin-protein ligase PUB24 OS=Arabidopsis thaliana GN=PUB24 PE=1 SV=1	At2g28830	79	2.4e-14	KOG0167	FOG: Armadillo/beta-catenin-like repeats	79	Function unknown	K04733|1|7.8e-11|71.2|dct:110107016|interleukin-1 receptor-associated kinase 4 [EC:2.7.11.1]!K08332|2|3.8e-10|68.9|smo:SELMODRAFT_51240|vacuolar protein 8!K10260|3|6.6e-10|68.2|cre:CHLREDRAFT_205525|F-box and WD-40 domain protein 7	GO:0006952//defense response	GO:0004842//ubiquitin-protein transferase activity	-
CL2714.Contig1	53.7865	65.4029	50.5932	35.1493	32.0213	32.7277	0.58839	0.0071511	Down	T75;T78;T79	probable LRR receptor-like serine/threonine-protein kinase At5g63710 [Arachis ipaensis]	96.19	1.7e-124	XP_016189679.1	75.6	1.2e-98	sp|Q8W4S5|Y5371_ARATH	Probable LRR receptor-like serine/threonine-protein kinase At5g63710 OS=Arabidopsis thaliana GN=At5g63710 PE=2 SV=1	#REF!	280.8	2.2e-75	KOG1187	Serine/threonine protein kinase	280.8	Signal transduction mechanisms	K04733|1|2.4e-120|434.1|gmx:100799227|interleukin-1 receptor-associated kinase 4 [EC:2.7.11.1]	GO:0006468//protein phosphorylation;GO:0007166//cell surface receptor signaling pathway	GO:0004672//protein kinase activity;GO:0004675//transmembrane receptor protein serine/threonine kinase activity;GO:0004674//protein serine/threonine kinase activity;GO:0005524//ATP binding	GO:0016021//integral component of membrane;GO:0005886//plasma membrane
CL1672.Contig1	257.645	334.43	345.524	189.916	208.381	150.765	0.585605	0.0162227	Down	S12;S617;S620;T621;S632;S634;T635;S637;S639;S649;S653;T654	ABC transporter B family member 19 [Arachis ipaensis]	97.22	0.0e+00	XP_016180100.1	89.6	0.0e+00	sp|Q9LJX0|AB19B_ARATH	ABC transporter B family member 19 OS=Arabidopsis thaliana GN=ABCB19 PE=1 SV=1	#REF!	2205.3	0.0e+00	KOG0055	Multidrug/pheromone exporter, ABC superfamily	2205.3	Secondary metabolites biosynthesis, transport and catabolism	K05658|1|0.0e+00|2362.4|aip:107622635|ATP-binding cassette, subfamily B (MDR/TAP), member 1 [EC:7.6.2.2]	NA	GO:0008559//xenobiotic transmembrane transporting ATPase activity;GO:0042626//ATPase activity, coupled to transmembrane movement of substances;GO:0005524//ATP binding	GO:0016021//integral component of membrane
Unigene5408	180.457	168.41	252.767	128.628	113.395	103.532	0.574362	0.0354323	Down	T440;S442;Y389;T400	uncharacterized protein LOC107638441 isoform X1 [Arachis ipaensis]	87.85	2.9e-262	XP_016197190.1	24.3	8.9e-14	sp|Q9FN48|CAS_ARATH	Calcium sensing receptor, chloroplastic OS=Arabidopsis thaliana GN=CAS PE=1 SV=1	-	-	-	-	-	-	-	-	-	-	-
CL5871.Contig1	250.909	319.009	341.631	222.862	144.676	155.99	0.574328	0.0241148	Down	S1510;S1512;S1472;S1127	proline-rich protein 36 isoform X3 [Arachis ipaensis]	70.84	0.0e+00	XP_020974462.1	48.9	3.1e-171	sp|Q8RWW0|ALE2_ARATH	Receptor-like serine/threonine-protein kinase ALE2 OS=Arabidopsis thaliana GN=ALE2 PE=1 SV=1	At2g20300	458.4	4.9e-128	KOG1187	Serine/threonine protein kinase	458.4	Signal transduction mechanisms	K04733|1|1.6e-305|1052.0|adu:107458134|interleukin-1 receptor-associated kinase 4 [EC:2.7.11.1]	NA	GO:0005524//ATP binding;GO:0004672//protein kinase activity	GO:0016021//integral component of membrane
CL2013.Contig3	331.461	479.996	469.051	325.285	194.886	212.697	0.572326	0.0439274	Down	T20;S22;Y24;S28;S2;S9;T30;S31;S32;T33;S484;S485;S36;S37	sugar transporter ERD6-like 6 [Cajanus cajan]	86.86	1.8e-242	XP_020229565.1	77	1.7e-216	sp|Q9FRL3|ERDL6_ARATH	Sugar transporter ERD6-like 6 OS=Arabidopsis thaliana GN=At1g75220 PE=1 SV=1	At1g75220	749.6	3.3e-216	KOG0254	Predicted transporter (major facilitator superfamily)	749.6	General function prediction only	K08145|1|3.5e-243|843.2|ccaj:109810495|MFS transporter, SP family, solute carrier family 2 (facilitated glucose transporter), member 8	GO:0008643//carbohydrate transport;GO:0046323//glucose import;GO:0035428//hexose transmembrane transport	GO:0005355//glucose transmembrane transporter activity;GO:0005351//sugar:proton symporter activity	GO:0016021//integral component of membrane
Unigene36414	150.535	166.473	150.652	95.3404	80.9254	88.3183	0.565762	0.000550544	Down	S16;S18;S21;S22;S24	probable arabinosyltransferase ARAD1 [Arachis duranensis]	89.68	1.3e-256	XP_015960234.1	62.3	3.2e-162	sp|Q6DBG8|ARAD1_ARATH	Probable arabinosyltransferase ARAD1 OS=Arabidopsis thaliana GN=ARAD1 PE=1 SV=1	At5g44930	531.6	1.4e-150	KOG1021	Acetylglucosaminyltransferase EXT1/exostosin 1	531.6	Carbohydrate transport and metabolism;Cell wall/membrane/envelope biogenesis;Extracellular structures	K21989|1|2.5e-87|325.5|cmos:111433985|calcium permeable stress-gated cation channel!K22846|2|2.4e-74|282.3|gmx:100816974|S-sulfo-L-cysteine synthase (O-acetyl-L-serine-dependent) [EC:2.5.1.144]!K01228|3|2.0e-73|279.3|obr:102711038|mannosyl-oligosaccharide glucosidase [EC:3.2.1.106]!K01738|4|1.2e-70|270.0|gmx:100819100|cysteine synthase [EC:2.5.1.47]	GO:0006486//protein glycosylation	GO:0016757//transferase activity, transferring glycosyl groups	GO:0016021//integral component of membrane
CL376.Contig1	1323.5	1238.97	1537.43	989.008	641.283	684.405	0.564574	0.013454	Down	S114;S115	uncharacterized protein LOC107462388 [Arachis duranensis]	79.1	0.0e+00	XP_015936439.2	33.3	8.3e-107	sp|Q40392|TMVRN_NICGU	TMV resistance protein N OS=Nicotiana glutinosa GN=N PE=1 SV=1	At4g27190	100.9	1.4e-20	KOG4658	Apoptotic ATPase	100.9	Signal transduction mechanisms	K22038|1|3.5e-139|498.8|ccaj:109818165|volume-regulated anion channel	GO:0007165//signal transduction	GO:0043531//ADP binding	-
Unigene10798	170.866	141.164	121.746	89.078	98.1254	57.1572	0.563332	0.0289671	Down	S118;S138	17.3 kDa class I heat shock protein [Arachis duranensis]	91.57	3.6e-82	XP_015931445.1	64.7	2.5e-56	sp|P19243|HSP11_PEA	18.1 kDa class I heat shock protein OS=Pisum sativum GN=HSP18.1 PE=1 SV=1	At2g29500	200.7	2.1e-51	KOG0710	Molecular chaperone (small heat-shock protein Hsp26/Hsp42)	200.7	Posttranslational modification, protein turnover, chaperones	K13993|1|6.7e-83|309.3|adu:107457781|HSP20 family protein	-	-	-
CL10029.Contig2	5255.11	4881.71	5773.36	3726.79	2597.18	2510.4	0.555265	0.00736131	Down	S3;S294	serine/threonine-protein kinase HT1 [Arachis duranensis]	98.86	1.8e-202	XP_015966254.1	45.1	6.2e-59	sp|Q2MHE4|HT1_ARATH	Serine/threonine-protein kinase HT1 OS=Arabidopsis thaliana GN=HT1 PE=1 SV=1	At5g50180	565.5	6.4e-161	KOG0192	Tyrosine kinase specific for activated (GTP-bound) p21cdc42Hs	565.5	Signal transduction mechanisms	K04427|1|3.1e-84|314.7|psom:113331900|mitogen-activated protein kinase kinase kinase 7 [EC:2.7.11.25]!K17535|3|1.4e-73|279.3|pxb:103963188|serine/threonine-protein kinase TNNI3K [EC:2.7.11.1]	GO:0006468//protein phosphorylation;GO:0035556//intracellular signal transduction	GO:0004674//protein serine/threonine kinase activity;GO:0004871//signal transducer activity;GO:0004672//protein kinase activity;GO:0005524//ATP binding	GO:0005622//intracellular
Unigene3685	74.3456	109.175	121.632	62.741	56.1277	47.3084	0.544571	0.0354682	Down	S176;S230;S149;T151;S155	uncharacterized protein LOC107458652 [Arachis duranensis]	85.27	9.5e-138	XP_015932364.1	-	-	-	-	-	-	-	-	-	-	-	K22068|1|4.9e-11|71.2|mdm:103453965|iron-sulfur cluster assembly enzyme ISCU, mitochondrial	-	-	-
CL6295.Contig1	175.577	219.756	206.054	158.633	76.4689	82.7153	0.528473	0.0326334	Down	S151;S153;S164;S165	E3 ubiquitin-protein ligase At1g12760 [Arachis duranensis]	93.54	6.9e-216	XP_015964267.1	66.4	3.1e-152	sp|Q9LN71|RING1_ARATH	E3 ubiquitin-protein ligase At1g12760 OS=Arabidopsis thaliana GN=At1g12760 PE=1 SV=1	At1g63170	510	3.5e-144	KOG0800	FOG: Predicted E3 ubiquitin ligase	510	Posttranslational modification, protein turnover, chaperones	K13148|1|8.4e-99|363.2|hbr:110653663|integrator complex subunit 11 [EC:3.1.27.-]	GO:0043161//proteasome-mediated ubiquitin-dependent protein catabolic process	GO:0061630//ubiquitin protein ligase activity;GO:0016874//ligase activity	GO:0016021//integral component of membrane
UAJ48378.1	43.0659	48.2828	47.0171	26.9962	28.6164	17.3859	0.527576	0.00476311	Down	Y190;T200;S359;T34;T23;T26;Y29;T31;S208;Y239;T246;S143;S321;T330	ribulose-1,5-bisphosphate carboxylase/oxygenase large subunit (chloroplast) [Glycine cyrtoloba]	97.47	7.0e-279	YP_008145693.1	96.8	3.1e-279	sp|P27064|RBL_CUCSA	Ribulose bisphosphate carboxylase large chain OS=Cucumis sativus GN=rbcL PE=1 SV=5	-	-	-	-	-	-	-	K01601|1|4.2e-278|959.1|jcu:7564870|ribulose-bisphosphate carboxylase large chain [EC:4.1.1.39]	GO:0009853//photorespiration;GO:0019253//reductive pentose-phosphate cycle	GO:0004497//monooxygenase activity;GO:0000287//magnesium ion binding;GO:0016984//ribulose-bisphosphate carboxylase activity	GO:0009507//chloroplast
Unigene45275	150.903	108.986	128.153	86.4415	75.2795	40.781	0.521856	0.0278934	Down	S624	putative leucine-rich repeat receptor-like serine/threonine-protein kinase At2g14440 [Arachis ipaensis]	92.19	0.0e+00	XP_016203006.1	25	1.9e-26	sp|C0LGT5|Y5169_ARATH	Probable LRR receptor-like serine/threonine-protein kinase At5g16900 OS=Arabidopsis thaliana GN=At5g16900 PE=2 SV=1	#REF!	689.1	7.1e-198	KOG0619	FOG: Leucine rich repeat	689.1	General function prediction only	K13420|1|1.0e-16|91.3|cit:102608136|LRR receptor-like serine/threonine-protein kinase FLS2 [EC:2.7.11.1]	NA	GO:0016301//kinase activity	GO:0016021//integral component of membrane
CL9553.Contig2	237.711	163.279	205.922	149.46	95.0965	65.4002	0.510711	0.0389672	Down	T931;T889;T898;S5;S938;T949;Y954;T955;T902	PREDICTED: ATPase 11, plasma membrane-type [Gossypium raimondii]	96.03	0.0e+00	XP_012470725.1	94.1	0.0e+00	sp|Q9LV11|PMA11_ARATH	ATPase 11, plasma membrane-type OS=Arabidopsis thaliana GN=AHA11 PE=1 SV=1	At5g62670	1796.2	0.0e+00	KOG0205	Plasma membrane H+-transporting ATPase	1796.2	Inorganic ion transport and metabolism	K01535|1|0.0e+00|1822.4|gab:108482960|H+-transporting ATPase [EC:7.1.2.1]	GO:0006754//ATP biosynthetic process	GO:0008553//hydrogen-exporting ATPase activity, phosphorylative mechanism;GO:0005524//ATP binding	GO:0016021//integral component of membrane
CL7272.Contig1	186.841	146.479	146.467	104.538	84.8461	54.3638	0.508033	0.0166303	Down	S315;T682;S352;S340;S499;T510	probable leucine-rich repeat receptor-like protein kinase At5g49770 isoform X3 [Arachis ipaensis]	88.99	0.0e+00	XP_020959035.1	54.3	7.0e-192	sp|Q9LT96|Y5977_ARATH	Probable leucine-rich repeat receptor-like protein kinase At5g49770 OS=Arabidopsis thaliana GN=At5g49770 PE=2 SV=1	#REF!	271.6	3.8e-72	KOG1187	Serine/threonine protein kinase	271.6	Signal transduction mechanisms	K04733|1|4.2e-186|654.1|pxb:103928149|interleukin-1 receptor-associated kinase 4 [EC:2.7.11.1]	NA	GO:0004674//protein serine/threonine kinase activity;GO:0005524//ATP binding	GO:0016021//integral component of membrane
CL3033.Contig1	58.4776	78.0706	85.153	36.9295	38.119	37.4277	0.507332	0.0103433	Down	Y21;S23;S25;T26;S343;T346;S342;T348;S354;Y5;Y11;S12;S46;S47;T289;S448;S451	J domain-containing protein required for chloroplast accumulation response 1 [Arachis ipaensis]	88.94	0.0e+00	XP_016167720.1	33.4	4.1e-75	sp|Q9C9Q4|JAC1_ARATH	J domain-containing protein required for chloroplast accumulation response 1 OS=Arabidopsis thaliana GN=JAC1 PE=1 SV=1	At1g75100	280.4	8.0e-75	KOG0431	Auxilin-like protein and related proteins containing DnaJ domain	280.4	General function prediction only	K18626|1|1.3e-30|137.5|hbr:110663565|trichohyalin	GO:0006898//receptor-mediated endocytosis	NA	GO:0031982//vesicle
Unigene42108	178.944	171.46	112.739	46.0086	106.947	81.301	0.505798	0.0495391	Down	T399;T400;T401;S489;S375;T380;S385	adenylosuccinate synthetase 2, chloroplastic [Arachis duranensis]	96.5	3.4e-274	XP_015933496.1	85	2.0e-239	sp|B9SL58|PURA2_RICCO	Adenylosuccinate synthetase 2, chloroplastic OS=Ricinus communis GN=PURA2 PE=3 SV=1	At3g57610	800.8	1.4e-231	KOG1355	Adenylosuccinate synthase	800.8	Nucleotide transport and metabolism	K01939|1|6.3e-275|948.7|adu:107459754|adenylosuccinate synthase [EC:6.3.4.4]	GO:0044208//'de novo' AMP biosynthetic process;GO:0046040//IMP metabolic process;GO:0046686//response to cadmium ion	GO:0004019//adenylosuccinate synthase activity;GO:0000287//magnesium ion binding;GO:0005525//GTP binding	GO:0005737//cytoplasm;GO:0009570//chloroplast stroma;GO:0048046//apoplast;GO:0009507//chloroplast
CL7141.Contig6	51.5539	45.8467	56.2581	30.2904	26.7266	20.1925	0.502475	0.00379033	Down	S229;S233;S235;Y236;S223;S167;S171;S173;S165;S10;S13;S16;T428;S432;S434	type IV inositol polyphosphate 5-phosphatase 3 [Arachis ipaensis]	88.43	2.2e-309	XP_016175763.1	53.2	1.3e-186	sp|Q8H0Z6|IP5P3_ARATH	Type IV inositol polyphosphate 5-phosphatase 3 OS=Arabidopsis thaliana GN=IP5P3 PE=1 SV=1	At1g71710	650.6	2.6e-186	KOG0565	Inositol polyphosphate 5-phosphatase and related proteins	650.6	Intracellular trafficking, secretion, and vesicular transport	K20279|1|2.9e-223|777.3|mtr:MTR_1g097690|synaptojanin [EC:3.1.3.36]	GO:0046856//phosphatidylinositol dephosphorylation	GO:0016787//hydrolase activity	-
Unigene19884	811.775	590.212	642.994	244.661	479.766	295.728	0.498858	0.0250442	Down	S94;S86	ABSCISIC ACID-INSENSITIVE 5-like protein 2 isoform X3 [Arachis duranensis]	95.94	7.3e-140	XP_015973484.1	46.8	8.9e-50	sp|Q9LES3|AI5L2_ARATH	ABSCISIC ACID-INSENSITIVE 5-like protein 2 OS=Arabidopsis thaliana GN=DPBF3 PE=1 SV=1	-	-	-	-	-	-	-	K14432|1|1.4e-121|438.3|lang:109341116|ABA responsive element binding factor	NA	GO:0003700//DNA binding transcription factor activity	-
Unigene30480	146.557	114.749	109.816	79.9775	50.9539	50.9601	0.490113	0.0137558	Down	S721;S350;S351	filaggrin [Arachis ipaensis]	90.23	0.0e+00	XP_016205836.1	38.2	2.2e-32	sp|O80386|CIP7_ARATH	COP1-interacting protein 7 OS=Arabidopsis thaliana GN=CIP7 PE=1 SV=1	-	-	-	-	-	-	-	K05658|1|5.9e-248|860.5|dzi:111274727|ATP-binding cassette, subfamily B (MDR/TAP), member 1 [EC:7.6.2.2]	-	-	-
CL7206.Contig2	239.099	227.837	282.863	138.56	114.564	106.724	0.479926	0.00254376	Down	S401;S416;S136;T382;T480;S481;T372;T460;S437;S32;S33;S39	protein plastid transcriptionally active 16, chloroplastic [Arachis ipaensis]	92.02	9.2e-264	XP_016187250.1	62.2	4.7e-172	sp|Q9STF2|PTA16_ARATH	Protein plastid transcriptionally active 16, chloroplastic OS=Arabidopsis thaliana GN=PTAC16 PE=1 SV=1	At3g46780	602.1	9.2e-172	KOG1203	Predicted dehydrogenase	602.1	Carbohydrate transport and metabolism	K22857|1|1.0e-14|84.3|hbr:110664996|EEF1A lysine methyltransferase 4 [EC:2.1.1.-]!K20473|2|9.2e-08|61.2|mpp:MICPUCDRAFT_49175|neuroblastoma-amplified sequence	-	-	-
CL8334.Contig1	18.5387	10.5657	19.1564	8.84982	6.7952	7.42402	0.478007	0.0413577	Down	S47	NAD(P)H-quinone oxidoreductase subunit O, chloroplastic [Arachis ipaensis]	91.93	2.6e-79	XP_016181346.1	69.2	6.1e-49	sp|Q9S829|NDHO_ARATH	NAD(P)H-quinone oxidoreductase subunit O, chloroplastic OS=Arabidopsis thaliana GN=ndhO PE=2 SV=1	-	-	-	-	-	-	-	K17065|1|3.2e-39|164.1|smo:SELMODRAFT_437242|dynamin 1-like protein [EC:3.6.5.5]	NA	GO:0016655//oxidoreductase activity, acting on NAD(P)H, quinone or similar compound as acceptor	GO:0005886//plasma membrane
Unigene23809	533.417	368.676	418.718	204.392	205.117	221.655	0.477861	0.00942553	Down	S12;S13;S14;Y21;S602;S608;S53;T58;S59;S61;T627;S630	probable apyrase 7 [Arachis ipaensis]	90.97	0.0e+00	XP_016180174.1	58.5	8.0e-239	sp|F4JSH1|APY7_ARATH	Probable apyrase 7 OS=Arabidopsis thaliana GN=APY7 PE=2 SV=1	At4g19180_2	637.1	3.6e-182	KOG1386	Nucleoside phosphatase	637.1	Nucleotide transport and metabolism	K01510|1|1.2e-143|513.1|aof:109834577|apyrase [EC:3.6.1.5]	NA	GO:0016787//hydrolase activity	GO:0016021//integral component of membrane
CL1668.Contig3	54.2354	45.8206	47.6536	29.5405	19.9719	20.9361	0.476939	0.0029175	Down	S766;S201;Y205;S137;S141	DEAD-box ATP-dependent RNA helicase 46 isoform X1 [Arachis ipaensis]	95.44	0.0e+00	XP_016203887.1	70.3	9.5e-263	sp|Q9LYJ9|RH46_ARATH	DEAD-box ATP-dependent RNA helicase 46 OS=Arabidopsis thaliana GN=RH46 PE=2 SV=2	At3g01540	840.5	2.5e-243	KOG0331	ATP-dependent RNA helicase	840.5	RNA processing and modification	K12823|1|0.0e+00|1554.7|aip:107644526|ATP-dependent RNA helicase DDX5/DBP2 [EC:3.6.4.13]	GO:0010501//RNA secondary structure unwinding	GO:0004004//ATP-dependent RNA helicase activity;GO:0004386//helicase activity;GO:0003676//nucleic acid binding;GO:0005524//ATP binding	GO:0005737//cytoplasm;GO:0005730//nucleolus
Unigene33722	252.373	176.81	181.441	127.837	87.9236	74.2334	0.474914	0.0217335	Down	S151;S420;T446;S346;T348;S354;S349;S106;S104;S338;S339;S340;S423;S428;T429;S351;T79;S73;S81;S83	protein PLASTID MOVEMENT IMPAIRED 1 [Arachis ipaensis]	89.5	0.0e+00	XP_016190795.1	54.5	5.6e-242	sp|Q9C8E6|PMI1_ARATH	Protein PLASTID MOVEMENT IMPAIRED 1 OS=Arabidopsis thaliana GN=PMI1 PE=1 SV=1	-	-	-	-	-	-	-	K15176|1|2.2e-25|120.6|cmos:111461791|RNA polymerase-associated protein CTR9	GO:0009902//chloroplast relocation	NA	GO:0005623//cell
Unigene2230	345.61	276.244	402.22	192.188	164.82	126.16	0.471809	0.0118667	Down	S263;T268;S276;S282	uncharacterized protein LOC107625657 [Arachis ipaensis]	89.2	5.4e-175	XP_016183839.1	-	-	-	-	-	-	-	-	-	-	-	-	GO:0006355//regulation of transcription, DNA-templated	NA	GO:0009508//plastid chromosome
CL6781.Contig3	263.797	203.068	189.131	79.5922	123.845	100.284	0.462992	0.0110395	Down	S177	uncharacterized protein LOC107494803 [Arachis duranensis]	94.54	8.6e-92	XP_015971327.1	-	-	-	-	-	-	-	-	-	-	-	-	-	-	-
CL9965.Contig2	713.819	990.002	902.087	404	539.119	256.873	0.460489	0.0152623	Down	S155;S156	NAD(P)H-quinone oxidoreductase subunit U, chloroplastic [Arachis duranensis]	86.78	5.4e-104	XP_015945582.1	56.5	1.9e-53	sp|Q84VQ4|NDHU_ARATH	NAD(P)H-quinone oxidoreductase subunit U, chloroplastic OS=Arabidopsis thaliana GN=ndhU PE=1 SV=1	-	-	-	-	-	-	-	K23052|1|1.0e-104|382.1|adu:107470686|NAD(P)H-quinone oxidoreductase subunit U, chloroplastic [EC:1.6.5.-]	NA	NA	GO:0009535//chloroplast thylakoid membrane;GO:0010598//NAD(P)H dehydrogenase complex (plastoquinone);GO:0016021//integral component of membrane
Unigene34695	167.412	196.99	205.233	116.246	60.7519	82.6661	0.455843	0.00644117	Down	S365;T369	DUF21 domain-containing protein At1g47330 isoform X2 [Arachis ipaensis]	94.11	3.1e-261	XP_016167699.1	67.9	7.5e-180	sp|Q8RY60|Y1733_ARATH	DUF21 domain-containing protein At1g47330 OS=Arabidopsis thaliana GN=CBSDUF7 PE=1 SV=1	At1g47330	571.2	1.6e-162	KOG2118	Predicted membrane protein, contains two CBS domains	571.2	Function unknown	K16302|1|5.8e-262|905.6|aip:107610131|metal transporter CNNM	NA	NA	GO:0016021//integral component of membrane
Unigene16119	227.343	154.39	172.562	71.4188	124.886	52.0694	0.44809	0.0299354	Down	S51;S251	protein-L-isoaspartate O-methyltransferase 1 isoform X1 [Arachis ipaensis]	91.34	9.7e-140	XP_016187625.1	74.2	4.0e-98	sp|Q42539|PIMT1_ARATH	Protein-L-isoaspartate O-methyltransferase 1 OS=Arabidopsis thaliana GN=PIMT1 PE=1 SV=3	At5g50240	219.2	8.9e-57	KOG1661	Protein-L-isoaspartate(D-aspartate) O-methyltransferase	219.2	Posttranslational modification, protein turnover, chaperones	K00573|1|1.8e-140|501.1|aip:107629361|protein-L-isoaspartate(D-aspartate) O-methyltransferase [EC:2.1.1.77]	NA	GO:0004719//protein-L-isoaspartate (D-aspartate) O-methyltransferase activity	GO:0005737//cytoplasm
Unigene44941	13.8256	18.3956	13.6588	5.78398	7.93555	6.70353	0.44514	0.00711029	Down	T70;Y94;S96	PGR5-like protein 1B, chloroplastic [Arachis ipaensis]	89.84	8.8e-59	XP_016189913.1	50.8	4.0e-24	sp|Q8H112|PGL1A_ARATH	PGR5-like protein 1A, chloroplastic OS=Arabidopsis thaliana GN=PGRL1A PE=1 SV=1	-	-	-	-	-	-	-	-	NA	NA	GO:0016021//integral component of membrane
Unigene37574	92.8534	122.766	128.553	67.9592	40.2796	43.4974	0.440873	0.0104182	Down	S30;S32	uncharacterized protein At5g39865 [Arachis ipaensis]	92.66	1.7e-138	XP_016181108.1	49.4	1.1e-36	sp|Q9FLE8|Y5986_ARATH	Uncharacterized protein At5g39865 OS=Arabidopsis thaliana GN=At5g39865 PE=2 SV=1	At5g13810	268.1	1.6e-71	KOG2824	Glutaredoxin-related protein	268.1	Posttranslational modification, protein turnover, chaperones	K17479|1|3.3e-139|496.9|aip:107623384|glutaredoxin domain-containing cysteine-rich protein 1	GO:0045454//cell redox homeostasis	GO:0015035//protein disulfide oxidoreductase activity;GO:0009055//electron transfer activity	GO:0005623//cell
Unigene8517	50.7489	46.5218	54.5034	40.3902	16.9183	8.57697	0.434102	0.0431671	Down	S174;S179;T180;S182;S146;T156;T160;S161;T155;S64;T74;S76;S82	uncharacterized membrane protein At1g16860 [Arachis ipaensis]	99.37	9.5e-276	XP_016197098.1	74	4.1e-207	sp|Q9FZ45|Y1686_ARATH	Uncharacterized membrane protein At1g16860 OS=Arabidopsis thaliana GN=At1g16860 PE=1 SV=1	-	-	-	-	-	-	-	-	NA	GO:0008233//peptidase activity	GO:0016021//integral component of membrane
Unigene2884	464.066	724.149	878.716	387.022	264.847	236.836	0.429964	0.0386512	Down	S268	type IV inositol polyphosphate 5-phosphatase 3 isoform X2 [Arachis ipaensis]	91.51	0.0e+00	XP_016204455.1	55.7	3.6e-206	sp|Q8H0Z6|IP5P3_ARATH	Type IV inositol polyphosphate 5-phosphatase 3 OS=Arabidopsis thaliana GN=IP5P3 PE=1 SV=1	At1g71710	715.7	7.1e-206	KOG0565	Inositol polyphosphate 5-phosphatase and related proteins	715.7	Intracellular trafficking, secretion, and vesicular transport	K20279|1|8.7e-242|839.0|egr:104449579|synaptojanin [EC:3.1.3.36]	GO:0046856//phosphatidylinositol dephosphorylation	GO:0016787//hydrolase activity	-
NP_190753.2	277.185	515.475	490.869	252.132	120.913	173.487	0.425804	0.0441401	Down	S512;S514	PREDICTED: calcium-dependent protein kinase 13-like [Brassica napus]	95.64	2.0e-295	XP_013745692.1	77.5	5.3e-248	sp|Q8LPZ7|CDPK3_ORYSJ	Calcium-dependent protein kinase 3 OS=Oryza sativa subsp. japonica GN=CPK3 PE=2 SV=1	#REF!	993	1.9e-289	KOG0032	Ca2+/calmodulin-dependent protein kinase, EF-Hand protein superfamily	993	Signal transduction mechanisms	K13412|1|3.8e-296|1019.2|bna:106448334|calcium-dependent protein kinase [EC:2.7.11.1]	GO:0009738//abscisic acid-activated signaling pathway;GO:0018105//peptidyl-serine phosphorylation;GO:0035556//intracellular signal transduction;GO:0046777//protein autophosphorylation	GO:0004683//calmodulin-dependent protein kinase activity;GO:0009931//calcium-dependent protein serine/threonine kinase activity;GO:0005516//calmodulin binding;GO:0004672//protein kinase activity;GO:0005524//ATP binding;GO:0005509//calcium ion binding	GO:0005737//cytoplasm;GO:0005634//nucleus;GO:0005886//plasma membrane
CL6451.Contig2	6.53683	6.14027	5.47851	4.3008	1.49623	1.90529	0.42424	0.0198342	Down	S54;S200;S77;T93	putative potassium transporter 12 [Cajanus cajan]	85.68	0.0e+00	XP_020226102.1	73.9	0.0e+00	sp|O80739|POT12_ARATH	Putative potassium transporter 12 OS=Arabidopsis thaliana GN=POT12 PE=1 SV=2	#REF!	-	-	-	-	-	-	K03549|1|0.0e+00|1437.9|lja:Lj0g3v0343979.1|KUP system potassium uptake protein	NA	GO:0015079//potassium ion transmembrane transporter activity	GO:0016021//integral component of membrane;GO:0016020//membrane
CL10022.Contig1	209.045	193.026	160.696	94.3894	62.0989	79.5959	0.419506	0.00305673	Down	S443;S495;S499;S359;S360	ADP-ribosylation factor GTPase-activating protein AGD3 [Arachis ipaensis]	98.07	0.0e+00	XP_016194570.1	78.2	0.0e+00	sp|Q5W7F2|AGD3_ARATH	ADP-ribosylation factor GTPase-activating protein AGD3 OS=Arabidopsis thaliana GN=AGD3 PE=1 SV=1	At5g61980	1030.8	1.3e-300	KOG0521	Putative GTPase activating proteins (GAPs)	1030.8	Signal transduction mechanisms	K12489|1|0.0e+00|1605.1|aip:107635578|Arf-GAP with coiled-coil, ANK repeat and PH domain-containing protein	GO:0009733//response to auxin;GO:0006897//endocytosis;GO:0010051//xylem and phloem pattern formation;GO:0010087//phloem or xylem histogenesis;GO:0009965//leaf morphogenesis	GO:0005096//GTPase activator activity;GO:0046872//metal ion binding;GO:0035091//phosphatidylinositol binding	GO:0005737//cytoplasm;GO:0005829//cytosol;GO:0030140//trans-Golgi network transport vesicle;GO:0005886//plasma membrane
CL2682.Contig1	23.9952	23.6635	21.5018	15.2568	9.00375	4.72653	0.419128	0.0132308	Down	S14;S32;S36;S39;S40;S49;S46	probable calcium-binding protein CML36 [Arachis ipaensis]	85.42	1.2e-33	XP_016205070.1	47.1	2.8e-11	sp|P30188|CML35_ARATH	Probable calcium-binding protein CML35 OS=Arabidopsis thaliana GN=CML35 PE=2 SV=2	At2g41410	66.2	5.5e-11	KOG0027	Calmodulin and related proteins (EF-Hand superfamily)	66.2	Signal transduction mechanisms	K13448|1|2.3e-34|147.9|aip:107645534|calcium-binding protein CML	NA	GO:0005509//calcium ion binding	-
CL7062.Contig1	3497.09	5401.78	6794.82	3005.91	1709.27	1843.57	0.417923	0.0429858	Down	Y214;S223	uncharacterized protein LOC107471353 isoform X1 [Arachis duranensis]	74.42	1.3e-107	XP_015946284.1	-	-	-	-	-	-	-	-	-	-	-	-	-	-	-
Unigene43276	154.979	92.4218	121.763	50.547	53.5851	49.463	0.416063	0.0165764	Down	T67;T68;S76	10 kDa chaperonin 1, chloroplastic isoform X1 [Arachis duranensis]	88.97	6.8e-62	XP_015939330.1	62.6	3.4e-42	sp|Q9M1C2|CH101_ARATH	10 kDa chaperonin 1, chloroplastic OS=Arabidopsis thaliana GN=CPN10-1 PE=2 SV=1	At3g60210	168.7	6.7e-42	KOG1641	Mitochondrial chaperonin	168.7	Posttranslational modification, protein turnover, chaperones	K04078|1|1.3e-62|241.5|adu:107464884|chaperonin GroES	GO:0006986//response to unfolded protein;GO:0006457//protein folding;GO:0051085//chaperone cofactor-dependent protein refolding	GO:0051087//chaperone binding;GO:0051082//unfolded protein binding;GO:0046872//metal ion binding	GO:0005737//cytoplasm;GO:0005759//mitochondrial matrix;GO:0009507//chloroplast
Unigene30080	217.564	152.749	158.862	87.8655	61.1805	69.3741	0.412755	0.00942394	Down	S694;S699;S693;S454	microtubule-associated protein TORTIFOLIA1 [Arachis ipaensis]	91.12	0.0e+00	XP_016190622.1	55.7	8.4e-257	sp|Q9T041|TOR1_ARATH	Microtubule-associated protein TORTIFOLIA1 OS=Arabidopsis thaliana GN=TOR1 PE=1 SV=2	-	-	-	-	-	-	-	K21843|1|6.8e-14|82.4|dct:110108134|tetratricopeptide repeat protein 7	GO:0009826//unidimensional cell growth;GO:0007275//multicellular organism development;GO:0010031//circumnutation	GO:0008017//microtubule binding	GO:0010005//cortical microtubule, transverse to long axis;GO:0005874//microtubule
CL187.Contig1	969.858	531.41	821.331	504.575	284.251	160.079	0.408553	0.0487541	Down	S140	protein DA1-related 1 isoform X2 [Arachis duranensis]	94.02	9.8e-306	XP_015964083.1	67.5	7.2e-221	sp|Q8W4F0|DAR1_ARATH	Protein DA1-related 1 OS=Arabidopsis thaliana GN=DAR1 PE=1 SV=3	At1g19270	610.1	3.4e-174	KOG1703	Adaptor protein Enigma and related PDZ-LIM proteins	610.1	Signal transduction mechanisms;Cytoskeleton	K17964|1|3.6e-169|597.4|csat:104759297|leucine-rich PPR motif-containing protein, mitochondrial	NA	GO:0046872//metal ion binding	-
CL3260.Contig1	1369.29	1322.95	1579.8	811.668	466.013	465.224	0.40798	0.00381431	Down	S209;S212;S215;S220	rhomboid-like protein 20 isoform X2 [Arachis duranensis]	96.23	4.9e-158	XP_015946479.1	74.1	1.5e-122	sp|Q9LET3|RBL20_ARATH	Rhomboid-like protein 20 OS=Arabidopsis thaliana GN=RBL20 PE=2 SV=1	At3g56740	436.8	2.9e-122	KOG4463	Uncharacterized conserved protein	436.8	Function unknown	K01365|1|2.2e-11|72.4|apro:F751_4068|cathepsin L [EC:3.4.22.15]	NA	GO:0004252//serine-type endopeptidase activity	GO:0016021//integral component of membrane
CL8538.Contig1	668.769	764.003	677.019	354.573	260.697	237.097	0.404006	0.000878812	Down	S153;S155;S172	uncharacterized protein LOC107605909 isoform X2 [Arachis ipaensis]	94.56	5.5e-123	XP_016163343.1	50	7.5e-08	sp|E5RQA1|GHD7_ORYSJ	Transcription factor GHD7 OS=Oryza sativa subsp. japonica GN=GHD7 PE=1 SV=1	At5g15850	55.1	1.9e-07	KOG1601	GATA-4/5/6 transcription factors	55.1	Transcription	K22377|1|5.3e-11|70.9|smo:SELMODRAFT_439982|E3 ubiquitin-protein ligase listerin [EC:2.3.2.27]!K03539|3|9.0e-11|70.1|osa:4349529|ribonuclease P/MRP protein subunit RPP1 [EC:3.1.26.5]	NA	NA	GO:0005634//nucleus
CL7002.Contig3	355.611	448.903	437.725	161.389	140.049	198.503	0.402451	0.00189652	Down	T358;T360;T363;T314;T315;T302	elongation factor Tu, chloroplastic [Arachis duranensis]	98.48	2.1e-256	XP_015954554.1	90.5	7.9e-240	sp|Q43467|EFTU1_SOYBN	Elongation factor Tu, chloroplastic OS=Glycine max GN=TUFA PE=3 SV=1	At4g20360	770.4	1.7e-222	KOG0460	Mitochondrial translation elongation factor Tu	770.4	Translation, ribosomal structure and biogenesis	K02358|1|4.0e-257|889.4|adu:107478914|elongation factor Tu	NA	GO:0003746//translation elongation factor activity;GO:0003924//GTPase activity;GO:0005525//GTP binding	GO:0005622//intracellular
CL10169.Contig1	235.629	187.818	196.253	94.153	79.4725	73.44	0.398685	0.001472	Down	T14	40S ribosomal protein S14 [Arachis duranensis]	100	8.4e-77	XP_015957436.1	95.9	3.4e-75	sp|O22584|RS14_LUPLU	40S ribosomal protein S14 OS=Lupinus luteus GN=RPS14 PE=2 SV=1	At3g11510	271.2	1.1e-72	KOG0407	40S ribosomal protein S14	271.2	Translation, ribosomal structure and biogenesis	K02955|1|1.6e-77|291.2|adu:107492164|small subunit ribosomal protein S14e	GO:0000028//ribosomal small subunit assembly;GO:0000462//maturation of SSU-rRNA from tricistronic rRNA transcript (SSU-rRNA, 5.8S rRNA, LSU-rRNA);GO:0006412//translation	GO:0003735//structural constituent of ribosome;GO:0070181//small ribosomal subunit rRNA binding;GO:0048027//mRNA 5'-UTR binding	GO:0022627//cytosolic small ribosomal subunit;GO:0005840//ribosome
Unigene42309	5258.61	3259.36	3762.65	2004.15	1631.23	1245.79	0.397469	0.0181532	Down	S206	uncharacterized protein LOC107631597 [Arachis ipaensis]	95.65	1.4e-213	XP_016190574.1	-	-	-	-	-	-	-	-	-	-	-	-	NA	NA	GO:0016021//integral component of membrane
CL828.Contig2	129.827	84.019	121.219	53.3233	42.8438	36.9532	0.397298	0.0105504	Down	S180;T186;S188;S64;S131;T68;S132;S136;T140;T74;S82	uncharacterized membrane protein At1g16860 isoform X1 [Arachis duranensis]	98.56	2.9e-280	XP_015938154.1	71.3	4.2e-199	sp|Q9FZ45|Y1686_ARATH	Uncharacterized membrane protein At1g16860 OS=Arabidopsis thaliana GN=At1g16860 PE=1 SV=1	-	-	-	-	-	-	-	-	NA	GO:0008233//peptidase activity	GO:0016021//integral component of membrane
CL5919.Contig1	563.449	528.955	512.933	235.601	238.635	159.455	0.39474	0.000411261	Down	S133	putative zinc finger protein CONSTANS-LIKE 11 isoform X1 [Arachis duranensis]	92.59	3.7e-110	XP_015971539.1	32	2.8e-09	sp|O82117|CO3_ORYSJ	Zinc finger protein CO3 OS=Oryza sativa subsp. japonica GN=CO3 PE=2 SV=1	At5g57660	56.2	7.8e-08	KOG1601	GATA-4/5/6 transcription factors	56.2	Transcription	K22377|1|5.7e-12|73.9|smo:SELMODRAFT_439982|E3 ubiquitin-protein ligase listerin [EC:2.3.2.27]!K03539|3|1.4e-10|69.3|osa:4349529|ribonuclease P/MRP protein subunit RPP1 [EC:3.1.26.5]	NA	NA	GO:0005634//nucleus
CL4009.Contig1	428.886	394.791	362.281	159.034	157.757	148.497	0.392331	0.000250135	Down	S138	translation initiation factor eIF-2B subunit delta [Arachis duranensis]	93.39	0.0e+00	XP_015962541.1	21.6	8.2e-06	sp|B9RR88|MTNA_RICCO	Methylthioribose-1-phosphate isomerase OS=Ricinus communis GN=RCOM_0711420 PE=2 SV=1	At5g38640	716.1	5.2e-206	KOG1467	Translation initiation factor 2B, delta subunit (eIF-2Bdelta/GCD2)	716.1	Translation, ribosomal structure and biogenesis	K03680|1|0.0e+00|1127.1|adu:107486501|translation initiation factor eIF-2B subunit delta	GO:0044237//cellular metabolic process	GO:0003743//translation initiation factor activity	GO:0005737//cytoplasm
CL8907.Contig1	142.388	93.26	127.238	57.9864	32.7017	51.5801	0.392047	0.0109283	Down	S1079;S1034;S1081;S1085;S1088	myosin-1 isoform X1 [Arachis ipaensis]	95.48	0.0e+00	XP_020966600.1	77.2	0.0e+00	sp|Q9LHE9|MYO1_ARATH	Myosin-1 OS=Arabidopsis thaliana GN=VIII-1 PE=1 SV=1	At3g19960	1765.4	0.0e+00	KOG0160	Myosin class V heavy chain	1765.4	Cytoskeleton	K10357|1|0.0e+00|1858.2|jre:108988514|myosin V	NA	GO:0003774//motor activity;GO:0005524//ATP binding	GO:0016459//myosin complex
Unigene40444	66.525	45.014	47.283	22.1211	23.532	16.1622	0.389212	0.0108331	Down	Y526;T530;S400;T401	proline-rich receptor-like protein kinase PERK15 [Arachis duranensis]	89.25	5.8e-294	XP_015938457.1	55.8	8.8e-178	sp|Q9LV48|PERK1_ARATH	Proline-rich receptor-like protein kinase PERK1 OS=Arabidopsis thaliana GN=PERK1 PE=2 SV=1	#REF!	621.3	1.7e-177	KOG1187	Serine/threonine protein kinase	621.3	Signal transduction mechanisms	K04733|1|1.5e-190|668.7|pavi:110769529|interleukin-1 receptor-associated kinase 4 [EC:2.7.11.1]!K04730|2|1.4e-185|652.1|vvi:100247489|interleukin-1 receptor-associated kinase 1 [EC:2.7.11.1]	GO:0006468//protein phosphorylation;GO:0007166//cell surface receptor signaling pathway	GO:0004672//protein kinase activity;GO:0005199//structural constituent of cell wall;GO:0004675//transmembrane receptor protein serine/threonine kinase activity;GO:0004674//protein serine/threonine kinase activity;GO:0005524//ATP binding	GO:0016021//integral component of membrane;GO:0005886//plasma membrane
CL9490.Contig1	103.886	64.5696	79.7883	51.9139	29.8829	12.3639	0.379307	0.033742	Down	S589	probable serine/threonine-protein kinase WNK5 [Arachis duranensis]	86.59	9.5e-308	XP_015950565.1	52.8	5.7e-164	sp|Q9LVL5|WNK4_ARATH	Probable serine/threonine-protein kinase WNK4 OS=Arabidopsis thaliana GN=WNK4 PE=1 SV=1	At5g58350	575.5	1.1e-163	KOG0584	Serine/threonine protein kinase	575.5	General function prediction only	K08867|1|1.8e-308|1060.4|adu:107475445|WNK lysine deficient protein kinase [EC:2.7.11.1]	GO:0006468//protein phosphorylation;GO:0035556//intracellular signal transduction	GO:0004674//protein serine/threonine kinase activity;GO:0004672//protein kinase activity;GO:0005524//ATP binding	GO:0005829//cytosol
CL4096.Contig1	117.357	142.043	171.224	89.0287	33.8793	38.0868	0.373865	0.0189414	Down	S481;S332;S335;Y336;T338;T339	probable serine/threonine-protein kinase At1g01540 [Arachis duranensis]	96.69	5.7e-287	XP_015961888.1	70.5	5.7e-199	sp|Q3EDL4|Y1154_ARATH	Probable serine/threonine-protein kinase At1g01540 OS=Arabidopsis thaliana GN=At1g01540 PE=1 SV=2	At1g01540	691.4	1.1e-198	KOG1187	Serine/threonine protein kinase	691.4	Signal transduction mechanisms	K04733|1|1.9e-212|741.1|lang:109330952|interleukin-1 receptor-associated kinase 4 [EC:2.7.11.1]	GO:0006468//protein phosphorylation;GO:0007166//cell surface receptor signaling pathway	GO:0004675//transmembrane receptor protein serine/threonine kinase activity;GO:0004674//protein serine/threonine kinase activity;GO:0005524//ATP binding	GO:0016021//integral component of membrane;GO:0005886//plasma membrane
CL6931.Contig1	52.7524	47.8877	58.8356	24.5606	19.7997	14.4318	0.368659	0.00146883	Down	S10;T569;S576	root phototropism protein 2 [Arachis ipaensis]	94.42	0.0e+00	XP_016166622.1	67.4	5.4e-225	sp|Q682S0|RPT2_ARATH	Root phototropism protein 2 OS=Arabidopsis thaliana GN=RPT2 PE=1 SV=2	-	-	-	-	-	-	-	-	GO:0009638//phototropism	GO:0004871//signal transducer activity	-
Unigene13245	44.6587	54.6996	44.3796	21.859	30.2466	0	0.362504	0.0338362	Down	S472;S483;S512;S515;S518;Y524;T488;S490	hypothetical protein GLYMA_17G010500 [Glycine max]	86.25	3.6e-268	KRH02021.1	73.2	9.2e-224	sp|Q5XEZ5|CSC1_ARATH	Calcium permeable stress-gated cation channel 1 OS=Arabidopsis thaliana GN=CSC1 PE=2 SV=1	At4g04340	755	8.6e-218	KOG1134	Uncharacterized conserved protein	755	General function prediction only	K21989|1|6.8e-269|928.7|gmx:100500239|calcium permeable stress-gated cation channel	NA	NA	GO:0016021//integral component of membrane
CL657.Contig7	232.542	184.159	253.538	122.029	67.5024	51.5608	0.359711	0.00846083	Down	S25;S499;S505;S11;S15;S464	aluminum-activated malate transporter 9 isoform X1 [Arachis duranensis]	93.16	0.0e+00	XP_015966690.1	60.9	2.3e-191	sp|Q9LS46|ALMT9_ARATH	Aluminum-activated malate transporter 9 OS=Arabidopsis thaliana GN=ALMT9 PE=2 SV=1	#REF!	666.4	4.4e-191	KOG4711	Predicted membrane protein	666.4	General function prediction only	K03695|1|1.9e-25|120.2|egr:104416563|ATP-dependent Clp protease ATP-binding subunit ClpB	GO:0015743//malate transport	GO:0015140//malate transmembrane transporter activity	GO:0016021//integral component of membrane;GO:0009705//plant-type vacuole membrane
CL8238.Contig2	136.129	111.181	133.918	76.538	24.625	35.2442	0.35781	0.0100065	Down	S201;S123;S24;S25;S26;S29;S154;T157;T158;Y161	uncharacterized protein At3g27210 [Arachis ipaensis]	66.95	4.3e-71	XP_016162255.1	29.8	1.2e-17	sp|Q9LK32|Y3721_ARATH	Uncharacterized protein At3g27210 OS=Arabidopsis thaliana GN=Y-2 PE=1 SV=1	-	-	-	-	-	-	-	-	-	-	-
CL9841.Contig1	702.344	1653.59	1385.83	446.891	437.078	451.872	0.357008	0.0472768	Down	S12;S14;S7	O-acyltransferase WSD1 [Arachis duranensis]	93.12	3.6e-251	XP_015953743.1	28.9	3.3e-39	sp|Q93ZR6|WSD1_ARATH	O-acyltransferase WSD1 OS=Arabidopsis thaliana GN=WSD1 PE=2 SV=1	-	-	-	-	-	-	-	K20098|1|4.0e-103|377.9|mtr:MTR_4g078460|DNA excision repair protein ERCC-6-like 2 [EC:3.6.4.-]!K15406|2|8.8e-42|174.1|brp:103868062|wax-ester synthase / diacylglycerol O-acyltransferase [EC:2.3.1.75 2.3.1.20]	GO:0019432//triglyceride biosynthetic process;GO:0045017//glycerolipid biosynthetic process	GO:0047196//long-chain-alcohol O-fatty-acyltransferase activity;GO:0004144//diacylglycerol O-acyltransferase activity	GO:0005886//plasma membrane
CL7265.Contig3	200.989	185.71	231.109	101.212	54.2452	62.1605	0.352241	0.00248829	Down	S45;Y46;S37;S680;S682	chloride channel protein CLC-c-like [Arachis ipaensis]	81.54	0.0e+00	XP_016204099.1	71.9	2.4e-310	sp|Q96282|CLCC_ARATH	Chloride channel protein CLC-c OS=Arabidopsis thaliana GN=CLC-C PE=1 SV=1	At5g49890	1062	4.6e-310	KOG0474	Cl- channel CLC-7 and related proteins (CLC superfamily)	1062	Inorganic ion transport and metabolism	K05016|1|0.0e+00|1227.6|mtr:MTR_6g065650|chloride channel 7	GO:1902476//chloride transmembrane transport	GO:0005247//voltage-gated chloride channel activity	GO:0016021//integral component of membrane;GO:0009705//plant-type vacuole membrane
CL1005.Contig1	741.895	499.616	674.899	308.965	235.415	127.396	0.350539	0.00974006	Down	S127;S152;S158	probable sucrose-phosphate synthase 2 [Arachis ipaensis]	96.68	0.0e+00	XP_016197210.1	81.2	5.6e-273	sp|Q8RY24|SPSA3_ARATH	Probable sucrose-phosphate synthase 3 OS=Arabidopsis thaliana GN=SPS3 PE=2 SV=1	At1g04920	937.6	1.1e-272	KOG0853	Glycosyltransferase	937.6	Cell wall/membrane/envelope biogenesis	K00696|1|0.0e+00|1116.3|aip:107638448|sucrose-phosphate synthase [EC:2.4.1.14]	GO:0005985//sucrose metabolic process	GO:0046524//sucrose-phosphate synthase activity;GO:0016157//sucrose synthase activity	-
CL230.Contig2	270.542	202.462	242.044	89.7165	99.1655	60.4806	0.348736	0.00247948	Down	S34;S530;S539	PREDICTED: calcium-dependent protein kinase 13-like [Lupinus angustifolius]	90.52	3.2e-280	XP_019463985.1	86.8	1.4e-272	sp|Q8W4I7|CDPKD_ARATH	Calcium-dependent protein kinase 13 OS=Arabidopsis thaliana GN=CPK13 PE=1 SV=2	At3g51850	874.8	7.6e-254	KOG0032	Ca2+/calmodulin-dependent protein kinase, EF-Hand protein superfamily	874.8	Signal transduction mechanisms	K13412|1|6.1e-281|968.8|lang:109362574|calcium-dependent protein kinase [EC:2.7.11.1]	GO:0009738//abscisic acid-activated signaling pathway;GO:0018105//peptidyl-serine phosphorylation;GO:0035556//intracellular signal transduction;GO:0046777//protein autophosphorylation	GO:0004683//calmodulin-dependent protein kinase activity;GO:0009931//calcium-dependent protein serine/threonine kinase activity;GO:0004674//protein serine/threonine kinase activity;GO:0005516//calmodulin binding;GO:0004672//protein kinase activity;GO:0005524//ATP binding;GO:0005509//calcium ion binding	GO:0005737//cytoplasm;GO:0005634//nucleus;GO:0005886//plasma membrane
CL9024.Contig3	25.8716	21.487	38.1886	10.9215	8.86106	9.60232	0.343493	0.0205145	Down	S168;T169;S172;S173;S72;S73	small GTPase LIP1 [Arachis duranensis]	92.39	4.0e-186	XP_015955987.1	69.4	2.0e-137	sp|Q9C5J9|LIIP1_ARATH	Small GTPase LIP1 OS=Arabidopsis thaliana GN=LIP1 PE=1 SV=1	At1g52280	62.8	1.4e-09	KOG0394	Ras-related GTPase	62.8	General function prediction only	K07933|1|7.5e-187|655.6|adu:107480373|Rab-like protein 3	NA	GO:0003924//GTPase activity;GO:0005525//GTP binding	-
CL12073.Contig5	332.815	198.716	301.945	104.491	43.666	133.652	0.338113	0.0191685	Down	S772;S1058;S1059;Y43;S44;S46;S48;S20;S23;S24;S25;S666;S669;S670;S673;T838;S841;S49	kinesin-like protein KIN-14B [Cajanus cajan]	86.54	0.0e+00	XP_020239406.1	72.5	0.0e+00	sp|Q9FKP4|KN14B_ARATH	Kinesin-like protein KIN-14B OS=Arabidopsis thaliana GN=KIN14B PE=1 SV=1	At5g65460	1768.1	0.0e+00	KOG0239	Kinesin (KAR3 subfamily)	1768.1	Cytoskeleton	K10406|1|2.8e-82|310.1|gab:108476825|kinesin family member C2/C3	GO:0007018//microtubule-based movement;GO:0009904//chloroplast accumulation movement	GO:0008017//microtubule binding;GO:0003777//microtubule motor activity;GO:0016887//ATPase activity;GO:0005524//ATP binding	GO:0005623//cell;GO:0005871//kinesin complex
Unigene35945	192.435	194.995	217.362	52.8822	75.6798	75.4504	0.337326	0.000258873	Down	S528;S532;S534	protein kinase dsk1 isoform X1 [Arachis duranensis]	94.92	4.8e-308	XP_015951494.1	37.9	1.2e-24	sp|P51567|AFC2_ARATH	Serine/threonine-protein kinase AFC2 OS=Arabidopsis thaliana GN=AFC2 PE=1 SV=1	At3g44850	758.4	8.0e-219	KOG1290	Serine/threonine protein kinase	758.4	Signal transduction mechanisms	K08832|1|9.1e-309|1061.2|adu:107476232|serine/threonine-protein kinase SRPK3 [EC:2.7.11.1]	GO:0000245//spliceosomal complex assembly;GO:0050684//regulation of mRNA processing;GO:0035556//intracellular signal transduction;GO:0006979//response to oxidative stress	GO:0004674//protein serine/threonine kinase activity;GO:0004712//protein serine/threonine/tyrosine kinase activity;GO:0004672//protein kinase activity;GO:0005524//ATP binding	GO:0005737//cytoplasm;GO:0005634//nucleus
CL1504.Contig3	72.3499	84.3954	116.081	26.5023	27.1481	38.0765	0.33621	0.0112634	Down	S171;S1183;S383;S386;T1824;S1831;S1821;S1829;Y1382;T1392	protein TSS [Arachis duranensis]	92.33	0.0e+00	XP_015937675.1	47.3	0.0e+00	sp|F4JKH6|TSS_ARATH	Protein TSS OS=Arabidopsis thaliana GN=TSS PE=1 SV=1	At4g28080	1283.9	0.0e+00	KOG1839	Uncharacterized protein CLU1/cluA/TIF31 involved in mitochondrial morphology/distribution, also found associated with eIF-3	1283.9	General function prediction only	K03255|1|0.0e+00|3438.7|adu:107463399|protein TIF31	NA	GO:0003743//translation initiation factor activity	GO:0005634//nucleus;GO:0005829//cytosol
CL5903.Contig2	47.6611	25.1588	44.6877	16.138	20.5483	0	0.312204	0.0459931	Down	Y794;S798;S800;S801;S12;S14;T35	PREDICTED: ABC transporter G family member 32-like [Glycine max]	90.77	0.0e+00	XP_003524521.1	77.6	0.0e+00	sp|O81016|AB32G_ARATH	ABC transporter G family member 32 OS=Arabidopsis thaliana GN=ABCG32 PE=1 SV=1	#REF!	2285.4	0.0e+00	KOG0065	Pleiotropic drug resistance proteins (PDR1-15), ABC superfamily	2285.4	Secondary metabolites biosynthesis, transport and catabolism	K05681|1|1.8e-61|241.1|ppp:112275866|ATP-binding cassette, subfamily G (WHITE), member 2	GO:0006810//transport	GO:0042626//ATPase activity, coupled to transmembrane movement of substances;GO:0016887//ATPase activity;GO:0005524//ATP binding	GO:0016021//integral component of membrane;GO:0005886//plasma membrane
CL2760.Contig2	1596.64	3249.79	3669.75	1188.63	723.646	721.857	0.309309	0.0395784	Down	S23;S50;S55	probable pectin methyltransferase QUA2 [Arachis ipaensis]	93.3	7.6e-235	XP_016166437.1	65.8	8.1e-165	sp|Q9C9Q8|PMTT_ARATH	Probable pectin methyltransferase QUA2 OS=Arabidopsis thaliana GN=QUA2 PE=1 SV=2	-	-	-	-	-	-	-	K06630|1|1.8e-97|359.0|ini:109166347|14-3-3 protein epsilon!K15449|2|3.6e-29|132.1|nto:104090695|tRNA wybutosine-synthesizing protein 1 [EC:4.1.3.44]	GO:0032259//methylation	GO:0008168//methyltransferase activity;GO:0008757//S-adenosylmethionine-dependent methyltransferase activity	GO:0005737//cytoplasm;GO:0016021//integral component of membrane
CL3517.Contig2	1128.19	1043.07	984.996	416.957	356.158	201.493	0.308786	0.000681336	Down	S641	uncharacterized protein LOC107464870 [Arachis duranensis]	89.17	0.0e+00	XP_015939310.1	-	-	-	-	Hs8923765	52	5.1e-06	KOG2353	L-type voltage-dependent Ca2+ channel, alpha2/delta subunit	52	Inorganic ion transport and metabolism;Signal transduction mechanisms	K00789|1|2.8e-26|123.2|pper:18785694|S-adenosylmethionine synthetase [EC:2.5.1.6]	-	-	-
CL2160.Contig1	233.18	213.847	315.387	106.691	71.78	48.7946	0.298087	0.00727806	Down	S55;S59;S6;S10;S11	uncharacterized protein LOC107460843 [Arachis duranensis]	88.26	9.9e-230	XP_015934746.1	-	-	-	-	-	-	-	-	-	-	-	K06199|1|1.9e-230|800.8|adu:107460843|fluoride exporter	GO:1903424//fluoride transmembrane transport	GO:1903425//fluoride transmembrane transporter activity	GO:0016021//integral component of membrane;GO:0005887//integral component of plasma membrane
Unigene8531	177.949	279.468	232.286	48.1534	78.1066	78.7345	0.297221	0.00647605	Down	S311;S123;S125;T154;S155;S156;T159	ninja-family protein AFP3 [Arachis ipaensis]	88.49	4.4e-203	XP_016202820.1	44.3	7.4e-70	sp|Q9LQ98|AFP1_ARATH	Ninja-family protein AFP1 OS=Arabidopsis thaliana GN=AFP1 PE=1 SV=1	-	-	-	-	-	-	-	K05747|1|1.6e-18|96.7|vvi:104882322|Wiskott-Aldrich syndrome protein!K10747|2|5.5e-06|55.1|mng:MNEG_2124|DNA ligase 1 [EC:6.5.1.1 6.5.1.6 6.5.1.7]	GO:0007165//signal transduction	GO:0003676//nucleic acid binding	-
CL3685.Contig1	420.281	330.1	300.485	120.267	100.3	89.2436	0.294814	0.00265661	Down	S1262;T1267;S1269;S153;S154;T158;S134;S1228;S1312;T1314;S1316;T1622;S1627;S1629;S167;T1279;S1282;S1284;S1286	protein TSS isoform X2 [Arachis duranensis]	92.81	0.0e+00	XP_015938096.1	53.7	0.0e+00	sp|F4JKH6|TSS_ARATH	Protein TSS OS=Arabidopsis thaliana GN=TSS PE=1 SV=1	At4g28080	1253.8	0.0e+00	KOG1839	Uncharacterized protein CLU1/cluA/TIF31 involved in mitochondrial morphology/distribution, also found associated with eIF-3	1253.8	General function prediction only	K03255|1|0.0e+00|3079.7|adu:107463753|protein TIF31	NA	GO:0003743//translation initiation factor activity	GO:0005829//cytosol
CL910.Contig1	354.601	198.166	226.962	101.576	0	128.196	0.294681	0.0415655	Down	T34	transcription factor TCP2 [Arachis ipaensis]	76.56	1.5e-199	XP_016191171.1	40.8	7.8e-52	sp|Q93V43|TCP2_ARATH	Transcription factor TCP2 OS=Arabidopsis thaliana GN=TCP2 PE=1 SV=1	7290551	53.1	1.5e-06	KOG3576	Ovo and related transcription factors	53.1	Transcription	-	GO:0006355//regulation of transcription, DNA-templated;GO:0006351//transcription, DNA-templated	GO:0003677//DNA binding	GO:0005634//nucleus
Unigene45153	312.539	318.112	335.085	136.84	82.9843	59.7905	0.289536	0.000656393	Down	T390	Niemann-Pick C1 protein isoform X1 [Arachis duranensis]	95.74	0.0e+00	XP_015934053.1	-	-	-	-	At1g42470	1710.7	0.0e+00	KOG1933	Cholesterol transport protein (Niemann-Pick C disease protein)	1710.7	Lipid transport and metabolism	K12385|1|0.0e+00|2470.3|adu:107460225|Niemann-Pick C1 protein	NA	GO:0005319//lipid transporter activity	GO:0016021//integral component of membrane
CL6992.Contig2	152.134	238.089	149.979	60.2736	49.1955	43.2714	0.282747	0.011813	Down	S442;S446;S447;S361;S363;S365;S708;S712;T713;T948;T706;S714;S356;Y379;S383;S453;S456	protein CHUP1, chloroplastic isoform X1 [Arachis ipaensis]	93.66	0.0e+00	XP_016203018.1	69.5	0.0e+00	sp|Q9LI74|CHUP1_ARATH	Protein CHUP1, chloroplastic OS=Arabidopsis thaliana GN=CHUP1 PE=1 SV=1	CE11916	70.1	2.3e-11	KOG0612	Rho-associated, coiled-coil containing protein kinase	70.1	Signal transduction mechanisms	K13126|1|2.0e-64|250.4|ccav:112511000|polyadenylate-binding protein!K05747|3|1.0e-20|105.1|gra:105774589|Wiskott-Aldrich syndrome protein	GO:0009658//chloroplast organization	NA	GO:0009707//chloroplast outer membrane
CL3681.Contig3	580.753	527.094	479.118	145.753	187.642	99.747	0.272937	0.000581822	Down	S378;S383	IQ domain-containing protein IQM3 isoform X1 [Arachis ipaensis]	91.81	4.4e-249	XP_016184762.1	63.3	5.1e-157	sp|Q9LFA4|IQM3_ARATH	IQ domain-containing protein IQM3 OS=Arabidopsis thaliana GN=IQM3 PE=2 SV=1	-	-	-	-	-	-	-	K04733|1|1.3e-80|303.1|han:110908553|interleukin-1 receptor-associated kinase 4 [EC:2.7.11.1]!K06892|2|2.1e-11|73.2|bna:106454088|feruloyl-CoA ortho-hydroxylase [EC:1.14.11.-]!K01214|3|1.3e-08|63.9|vra:111240847|isoamylase [EC:3.2.1.68]	-	-	-
CL3287.Contig1	168.15	249.412	211.557	125.694	0	44.6542	0.270773	0.024803	Down	S268	uncharacterized protein LOC107494000 [Arachis duranensis]	89.51	5.3e-245	XP_015970520.1	-	-	-	-	-	-	-	-	-	-	-	-	-	-	-
Unigene13523	74.892	66.9792	59.4539	25.3736	0	27.7864	0.264051	0.00766529	Down	S179;T125;S126;S135	uncharacterized protein LOC107638625 [Arachis ipaensis]	92.79	6.7e-109	XP_016197462.1	-	-	-	-	-	-	-	-	-	-	-	-	-	-	-
CL6824.Contig1	175.307	92.6148	98.1424	58.0174	0	37.2612	0.260278	0.0462236	Down	T334;S335;T336	putative lipid phosphate phosphatase 3, chloroplastic isoform X1 [Arachis duranensis]	91.01	4.3e-185	XP_020997005.1	68.6	2.4e-140	sp|Q8LFD1|LPP3_ARATH	Putative lipid phosphate phosphatase 3, chloroplastic OS=Arabidopsis thaliana GN=LPP3 PE=2 SV=1	At3g02600	486.5	3.7e-137	KOG3030	Lipid phosphate phosphatase and related enzymes of the PAP2 family	486.5	Lipid transport and metabolism	K18693|1|8.1e-186|652.1|adu:107486923|diacylglycerol diphosphate phosphatase / phosphatidate phosphatase [EC:3.1.3.81 3.1.3.4]	NA	GO:0008195//phosphatidate phosphatase activity	GO:0016021//integral component of membrane
CL1487.Contig1	77.8315	58.5627	100.748	24.4329	19.8311	16.6717	0.256959	0.00905761	Down	S1403;S1407;S1336;T1136;S1696;S536;S537;T538;T544;S550;T551;T1681;S1318;T1311;S1312;S1313;S1317;S1321	protein TSS [Arachis ipaensis]	90.24	0.0e+00	XP_016189311.1	60.4	0.0e+00	sp|F4JKH6|TSS_ARATH	Protein TSS OS=Arabidopsis thaliana GN=TSS PE=1 SV=1	At4g28080	1877.1	0.0e+00	KOG1839	Uncharacterized protein CLU1/cluA/TIF31 involved in mitochondrial morphology/distribution, also found associated with eIF-3	1877.1	General function prediction only	K03255|1|0.0e+00|3296.1|aip:107630624|protein TIF31	-	-	-
Unigene36251	244.86	197.7	254.492	82.7033	96.3464	0	0.256867	0.00772933	Down	S267;S59	uncharacterized protein LOC107487080 [Arachis duranensis]	88.54	1.8e-136	XP_015963144.1	-	-	-	-	-	-	-	-	-	-	-	-	NA	NA	GO:0016021//integral component of membrane
CL8271.Contig2	580.771	891.701	965.18	384.182	240.807	0	0.25639	0.0205524	Down	T869;S871;S876	ABC transporter C family member 8 isoform X2 [Arachis duranensis]	93.35	0.0e+00	XP_015938667.1	59.8	0.0e+00	sp|Q8LGU1|AB8C_ARATH	ABC transporter C family member 8 OS=Arabidopsis thaliana GN=ABCC8 PE=2 SV=3	#REF!	1471.4	0.0e+00	KOG0054	Multidrug resistance-associated protein/mitoxantrone resistance protein, ABC superfamily	1471.4	Secondary metabolites biosynthesis, transport and catabolism	K05666|1|0.0e+00|1898.6|var:108320574|ATP-binding cassette, subfamily C (CFTR/MRP), member 2!K05665|5|0.0e+00|1820.4|vra:106773074|ATP-binding cassette, subfamily C (CFTR/MRP), member 1 [EC:7.6.2.3]	GO:0055085//transmembrane transport	GO:0042626//ATPase activity, coupled to transmembrane movement of substances;GO:0005524//ATP binding	GO:0000325//plant-type vacuole;GO:0016021//integral component of membrane;GO:0005774//vacuolar membrane
CL7377.Contig3	280.784	234.93	256.568	81.9771	57.51	54.0672	0.250627	0.000264352	Down	S297;S205;S209;S65;S67;T103(T141);T196;S105(S143);S198;S112;S150;Y118;Y121;S123;S126	uncharacterized protein LOC107496669 [Arachis duranensis]	63.34	8.9e-86	XP_015973466.1	-	-	-	-	-	-	-	-	-	-	-	-	NA	NA	GO:0016021//integral component of membrane
Unigene318	72.3373	65.8021	70.2866	34.2955	0	16.4786	0.243607	0.00647745	Down	S151;S153	zinc finger CCCH domain-containing protein 55 isoform X1 [Arachis duranensis]	88.25	0.0e+00	XP_015964619.1	44.6	2.4e-128	sp|Q94CJ8|C3H55_ARATH	Zinc finger CCCH domain-containing protein 55 OS=Arabidopsis thaliana GN=At5g12440 PE=2 SV=3	-	-	-	-	-	-	-	-	NA	GO:0046872//metal ion binding;GO:0003723//RNA binding	GO:0016021//integral component of membrane
Unigene5451	19.5646	46.5843	27.5445	9.51028	5.18788	7.93506	0.241567	0.0432714	Down	T814;S817	G-type lectin S-receptor-like serine/threonine-protein kinase SD2-2 [Arachis ipaensis]	83.18	0.0e+00	XP_016184920.1	52.6	1.6e-233	sp|Q39203|SD22_ARATH	G-type lectin S-receptor-like serine/threonine-protein kinase SD2-2 OS=Arabidopsis thaliana GN=SD22 PE=1 SV=1	#REF!	262.7	2.2e-69	KOG1187	Serine/threonine protein kinase	262.7	Signal transduction mechanisms	K04733|1|3.9e-144|515.0|dcr:108219031|interleukin-1 receptor-associated kinase 4 [EC:2.7.11.1]	GO:0006468//protein phosphorylation;GO:0048544//recognition of pollen	GO:0004672//protein kinase activity;GO:0030246//carbohydrate binding;GO:0004674//protein serine/threonine kinase activity;GO:0005524//ATP binding	GO:0016021//integral component of membrane;GO:0005886//plasma membrane
Unigene12380	60.6359	82.1848	102.359	23.2711	22.2316	13.3144	0.239893	0.00755472	Down	S124;T130;S35;Y38;S46	uncharacterized membrane protein At1g16860 [Arachis duranensis]	97.44	1.3e-239	XP_015959028.1	51.7	1.4e-126	sp|Q9FZ45|Y1686_ARATH	Uncharacterized membrane protein At1g16860 OS=Arabidopsis thaliana GN=At1g16860 PE=1 SV=1	-	-	-	-	-	-	-	-	NA	GO:0008233//peptidase activity	GO:0016021//integral component of membrane
CL10018.Contig3	307.263	229.156	447.71	97.287	83.5864	50.5299	0.235135	0.0185418	Down	S235;S250;Y239;S246	FAD synthase [Arachis duranensis]	95.25	2.3e-280	XP_015970143.1	-	-	-	-	At5g03430_2	602.4	6.8e-172	KOG2644	3'-phosphoadenosine 5'-phosphosulfate sulfotransferase (PAPS reductase)/FAD synthetase and related enzymes	602.4	Amino acid transport and metabolism;Coenzyme transport and metabolism	K00953|1|5.3e-162|573.5|nnu:104604633|FAD synthetase [EC:2.7.7.2]	GO:0008152//metabolic process;GO:0006747//FAD biosynthetic process;GO:0055114//oxidation-reduction process	GO:0003824//catalytic activity;GO:0003919//FMN adenylyltransferase activity	GO:0005737//cytoplasm
CL2453.Contig2	827.758	898.61	1370.6	265.284	215.001	240.618	0.232777	0.00979217	Down	S56;T57;S67;T71;S51	uncharacterized protein LOC107624188 [Arachis ipaensis]	89.9	2.3e-87	XP_016182154.1	-	-	-	-	-	-	-	-	-	-	-	-	GO:0090391//granum assembly;GO:0010196//nonphotochemical quenching;GO:0045893//positive regulation of transcription, DNA-templated;GO:0080167//response to karrikin;GO:0010027//thylakoid membrane organization	NA	GO:0009535//chloroplast thylakoid membrane;GO:0016021//integral component of membrane;GO:0009515//granal stacked thylakoid
Unigene10244	380.642	189.546	215.487	71.2367	53.9423	55.4955	0.229961	0.0284225	Down	S665	probable boron transporter 7 [Arachis ipaensis]	95.4	0.0e+00	XP_016171116.1	66.1	4.0e-259	sp|Q9SUU1|BOR7_ARATH	Probable boron transporter 7 OS=Arabidopsis thaliana GN=BOR7 PE=2 SV=3	#REF!	884.8	9.5e-257	KOG1172	Na+-independent Cl/HCO3 exchanger AE1 and related transporters (SLC4 family)	884.8	Inorganic ion transport and metabolism	K06573|1|1.9e-85|319.7|cre:CHLREDRAFT_114486|solute carrier family 4 (anion exchanger), member 1!K04733|3|3.2e-40|169.5|mdm:103454355|interleukin-1 receptor-associated kinase 4 [EC:2.7.11.1]!K13862|5|1.8e-35|153.7|ccp:CHC_T00008463001|solute carrier family 4 (sodium borate transporter), member 11	GO:0051453//regulation of intracellular pH;GO:0098656//anion transmembrane transport	GO:0008509//anion transmembrane transporter activity;GO:0005452//inorganic anion exchanger activity	GO:0005887//integral component of plasma membrane;GO:0016021//integral component of membrane
CL155.Contig1	127.642	194.173	194.64	54.5663	62.3421	0	0.226367	0.0109092	Down	S3	glucose-6-phosphate 1-dehydrogenase, cytoplasmic [Arachis ipaensis]	91.23	2.4e-83	XP_016180003.1	73.4	3.1e-64	sp|Q9FJI5|G6PD6_ARATH	Glucose-6-phosphate 1-dehydrogenase, cytoplasmic isoform 2 OS=Arabidopsis thaliana GN=ACG12 PE=2 SV=1	At5g40760	242.3	6.2e-64	KOG0563	Glucose-6-phosphate 1-dehydrogenase	242.3	Carbohydrate transport and metabolism	K00036|1|4.5e-84|313.2|aip:107622573|glucose-6-phosphate 1-dehydrogenase [EC:1.1.1.49 1.1.1.363]	GO:0006006//glucose metabolic process;GO:0006098//pentose-phosphate shunt	GO:0004345//glucose-6-phosphate dehydrogenase activity;GO:0050661//NADP binding	-
Unigene20141	2346.43	6033.06	6706.46	1646.47	729.782	1011.67	0.224575	0.0477518	Down	S703	LOW QUALITY PROTEIN: potassium transporter 8-like [Arachis ipaensis]	95.33	0.0e+00	XP_016203254.1	76.6	0.0e+00	sp|Q9M7J9|POT8_ARATH	Potassium transporter 8 OS=Arabidopsis thaliana GN=POT8 PE=2 SV=2	#REF!	-	-	-	-	-	-	K03549|1|0.0e+00|1398.6|cam:101507864|KUP system potassium uptake protein	NA	GO:0015079//potassium ion transmembrane transporter activity	GO:0016021//integral component of membrane;GO:0005886//plasma membrane
Unigene18599	104.569	43.0831	73.6822	32.4573	0	15.8715	0.218353	0.0453216	Down	S482;T196;S199	UPF0051 protein ABCI8, chloroplastic-like isoform X1 [Hevea brasiliensis]	86.05	1.8e-276	XP_021644618.1	80.1	1.5e-264	sp|Q9ZS97|AB8I_ARATH	UPF0051 protein ABCI8, chloroplastic OS=Arabidopsis thaliana GN=ABCI8 PE=2 SV=1	-	-	-	-	-	-	-	K07033|1|4.7e-263|909.4|ath:AT4G04770|uncharacterized protein!K09015|2|4.2e-17|92.4|csat:104741847|Fe-S cluster assembly protein SufD	GO:0006879//cellular iron ion homeostasis;GO:0016226//iron-sulfur cluster assembly;GO:2000030//regulation of response to red or far red light	GO:0042626//ATPase activity, coupled to transmembrane movement of substances;GO:0005215//transporter activity	GO:0009570//chloroplast stroma;GO:0009507//chloroplast
Unigene6916	62.4169	50.8125	42.5622	8.82567	14.2865	9.55391	0.209678	0.0024015	Down	S251;S293;S301;S253;T254;T257	E3 ubiquitin-protein ligase ATL31 [Arachis ipaensis]	90.53	2.2e-178	XP_016204231.1	35.1	1.8e-44	sp|Q8RXX9|ATL6_ARATH	E3 ubiquitin-protein ligase ATL6 OS=Arabidopsis thaliana GN=ATL6 PE=1 SV=2	At3g05200	177.6	3.6e-44	KOG0800	FOG: Predicted E3 ubiquitin ligase	177.6	Posttranslational modification, protein turnover, chaperones	K10664|1|4.2e-179|629.8|aip:107644818|E3 ubiquitin-protein ligase ATL6/9/15/31/42/55 [EC:2.3.2.27]	GO:0043161//proteasome-mediated ubiquitin-dependent protein catabolic process	GO:0061630//ubiquitin protein ligase activity;GO:0016874//ligase activity	GO:0016021//integral component of membrane
CL7917.Contig1	69.331	62.9149	47.1543	24.4855	0	12.689	0.207215	0.00801124	Down	T72;T74;T76	uncharacterized protein LOC107489839 isoform X1 [Arachis duranensis]	97.84	5.4e-235	XP_015966090.1	-	-	-	-	-	-	-	-	-	-	-	-	-	-	-
CL46.Contig2	164.046	185.844	365.902	79.6141	0	64.2643	0.201006	0.0495683	Down	T122;T123;S130	LOW QUALITY PROTEIN: uncharacterized protein LOC107628858 [Arachis ipaensis]	81.93	3.5e-101	XP_016186960.1	-	-	-	-	-	-	-	-	-	-	-	-	NA	NA	GO:0016021//integral component of membrane
Unigene36662	105.252	222.598	256.658	32.8654	58.2779	26.0086	0.200428	0.0293279	Down	S250;S253;T260	uncharacterized protein LOC107471255 [Arachis duranensis]	92.41	2.7e-207	XP_015946194.1	-	-	-	-	-	-	-	-	-	-	-	K01850|1|1.4e-128|462.2|sind:105167625|chorismate mutase [EC:5.4.99.5]	GO:0032955//regulation of division septum assembly;GO:0051301//cell division	NA	GO:0016021//integral component of membrane
CL3419.Contig3	42.1445	78.0892	84.4049	16.3319	11.7147	9.75761	0.184736	0.0139198	Down	S379;S18	CBS domain-containing protein CBSCBSPB1 [Arachis ipaensis]	94.48	9.8e-285	XP_016169948.1	66.5	3.6e-199	sp|Q9FMV3|Y5349_ARATH	CBS domain-containing protein CBSCBSPB1 OS=Arabidopsis thaliana GN=CBSCBSPB1 PE=1 SV=1	-	-	-	-	-	-	-	K13436|1|2.6e-13|79.7|cam:105851362|pto-interacting protein 1 [EC:2.7.11.1]	NA	NA	GO:0016021//integral component of membrane
Unigene26457	125.677	104.703	150.405	28.5924	14.458	20.1377	0.165941	0.00156581	Down	S220;S3;S4	pathogen-related protein [Arachis ipaensis]	89.83	5.4e-123	XP_016165613.1	53.2	3.7e-68	sp|P16273|PRPX_HORVU	Pathogen-related protein OS=Hordeum vulgare PE=2 SV=2	-	-	-	-	-	-	-	-	-	-	-
CL6973.Contig1	103.706	85.1126	134.98	29.0083	6.8134	15.6965	0.159106	0.00467355	Down	S80;S477	PREDICTED: acyl-CoA-binding domain-containing protein 4-like isoform X2 [Lupinus angustifolius]	81.78	1.3e-243	XP_019428551.1	45.4	2.9e-126	sp|Q9MA55|ACBP4_ARATH	Acyl-CoA-binding domain-containing protein 4 OS=Arabidopsis thaliana GN=ACBP4 PE=1 SV=1	At5g04420	644.4	1.6e-184	KOG0379	Kelch repeat-containing proteins	644.4	General function prediction only	K20285|1|8.1e-110|400.2|nto:104113313|Rab9 effector protein with kelch motifs	-	-	-
CL11751.Contig3	533.463	423.709	344.483	71.4958	64.3025	66.7534	0.155611	0.00260843	Down	T29	dormancy-associated protein homolog 3 isoform X2 [Arachis duranensis]	96.77	4.3e-63	XP_015968635.1	70.6	2.0e-41	sp|Q8LD26|DRMH3_ARATH	Dormancy-associated protein homolog 3 OS=Arabidopsis thaliana GN=At1g56220 PE=1 SV=1	-	-	-	-	-	-	-	-	-	-	-
CL2005.Contig1	154.843	396.369	264.579	0	67.2483	58.921	0.154659	0.034487	Down	T96;S97;T99;T57;S63	beta-amylase 1, chloroplastic [Arachis ipaensis]	92.84	0.0e+00	XP_016203333.1	76.8	1.2e-264	sp|Q9LIR6|BAM1_ARATH	Beta-amylase 1, chloroplastic OS=Arabidopsis thaliana GN=BAM1 PE=1 SV=1	-	-	-	-	-	-	-	K01177|1|0.0e+00|1139.4|aip:107644062|beta-amylase [EC:3.2.1.2]	GO:0000272//polysaccharide catabolic process	GO:0016161//beta-amylase activity;GO:0102229//amylopectin maltohydrolase activity	-
CL11061.Contig1	76.4087	172.585	202.416	45.2518	0	16.2255	0.136189	0.032015	Down	S127;T131;S85	uncharacterized protein LOC107491718 [Arachis duranensis]	88.11	2.5e-191	XP_015968112.1	-	-	-	-	-	-	-	-	-	-	-	-	GO:0006396//RNA processing	-	-
CL7192.Contig5	124.304	173.795	169.465	0	34.3374	25.3051	0.12756	0.00196571	Down	S592;S595;S596;S600	calcium permeable stress-gated cation channel 1 [Arachis ipaensis]	92.66	0.0e+00	XP_016197015.1	72.4	9.8e-262	sp|Q5XEZ5|CSC1_ARATH	Calcium permeable stress-gated cation channel 1 OS=Arabidopsis thaliana GN=CSC1 PE=2 SV=1	#REF!	887.5	1.3e-257	KOG1134	Uncharacterized conserved protein	887.5	General function prediction only	K21989|1|0.0e+00|1153.3|aip:107638315|calcium permeable stress-gated cation channel	NA	NA	GO:0016021//integral component of membrane
CL1537.Contig1	111.976	199.386	210.648	27.2393	15.8172	21.6789	0.124012	0.00827409	Down	S75;S73	protein REDUCED WALL ACETYLATION 2 isoform X1 [Arachis ipaensis]	95.75	5.1e-280	XP_016198379.1	76	2.3e-232	sp|Q0WW17|RWA2_ARATH	Protein REDUCED WALL ACETYLATION 2 OS=Arabidopsis thaliana GN=RWA2 PE=1 SV=1	At3g06550	667.2	2.2e-191	KOG1699	O-acetyltransferase	667.2	General function prediction only	K03377|1|1.0e-258|894.8|pvu:PHAVU_003G117800g|N-acetylneuraminate 9-O-acetyltransferase [EC:2.3.1.45]	NA	GO:0016740//transferase activity	GO:0016021//integral component of membrane
CL4951.Contig1	136.278	66.661	105.464	21.7781	11.3019	4.02145	0.120302	0.0121577	Down	T2;T4;S7;S11;S12;Y14;Y18;T8	inositol transporter 1 isoform X1 [Arachis duranensis]	97.2	5.6e-279	XP_015962900.1	73.1	1.9e-218	sp|Q8VZR6|INT1_ARATH	Inositol transporter 1 OS=Arabidopsis thaliana GN=INT1 PE=1 SV=1	#REF!	747.3	1.7e-215	KOG0254	Predicted transporter (major facilitator superfamily)	747.3	General function prediction only	K08150|1|1.1e-279|964.5|adu:107486849|MFS transporter, SP family, solute carrier family 2 (myo-inositol transporter), member 13	GO:0008643//carbohydrate transport	NA	GO:0016021//integral component of membrane;GO:0009705//plant-type vacuole membrane;GO:0005887//integral component of plasma membrane
NP_001322039.1	475.551	323.441	478.501	20.6743	131.398	0	0.11904	0.00459213	Down	T309	zinc finger (C3HC4-type RING finger) family protein / BRCT domain-containing protein [Arabidopsis thaliana]	100	9.7e-184	NP_001322042.1	-	-	-	-	At1g67180_1	345.1	1.2e-94	KOG2043	Signaling protein SWIFT and related BRCT domain proteins	345.1	Transcription;Signal transduction mechanisms;Cell cycle control, cell division, chromosome partitioning;Replication, recombination and repair	K15691|1|8.9e-06|53.9|ccp:CHC_T00001870001|E3 ubiquitin-protein ligase RFWD3 [EC:2.3.2.27]	NA	GO:0046872//metal ion binding	-
CL4831.Contig5	119.624	82.7003	149.019	17.1826	14.9797	4.60241	0.10464	0.0058575	Down	S7;S8	amino acid permease 3 isoform X2 [Arachis ipaensis]	89.78	1.0e-113	XP_016181864.1	71.4	4.5e-90	sp|Q38967|AAP2_ARATH	Amino acid permease 2 OS=Arabidopsis thaliana GN=AAP2 PE=1 SV=1	At5g09220	328.6	8.8e-90	KOG1303	Amino acid transporters	328.6	Amino acid transport and metabolism	K14209|1|6.9e-56|219.9|adu:107473221|solute carrier family 36 (proton-coupled amino acid transporter)	NA	NA	GO:0016021//integral component of membrane
CL76.Contig1	308.601	463.991	461.565	47.1366	33.8041	17.0524	0.0794009	0.00190646	Down	S472;S480;S62;S78;S92;S98;S436	PREDICTED: ABC transporter G family member 22-like [Vigna angularis]	88.55	0.0e+00	XP_017415555.1	77.5	0.0e+00	sp|Q93YS4|AB22G_ARATH	ABC transporter G family member 22 OS=Arabidopsis thaliana GN=ABCG22 PE=1 SV=1	#REF!	983	2.8e-286	KOG0061	Transporter, ABC superfamily (Breast cancer resistance protein)	983	Secondary metabolites biosynthesis, transport and catabolism	K05681|1|6.9e-166|587.0|sind:105177025|ATP-binding cassette, subfamily G (WHITE), member 2	NA	GO:0042626//ATPase activity, coupled to transmembrane movement of substances;GO:0016887//ATPase activity;GO:0005524//ATP binding	GO:0016021//integral component of membrane;GO:0005886//plasma membrane
Unigene17945	309.096	141.637	226.198	30.828	17.6216	0	0.0715725	0.0130383	Down	S234	RING-H2 finger protein ATL52-like [Arachis duranensis]	92.24	4.2e-180	XP_015963289.1	40.8	9.1e-55	sp|Q9LF64|ATL52_ARATH	RING-H2 finger protein ATL52 OS=Arabidopsis thaliana GN=ATL52 PE=2 SV=1	At5g17600	211.8	1.8e-54	KOG0800	FOG: Predicted E3 ubiquitin ligase	211.8	Posttranslational modification, protein turnover, chaperones	K19041|1|7.9e-181|635.6|adu:107487194|E3 ubiquitin-protein ligase RNF38/44 [EC:2.3.2.27]	GO:0043161//proteasome-mediated ubiquitin-dependent protein catabolic process	GO:0061630//ubiquitin protein ligase activity;GO:0016874//ligase activity	GO:0016021//integral component of membrane
Unigene15497	250.743	88.4286	140.029	13.148	17.7366	0	0.0644502	0.0361505	Down	T301;T104;T105;S106;T109	uncharacterized protein At5g39865 [Arachis ipaensis]	89.04	6.8e-186	XP_016189373.1	30.4	3.2e-31	sp|Q9LH89|Y3885_ARATH	Uncharacterized protein At3g28850 OS=Arabidopsis thaliana GN=At3g28850 PE=4 SV=1	At1g64500	301.2	2.3e-81	KOG2824	Glutaredoxin-related protein	301.2	Posttranslational modification, protein turnover, chaperones	K17479|1|1.3e-186|654.8|aip:107630683|glutaredoxin domain-containing cysteine-rich protein 1	GO:0051017//actin filament bundle assembly;GO:0009902//chloroplast relocation;GO:0045454//cell redox homeostasis	GO:0015035//protein disulfide oxidoreductase activity;GO:0009055//electron transfer activity	GO:0005623//cell;GO:0005884//actin filament
CL8155.Contig1	63.022	22.9686	32.4089	2.56595	2.33148	2.47957	0.062306	0.0376136	Down	S21;T23;S25;S11	stem-specific protein TSJT1 isoform X1 [Arachis ipaensis]	94.59	7.8e-73	XP_016196425.1	45.6	2.1e-30	sp|P24805|TSJT1_TOBAC	Stem-specific protein TSJT1 OS=Nicotiana tabacum GN=TSJT1 PE=2 SV=1	-	-	-	-	-	-	-	-	-	-	-
CL4162.Contig1	490.866	359.532	356.313	36.8608	17.4849	14.7318	0.0572445	0.0010737	Down	S357	phosphoinositide phospholipase C 2 isoform X2 [Arachis duranensis]	91.11	0.0e+00	XP_015944329.1	70.4	6.3e-258	sp|Q39033|PLCD2_ARATH	Phosphoinositide phospholipase C 2 OS=Arabidopsis thaliana GN=PLC2 PE=1 SV=1	At3g08510	887.5	1.2e-257	KOG0169	Phosphoinositide-specific phospholipase C	887.5	Signal transduction mechanisms	K05857|1|0.0e+00|1120.1|adu:107469474|phosphatidylinositol phospholipase C, delta [EC:3.1.4.11]	GO:0016042//lipid catabolic process;GO:0035556//intracellular signal transduction	GO:0004435//phosphatidylinositol phospholipase C activity;GO:0004871//signal transducer activity	GO:0005622//intracellular
CL360.Contig3	60.0765	23.3474	43.6152	1.75681	1.75681	1.75681	0.0414867	0.0187564	Down	T59;Y81;S83	PGR5-like protein 1B, chloroplastic [Arachis ipaensis]	93.27	4.0e-169	XP_016201994.1	69.8	6.0e-125	sp|Q8H112|PGL1A_ARATH	PGR5-like protein 1A, chloroplastic OS=Arabidopsis thaliana GN=PGRL1A PE=1 SV=1	-	-	-	-	-	-	-	-	NA	NA	GO:0016021//integral component of membrane
CL5336.Contig1	123.763	614.407	531.561	0	0	0	INF	0.0492545	Down	S64;S65	uncharacterized protein LOC107631088 [Arachis ipaensis]	92.35	1.1e-172	XP_016189905.1	68.1	2.5e-126	sp|Q94BS2|MET1_ARATH	Protein MET1, chloroplastic OS=Arabidopsis thaliana GN=MET1 PE=1 SV=1	At3g01510_1	51.6	3.0e-06	KOG1716	Dual specificity phosphatase	51.6	Defense mechanisms	-	-	-	-
Unigene3290	46.6249	200.617	219.816	0	0	0	INF	0.0468491	Down	S81	protein EARLY FLOWERING 4 [Arachis duranensis]	93.06	3.7e-69	XP_015944333.1	62.9	8.9e-28	sp|O04211|ELF4_ARATH	Protein EARLY FLOWERING 4 OS=Arabidopsis thaliana GN=ELF4 PE=1 SV=1	-	-	-	-	-	-	-	-	GO:0048573//photoperiodism, flowering;GO:0080167//response to karrikin;GO:0042753//positive regulation of circadian rhythm;GO:0009649//entrainment of circadian clock;GO:0010017//red or far-red light signaling pathway;GO:0010114//response to red light;GO:0009909//regulation of flower development	GO:0042803//protein homodimerization activity	GO:0005634//nucleus
Unigene41525	27.3075	58.5222	98.9063	0	0	0	INF	0.0410955	Down	S253	mitochondrial amidoxime-reducing component 1 [Arachis ipaensis]	89.25	1.3e-161	XP_016198006.1	26	2.1e-23	sp|Q655R6|MOCOS_ORYSJ	Molybdenum cofactor sulfurase OS=Oryza sativa subsp. japonica GN=MCSU3 PE=2 SV=2	At1g30910	324.3	2.2e-88	KOG2362	Uncharacterized Fe-S protein	324.3	General function prediction only	K15631|1|3.5e-23|111.7|han:110890120|molybdenum cofactor sulfurtransferase [EC:2.8.1.9]	NA	GO:0003824//catalytic activity;GO:0030170//pyridoxal phosphate binding;GO:0030151//molybdenum ion binding	-
CL11807.Contig1	47.2616	116.384	45.3962	0	0	0	INF	0.0406113	Down	T154;S160;S2;S124;S131	vesicle-associated protein 2-2 isoform X1 [Arachis duranensis]	89	1.6e-199	XP_015939962.1	40	9.8e-69	sp|B9DHD7|VAP22_ARATH	Vesicle-associated protein 2-2 OS=Arabidopsis thaliana GN=PVA22 PE=1 SV=1	At1g08820	211.8	2.1e-54	KOG0439	VAMP-associated protein involved in inositol metabolism	211.8	Intracellular trafficking, secretion, and vesicular transport	K04733|1|4.0e-35|151.8|hbr:110650629|interleukin-1 receptor-associated kinase 4 [EC:2.7.11.1]!K20547|3|1.3e-30|136.7|hbr:110639626|basic endochitinase B [EC:3.2.1.14]!K20222|4|1.6e-23|113.2|nsy:104217451|importin-5	NA	NA	GO:0016021//integral component of membrane;GO:0005789//endoplasmic reticulum membrane
CL298.Contig1	112.66	319.279	437.479	0	0	0	INF	0.0379089	Down	Y187;T186	uncharacterized protein LOC107481883 [Arachis duranensis]	83.26	3.3e-93	XP_015957718.1	-	-	-	-	-	-	-	-	-	-	-	-	NA	NA	GO:0016021//integral component of membrane
CL8901.Contig3	273.794	82.7654	157.7	0	0	0	INF	0.0367617	Down	S12	triose phosphate/phosphate translocator, chloroplastic isoform X1 [Arachis ipaensis]	98.27	7.7e-226	XP_016190046.1	86.8	2.3e-195	sp|P21727|TPT_PEA	Triose phosphate/phosphate translocator, chloroplastic OS=Pisum sativum PE=1 SV=1	At5g46110	628.6	7.1e-180	KOG1441	Glucose-6-phosphate/phosphate and phosphoenolpyruvate/phosphate antiporter	628.6	Carbohydrate transport and metabolism;Amino acid transport and metabolism	K15283|1|1.4e-226|787.7|aip:107631199|solute carrier family 35, member E1	NA	GO:0005215//transporter activity	GO:0016021//integral component of membrane
CL7560.Contig1	2.57786	0.898522	1.32366	0	0	0	INF	0.0337265	Down	S11	SPX and EXS domain-containing protein 1 isoform X2 [Arachis duranensis]	95.31	1.0e-269	XP_015936106.1	31.6	2.3e-32	sp|Q6K991|PHO12_ORYSJ	Phosphate transporter PHO1-2 OS=Oryza sativa subsp. japonica GN=PHO1-2 PE=2 SV=1	At5g35730	401.4	2.1e-111	KOG1162	Predicted small molecule transporter	401.4	Intracellular trafficking, secretion, and vesicular transport	K09598|1|1.1e-23|114.0|brp:103864179|signal peptide peptidase-like 3 [EC:3.4.23.-]	NA	NA	GO:0016021//integral component of membrane
CL4103.Contig2	420.103	1358.49	815.177	0	0	0	INF	0.033584	Down	S8;S15	cation diffusion facilitator 9 [Stylosanthes hamata]	95.07	6.7e-222	AAO38708.1	74.5	3.1e-163	sp|Q0WU02|MTP10_ARATH	Metal tolerance protein 10 OS=Arabidopsis thaliana GN=MTP10 PE=2 SV=1	At1g16310	572.4	6.1e-163	KOG1485	Mitochondrial Fe2+ transporter MMT1 and related transporters (cation diffusion facilitator superfamily)	572.4	Inorganic ion transport and metabolism	K12448|1|6.9e-19|97.8|bdi:112268652|UDP-arabinose 4-epimerase [EC:5.1.3.5]	NA	GO:0008324//cation transmembrane transporter activity	GO:0016021//integral component of membrane
Unigene30997	61.704	21.3355	34.7618	0	0	0	INF	0.0297003	Down	Y59;S65;T66	protein NRT1/ PTR FAMILY 6.1 [Arachis duranensis]	89.17	0.0e+00	XP_015962920.1	76.7	1.0e-277	sp|Q9LYR6|PTR49_ARATH	Protein NRT1/ PTR FAMILY 6.1 OS=Arabidopsis thaliana GN=NPF6.1 PE=2 SV=1	At5g13400	953.4	2.0e-277	KOG1237	H+/oligopeptide symporter	953.4	Amino acid transport and metabolism	K14638|1|4.2e-212|740.3|cic:CICLE_v10004541mg|solute carrier family 15 (peptide/histidine transporter), member 3/4	GO:0006857//oligopeptide transport	GO:0005215//transporter activity	GO:0016021//integral component of membrane
Unigene21382	386.021	943.505	1286.81	0	0	0	INF	0.0293059	Down	S60;S61	uncharacterized protein PAM68-like [Arachis duranensis]	87.03	4.3e-86	XP_015967347.1	49.1	3.2e-30	sp|Q9LTD9|Y5278_ARATH	Uncharacterized protein PAM68-like OS=Arabidopsis thaliana GN=At5g52780 PE=2 SV=1	-	-	-	-	-	-	-	-	NA	NA	GO:0016021//integral component of membrane
Unigene44940	126.827	120.141	272.525	0	0	0	INF	0.0252845	Down	S697;S700;S713	CSC1-like protein ERD4 [Arachis ipaensis]	92.87	0.0e+00	XP_016179799.1	65.8	1.5e-282	sp|A9LIW2|CSC1L_BRAJU	CSC1-like protein ERD4 OS=Brassica juncea GN=ERD4 PE=3 SV=2	At1g30360	968	8.8e-282	KOG1134	Uncharacterized conserved protein	968	General function prediction only	K21989|1|0.0e+00|1337.8|aip:107622433|calcium permeable stress-gated cation channel	NA	NA	GO:0016021//integral component of membrane
Unigene14295	166.013	65.9197	87.6747	0	0	0	INF	0.0247815	Down	S396;S399	uncharacterized protein LOC107632393 [Arachis ipaensis]	91.98	0.0e+00	XP_020973381.1	-	-	-	-	-	-	-	-	-	-	-	-	-	-	-
CL6998.Contig1	23.3978	54.8913	71.7406	0	0	0	INF	0.0242311	Down	Y378;T882;T883	presequence protease 2, chloroplastic/mitochondrial-like [Cajanus cajan]	84.89	0.0e+00	XP_020237092.1	74.8	0.0e+00	sp|Q9LJL3|PREP1_ARATH	Presequence protease 1, chloroplastic/mitochondrial OS=Arabidopsis thaliana GN=PREP1 PE=1 SV=2	At3g19170	1648.6	0.0e+00	KOG2019	Metalloendoprotease HMP1 (insulinase superfamily)	1648.6	General function prediction only;Posttranslational modification, protein turnover, chaperones	K06972|1|0.0e+00|1840.9|gmx:100778773|presequence protease [EC:3.4.24.-]	GO:0006508//proteolysis	GO:0003824//catalytic activity;GO:0008233//peptidase activity;GO:0046872//metal ion binding	-
Unigene12206	24.4118	23.4821	8.11548	0	0	0	INF	0.0241589	Down	T237;S247;S250	transcription factor bHLH35 [Arachis duranensis]	95.63	7.3e-126	XP_015960052.1	59	6.5e-71	sp|Q2HIV9|BH035_ARATH	Transcription factor bHLH35 OS=Arabidopsis thaliana GN=BHLH35 PE=2 SV=1	-	-	-	-	-	-	-	K18486|1|4.2e-27|124.4|dcr:108217314|heart-and neural crest derivatives-expressed protein 2!K04733|2|2.5e-19|98.6|han:110908869|interleukin-1 receptor-associated kinase 4 [EC:2.7.11.1]!K13422|3|2.6e-16|88.6|ppp:112288376|transcription factor MYC2	NA	GO:0046983//protein dimerization activity	-
CL11745.Contig1	99.629	261.838	297.705	0	0	0	INF	0.0226379	Down	S419;T422;S423	uncharacterized protein LOC107481979 [Arachis duranensis]	92.53	0.0e+00	XP_015957821.1	27.6	7.4e-18	sp|Q6AWW5|Y5262_ARATH	Ankyrin repeat-containing protein At5g02620 OS=Arabidopsis thaliana GN=At5g02620 PE=1 SV=1	At3g01750	544.3	2.8e-154	KOG0504	FOG: Ankyrin repeat	544.3	General function prediction only	K15503|1|7.5e-20|101.7|ini:109174648|serine/threonine-protein phosphatase 6 regulatory ankyrin repeat subunit B	-	-	-
CL1288.Contig1	47.533	103.68	137.702	0	0	0	INF	0.0215184	Down	Y50;S55;S56;S57	oligopeptide transporter 7-like isoform X1 [Arachis duranensis]	93.26	0.0e+00	XP_015951842.1	70.8	0.0e+00	sp|O82485|OPT7_ARATH	Oligopeptide transporter 7 OS=Arabidopsis thaliana GN=OPT7 PE=2 SV=1	At4g10770	1108.2	0.0e+00	KOG2262	Sexual differentiation process protein ISP4	1108.2	Signal transduction mechanisms	K00025|1|7.8e-11|72.0|jre:108992403|malate dehydrogenase [EC:1.1.1.37]	GO:0055085//transmembrane transport	GO:0035673//oligopeptide transmembrane transporter activity	GO:0016021//integral component of membrane;GO:0005887//integral component of plasma membrane
CL9233.Contig2	21.8315	8.66295	12.5395	0	0	0	INF	0.0213643	Down	T159;T167;S174;S176	la-related protein 1C [Arachis duranensis]	76.61	2.2e-183	XP_015934000.1	30.5	3.4e-27	sp|Q94K80|LRP1C_ARATH	La-related protein 1C OS=Arabidopsis thaliana GN=LARP1C PE=1 SV=1	At4g35890	105.5	2.2e-22	KOG2590	RNA-binding protein LARP/SRO9 and related La domain proteins	105.5	Posttranslational modification, protein turnover, chaperones;Translation, ribosomal structure and biogenesis	K18757|1|4.2e-184|646.7|adu:107460179|la-related protein 1	NA	GO:0003723//RNA binding	-
CL6601.Contig1	6.29404	14.1491	7.11856	0	0	0	INF	0.0210888	Down	S11	cellulose synthase A catalytic subunit 3 [UDP-forming] [Arachis duranensis]	98.33	0.0e+00	XP_020985226.1	86.2	0.0e+00	sp|Q941L0|CESA3_ARATH	Cellulose synthase A catalytic subunit 3 [UDP-forming] OS=Arabidopsis thaliana GN=CESA3 PE=1 SV=2	-	-	-	-	-	-	-	K10999|1|0.0e+00|2186.0|adu:107462760|cellulose synthase A [EC:2.4.1.12]	GO:0009833//plant-type primary cell wall biogenesis;GO:0030244//cellulose biosynthetic process;GO:0071555//cell wall organization	GO:0016760//cellulose synthase (UDP-forming) activity;GO:0016759//cellulose synthase activity;GO:0046872//metal ion binding	GO:0005794//Golgi apparatus;GO:0016021//integral component of membrane;GO:0005886//plasma membrane
CL7618.Contig4	500.065	247.529	248.758	0	0	0	INF	0.0167481	Down	T159	protein RTF1 homolog [Arachis ipaensis]	94.89	0.0e+00	XP_016207388.1	64.7	1.1e-226	sp|Q9C950|VIP5_ARATH	Protein RTF1 homolog OS=Arabidopsis thaliana GN=VIP5 PE=1 SV=1	At1g61040	783.9	2.1e-226	KOG2402	Paf1/RNA polymerase II complex, RTF1 component (involved in regulation of TATA box-binding protein)	783.9	Transcription	K15178|1|0.0e+00|1187.2|aip:107647858|RNA polymerase-associated protein RTF1	GO:0016570//histone modification;GO:0006368//transcription elongation from RNA polymerase II promoter	GO:1990269//RNA polymerase II C-terminal domain phosphoserine binding;GO:0001076//transcription factor activity, RNA polymerase II transcription factor binding;GO:0003677//DNA binding	GO:0016593//Cdc73/Paf1 complex
CL9718.Contig1	25.7291	10.1505	18.301	0	0	0	INF	0.0159372	Down	T91;S93;Y157	uncharacterized protein LOC107470206 [Arachis duranensis]	89.94	6.1e-82	XP_015945083.1	-	-	-	-	-	-	-	-	-	-	-	-	GO:0045893//positive regulation of transcription, DNA-templated	GO:0008270//zinc ion binding;GO:0003677//DNA binding	GO:0005634//nucleus
CL4104.Contig2	488.933	790.172	347.516	0	0	0	INF	0.0142156	Down	T231;T238	violaxanthin de-epoxidase, chloroplastic [Arachis ipaensis]	81.74	4.4e-219	XP_016205309.1	80.4	1.6e-178	sp|Q40593|VDE_TOBAC	Violaxanthin de-epoxidase, chloroplastic OS=Nicotiana tabacum GN=VDE1 PE=2 SV=1	-	-	-	-	-	-	-	K09839|1|6.3e-196|686.0|gmx:100816085|violaxanthin de-epoxidase [EC:1.23.5.1]	NA	GO:0046422//violaxanthin de-epoxidase activity	GO:0009507//chloroplast
CL7248.Contig1	250.627	310.257	538.345	0	0	0	INF	0.013927	Down	T326;S328;S329;S330;S331;S333;S337	UDP-galactose/UDP-glucose transporter 2 [Arachis duranensis]	97.82	1.0e-200	XP_015961637.1	78.2	1.2e-161	sp|Q9LDX3|UTR4_ARATH	UDP-galactose/UDP-glucose transporter 4 OS=Arabidopsis thaliana GN=UTR4 PE=2 SV=1	At1g12600	567	2.3e-161	KOG1582	UDP-galactose transporter related protein	567	Carbohydrate transport and metabolism	K15277|1|1.9e-201|704.1|adu:107485612|solute carrier family 35 (adenosine 3'-phospho 5'-phosphosulfate transporter), member B3	GO:0008643//carbohydrate transport;GO:0055085//transmembrane transport	GO:0046964//3'-phosphoadenosine 5'-phosphosulfate transmembrane transporter activity	GO:0030176//integral component of endoplasmic reticulum membrane;GO:0016021//integral component of membrane;GO:0030173//integral component of Golgi membrane
Unigene14326	371.003	193.485	191.054	0	0	0	INF	0.0134032	Down	T421;S422;S423	microtubule-associated protein 70-2-like [Arachis duranensis]	97.24	0.0e+00	XP_020994941.1	77.7	1.4e-263	sp|Q8L7S4|MP702_ARATH	Microtubule-associated protein 70-2 OS=Arabidopsis thaliana GN=MAP70.2 PE=1 SV=1	YDL058w	74.7	6.0e-13	KOG0946	ER-Golgi vesicle-tethering protein p115	74.7	Intracellular trafficking, secretion, and vesicular transport	K22733|1|6.8e-18|95.1|aip:110262510|magnesium transporter!K10395|2|4.3e-12|75.9|han:110942413|kinesin family member 4/21/27!K20478|3|6.1e-11|72.0|bpg:Bathy03g01360|golgin subfamily B member 1!K09291|4|1.4e-10|70.9|thj:104813306|nucleoprotein TPR	GO:0007010//cytoskeleton organization	GO:0008017//microtubule binding	-
CL2267.Contig2	129.901	292.282	312.051	0	0	0	INF	0.0132494	Down	T147;S149	protein IQ-DOMAIN 1 [Arachis ipaensis]	90.86	3.9e-198	XP_016165402.1	28.8	2.8e-12	sp|Q9SF32|IQD1_ARATH	Protein IQ-DOMAIN 1 OS=Arabidopsis thaliana GN=IQD1 PE=1 SV=1	-	-	-	-	-	-	-	-	-	-	-
Unigene37374	160.638	136.704	277.983	0	0	0	INF	0.0117546	Down	S597	BTB/POZ domain-containing protein At5g67385 [Arachis ipaensis]	94.56	0.0e+00	XP_016201657.1	67.5	1.4e-231	sp|Q66GP0|Y5738_ARATH	BTB/POZ domain-containing protein At5g67385 OS=Arabidopsis thaliana GN=At5g67385 PE=1 SV=2	-	-	-	-	-	-	-	-	-	-	-
Unigene31593	76.9455	38.5117	43.6614	0	0	0	INF	0.0116601	Down	T234;S236	equilibrative nucleotide transporter 3-like [Arachis duranensis]	90.42	1.2e-224	XP_015943504.1	70.3	4.7e-170	sp|Q9M0Y3|ENT3_ARATH	Equilibrative nucleotide transporter 3 OS=Arabidopsis thaliana GN=ENT3 PE=1 SV=1	At4g05120	595.1	9.2e-170	KOG1479	Nucleoside transporter	595.1	Nucleotide transport and metabolism	K15014|1|2.2e-225|783.9|adu:107468683|solute carrier family 29 (equilibrative nucleoside transporter), member 1/2/3	NA	GO:0005337//nucleoside transmembrane transporter activity	GO:0016021//integral component of membrane
CL8455.Contig1	159.804	147.255	281.408	0	0	0	INF	0.010143	Down	S603;S606	uncharacterized protein LOC107617947 isoform X2 [Arachis ipaensis]	65.38	1.2e-292	XP_020967971.1	-	-	-	-	-	-	-	-	-	-	-	-	GO:0006999//nuclear pore organization	GO:0017056//structural constituent of nuclear pore	GO:0044611//nuclear pore inner ring
Unigene27856	244.191	166.566	114.754	0	0	0	INF	0.00960915	Down	T24;T25	thiamine thiazole synthase, chloroplastic [Arachis ipaensis]	90.2	2.2e-176	XP_016188690.1	78.2	4.7e-155	sp|O23787|THI4_CITSI	Thiamine thiazole synthase, chloroplastic OS=Citrus sinensis GN=THI1 PE=2 SV=1	At5g54770	508.1	1.2e-143	KOG2960	Protein involved in thiamine biosynthesis and DNA damage tolerance	508.1	General function prediction only	K03146|1|4.1e-177|623.2|aip:107630145|cysteine-dependent adenosine diphosphate thiazole synthase [EC:2.4.2.60]	GO:0009228//thiamine biosynthetic process;GO:0006950//response to stress;GO:0052837//thiazole biosynthetic process	GO:0005506//iron ion binding;GO:0046872//metal ion binding	GO:0009570//chloroplast stroma;GO:0005829//cytosol
CL6951.Contig1	12.3801	7.13501	6.52891	0	0	0	INF	0.00949481	Down	T53;S58;T60	uncharacterized protein LOC107488371 [Arachis duranensis]	87.96	3.5e-97	XP_015964601.1	-	-	-	-	-	-	-	-	-	-	-	-	GO:0006810//transport	NA	GO:0005622//intracellular
CL2257.Contig1	198.286	105.502	117.158	0	0	0	INF	0.00859417	Down	T9	vesicle-associated protein 4-1 isoform X2 [Arachis duranensis]	92.34	7.6e-137	XP_015936621.1	69.5	6.2e-99	sp|Q1ECE0|VAP41_ARATH	Vesicle-associated protein 4-1 OS=Arabidopsis thaliana GN=PVA41 PE=2 SV=1	At5g54110	342.8	5.3e-94	KOG0439	VAMP-associated protein involved in inositol metabolism	342.8	Intracellular trafficking, secretion, and vesicular transport	-	NA	NA	GO:0005789//endoplasmic reticulum membrane
CL10225.Contig2	133.689	69.3127	84.9764	0	0	0	INF	0.00774791	Down	S438;T459;S463;S534;S536;S537;S542	sodium/calcium exchanger NCL [Arachis duranensis]	91.47	0.0e+00	XP_015933512.1	34.7	1.3e-63	sp|Q8L636|NCL_ARATH	Sodium/calcium exchanger NCL OS=Arabidopsis thaliana GN=NCL PE=2 SV=1	#REF!	-	-	-	-	-	-	-	GO:0055085//transmembrane transport;GO:0055074//calcium ion homeostasis	GO:0005432//calcium:sodium antiporter activity;GO:0005509//calcium ion binding	GO:0016021//integral component of membrane
CL2277.Contig2	153.635	99.2003	79.0669	0	0	0	INF	0.00766595	Down	S7	uncharacterized protein LOC107463285 [Arachis duranensis]	86.4	5.7e-115	XP_015937550.1	-	-	-	-	At4g16070	221.1	2.1e-57	KOG2088	Predicted lipase/calmodulin-binding heat-shock protein	221.1	Lipid transport and metabolism;Posttranslational modification, protein turnover, chaperones;Signal transduction mechanisms	K13806|1|1.4e-33|146.0|ccaj:109800933|sn1-specific diacylglycerol lipase [EC:3.1.1.-]	GO:0016042//lipid catabolic process	GO:0016787//hydrolase activity	-
Unigene6283	75.6696	38.8996	49.9433	0	0	0	INF	0.00731191	Down	S10;S12	uncharacterized protein LOC107468350 [Arachis duranensis]	95.05	0.0e+00	XP_015943107.1	-	-	-	-	-	-	-	-	-	-	-	-	NA	NA	GO:0016021//integral component of membrane
CL9144.Contig2	5.90401	7.91415	11.512	0	0	0	INF	0.00675732	Down	T202	ABSCISIC ACID-INSENSITIVE 5-like protein 2 [Arachis duranensis]	95.02	5.0e-169	XP_015947046.1	53	1.8e-70	sp|Q9LES3|AI5L2_ARATH	ABSCISIC ACID-INSENSITIVE 5-like protein 2 OS=Arabidopsis thaliana GN=DPBF3 PE=1 SV=1	Hs15298466	57.8	5.0e-08	KOG4343	bZIP transcription factor ATF6	57.8	Transcription	K14432|1|9.4e-170|599.0|adu:107471994|ABA responsive element binding factor	NA	GO:0003700//DNA binding transcription factor activity;GO:0003677//DNA binding	-
CL507.Contig1	57.583	106.582	115.394	0	0	0	INF	0.00659697	Down	Y554;Y558;S279	protein NUCLEAR FUSION DEFECTIVE 4 [Arachis duranensis]	95.8	7.2e-312	XP_015954892.1	26.5	7.2e-49	sp|F4I9E1|NFD4_ARATH	Protein NUCLEAR FUSION DEFECTIVE 4 OS=Arabidopsis thaliana GN=NFD4 PE=3 SV=1	-	-	-	-	-	-	-	K14794|1|3.1e-65|252.3|aly:ARALYDRAFT_321151|ribosomal RNA-processing protein 12	NA	NA	GO:0016021//integral component of membrane
CL5507.Contig2	28.4477	42.6918	56.0488	0	0	0	INF	0.00600545	Down	S366;T371;Y372	7-dehydrocholesterol reductase isoform X1 [Arachis ipaensis]	95.69	2.7e-259	XP_016197099.1	84.2	6.3e-229	sp|Q9LDU6|ST7R_ARATH	7-dehydrocholesterol reductase OS=Arabidopsis thaliana GN=DWF5 PE=1 SV=1	At1g50430	790.8	1.2e-228	KOG1435	Sterol reductase/lamin B receptor	790.8	Lipid transport and metabolism;Signal transduction mechanisms	K00213|1|5.7e-243|842.4|cam:101512763|7-dehydrocholesterol reductase [EC:1.3.1.21]	GO:0016126//sterol biosynthetic process;GO:0016132//brassinosteroid biosynthetic process	GO:0009918//sterol delta7 reductase activity;GO:0016628//oxidoreductase activity, acting on the CH-CH group of donors, NAD or NADP as acceptor	GO:0016021//integral component of membrane;GO:0030176//integral component of endoplasmic reticulum membrane
CL1786.Contig1	15.3515	28.7542	28.0597	0	0	0	INF	0.00525272	Down	S371;S377	protein MEI2-like 1 isoform X1 [Arachis duranensis]	91.03	0.0e+00	XP_015955742.1	47.2	7.4e-145	sp|Q64M78|OML4_ORYSJ	Protein MEI2-like 4 OS=Oryza sativa subsp. japonica GN=ML4 PE=2 SV=1	At5g07290	468.8	1.4e-131	KOG4660	Protein Mei2, essential for commitment to meiosis, and related proteins	468.8	Cell cycle control, cell division, chromosome partitioning	K17579|1|1.5e-54|216.9|vcn:VOLCADRAFT_98760|protein phosphatase 1 regulatory subunit 42!K16860|5|1.1e-09|67.8|zma:103634743|phospholipase D3/4 [EC:3.1.4.4]	NA	GO:0003723//RNA binding	-
CL5209.Contig1	130.571	125.73	210.619	0	0	0	INF	0.00481992	Down	S386	protein DETOXIFICATION 35 [Arachis duranensis]	89.62	4.9e-201	XP_015967375.1	49.9	3.7e-113	sp|F4JTB3|DTX35_ARATH	Protein DETOXIFICATION 35 OS=Arabidopsis thaliana GN=DTX35 PE=1 SV=1	At4g25640	360.1	4.6e-99	KOG1347	Uncharacterized membrane protein, predicted efflux pump	360.1	General function prediction only	K03327|1|9.2e-202|705.3|adu:107491122|multidrug resistance protein, MATE family	GO:0006855//drug transmembrane transport	GO:0015297//antiporter activity;GO:0015238//drug transmembrane transporter activity	GO:0016021//integral component of membrane
Unigene19585	487.797	309.83	286.696	0	0	0	INF	0.00471382	Down	S184;S187	protein PLASTID MOVEMENT IMPAIRED 1-like [Arachis duranensis]	95.34	1.6e-101	XP_015966961.1	66.2	1.4e-65	sp|Q9C8E6|PMI1_ARATH	Protein PLASTID MOVEMENT IMPAIRED 1 OS=Arabidopsis thaliana GN=PMI1 PE=1 SV=1	-	-	-	-	-	-	-	K15176|1|7.8e-21|103.2|cpep:111780093|RNA polymerase-associated protein CTR9	GO:0009902//chloroplast relocation	NA	GO:0005623//cell
CL1467.Contig1	208.345	132.787	123.246	0	0	0	INF	0.0045336	Down	S347;S350	CSC1-like protein At1g69450 isoform X1 [Arachis ipaensis]	94.51	0.0e+00	XP_016190906.1	61.3	9.1e-257	sp|F4I248|CSCLB_ARATH	CSC1-like protein At1g69450 OS=Arabidopsis thaliana GN=At1g69450 PE=2 SV=1	At1g69450	795.4	8.3e-230	KOG1134	Uncharacterized conserved protein	795.4	General function prediction only	K21989|1|0.0e+00|1343.9|aip:107631850|calcium permeable stress-gated cation channel	NA	NA	GO:0016021//integral component of membrane
CL3414.Contig7	35.6266	64.6551	48.052	0	0	0	INF	0.00417993	Down	S34;S26	putative phospholipid-transporting ATPase 9 [Arachis duranensis]	95.47	8.6e-131	XP_015945766.1	67	7.4e-103	sp|Q9SX33|ALA9_ARATH	Putative phospholipid-transporting ATPase 9 OS=Arabidopsis thaliana GN=ALA9 PE=3 SV=1	At1g68710	371.3	1.4e-102	KOG0206	P-type ATPase	371.3	General function prediction only	K01530|1|7.5e-129|462.6|ccaj:109808129|phospholipid-translocating ATPase [EC:7.6.2.1]	GO:0048194//Golgi vesicle budding	GO:0004012//phospholipid-translocating ATPase activity;GO:0000287//magnesium ion binding;GO:0005524//ATP binding	GO:0005802//trans-Golgi network;GO:0016021//integral component of membrane;GO:0000139//Golgi membrane;GO:0005886//plasma membrane
CL3041.Contig1	1746.39	1230.4	999.978	0	0	0	INF	0.00386535	Down	S99;S202;T207	ACT domain-containing protein ACR6 isoform X2 [Arachis ipaensis]	95.3	4.0e-244	XP_016162217.1	69.2	3.0e-167	sp|Q9SGA0|ACR6_ARATH	ACT domain-containing protein ACR6 OS=Arabidopsis thaliana GN=ACR6 PE=2 SV=1	-	-	-	-	-	-	-	K00688|1|9.6e-06|54.3|zju:107425056|glycogen phosphorylase [EC:2.4.1.1]	-	-	-
Unigene28738	26.4048	38.3218	46.6937	0	0	0	INF	0.00322705	Down	S25;S4;Y7	vacuolar amino acid transporter 1 isoform X1 [Arachis duranensis]	89.9	6.6e-98	XP_015969229.1	58.6	7.7e-59	sp|O80668|AVT1A_ARATH	Amino acid transporter AVT1A OS=Arabidopsis thaliana GN=AVT1A PE=2 SV=2	At2g41190	224.6	1.5e-58	KOG1303	Amino acid transporters	224.6	Amino acid transport and metabolism	K15015|1|1.2e-98|361.7|adu:107492691|solute carrier family 32 (vesicular inhibitory amino acid transporter)	NA	NA	GO:0016021//integral component of membrane
Unigene9870	131.714	228.472	216.022	0	0	0	INF	0.0032068	Down	S383;S385	probable protein phosphatase 2C 27 [Arachis ipaensis]	91.5	1.3e-206	XP_016199740.1	69.7	1.4e-131	sp|Q69QZ0|P2C27_ORYSJ	Probable protein phosphatase 2C 27 OS=Oryza sativa subsp. japonica GN=Os02g0799000 PE=2 SV=1	#REF!	372.5	9.1e-103	KOG0698	Serine/threonine protein phosphatase	372.5	Signal transduction mechanisms	K14803|1|2.5e-207|723.8|aip:107640753|protein phosphatase PTC2/3 [EC:3.1.3.16]	NA	GO:0046872//metal ion binding;GO:0004722//protein serine/threonine phosphatase activity	-
Unigene3880	145.479	88.3584	145.152	0	0	0	INF	0.00264933	Down	S2;S9;T10	PREDICTED: UDP-glucuronate 4-epimerase 3-like [Lupinus angustifolius]	89.98	7.5e-227	XP_019464291.1	84.2	1.7e-212	sp|O81312|GAE3_ARATH	UDP-glucuronate 4-epimerase 3 OS=Arabidopsis thaliana GN=GAE3 PE=2 SV=1	At4g00110	736.1	3.4e-212	KOG1371	UDP-glucose 4-epimerase/UDP-sulfoquinovose synthase	736.1	Cell wall/membrane/envelope biogenesis	K08679|1|1.4e-227|791.2|lang:109362741|UDP-glucuronate 4-epimerase [EC:5.1.3.6]	GO:0005975//carbohydrate metabolic process	GO:0016857//racemase and epimerase activity, acting on carbohydrates and derivatives;GO:0050662//coenzyme binding	GO:0016021//integral component of membrane
CL4205.Contig1	95.4992	61.7781	63.894	0	0	0	INF	0.0024967	Down	S79;T80	CDPK-related kinase 7 [Arachis ipaensis]	98.48	0.0e+00	XP_016180428.1	79.5	8.3e-274	sp|O80673|CAMK1_ARATH	CDPK-related kinase 1 OS=Arabidopsis thaliana GN=CRK1 PE=1 SV=1	#REF!	940.3	1.6e-273	KOG0032	Ca2+/calmodulin-dependent protein kinase, EF-Hand protein superfamily	940.3	Signal transduction mechanisms	K00924|1|3.3e-272|939.9|ath:AT3G56760|kinase [EC:2.7.1.-]	GO:0009738//abscisic acid-activated signaling pathway;GO:0018105//peptidyl-serine phosphorylation;GO:0035556//intracellular signal transduction;GO:0046777//protein autophosphorylation	GO:0004683//calmodulin-dependent protein kinase activity;GO:0009931//calcium-dependent protein serine/threonine kinase activity;GO:0005516//calmodulin binding;GO:0004672//protein kinase activity;GO:0005524//ATP binding;GO:0005509//calcium ion binding	GO:0005737//cytoplasm;GO:0005634//nucleus;GO:0005886//plasma membrane
Unigene6458	150.592	98.9986	102.931	0	0	0	INF	0.00209317	Down	S2	dehydrin DHN3 [Arachis ipaensis]	72.38	2.4e-63	XP_016203645.1	44.7	4.7e-24	sp|P28641|DHN3_PEA	Dehydrin DHN3 OS=Pisum sativum GN=DHN3 PE=2 SV=1	Hs22042102	63.5	3.4e-10	KOG0118	FOG: RRM domain	63.5	General function prediction only	K12741|1|6.8e-12|73.2|ini:109180446|heterogeneous nuclear ribonucleoprotein A1/A3!K13098|2|1.7e-10|68.6|nnu:104602525|RNA-binding protein FUS	GO:0006950//response to stress;GO:0009415//response to water	-	-
Unigene33574	17.0004	11.7179	11.226	0	0	0	INF	0.00196812	Down	S60;S62;S65;T66	uncharacterized protein LOC107461218 [Arachis duranensis]	91.97	8.0e-257	XP_015935184.1	-	-	-	-	-	-	-	-	-	-	-	K11426|1|1.1e-85|320.1|eus:EUTSA_v10012901mg|SET and MYND domain-containing protein!K17710|2|4.7e-17|92.0|aof:109835766|pentatricopeptide repeat domain-containing protein 1	-	-	-
AXJ91599.1	47.9337	61.0657	75.845	0	0	0	INF	0.00157459	Down	T101;Y95	ribosomal protein S12 (plastid) [Pediomelum tenuiflorum]	100	3.9e-61	AJE72339.1	98.3	3.4e-62	sp|Q0G9J5|RR12_LIRTU	30S ribosomal protein S12, chloroplastic OS=Liriodendron tulipifera GN=rps12-A PE=3 SV=1	AtCh002	232.6	3.3e-61	KOG1750	Mitochondrial/chloroplast ribosomal protein S12	232.6	Translation, ribosomal structure and biogenesis	K02950|1|2.1e-61|237.3|pda:8890617|small subunit ribosomal protein S12	GO:0006412//translation	GO:0019843//rRNA binding;GO:0003735//structural constituent of ribosome	GO:0009536//plastid;GO:0015935//small ribosomal subunit;GO:0009507//chloroplast
CL4292.Contig1	108.538	84.2645	69.5339	0	0	0	INF	0.00153811	Down	S15	aldehyde dehydrogenase family 2 member B4, mitochondrial [Arachis duranensis]	92.22	3.7e-292	XP_015968772.1	79.8	1.7e-254	sp|Q9SU63|AL2B4_ARATH	Aldehyde dehydrogenase family 2 member B4, mitochondrial OS=Arabidopsis thaliana GN=ALDH2B4 PE=1 SV=1	At3g48000	875.9	3.4e-254	KOG2450	Aldehyde dehydrogenase	875.9	Energy production and conversion	K00128|1|6.9e-293|1008.4|adu:107492283|aldehyde dehydrogenase (NAD+) [EC:1.2.1.3]	NA	GO:0004029//aldehyde dehydrogenase (NAD) activity;GO:0016491//oxidoreductase activity	-
CL6264.Contig2	126.618	93.6007	84.4215	0	0	0	INF	0.00137181	Down	T69;S71;S74	vacuolar cation/proton exchanger 3 [Arachis duranensis]	91.72	1.5e-233	XP_015932059.1	67.3	3.3e-156	sp|Q93Z81|CAX3_ARATH	Vacuolar cation/proton exchanger 3 OS=Arabidopsis thaliana GN=CAX3 PE=1 SV=1	At2g38170	533.1	4.8e-151	KOG1397	Ca2+/H+ antiporter VCX1 and related proteins	533.1	Inorganic ion transport and metabolism	K07300|1|2.9e-234|813.5|adu:107458367|Ca2+:H+ antiporter	NA	GO:0015369//calcium:proton antiporter activity	GO:0016021//integral component of membrane;GO:0009705//plant-type vacuole membrane
Unigene20180	447.779	328.19	308.73	0	0	0	INF	0.00114145	Down	S400	ras GTPase-activating protein-binding protein 2 [Arachis ipaensis]	95.44	4.8e-254	XP_016190882.1	33.6	3.3e-10	sp|A2RVS6|SR34A_ARATH	Serine/arginine-rich splicing factor SR34A OS=Arabidopsis thaliana GN=SR34A PE=2 SV=1	At5g60980	328.6	1.9e-89	KOG0116	RasGAP SH3 binding protein rasputin, contains NTF2 and RRM domains	328.6	Signal transduction mechanisms	K17265|1|1.1e-106|389.8|jcu:105630554|Ras GTPase-activating protein-binding protein 1 [EC:3.6.4.12 3.6.4.13]	GO:0006810//transport	GO:0003723//RNA binding;GO:0003729//mRNA binding	GO:0005829//cytosol;GO:0005622//intracellular;GO:0030529//intracellular ribonucleoprotein complex
CL2711.Contig3	115.725	76.0869	100.126	0	0	0	INF	0.00107901	Down	S69	glycine dehydrogenase (decarboxylating), mitochondrial isoform X1 [Arachis ipaensis]	96.36	0.0e+00	XP_016162881.1	87.5	0.0e+00	sp|P26969|GCSP_PEA	Glycine dehydrogenase (decarboxylating), mitochondrial OS=Pisum sativum GN=GDCSP PE=1 SV=1	At4g33010	1802.3	0.0e+00	KOG2040	Glycine dehydrogenase (decarboxylating)	1802.3	Amino acid transport and metabolism	K00281|1|0.0e+00|2019.2|aip:107605503|glycine dehydrogenase [EC:1.4.4.2]	GO:0006546//glycine catabolic process	GO:0004375//glycine dehydrogenase (decarboxylating) activity	GO:0005739//mitochondrion
CL221.Contig1	78.9728	55.8668	58.9928	0	0	0	INF	0.000870554	Down	T68	anthranilate synthase beta subunit 2, chloroplastic [Arachis ipaensis]	80.45	3.7e-74	XP_016191203.1	82.5	5.8e-48	sp|Q9FJM5|ASB2_ARATH	Anthranilate synthase beta subunit 2, chloroplastic OS=Arabidopsis thaliana GN=ASB2 PE=2 SV=1	At5g57890	188.3	1.1e-47	KOG0026	Anthranilate synthase, beta chain	188.3	Amino acid transport and metabolism	K01658|1|7.0e-75|282.7|aip:107632081|anthranilate synthase component II [EC:4.1.3.27]	GO:0000162//tryptophan biosynthetic process;GO:0008152//metabolic process	NA	GO:0005950//anthranilate synthase complex
CL11794.Contig2	21.4561	25.7835	17.6449	0	0	0	INF	0.000775545	Down	S233;S241;S243;S174;S176;T177;S178;S180;Y184	clathrin interactor EPSIN 1 [Arachis ipaensis]	90.44	0.0e+00	XP_016162959.1	51.1	9.0e-151	sp|Q8VY07|EPN1_ARATH	Clathrin interactor EPSIN 1 OS=Arabidopsis thaliana GN=EPSIN1 PE=1 SV=1	At5g11710	519.2	9.0e-147	KOG2056	Equilibrative nucleoside transporter protein	519.2	Nucleotide transport and metabolism	K12471|1|0.0e+00|1078.5|aip:107605559|epsin	GO:0006623//protein targeting to vacuole	GO:0030276//clathrin binding	GO:0005622//intracellular
Unigene19079	28.6679	40.0489	40.5221	0	0	0	INF	0.000714644	Down	S251;Y258;S184;S81	DEAD-box ATP-dependent RNA helicase 31 isoform X1 [Arachis duranensis]	94.38	0.0e+00	XP_015937674.1	66.5	2.1e-242	sp|Q9FFQ1|RH31_ARATH	DEAD-box ATP-dependent RNA helicase 31 OS=Arabidopsis thaliana GN=RH31 PE=2 SV=2	At5g63630	807	2.6e-233	KOG0342	ATP-dependent RNA helicase pitchoune	807	RNA processing and modification	K17679|1|7.7e-287|988.8|cam:101505990|ATP-dependent RNA helicase MSS116, mitochondrial [EC:3.6.4.13]	NA	GO:0005524//ATP binding;GO:0003676//nucleic acid binding;GO:0004386//helicase activity	-
Unigene2275	182.263	135.214	134.835	0	0	0	INF	0.000664787	Down	S790;S799;T800;S819;S821;S814;S816;T52	PREDICTED: pleiotropic drug resistance protein 1-like isoform X3 [Glycine max]	85.86	0.0e+00	XP_003545503.1	68.6	0.0e+00	sp|O24367|TUR2_SPIPO	Pleiotropic drug resistance protein TUR2 OS=Spirodela polyrhiza GN=TUR2 PE=1 SV=1	At1g15520	1943.7	0.0e+00	KOG0065	Pleiotropic drug resistance proteins (PDR1-15), ABC superfamily	1943.7	Secondary metabolites biosynthesis, transport and catabolism	K05681|1|2.9e-67|260.4|mis:MICPUN_75255|ATP-binding cassette, subfamily G (WHITE), member 2	GO:0006810//transport	GO:0042626//ATPase activity, coupled to transmembrane movement of substances;GO:0016887//ATPase activity;GO:0005524//ATP binding	GO:0016021//integral component of membrane;GO:0005886//plasma membrane
Unigene16224	41.682	34.9687	49.8238	0	0	0	INF	0.000603894	Down	T129;S130;T133;T135	uncharacterized protein LOC107471089 isoform X2 [Arachis duranensis]	97.25	4.5e-248	XP_015946023.1	-	-	-	-	-	-	-	-	-	-	-	-	-	-	-
CL806.Contig1	40.1945	28.275	34.7733	0	0	0	INF	0.000564606	Down	S7	uncharacterized protein LOC107482957 [Arachis duranensis]	93.58	2.0e-235	XP_015959031.1	-	-	-	-	-	-	-	-	-	-	-	-	NA	NA	GO:0016021//integral component of membrane
CL7428.Contig2	175.364	139.94	126.88	0	0	0	INF	0.000525192	Down	S349;S357;S409;S415	casein kinase 1-like protein 2 [Arachis ipaensis]	91.31	8.8e-250	XP_016170103.1	78.2	1.9e-204	sp|Q9CAI5|CKL2_ARATH	Casein kinase 1-like protein 2 OS=Arabidopsis thaliana GN=CKL2 PE=1 SV=1	At1g72710	709.5	3.7e-204	KOG1164	Casein kinase (serine/threonine/tyrosine protein kinase)	709.5	Signal transduction mechanisms	K02218|1|1.7e-250|867.5|aip:107612856|casein kinase 1 [EC:2.7.11.1]	GO:0018105//peptidyl-serine phosphorylation;GO:0008360//regulation of cell shape	GO:0004674//protein serine/threonine kinase activity;GO:0004672//protein kinase activity;GO:0005524//ATP binding	GO:0005737//cytoplasm;GO:0005634//nucleus
CL1088.Contig3	14.7155	18.8575	13.8508	0	0	0	INF	0.000514372	Down	S33;S37;T41	protein IQ-DOMAIN 1 [Arachis ipaensis]	91.48	2.1e-151	XP_016181532.1	29.8	1.2e-26	sp|Q9SF32|IQD1_ARATH	Protein IQ-DOMAIN 1 OS=Arabidopsis thaliana GN=IQD1 PE=1 SV=1	-	-	-	-	-	-	-	K14411|1|1.2e-20|103.2|csv:101220676|RNA-binding protein Musashi	-	-	-
CL9321.Contig1	28.9579	21.7712	29.4912	0	0	0	INF	0.000425659	Down	T669;S672	fructokinase-like 2, chloroplastic isoform X1 [Arachis duranensis]	87.48	0.0e+00	XP_015970818.1	58.8	1.4e-187	sp|F4I0K2|SCKL2_ARATH	Fructokinase-like 2, chloroplastic OS=Arabidopsis thaliana GN=FLN2 PE=1 SV=2	At1g69200	654.1	2.7e-187	KOG2855	Ribokinase	654.1	Carbohydrate transport and metabolism	K00847|1|4.2e-45|185.7|sind:105172020|fructokinase [EC:2.7.1.4]	GO:0009662//etioplast organization;GO:0009658//chloroplast organization;GO:0006355//regulation of transcription, DNA-templated;GO:0042793//transcription from plastid promoter	GO:0016301//kinase activity	GO:0000427//plastid-encoded plastid RNA polymerase complex;GO:0042644//chloroplast nucleoid
Unigene37506	46.307	48.8498	62.0403	0	0	0	INF	0.000425117	Down	S78;T80;S82;S83;S89	delta(3,5)-Delta(2,4)-dienoyl-CoA isomerase, peroxisomal [Arachis ipaensis]	93.75	8.1e-139	XP_016175172.1	66.5	2.7e-102	sp|Q9FHR8|DCI1_ARATH	Delta(3,5)-Delta(2,4)-dienoyl-CoA isomerase, peroxisomal OS=Arabidopsis thaliana GN=DCI1 PE=2 SV=1	At5g43280	369.4	5.2e-102	KOG1681	Enoyl-CoA isomerase	369.4	Lipid transport and metabolism	K12663|1|1.5e-139|498.0|aip:107617815|Delta3,5-Delta2,4-dienoyl-CoA isomerase [EC:5.3.3.21]	GO:0008152//metabolic process	GO:0051750//delta3,5-delta2,4-dienoyl-CoA isomerase activity;GO:0003824//catalytic activity;GO:0016853//isomerase activity	GO:0005777//peroxisome
CL6645.Contig2	38.0571	50.0442	51.6799	0	0	0	INF	0.000409478	Down	S177;S183;S184	uncharacterized protein LOC107461194 isoform X2 [Arachis duranensis]	90.77	3.9e-172	XP_015935149.1	28.8	9.5e-06	sp|Q946Y7|SYP61_ARATH	Syntaxin-61 OS=Arabidopsis thaliana GN=SYP61 PE=1 SV=1	-	-	-	-	-	-	-	-	GO:0006906//vesicle fusion;GO:0048193//Golgi vesicle transport;GO:0048278//vesicle docking;GO:0006886//intracellular protein transport	GO:0000149//SNARE binding;GO:0005484//SNAP receptor activity	GO:0016021//integral component of membrane;GO:0016020//membrane;GO:0031201//SNARE complex;GO:0012505//endomembrane system
CL3878.Contig1	267.812	338.361	367.936	0	0	0	INF	0.000397506	Down	S78	probable receptor-like protein kinase At5g18500 [Arachis duranensis]	87.57	2.4e-175	XP_015968712.1	59.7	2.3e-114	sp|Q8LEB6|Y5185_ARATH	Probable receptor-like protein kinase At5g18500 OS=Arabidopsis thaliana GN=At5g18500 PE=2 SV=1	At1g56720	456.1	5.5e-128	KOG1187	Serine/threonine protein kinase	456.1	Signal transduction mechanisms	K04733|1|4.5e-115|417.2|oeu:111371550|interleukin-1 receptor-associated kinase 4 [EC:2.7.11.1]	GO:0006468//protein phosphorylation;GO:0007166//cell surface receptor signaling pathway	GO:0004672//protein kinase activity;GO:0004675//transmembrane receptor protein serine/threonine kinase activity;GO:0004674//protein serine/threonine kinase activity;GO:0005524//ATP binding	GO:0016021//integral component of membrane;GO:0005886//plasma membrane
CL7253.Contig2	107.078	146.975	133.452	0	0	0	INF	0.000384586	Down	T169	serine/threonine-protein kinase STN8, chloroplastic [Arachis ipaensis]	90.25	3.3e-266	XP_016182770.1	67.8	9.8e-191	sp|Q9LZV4|STN8_ARATH	Serine/threonine-protein kinase STN8, chloroplastic OS=Arabidopsis thaliana GN=STN8 PE=2 SV=1	At5g01920	664.1	1.9e-190	KOG0594	Protein kinase PCTAIRE and related kinases	664.1	General function prediction only	K04515|1|3.9e-11|72.4|cit:102612908|calcium/calmodulin-dependent protein kinase (CaM kinase) II [EC:2.7.11.17]!K08818|3|1.6e-09|67.0|sbi:8065439|cell division cycle 2-like [EC:2.7.11.22]!K08794|5|6.2e-09|65.1|adu:107492004|calcium/calmodulin-dependent protein kinase I [EC:2.7.11.17]	NA	GO:0004674//protein serine/threonine kinase activity;GO:0005524//ATP binding;GO:0004672//protein kinase activity	-
Unigene41058	30.4872	25.9175	22.3121	0	0	0	INF	0.000375685	Down	S201	uncharacterized protein LOC107612914 [Arachis ipaensis]	89.44	0.0e+00	XP_016170186.1	-	-	-	-	-	-	-	-	-	-	-	-	-	-	-
Unigene781	293.198	222.081	285.205	0	0	0	INF	0.000289102	Down	S879	glutamate receptor 3.7 [Arachis ipaensis]	90.45	0.0e+00	XP_016170751.1	54.5	9.5e-285	sp|Q9SDQ4|GLR37_ARATH	Glutamate receptor 3.7 OS=Arabidopsis thaliana GN=GLR3.7 PE=2 SV=2	At2g32400	955.7	5.8e-278	KOG1052	Glutamate-gated kainate-type ion channel receptor subunit GluR5 and related subunits	955.7	Inorganic ion transport and metabolism;Amino acid transport and metabolism;Signal transduction mechanisms	K05387|1|0.0e+00|1665.6|aip:107613318|glutamate receptor, ionotropic, plant	NA	GO:0004930//G-protein coupled receptor activity;GO:0004970//ionotropic glutamate receptor activity	GO:0016021//integral component of membrane;GO:0009506//plasmodesma
CL8346.Contig1	286.704	225.719	268.184	0	0	0	INF	0.000134632	Down	S346	protein NUCLEAR FUSION DEFECTIVE 4 [Arachis ipaensis]	91.24	0.0e+00	XP_016170058.1	-	-	-	-	-	-	-	-	-	-	-	K14794|1|1.3e-34|150.6|aly:ARALYDRAFT_321151|ribosomal RNA-processing protein 12	NA	NA	GO:0016021//integral component of membrane
Unigene37630	157.461	175.885	196.479	0	0	0	INF	9.68259e-05	Down	S65	homeobox-leucine zipper protein ATHB-12 [Arachis duranensis]	84.64	4.7e-121	XP_015947926.1	50.6	8.4e-59	sp|Q9M276|ATB12_ARATH	Homeobox-leucine zipper protein ATHB-12 OS=Arabidopsis thaliana GN=ATHB-12 PE=1 SV=1	At3g61890	224.9	1.7e-58	KOG0483	Transcription factor HEX, contains HOX and HALZ domains	224.9	Transcription	K09338|1|8.8e-122|439.1|adu:107472916|homeobox-leucine zipper protein	NA	GO:0003700//DNA binding transcription factor activity;GO:0043565//sequence-specific DNA binding	GO:0005634//nucleus
CL6731.Contig2	39.0824	36.0174	31.6063	0	0	0	INF	8.10726e-05	Down	S285;T288	LOW QUALITY PROTEIN: alanine--tRNA ligase, chloroplastic/mitochondrial-like, partial [Arachis duranensis]	91.58	0.0e+00	XP_015972095.1	79.5	0.0e+00	sp|B9HQZ6|SYAP_POPTR	Alanine--tRNA ligase, chloroplastic/mitochondrial OS=Populus trichocarpa GN=POPTRDRAFT_821063 PE=3 SV=1	YOR335c	484.6	3.8e-136	KOG0188	Alanyl-tRNA synthetase	484.6	Translation, ribosomal structure and biogenesis	K01872|1|0.0e+00|1620.1|aip:107605493|alanyl-tRNA synthetase [EC:6.1.1.7]	GO:0006419//alanyl-tRNA aminoacylation;GO:0006400//tRNA modification	GO:0004813//alanine-tRNA ligase activity;GO:0000049//tRNA binding;GO:0008270//zinc ion binding;GO:0016597//amino acid binding;GO:0005524//ATP binding	GO:0005739//mitochondrion;GO:0009507//chloroplast
Unigene10877	76.7262	62.1481	69.1447	0	0	0	INF	7.95312e-05	Down	T146;S150;T152;S154	protein ABHD17C isoform X1 [Arachis ipaensis]	98.79	2.0e-92	XP_016200053.1	-	-	-	-	At4g31020	278.5	7.4e-75	KOG1552	Predicted alpha/beta hydrolase	278.5	General function prediction only	K01076|1|3.8e-93|343.2|aip:107641055|abhydrolase domain-containing protein 17 [EC:3.1.2.22]	NA	GO:0016787//hydrolase activity	-
CL4169.Contig2	33.6759	31.0525	27.5861	0	0	0	INF	6.33422e-05	Down	T210;S211;T222	uncharacterized protein LOC107618650 [Arachis ipaensis]	89.14	1.2e-144	XP_016176252.1	-	-	-	-	-	-	-	-	-	-	-	K03320|1|4.0e-115|417.2|ccaj:109817100|ammonium transporter, Amt family!K07573|2|1.5e-114|415.2|cam:101510142|exosome complex component CSL4	NA	GO:0003723//RNA binding;GO:0008519//ammonium transmembrane transporter activity	GO:0000178//exosome (RNase complex);GO:0016021//integral component of membrane
CL11609.Contig1	131.593	157.786	144.602	0	0	0	INF	4.3978e-05	Down	S238;S240;Y243;Y245;T247	clathrin interactor EPSIN 3 isoform X1 [Arachis duranensis]	87.12	0.0e+00	XP_015962913.1	46.2	4.9e-213	sp|Q93YP4|EPN3_ARATH	Clathrin interactor EPSIN 3 OS=Arabidopsis thaliana GN=EPSIN3 PE=2 SV=1	At3g59290_1	440.3	9.2e-123	KOG2056	Equilibrative nucleoside transporter protein	440.3	Nucleotide transport and metabolism	K12471|1|0.0e+00|1788.1|adu:107486862|epsin	-	-	-
CL6946.Contig2	19.2233	16.1871	17.5692	0	0	0	INF	3.6008e-05	Down	S334;S203;S205	thiamine thiazole synthase 2, chloroplastic [Arachis ipaensis]	95.75	4.1e-185	XP_016202358.2	80.3	7.2e-158	sp|O23787|THI4_CITSI	Thiamine thiazole synthase, chloroplastic OS=Citrus sinensis GN=THI1 PE=2 SV=1	At5g54770	520.4	3.0e-147	KOG2960	Protein involved in thiamine biosynthesis and DNA damage tolerance	520.4	General function prediction only	K03146|1|7.8e-186|652.5|aip:107643278|cysteine-dependent adenosine diphosphate thiazole synthase [EC:2.4.2.60]	GO:0009228//thiamine biosynthetic process;GO:0006950//response to stress;GO:0052837//thiazole biosynthetic process	GO:0005506//iron ion binding;GO:0046872//metal ion binding	GO:0009570//chloroplast stroma;GO:0005829//cytosol
Unigene13524	285.247	285.214	246.522	0	0	0	INF	2.97873e-05	Down	S124	uncharacterized protein LOC110276525 [Arachis duranensis]	87.77	4.7e-66	XP_020989091.1	-	-	-	-	-	-	-	-	-	-	-	-	-	-	-
CL6450.Contig8	70.4159	67.9532	78.9668	0	0	0	INF	2.66435e-05	Down	Y191;S27;S37;S268	protein IQ-DOMAIN 1 isoform X1 [Arachis ipaensis]	88.89	1.9e-146	XP_016169689.1	29.7	3.8e-22	sp|Q9SF32|IQD1_ARATH	Protein IQ-DOMAIN 1 OS=Arabidopsis thaliana GN=IQD1 PE=1 SV=1	-	-	-	-	-	-	-	K14411|1|7.9e-17|90.5|csv:101220676|RNA-binding protein Musashi	-	-	-
Unigene27941	78.3174	72.4388	84.4875	0	0	0	INF	2.29326e-05	Down	S524	uncharacterized protein LOC107623230 isoform X2 [Arachis ipaensis]	85.36	0.0e+00	XP_016180901.1	-	-	-	-	At3g56320	448.4	2.0e-125	KOG1906	DNA polymerase sigma	448.4	Replication, recombination and repair	K03514|1|2.0e-182|641.7|lang:109349758|non-canonical poly(A) RNA polymerase PAPD5/7 [EC:2.7.7.19]!K06236|3|2.0e-62|243.0|mis:MICPUN_102657|collagen, type I, alpha!K09264|4|1.1e-20|104.4|ghi:107924817|MADS-box transcription factor, plant	NA	GO:0016779//nucleotidyltransferase activity	-
CL15.Contig7	35.1961	34.7076	38.2366	0	0	0	INF	5.24545e-06	Down	S67;S68;S71	proline--tRNA ligase, chloroplastic/mitochondrial [Arachis ipaensis]	93.42	3.9e-297	XP_016166601.1	77.8	1.5e-253	sp|Q9FYR6|SYPM_ARATH	Proline--tRNA ligase, chloroplastic/mitochondrial OS=Arabidopsis thaliana GN=OVA6 PE=2 SV=1	At5g52520	872.8	3.0e-253	KOG4163	Prolyl-tRNA synthetase	872.8	Translation, ribosomal structure and biogenesis	K01881|1|1.8e-272|940.6|lang:109336301|prolyl-tRNA synthetase [EC:6.1.1.15]	GO:0009553//embryo sac development;GO:0048316//seed development;GO:0006433//prolyl-tRNA aminoacylation;GO:0048481//plant ovule development;GO:0010109//regulation of photosynthesis	GO:0004827//proline-tRNA ligase activity;GO:0005524//ATP binding	GO:0005737//cytoplasm;GO:0017101//aminoacyl-tRNA synthetase multienzyme complex;GO:0009570//chloroplast stroma;GO:0005739//mitochondrion
CL4663.Contig2	53.6576	52.6679	57.1766	0	0	0	INF	2.37247e-06	Down	S575;T577	serine protease SPPA, chloroplastic isoform X1 [Arachis ipaensis]	93.7	0.0e+00	XP_016181268.1	70.6	6.4e-257	sp|Q9C9C0|SPPA1_ARATH	Serine protease SPPA, chloroplastic OS=Arabidopsis thaliana GN=SPPA PE=2 SV=1	-	-	-	-	-	-	-	K04773|1|2.8e-310|1066.6|lja:Lj1g3v0579770.1|protease IV [EC:3.4.21.-]	GO:0006465//signal peptide processing	GO:0008233//peptidase activity	GO:0016021//integral component of membrane
CL4670.Contig2	152.007	164.144	161.034	0	0	0	INF	1.63948e-06	Down	T112	uncharacterized protein LOC107618491 isoform X2 [Arachis ipaensis]	83.33	2.8e-54	XP_016176072.1	-	-	-	-	At1g49980	146	5.5e-35	KOG2094	Predicted DNA damage inducible protein	146	Replication, recombination and repair	K03511|1|3.5e-43|177.2|dzi:111309021|DNA polymerase kappa [EC:2.7.7.7]	-	-	-
Unigene3196	130.394	136.586	138.004	0	0	0	INF	5.37343e-07	Down	T76;S84	uncharacterized protein LOC107605743 isoform X1 [Arachis ipaensis]	90.55	5.2e-138	XP_016163200.1	-	-	-	-	At5g42950	275	1.7e-73	KOG1862	GYF domain containing proteins	275	General function prediction only	K18730|1|7.8e-136|486.1|adu:107495930|PERQ amino acid-rich with GYF domain-containing protein	-	-	-
CL9824.Contig1	55.6569	55.1679	52.6754	0	0	0	INF	4.93046e-07	Down	S1177;T1182;S1185	putative phospholipid-transporting ATPase 9 isoform X1 [Arachis ipaensis]	94.45	0.0e+00	XP_016179833.1	72.6	0.0e+00	sp|Q9SX33|ALA9_ARATH	Putative phospholipid-transporting ATPase 9 OS=Arabidopsis thaliana GN=ALA9 PE=3 SV=1	At1g68710	1771.5	0.0e+00	KOG0206	P-type ATPase	1771.5	General function prediction only	K01530|1|0.0e+00|2269.2|aip:107622454|phospholipid-translocating ATPase [EC:7.6.2.1]	GO:0048194//Golgi vesicle budding	GO:0004012//phospholipid-translocating ATPase activity;GO:0000287//magnesium ion binding;GO:0005524//ATP binding	GO:0005802//trans-Golgi network;GO:0016021//integral component of membrane;GO:0000139//Golgi membrane;GO:0005886//plasma membrane
Unigene226	159.337	152.573	155.933	0	0	0	INF	1.47277e-07	Down	T266;S274	uncharacterized protein LOC107485239 isoform X1 [Arachis duranensis]	74.2	1.2e-232	XP_015961244.1	-	-	-	-	-	-	-	-	-	-	-	K05747|1|1.7e-07|60.5|nsy:104233716|Wiskott-Aldrich syndrome protein!K12822|3|1.1e-06|57.8|sbi:8075609|RNA-binding protein 25!K11647|4|1.9e-06|57.0|ppp:112280680|SWI/SNF-related matrix-associated actin-dependent regulator of chromatin subfamily A member 2/4 [EC:3.6.4.-]!K22184|5|1.9e-06|57.0|lang:109342069|bromodomain-containing protein 9	-	-	-
