# Supplementary material for: E3‐Ubiquitin Ligase SgATL31 Promotes Anthracnose Resistance in Stylosanthes by Modulating ROS Burst and Antioxidant Defence: A Proteomic and Functional Study
Source: Mol Plant Pathol. 2025 Jul 7;26(7):e70122. doi: 10.1111/mpp.70122 (PMC12234378; doi:10.1111/mpp.70122)
Supplement: Supplementary file 7 — Table S7. DPPs between 96 hpi and 0 hpi identified in 2001–84. [file MPP-26-e70122-s005.xlsx]

## Sheet: Table S7
Protein_ID	R_0_1	R_0_2	R_0_3	R_4_7	R_4_8	R_4_9	R_4 vs R_0 Fold change	R_4 vs R_0 Pvalue	R_4 vs R_0 UP.DOWN	PhosLocation_Protein	Nr_Description	Nr_Identity	Nr_E-value	Nr_Accession	Swissprot Identity	Swissprot E-value	Swissprot Accession	Swissprot Description	Protein_or_Domain	KOG Score	KOG E-value	KOG ID	KOG Function-Description	KOG Code	KOG Function-Categories	KEGG(ko_id|rank|evalue|score|db_id|ko_definition)	GO Biological_Process	GO Molecular_Function	GO Cellular_Component
CL397.Contig3	0	0	0	10.1337	40.287	27.9334	INF	0.0405646	Up	S670;S672	ABC transporter B family member 11 [Arachis ipaensis]	88.83	0.0e+00	XP_016175170.1	68.1	0.0e+00	sp|O80725|AB4B_ARATH	ABC transporter B family member 4 OS=Arabidopsis thaliana GN=ABCB4 PE=1 SV=1	#REF!	1296.2	0.0e+00	KOG0055	Multidrug/pheromone exporter, ABC superfamily	1296.2	Secondary metabolites biosynthesis, transport and catabolism	K05658|1|0.0e+00|1554.3|gmx:100777909|ATP-binding cassette, subfamily B (MDR/TAP), member 1 [EC:7.6.2.2]	NA	GO:0042626//ATPase activity, coupled to transmembrane movement of substances;GO:0005524//ATP binding	GO:0016021//integral component of membrane
CL3641.Contig2	0	0	0	86.5099	43.8984	152.47	INF	0.0405138	Up	S19	uncharacterized protein LOC107490406 isoform X1 [Arachis duranensis]	93.24	0.0e+00	XP_015966666.1	-	-	-	-	-	-	-	-	-	-	-	-	NA	NA	GO:0016021//integral component of membrane
CL6424.Contig1	0	0	0	77.3768	22.4651	92.3845	INF	0.039352	Up	S349;S354;S233;T239	33 kDa ribonucleoprotein, chloroplastic [Arachis ipaensis]	93.61	1.8e-160	XP_016181695.1	57.6	6.0e-89	sp|P19684|ROC5_NICSY	33 kDa ribonucleoprotein, chloroplastic OS=Nicotiana sylvestris PE=1 SV=1	At3g52380	320.9	2.9e-87	KOG0118	FOG: RRM domain	320.9	General function prediction only	K11294|1|1.0e-157|558.9|adu:107471351|nucleolin	NA	GO:0003723//RNA binding	GO:0019013//viral nucleocapsid;GO:0030529//intracellular ribonucleoprotein complex
Unigene18650	0	0	0	6.79143	2.6094	2.89097	INF	0.0385503	Up	S305;S307;T309;S311;S314;S315;T317;S320	autophagy-related protein 18a [Arachis ipaensis]	96.5	3.5e-223	XP_016174738.1	73.4	2.1e-164	sp|Q93VB2|AT18A_ARATH	Autophagy-related protein 18a OS=Arabidopsis thaliana GN=ATG18A PE=1 SV=1	At3g62770	556.6	3.4e-158	KOG2111	Uncharacterized conserved protein, contains WD40 repeats	556.6	Function unknown	K22991|1|6.6e-224|778.9|aip:107617484|WD repeat-containing protein 45	GO:0006497//protein lipidation;GO:0000422//autophagy of mitochondrion;GO:0034497//protein localization to phagophore assembly site;GO:0044804//autophagy of nucleus	GO:0080025//phosphatidylinositol-3,5-bisphosphate binding;GO:0032266//phosphatidylinositol-3-phosphate binding	GO:0005829//cytosol;GO:0019898//extrinsic component of membrane;GO:0034045//phagophore assembly site membrane;GO:0016021//integral component of membrane
CL8495.Contig2	0	0	0	37.5754	69.2933	124.431	INF	0.0384616	Up	S8	-	-	-	-	-	-	-	-	-	-	-	-	-	-	-	-	-	-	-
CL1883.Contig2	0	0	0	125.164	33.1917	85.1432	INF	0.0380816	Up	S133;T68	uncharacterized protein LOC107626499 isoform X1 [Arachis ipaensis]	83.73	2.5e-153	XP_016184878.1	-	-	-	-	At5g03180	214.5	2.7e-55	KOG1609	Protein involved in mRNA turnover and stability	214.5	RNA processing and modification	K15407|1|3.7e-10|68.6|smo:SELMODRAFT_439638|queuine tRNA-ribosyltransferase subunit QTRTD1 [EC:2.4.2.29]!K10661|5|3.9e-07|58.5|ats:109773070|E3 ubiquitin-protein ligase MARCH6 [EC:2.3.2.27]	NA	GO:0016874//ligase activity;GO:0008270//zinc ion binding	GO:0016021//integral component of membrane
CL706.Contig1	0	0	0	68.5818	95.7797	198.428	INF	0.037707	Up	S160;S162;S149;S151;S155;T156;S172	villin-1 isoform X1 [Arachis ipaensis]	91.9	1.8e-144	XP_020972084.1	48.6	1.7e-65	sp|O81643|VILI1_ARATH	Villin-1 OS=Arabidopsis thaliana GN=VLN1 PE=2 SV=2	At2g29890	241.9	1.4e-63	KOG0443	Actin regulatory proteins (gelsolin/villin family)	241.9	Cytoskeleton	K05768|1|2.9e-144|513.8|adu:107492352|gelsolin!K05761|3|1.8e-80|302.0|pop:7468566|villin 1	GO:0007010//cytoskeleton organization;GO:0030835//negative regulation of actin filament depolymerization	GO:0051015//actin filament binding	GO:0015629//actin cytoskeleton
Unigene16912	0	0	0	793.042	218.683	528.212	INF	0.0364754	Up	T55;S56	proteasome subunit alpha type-5 [Arachis duranensis]	99.58	8.7e-129	XP_015942032.1	96.2	7.2e-128	sp|Q9LSU1|PSA5_ORYSJ	Proteasome subunit alpha type-5 OS=Oryza sativa subsp. japonica GN=PAE1 PE=2 SV=1	At3g14290	448.4	7.7e-126	KOG0176	20S proteasome, regulatory subunit alpha type PSMA5/PUP2	448.4	Posttranslational modification, protein turnover, chaperones	K02729|1|1.6e-129|464.5|adu:107467447|20S proteasome subunit alpha 5 [EC:3.4.25.1]	GO:0043161//proteasome-mediated ubiquitin-dependent protein catabolic process	GO:0004298//threonine-type endopeptidase activity	GO:0005737//cytoplasm;GO:0019773//proteasome core complex, alpha-subunit complex;GO:0005634//nucleus
CL8960.Contig1	0	0	0	54.0175	17.1072	65.1589	INF	0.0352388	Up	T181	putative F-box protein At1g65770 [Arachis ipaensis]	81.91	4.8e-185	XP_016201410.1	27.7	1.7e-33	sp|Q9SHX9|FB72_ARATH	Putative F-box protein At1g65770 OS=Arabidopsis thaliana GN=At1g65770 PE=4 SV=1	-	-	-	-	-	-	-	-	GO:0006284//base-excision repair;GO:0000724//double-strand break repair via homologous recombination;GO:0006260//DNA replication;GO:0032508//DNA duplex unwinding	GO:0009378//four-way junction helicase activity;GO:0043140//ATP-dependent 3'-5' DNA helicase activity;GO:0003677//DNA binding	GO:0005737//cytoplasm;GO:0005634//nucleus;GO:0005694//chromosome
CL563.Contig5	0	0	0	292.349	78.4745	238.329	INF	0.0341098	Up	S251;Y253;S256	4-hydroxy-3-methylbut-2-en-1-yl diphosphate synthase (ferredoxin), chloroplastic [Arachis duranensis]	96.37	0.0e+00	XP_015935739.1	86.7	0.0e+00	sp|F4K0E8|ISPG_ARATH	4-hydroxy-3-methylbut-2-en-1-yl diphosphate synthase (ferredoxin), chloroplastic OS=Arabidopsis thaliana GN=ISPG PE=1 SV=1	-	-	-	-	-	-	-	K03526|1|0.0e+00|1436.8|adu:107461711|(E)-4-hydroxy-3-methylbut-2-enyl-diphosphate synthase [EC:1.17.7.1 1.17.7.3]	GO:0019288//isopentenyl diphosphate biosynthetic process, methylerythritol 4-phosphate pathway;GO:0016114//terpenoid biosynthetic process	GO:0046429//4-hydroxy-3-methylbut-2-en-1-yl diphosphate synthase activity;GO:0003725//double-stranded RNA binding;GO:0005506//iron ion binding	GO:0009507//chloroplast
CL9702.Contig1	0	0	0	104.914	256.871	110.889	INF	0.0338241	Up	S102;S104;T106;S107	cell wall integrity and stress response component 1 [Arachis ipaensis]	74.41	8.3e-67	XP_016190321.1	-	-	-	-	At5g56550	89.4	8.0e-18	KOG4210	Nuclear localization sequence binding protein	89.4	Transcription	K11323|1|6.2e-08|60.5|vcn:VOLCADRAFT_121342|histone arginine demethylase JMJD6 [EC:1.14.11.-]	-	-	-
CL1194.Contig4	0	0	0	24.7947	9.69941	34.6779	INF	0.0337053	Up	T453;T457;S388;Y450	BRASSINOSTEROID INSENSITIVE 1-associated receptor kinase 1 isoform X1 [Arachis duranensis]	96.9	0.0e+00	XP_015943320.1	85.4	1.5e-297	sp|Q94F62|BAK1_ARATH	BRASSINOSTEROID INSENSITIVE 1-associated receptor kinase 1 OS=Arabidopsis thaliana GN=BAK1 PE=1 SV=2	#REF!	750	3.2e-216	KOG1187	Serine/threonine protein kinase	750	Signal transduction mechanisms	K13416|1|0.0e+00|1195.6|adu:107468527|brassinosteroid insensitive 1-associated receptor kinase 1 [EC:2.7.10.1 2.7.11.1]	GO:0006468//protein phosphorylation;GO:0007165//signal transduction;GO:0007166//cell surface receptor signaling pathway	GO:0004675//transmembrane receptor protein serine/threonine kinase activity;GO:0004674//protein serine/threonine kinase activity;GO:0005102//receptor binding;GO:0005524//ATP binding	GO:0016021//integral component of membrane;GO:0005886//plasma membrane
CL693.Contig2	0	0	0	114.638	80.5809	226.24	INF	0.0331012	Up	S619	BTB/POZ domain-containing protein DOT3 [Arachis ipaensis]	91.73	0.0e+00	XP_016190662.1	57.4	2.2e-192	sp|Q9LFU0|DOT3_ARATH	BTB/POZ domain-containing protein DOT3 OS=Arabidopsis thaliana GN=DOT3 PE=2 SV=1	-	-	-	-	-	-	-	-	-	-	-
Unigene24950	0	0	0	264.428	886.527	624.702	INF	0.030438	Up	S60;S62	uncharacterized protein LOC107476156 [Arachis duranensis]	80.77	3.6e-51	XP_015951430.1	-	-	-	-	-	-	-	-	-	-	-	-	-	-	-
CL1688.Contig1	0	0	0	937.426	281.618	939.303	INF	0.0303175	Up	S509;T575	cell division cycle 5-like protein isoform X1 [Arachis ipaensis]	95.44	0.0e+00	XP_016183616.1	79.4	0.0e+00	sp|P92948|CDC5L_ARATH	Cell division cycle 5-like protein OS=Arabidopsis thaliana GN=CDC5 PE=1 SV=2	At1g09770	1149.8	0.0e+00	KOG0050	mRNA splicing protein CDC5 (Myb superfamily)	1149.8	RNA processing and modification;Cell cycle control, cell division, chromosome partitioning	K12860|1|0.0e+00|1375.5|aip:107625479|pre-mRNA-splicing factor CDC5/CEF1	GO:0030154//cell differentiation;GO:0006357//regulation of transcription from RNA polymerase II promoter;GO:0051301//cell division	GO:0043565//sequence-specific DNA binding;GO:0044212//transcription regulatory region DNA binding;GO:0001135//transcription factor activity, RNA polymerase II transcription factor recruiting;GO:0003677//DNA binding;GO:0000981//RNA polymerase II transcription factor activity, sequence-specific DNA binding	GO:0005634//nucleus
Unigene1592	0	0	0	63.0693	188.056	109.484	INF	0.0300637	Up	S317	CAX-interacting protein 4 [Arachis duranensis]	94.9	4.1e-166	XP_015961732.2	55.3	4.7e-82	sp|Q84Y18|CXIP4_ARATH	CAX-interacting protein 4 OS=Arabidopsis thaliana GN=CXIP4 PE=1 SV=2	At2g28910	302.4	9.3e-82	KOG2985	Uncharacterized conserved protein	302.4	Function unknown	K13172|1|6.6e-17|90.9|fve:101307141|serine/arginine repetitive matrix protein 2	NA	GO:0008270//zinc ion binding;GO:0003676//nucleic acid binding	-
Unigene22941	0	0	0	255.593	185.552	496.595	INF	0.0294292	Up	S54;S58;S56	E3 ubiquitin-protein ligase SPL2 [Arachis duranensis]	94.79	5.1e-211	XP_015939227.1	51.3	6.6e-107	sp|Q9SYH3|SPL2P_ARATH	E3 ubiquitin-protein ligase SPL2 OS=Arabidopsis thaliana GN=SPL2 PE=2 SV=1	At1g54150	333.2	5.9e-91	KOG1571	Predicted E3 ubiquitin ligase	333.2	Posttranslational modification, protein turnover, chaperones	K15688|1|9.5e-212|738.4|adu:107464774|E3 ubiquitin-protein ligase MUL1 [EC:2.3.2.27]	GO:0006996//organelle organization	GO:0004842//ubiquitin-protein transferase activity;GO:0016874//ligase activity	GO:0009941//chloroplast envelope;GO:0016021//integral component of membrane
CL8628.Contig1	0	0	0	53.9014	26.0237	82.3473	INF	0.0291948	Up	S338;T346;S350;S351;S74	uncharacterized protein LOC107643726 isoform X3 [Arachis ipaensis]	74.55	2.0e-159	XP_016202936.1	-	-	-	-	-	-	-	-	-	-	-	-	-	-	-
Unigene26527	0	0	0	17.8182	16.2798	5.31573	INF	0.0288978	Up	S196;S203	omega-hydroxypalmitate O-feruloyl transferase [Arachis ipaensis]	87.96	2.0e-238	XP_016162123.1	31.2	5.2e-50	sp|Q94CD1|HHT1_ARATH	Omega-hydroxypalmitate O-feruloyl transferase OS=Arabidopsis thaliana GN=HHT1 PE=1 SV=1	-	-	-	-	-	-	-	K15400|1|3.7e-239|829.7|aip:107604919|omega-hydroxypalmitate O-feruloyl transferase [EC:2.3.1.188]	NA	GO:0016747//transferase activity, transferring acyl groups other than amino-acyl groups	-
Unigene4954	0	0	0	213.462	69.6304	232.589	INF	0.0287726	Up	S687;S688	protein ENHANCED DISEASE RESISTANCE 4 [Arachis duranensis]	89.51	0.0e+00	XP_015947949.1	23.8	1.8e-17	sp|Q9FHK4|EDR4_ARATH	Protein ENHANCED DISEASE RESISTANCE 4 OS=Arabidopsis thaliana GN=EDR4 PE=1 SV=1	At4g34390	63.2	2.7e-09	KOG0082	G-protein alpha subunit (small G protein superfamily)	63.2	Cell cycle control, cell division, chromosome partitioning;Signal transduction mechanisms	K04733|1|6.7e-06|55.8|lsv:111880161|interleukin-1 receptor-associated kinase 4 [EC:2.7.11.1]	-	-	-
CL2917.Contig7	0	0	0	102.917	40.3135	134.607	INF	0.0287557	Up	T88;Y438	peptidyl-prolyl cis-trans isomerase FKBP62 [Arachis ipaensis]	92	2.0e-309	XP_016175758.1	78.1	2.8e-255	sp|Q38931|FKB62_ARATH	Peptidyl-prolyl cis-trans isomerase FKBP62 OS=Arabidopsis thaliana GN=FKBP62 PE=1 SV=2	At3g25230	878.6	5.6e-255	KOG0543	FKBP-type peptidyl-prolyl cis-trans isomerase	878.6	Posttranslational modification, protein turnover, chaperones	K09571|1|3.8e-310|1065.8|aip:107618261|FK506-binding protein 4/5 [EC:5.2.1.8]	GO:0061077//chaperone-mediated protein folding	GO:0005528//FK506 binding;GO:0003755//peptidyl-prolyl cis-trans isomerase activity	GO:0005737//cytoplasm
NP_001321645.1	0	0	0	1.37231	4.51445	4.11336	INF	0.0278857	Up	S7;Y10	spindle pole body component 110 [Arabidopsis thaliana]	100	0.0e+00	NP_001321645.1	100	0.0e+00	sp|P0DMS1|NET2A_ARATH	Protein NETWORKED 2A OS=Arabidopsis thaliana GN=NET2A PE=2 SV=1	7298379	68.2	8.7e-11	KOG4568	Cytoskeleton-associated protein and related proteins	68.2	Cytoskeleton;General function prediction only	K20478|1|3.5e-114|415.6|nta:107783593|golgin subfamily B member 1	NA	GO:0003779//actin binding	GO:0005886//plasma membrane
Unigene25990	0	0	0	163.241	88.9105	261.429	INF	0.0266186	Up	S1217	elongator complex protein 1 isoform X1 [Arachis ipaensis]	90.92	0.0e+00	XP_016175045.1	59	0.0e+00	sp|Q9FNA4|ELP1_ARATH	Elongator complex protein 1 OS=Arabidopsis thaliana GN=ELP1 PE=1 SV=1	At5g13680	1527.3	0.0e+00	KOG1920	IkappaB kinase complex, IKAP component	1527.3	Transcription	K11373|1|0.0e+00|2117.8|cam:101491032|elongator complex protein 1	GO:0008284//positive regulation of cell proliferation;GO:0009787//regulation of abscisic acid-activated signaling pathway;GO:2000024//regulation of leaf development;GO:0080178//5-carbamoylmethyl uridine residue modification;GO:0008283//cell proliferation;GO:0009965//leaf morphogenesis;GO:0031538//negative regulation of anthocyanin metabolic process;GO:0010928//regulation of auxin mediated signali…	NA	GO:0005737//cytoplasm;GO:0005634//nucleus;GO:0033588//Elongator holoenzyme complex;GO:0005829//cytosol
Unigene18121	0	0	0	12.2637	29.751	14.5396	INF	0.0264326	Up	S40;S42;T45;S47	pyruvate kinase 1, cytosolic [Arachis ipaensis]	96.39	2.0e-290	XP_016174513.1	84.3	3.7e-257	sp|B8BJ39|KPYC1_ORYSI	Pyruvate kinase 1, cytosolic OS=Oryza sativa subsp. indica GN=OsI_35105 PE=3 SV=1	At3g52990	852.4	3.9e-247	KOG2323	Pyruvate kinase	852.4	Carbohydrate transport and metabolism	K00873|1|3.7e-291|1002.7|aip:107617292|pyruvate kinase [EC:2.7.1.40]	GO:0006096//glycolytic process	GO:0030955//potassium ion binding;GO:0016301//kinase activity;GO:0000287//magnesium ion binding;GO:0004743//pyruvate kinase activity	GO:0005737//cytoplasm
CL5616.Contig1	0	0	0	1566.71	498.51	1185.63	INF	0.0256539	Up	S169	alkane hydroxylase MAH1-like [Arachis ipaensis]	80.93	5.3e-110	XP_016200957.1	51.6	5.2e-62	sp|Q9FVS9|C96AF_ARATH	Alkane hydroxylase MAH1 OS=Arabidopsis thaliana GN=CYP96A15 PE=2 SV=1	At4g39490	246.9	3.4e-65	KOG0157	Cytochrome P450 CYP4/CYP19/CYP26 subfamilies	246.9	Secondary metabolites biosynthesis, transport and catabolism;Lipid transport and metabolism	K15405|1|1.6e-60|235.3|ath:AT1G57750|midchain alkane hydroxylase!K15402|4|2.4e-56|221.5|atr:105421698|fatty acid omega-hydroxylase [EC:1.14.-.-]	NA	GO:0016705//oxidoreductase activity, acting on paired donors, with incorporation or reduction of molecular oxygen;GO:0004497//monooxygenase activity;GO:0005506//iron ion binding;GO:0020037//heme binding	GO:0016021//integral component of membrane
CL11086.Contig2	0	0	0	409.81	137.642	274.405	INF	0.0251961	Up	S479;S490;S489	receptor-like serine/threonine-protein kinase SD1-8 isoform X17 [Arachis duranensis]	80.74	3.7e-296	XP_020988822.1	48.4	2.0e-161	sp|O81905|SD18_ARATH	Receptor-like serine/threonine-protein kinase SD1-8 OS=Arabidopsis thaliana GN=SD18 PE=1 SV=1	#REF!	130.2	1.2e-29	KOG1187	Serine/threonine protein kinase	130.2	Signal transduction mechanisms	K04733|1|2.3e-143|511.9|jcu:105633220|interleukin-1 receptor-associated kinase 4 [EC:2.7.11.1]	-	-	-
CL10949.Contig1	0	0	0	3.2698	7.50481	9.91158	INF	0.02376	Up	S138;T139;T147	60S ribosomal protein L13-1 [Cajanus cajan]	97.58	1.1e-111	XP_020216054.1	88.3	4.4e-105	sp|P41127|RL131_ARATH	60S ribosomal protein L13-1 OS=Arabidopsis thaliana GN=RPL13B PE=1 SV=1	At3g49010	378.3	8.6e-105	KOG3295	60S Ribosomal protein L13	378.3	Translation, ribosomal structure and biogenesis	K02873|1|2.1e-112|407.5|ccaj:109799829|large subunit ribosomal protein L13e	GO:0006412//translation	GO:0003735//structural constituent of ribosome;GO:0003723//RNA binding	GO:0022625//cytosolic large ribosomal subunit;GO:0005840//ribosome
CL2864.Contig2	0	0	0	24.0264	18.0922	44.6749	INF	0.0229372	Up	S379;T380	60S ribosomal protein L4 [Arachis ipaensis]	95.81	1.2e-221	XP_016207957.1	84.9	1.0e-201	sp|Q9XF97|RL4_PRUAR	60S ribosomal protein L4 OS=Prunus armeniaca GN=RPL4 PE=2 SV=1	At3g09630	685.3	6.7e-197	KOG1475	Ribosomal protein RPL1/RPL2/RL4L4	685.3	RNA processing and modification	K02930|1|9.7e-218|758.4|aip:107625233|large subunit ribosomal protein L4e	GO:0002181//cytoplasmic translation;GO:0006412//translation	GO:0003735//structural constituent of ribosome;GO:0003723//RNA binding	GO:0005840//ribosome;GO:0022625//cytosolic large ribosomal subunit
CL9623.Contig1	0	0	0	568.045	266.985	260.872	INF	0.022697	Up	S362;S364	auxilin-related protein 2 isoform X1 [Arachis ipaensis]	90.66	0.0e+00	XP_020965760.1	46.9	9.4e-173	sp|Q0WQ57|AUXI2_ARATH	Auxilin-related protein 2 OS=Arabidopsis thaliana GN=At4g12770 PE=1 SV=1	At4g12770	547	6.0e-155	KOG0431	Auxilin-like protein and related proteins containing DnaJ domain	547	General function prediction only	K18626|1|9.0e-48|194.9|nnu:104601830|trichohyalin	GO:0006898//receptor-mediated endocytosis	NA	GO:0031982//vesicle
CL8535.Contig1	0	0	0	146.531	56.3055	85.0372	INF	0.0226408	Up	S361;S365;S368	PREDICTED: probable protein phosphatase 2C 38 [Cicer arietinum]	83.24	1.0e-176	XP_004493923.1	64.9	6.5e-139	sp|Q9LHJ9|P2C38_ARATH	Probable protein phosphatase 2C 38 OS=Arabidopsis thaliana GN=PP2C38 PE=1 SV=1	#REF!	490.7	2.2e-138	KOG0700	Protein phosphatase 2C/pyruvate dehydrogenase (lipoamide) phosphatase	490.7	Signal transduction mechanisms	K01102|1|2.2e-176|620.9|ccaj:109796923|pyruvate dehydrogenase phosphatase [EC:3.1.3.43]	NA	GO:0046872//metal ion binding;GO:0004722//protein serine/threonine phosphatase activity	-
CL170.Contig1	0	0	0	651.616	225.259	456.987	INF	0.0225978	Up	S377;S381	Lariat debranching enzyme [Glycine soja]	81.43	3.3e-208	KHN29642.1	66.5	1.8e-166	sp|Q94K01|DBR1_ARATH	Lariat debranching enzyme OS=Arabidopsis thaliana GN=DBR1 PE=2 SV=1	At4g31770	510.4	2.9e-144	KOG2863	RNA lariat debranching enzyme	510.4	RNA processing and modification	K18328|1|4.1e-208|726.5|gmx:100812726|lariat debranching enzyme [EC:3.1.-.-]	GO:0090502//RNA phosphodiester bond hydrolysis, endonucleolytic;GO:0000398//mRNA splicing, via spliceosome;GO:0009793//embryo development ending in seed dormancy;GO:0042744//hydrogen peroxide catabolic process;GO:0006979//response to oxidative stress;GO:0006397//mRNA processing	GO:0008419//RNA lariat debranching enzyme activity;GO:0020037//heme binding;GO:0004601//peroxidase activity;GO:0016788//hydrolase activity, acting on ester bonds;GO:0046872//metal ion binding	GO:0016021//integral component of membrane;GO:0005634//nucleus
CL2418.Contig1	0	0	0	10.4746	3.60464	10.0341	INF	0.0223517	Up	S78;S79	ACT domain-containing protein ACR11 [Arachis ipaensis]	96.4	1.4e-115	XP_016174950.1	79.7	8.8e-102	sp|Q9FZ47|ACR11_ARATH	ACT domain-containing protein ACR11 OS=Arabidopsis thaliana GN=ACR11 PE=1 SV=1	-	-	-	-	-	-	-	K03844|1|3.1e-40|167.9|mng:MNEG_1379|alpha-1,2-mannosyltransferase [EC:2.4.1.131]	-	-	-
CL3673.Contig6	0	0	0	161.877	59.2907	166.313	INF	0.0209323	Up	S17;S18	1-aminocyclopropane-1-carboxylate oxidase homolog 1 [Arachis ipaensis]	82.28	1.0e-179	XP_016183560.1	59.6	1.5e-124	sp|Q84MB3|ACCH1_ARATH	1-aminocyclopropane-1-carboxylate oxidase homolog 1 OS=Arabidopsis thaliana GN=At1g06620 PE=2 SV=1	At5g59540	437.2	2.8e-122	KOG0143	Iron/ascorbate family oxidoreductases	437.2	Secondary metabolites biosynthesis, transport and catabolism;General function prediction only	K13229|1|1.9e-92|342.0|sbi:8070754|2,4-dihydroxy-1,4-benzoxazin-3-one-glucoside dioxygenase [EC:1.14.11.59]!K06892|5|4.2e-55|218.0|jcu:105637198|feruloyl-CoA ortho-hydroxylase [EC:1.14.11.-]	NA	GO:0046872//metal ion binding;GO:0016491//oxidoreductase activity	-
Unigene15935	0	0	0	5.28195	4.41716	10.1719	INF	0.0208883	Up	T366;S368;T198;S201;T207;T208;S210;S380;S388	putative clathrin assembly protein At4g40080 [Arachis duranensis]	84.33	1.1e-160	XP_015944021.1	44.3	8.4e-73	sp|Q8L936|CAP16_ARATH	Putative clathrin assembly protein At4g40080 OS=Arabidopsis thaliana GN=At4g40080 PE=2 SV=2	At4g40080	271.9	1.6e-72	KOG0251	Clathrin assembly protein AP180 and related proteins, contain ENTH domain	271.9	Signal transduction mechanisms;Intracellular trafficking, secretion, and vesicular transport	K20043|1|6.7e-96|353.6|mtr:MTR_3g086670|clathrin coat assembly protein AP180!K20044|2|2.7e-76|288.5|pxb:103965285|phosphatidylinositol-binding clathrin assembly protein	NA	GO:0005543//phospholipid binding	-
Unigene31901	0	0	0	228.277	93.0654	262.23	INF	0.0196908	Up	S52;S17;S16	mediator of RNA polymerase II transcription subunit 28 [Arachis ipaensis]	90.28	1.1e-65	XP_016189983.1	67.8	3.7e-39	sp|Q9LFA5|MED28_ARATH	Mediator of RNA polymerase II transcription subunit 28 OS=Arabidopsis thaliana GN=MED28 PE=1 SV=1	-	-	-	-	-	-	-	K15141|1|2.0e-66|254.2|adu:107480328|mediator of RNA polymerase II transcription subunit 28	GO:0006355//regulation of transcription, DNA-templated	NA	GO:0016592//mediator complex
Unigene6538	0	0	0	71.8777	35.1535	96.714	INF	0.0191341	Up	T66;S67	uncharacterized protein At2g39795, mitochondrial isoform X2 [Arachis ipaensis]	92.97	6.9e-132	XP_016167054.1	54.7	7.1e-57	sp|Q8W487|YB95_ARATH	Uncharacterized protein At2g39795, mitochondrial OS=Arabidopsis thaliana GN=At2g39795 PE=1 SV=1	At3g55600_2	222.2	9.7e-58	KOG2536	MAM33, mitochondrial matrix glycoprotein	222.2	Energy production and conversion	K15414|1|4.2e-131|469.9|aip:107609566|complement component 1 Q subcomponent-binding protein, mitochondrial	NA	NA	GO:0005759//mitochondrial matrix
CL6395.Contig1	0	0	0	45.1175	18.2408	27.2171	INF	0.0187497	Up	S132;T133;S107	uncharacterized protein LOC107642693 [Arachis ipaensis]	90.87	3.2e-115	XP_016201619.1	-	-	-	-	-	-	-	-	-	-	-	K13863|1|5.7e-26|120.6|hbr:110638420|solute carrier family 7 (cationic amino acid transporter), member 1	NA	NA	GO:0016021//integral component of membrane
Unigene21503	0	0	0	2108.14	806.106	2152.58	INF	0.0187051	Up	S104	-	-	-	-	-	-	-	-	-	-	-	-	-	-	-	-	-	-	-
CL1000.Contig1	0	0	0	153.016	65.9418	181.666	INF	0.0184953	Up	T71;S74	protein CutA, chloroplastic isoform X2 [Arachis ipaensis]	97.27	1.5e-54	XP_016163687.1	80	2.8e-48	sp|Q109R6|CUTA1_ORYSJ	Protein CutA 1, chloroplastic OS=Oryza sativa subsp. japonica GN=CUTA1 PE=1 SV=1	At2g33740	184.5	1.0e-46	KOG3338	Divalent cation tolerance-related protein	184.5	Inorganic ion transport and metabolism	K03926|1|7.2e-54|212.2|lang:109326253|periplasmic divalent cation tolerance protein	GO:0010038//response to metal ion	GO:0005507//copper ion binding	GO:0009507//chloroplast
CL8942.Contig1	0	0	0	11.9497	32.9191	27.6749	INF	0.0184897	Up	S47;S50;S51	pre-mRNA-splicing factor syf2 [Arachis ipaensis]	95.18	8.3e-172	XP_016176322.1	-	-	-	-	At2g16860	415.6	7.3e-116	KOG2609	Cyclin D-interacting protein GCIP	415.6	Cell cycle control, cell division, chromosome partitioning;RNA processing and modification	K12868|1|1.6e-172|607.8|aip:107618702|pre-mRNA-splicing factor SYF2	NA	NA	GO:0071013//catalytic step 2 spliceosome;GO:0071014//post-mRNA release spliceosomal complex;GO:0000974//Prp19 complex
CL5333.Contig4	0	0	0	319.243	154.245	414.72	INF	0.0176676	Up	S1714;S1708;S1712	uncharacterized protein LOC107463014 isoform X2 [Arachis duranensis]	95.45	0.0e+00	XP_015937196.1	-	-	-	-	At2g25730	1714.5	0.0e+00	KOG1811	Predicted Zn2+-binding protein, contains FYVE domain	1714.5	General function prediction only	K19027|1|0.0e+00|4729.5|adu:107463014|zinc finger FYVE domain-containing protein 26	NA	GO:0020037//heme binding	-
Unigene29533	0	0	0	168.389	74.6786	200.333	INF	0.0172503	Up	T289;T294;T295;T290	uncharacterized protein LOC107638139 [Arachis ipaensis]	77.26	3.2e-120	XP_016196794.2	40.7	2.9e-33	sp|O80493|DMP8_ARATH	Protein DMP8 OS=Arabidopsis thaliana GN=DMP8 PE=2 SV=1	-	-	-	-	-	-	-	K01510|1|2.3e-27|125.6|peq:110028934|apyrase [EC:3.6.1.5]	GO:0048235//pollen sperm cell differentiation;GO:0010256//endomembrane system organization	NA	GO:0016021//integral component of membrane;GO:0005783//endoplasmic reticulum;GO:0009705//plant-type vacuole membrane
Unigene35528	0	0	0	105.472	51.0393	136.042	INF	0.0172051	Up	T338;S341	transcription initiation factor TFIID subunit 8 [Arachis ipaensis]	86.68	5.4e-189	XP_016194388.1	33.9	5.7e-50	sp|Q9SYZ9|TAF8_ARATH	Transcription initiation factor TFIID subunit 8 OS=Arabidopsis thaliana GN=TAF8 PE=1 SV=1	At3g02160	217.2	4.7e-56	KOG2389	Predicted bromodomain transcription factor	217.2	Transcription	K14649|1|1.0e-189|665.2|aip:107635428|transcription initiation factor TFIID subunit 8	NA	GO:0046982//protein heterodimerization activity;GO:0003743//translation initiation factor activity	-
CL542.Contig4	0	0	0	36.3482	86.1779	51.5385	INF	0.0170324	Up	S88;S95;Y59	TBC1 domain family member 22B isoform X1 [Arachis duranensis]	94.69	6.9e-252	XP_015935373.1	-	-	-	-	At2g30710	577	2.7e-164	KOG1092	Ypt/Rab-specific GTPase-activating protein GYP1	577	Intracellular trafficking, secretion, and vesicular transport	K20360|1|1.3e-252|874.4|adu:107461406|TBC1 domain family member 2	GO:0031338//regulation of vesicle fusion;GO:0090630//activation of GTPase activity;GO:0006886//intracellular protein transport	GO:0005096//GTPase activator activity;GO:0017137//Rab GTPase binding	GO:0005622//intracellular;GO:0012505//endomembrane system
CL9034.Contig3	0	0	0	288.881	695.22	757.651	INF	0.0168095	Up	S49	probable serine/threonine-protein kinase PBL21 [Arachis duranensis]	92.11	4.4e-196	XP_015934092.1	67.9	1.4e-138	sp|Q9LDZ5|PBL21_ARATH	Probable serine/threonine-protein kinase PBL21 OS=Arabidopsis thaliana GN=PBL21 PE=1 SV=1	At1g20650_2	476.9	3.1e-134	KOG1187	Serine/threonine protein kinase	476.9	Signal transduction mechanisms	K04733|1|1.3e-149|531.9|cmos:111446694|interleukin-1 receptor-associated kinase 4 [EC:2.7.11.1]	GO:0006468//protein phosphorylation;GO:0007166//cell surface receptor signaling pathway	GO:0004675//transmembrane receptor protein serine/threonine kinase activity;GO:0004674//protein serine/threonine kinase activity;GO:0005524//ATP binding	GO:0005886//plasma membrane
CL10431.Contig1	0	0	0	110.161	74.3002	44.0361	INF	0.0163283	Up	T186	plastid-lipid-associated protein 6, chloroplastic [Arachis ipaensis]	86.48	1.5e-130	XP_016176791.1	70	3.6e-92	sp|Q9LW57|PAP6_ARATH	Plastid-lipid-associated protein 6, chloroplastic OS=Arabidopsis thaliana GN=PAP6 PE=1 SV=1	-	-	-	-	-	-	-	-	-	-	-
Unigene42844	0	0	0	23.7298	41.2716	59.757	INF	0.0161549	Up	S156;S158;S162;T164;T165;S166;S30;S109;S32;T34;S111	transcription factor VIP1 [Arachis duranensis]	91.34	8.1e-179	XP_015968008.1	48.8	2.9e-64	sp|Q9MA75|VIP1_ARATH	Transcription factor VIP1 OS=Arabidopsis thaliana GN=VIP1 PE=1 SV=1	At5g59630_1	51.2	4.2e-06	KOG1283	Serine carboxypeptidases	51.2	Posttranslational modification, protein turnover, chaperones	K20557|1|1.5e-179|631.3|adu:107491635|transcription factor VIP1	NA	GO:0003700//DNA binding transcription factor activity;GO:0003677//DNA binding	GO:0005634//nucleus
Unigene42484	0	0	0	39.1071	16.5354	42.63	INF	0.0160333	Up	S161;S133;S134;T138;S140;S139;S207;S210;T213	ATP synthase subunit b', chloroplastic [Arachis duranensis]	93.39	3.4e-106	XP_015937582.1	65.4	5.5e-69	sp|P31853|ATPX_SPIOL	ATP synthase subunit b', chloroplastic OS=Spinacia oleracea GN=ATPG PE=1 SV=2	-	-	-	-	-	-	-	K02109|1|6.4e-107|389.4|adu:107463311|F-type H+-transporting ATPase subunit b	GO:0015986//ATP synthesis coupled proton transport	GO:0015078//hydrogen ion transmembrane transporter activity	GO:0045263//proton-transporting ATP synthase complex, coupling factor F(o);GO:0016021//integral component of membrane
CL3500.Contig1	0	0	0	145.217	55.6426	120.614	INF	0.015989	Up	S122	IRK-interacting protein isoform X1 [Arachis duranensis]	84.57	3.5e-214	XP_015957192.2	31.9	3.0e-61	sp|Q9LXU9|IRKI_ARATH	IRK-interacting protein OS=Arabidopsis thaliana GN=IRKI PE=1 SV=1	-	-	-	-	-	-	-	-	-	-	-
Unigene44747	0	0	0	28.211	12.5383	31.9948	INF	0.015207	Up	S43;S45;S60;S63	protein LOW PSII ACCUMULATION 2, chloroplastic [Arachis ipaensis]	88.36	1.5e-83	XP_016188099.1	52.3	1.7e-39	sp|F4KDA6|LPA2_ARATH	Protein LOW PSII ACCUMULATION 2, chloroplastic OS=Arabidopsis thaliana GN=LPA2 PE=1 SV=1	At5g51540	159.1	7.5e-39	KOG2090	Metalloendopeptidase family - mitochondrial intermediate peptidase	159.1	Posttranslational modification, protein turnover, chaperones	-	NA	NA	GO:0016021//integral component of membrane
Unigene21510	0	0	0	102.104	44.8419	114.1	INF	0.015198	Up	S566;T32;S42	PREDICTED: probable alpha,alpha-trehalose-phosphate synthase [UDP-forming] 9 isoform X1 [Vigna angularis]	76.76	0.0e+00	XP_017422597.1	66.9	0.0e+00	sp|Q9LRA7|TPS9_ARATH	Probable alpha,alpha-trehalose-phosphate synthase [UDP-forming] 9 OS=Arabidopsis thaliana GN=TPS9 PE=2 SV=1	At1g23870	1184.1	0.0e+00	KOG1050	Trehalose-6-phosphate synthase component TPS1 and related subunits	1184.1	Carbohydrate transport and metabolism	K16055|1|0.0e+00|1377.1|gmx:100812031|trehalose 6-phosphate synthase/phosphatase [EC:2.4.1.15 3.1.3.12]	GO:0005992//trehalose biosynthetic process;GO:0070413//trehalose metabolism in response to stress	GO:0003824//catalytic activity;GO:0016791//phosphatase activity	GO:0005737//cytoplasm
CL10562.Contig1	0	0	0	166.274	114.194	266.746	INF	0.0151702	Up	S574;S585	uncharacterized membrane protein At3g27390 [Arachis ipaensis]	93.31	0.0e+00	XP_016185022.1	41.6	3.3e-113	sp|Q8GUM4|Y3739_ARATH	Uncharacterized membrane protein At3g27390 OS=Arabidopsis thaliana GN=At3g27390 PE=1 SV=2	-	-	-	-	-	-	-	-	NA	NA	GO:0016021//integral component of membrane
CL3762.Contig2	0	0	0	6.7516	2.66616	5.18249	INF	0.0149739	Up	T60;S63;T7;T11;T18	remorin [Arachis duranensis]	87.96	3.2e-86	XP_015933877.1	62.3	1.3e-55	sp|P93788|REMO_SOLTU	Remorin OS=Solanum tuberosum PE=1 SV=1	-	-	-	-	-	-	-	K08360|1|3.9e-17|90.9|pop:7484383|cytochrome b-561 [EC:7.2.1.3]!K22455|2|1.4e-11|72.4|pda:103715866|estrogen receptor-binding fragment-associated gene 9 protein	-	-	-
CL10945.Contig1	0	0	0	82.3052	153.8	206.382	INF	0.0148278	Up	S46;S47;S48;T50;S165;S167;S170	patatin-like protein 6 isoform X1 [Arachis ipaensis]	90.91	3.2e-233	XP_016204502.1	65.6	3.1e-156	sp|Q9SV43|PLP7_ARATH	Patatin-like protein 7 OS=Arabidopsis thaliana GN=PLP7 PE=2 SV=1	At3g54950	549.3	6.1e-156	KOG0513	Ca2+-independent phospholipase A2	549.3	Lipid transport and metabolism	-	GO:0016042//lipid catabolic process	GO:0016787//hydrolase activity	-
CL3504.Contig1	0	0	0	6.19609	8.06012	3.20975	INF	0.0145957	Up	S444;S446;T447;S451;S457;S459	alpha-aminoadipic semialdehyde synthase [Arachis duranensis]	92.77	0.0e+00	XP_015972534.1	69.7	0.0e+00	sp|Q9SMZ4|AASS_ARATH	Alpha-aminoadipic semialdehyde synthase OS=Arabidopsis thaliana GN=LKR/SDH PE=1 SV=1	At4g33150	1474.1	0.0e+00	KOG0172	Lysine-ketoglutarate reductase/saccharopine dehydrogenase	1474.1	Amino acid transport and metabolism	K14157|1|0.0e+00|1956.8|aip:107638430|alpha-aminoadipic semialdehyde synthase [EC:1.5.1.8 1.5.1.9]	GO:0019878//lysine biosynthetic process via aminoadipic acid;GO:0006091//generation of precursor metabolites and energy	GO:0004753//saccharopine dehydrogenase activity;GO:0016491//oxidoreductase activity	GO:0005737//cytoplasm;GO:0016021//integral component of membrane
Unigene15178	0	0	0	33.2578	28.3551	59.5608	INF	0.0140437	Up	Y278	protein ABIL2 isoform X1 [Arachis ipaensis]	92.79	3.6e-173	XP_016163307.1	64.5	6.3e-114	sp|Q6NMC6|ABIL3_ARATH	Protein ABIL3 OS=Arabidopsis thaliana GN=ABIL3 PE=2 SV=1	At2g46220	122.1	1.8e-27	KOG2546	Abl interactor ABI-1, contains SH3 domain	122.1	Signal transduction mechanisms;Cytoskeleton	-	-	-	-
CL3922.Contig4	0	0	0	189.907	77.1044	142.468	INF	0.0139848	Up	T56	chlorophyll a-b binding protein CP26, chloroplastic [Arachis duranensis]	98.59	7.4e-159	XP_015965906.1	84.2	2.9e-136	sp|Q9XF89|CB5_ARATH	Chlorophyll a-b binding protein CP26, chloroplastic OS=Arabidopsis thaliana GN=LHCB5 PE=1 SV=1	-	-	-	-	-	-	-	K08916|1|1.4e-159|564.7|aip:107644716|light-harvesting complex II chlorophyll a/b binding protein 5	GO:0018298//protein-chromophore linkage;GO:0009768//photosynthesis, light harvesting in photosystem I;GO:0009416//response to light stimulus;GO:0009765//photosynthesis, light harvesting	GO:0016168//chlorophyll binding;GO:0031409//pigment binding	GO:0009535//chloroplast thylakoid membrane;GO:0009941//chloroplast envelope;GO:0016021//integral component of membrane;GO:0009522//photosystem I;GO:0009523//photosystem II;GO:0010287//plastoglobule
CL4409.Contig2	0	0	0	341.15	144.191	230.617	INF	0.0138402	Up	S155;S157	uncharacterized protein LOC107630501 [Arachis ipaensis]	78.88	3.2e-204	XP_020972947.1	31.5	2.4e-26	sp|Q9C6S1|FH14_ARATH	Formin-like protein 14 OS=Arabidopsis thaliana GN=FH14 PE=3 SV=3	Hs17437061	98.2	5.0e-20	KOG3751	Growth factor receptor-bound proteins (GRB7, GRB10, GRB14)	98.2	Signal transduction mechanisms	K05747|1|4.8e-186|653.7|lja:Lj6g3v1211730.1|Wiskott-Aldrich syndrome protein	NA	NA	GO:0016021//integral component of membrane
CL2582.Contig2	0	0	0	322.646	134.011	299.127	INF	0.0132115	Up	S957;S958	brefeldin A-inhibited guanine nucleotide-exchange protein 1 isoform X1 [Arachis ipaensis]	95.72	0.0e+00	XP_016191027.1	70.9	0.0e+00	sp|F4JSZ5|BIG1_ARATH	Brefeldin A-inhibited guanine nucleotide-exchange protein 1 OS=Arabidopsis thaliana GN=BIG1 PE=2 SV=1	At4g38200	2088.5	0.0e+00	KOG0929	Guanine nucleotide exchange factor	2088.5	Intracellular trafficking, secretion, and vesicular transport	K18442|1|0.0e+00|2853.2|aip:107631941|brefeldin A-inhibited guanine nucleotide-exchange protein	GO:0032012//regulation of ARF protein signal transduction	GO:0005086//ARF guanyl-nucleotide exchange factor activity	-
Unigene9091	0	0	0	252.652	143.007	340.48	INF	0.0126882	Up	S215;S225	uncharacterized protein LOC107630784 [Arachis ipaensis]	96.23	0.0e+00	XP_016189508.1	-	-	-	-	-	-	-	-	-	-	-	-	GO:0010020//chloroplast fission;GO:0009058//biosynthetic process;GO:0008360//regulation of cell shape;GO:0051301//cell division	GO:0016881//acid-amino acid ligase activity;GO:0005524//ATP binding	GO:0005737//cytoplasm;GO:0009295//nucleoid;GO:0009507//chloroplast
CL2515.Contig1	0	0	0	67.9889	158.586	111.403	INF	0.0125815	Up	S687	sulfite reductase [ferredoxin], chloroplastic [Arachis ipaensis]	95.78	0.0e+00	XP_016188363.1	85.8	0.0e+00	sp|Q75NZ0|SIR_PEA	Sulfite reductase [ferredoxin], chloroplastic OS=Pisum sativum GN=SIR PE=1 SV=2	At5g04590	1034.6	7.3e-302	KOG0560	Sulfite reductase (ferredoxin)	1034.6	Inorganic ion transport and metabolism	K00392|1|0.0e+00|1345.1|aip:107629928|sulfite reductase (ferredoxin) [EC:1.8.7.1]	GO:0019419//sulfate reduction;GO:0006355//regulation of transcription, DNA-templated;GO:0006790//sulfur compound metabolic process;GO:0009409//response to cold;GO:0009651//response to salt stress	GO:0051539//4 iron, 4 sulfur cluster binding;GO:0020037//heme binding;GO:0050311//sulfite reductase (ferredoxin) activity;GO:0016002//sulfite reductase activity;GO:0005507//copper ion binding	GO:0009941//chloroplast envelope;GO:0009570//chloroplast stroma;GO:0010319//stromule;GO:0016020//membrane;GO:0048046//apoplast
Unigene20563	0	0	0	1033.45	439.339	945.03	INF	0.0121114	Up	S402	molybdenum cofactor sulfurase-like [Arachis duranensis]	83.49	1.1e-294	XP_015965258.1	23.5	1.8e-18	sp|Q8LGM7|MOCOS_SOLLC	Molybdenum cofactor sulfurase OS=Solanum lycopersicum GN=FLACCA PE=2 SV=1	At5g51920	473.8	4.3e-133	KOG2142	Molybdenum cofactor sulfurase	473.8	Coenzyme transport and metabolism	K15631|1|1.6e-157|558.9|dcr:108205863|molybdenum cofactor sulfurtransferase [EC:2.8.1.9]	NA	GO:0003824//catalytic activity	-
Unigene21534	0	0	0	55.8256	28.1629	66.2688	INF	0.0116396	Up	S181;T236;T238	gamma carbonic anhydrase-like 2, mitochondrial [Arachis ipaensis]	96.08	5.5e-138	XP_016189563.1	77.2	1.2e-110	sp|Q9SMN1|GCAL2_ARATH	Gamma carbonic anhydrase-like 2, mitochondrial OS=Arabidopsis thaliana GN=GAMMACAL2 PE=1 SV=1	-	-	-	-	-	-	-	K01726|1|1.0e-138|495.4|aip:107630826|gamma-carbonic anhydrase [EC:4.2.1.-]	-	-	-
Unigene7090	0	0	0	50.1805	21.7415	37.5839	INF	0.0113638	Up	T176;S180;S360;S364;S365	SNF1-related protein kinase catalytic subunit alpha KIN10 isoform X1 [Arachis duranensis]	98.44	2.3e-299	XP_015946108.1	87.6	6.7e-264	sp|Q38997|KIN10_ARATH	SNF1-related protein kinase catalytic subunit alpha KIN10 OS=Arabidopsis thaliana GN=KIN10 PE=1 SV=2	At3g01090	907.1	1.3e-263	KOG0583	Serine/threonine protein kinase	907.1	Signal transduction mechanisms	K07198|1|4.3e-300|1032.3|adu:107471183|5'-AMP-activated protein kinase, catalytic alpha subunit [EC:2.7.11.11]	GO:0006468//protein phosphorylation;GO:0035556//intracellular signal transduction	GO:0004674//protein serine/threonine kinase activity;GO:0005524//ATP binding	GO:0005737//cytoplasm;GO:0005634//nucleus
CL4341.Contig1	0	0	0	26.6311	11.7398	25.4911	INF	0.0112583	Up	S104;S1460;T1461;S1462;S1463;T1469	uncharacterized protein LOC107626125 isoform X1 [Arachis ipaensis]	88.5	0.0e+00	XP_020972113.1	-	-	-	-	-	-	-	-	-	-	-	-	NA	GO:0008270//zinc ion binding	-
CL7295.Contig2	0	0	0	114.432	259.607	216.625	INF	0.0102376	Up	T98;S100	PREDICTED: NAD(H) kinase 1 [Cicer arietinum]	100	9.5e-59	XP_004505640.1	88.7	5.3e-54	sp|Q5JK52|NADK1_ORYSJ	Probable NAD kinase 1 OS=Oryza sativa subsp. japonica GN=Os01g0957000 PE=2 SV=1	7303295	115.2	7.0e-26	KOG2178	Predicted sugar kinase	115.2	Carbohydrate transport and metabolism	K00858|1|1.8e-59|230.7|cam:101504091|NAD+ kinase [EC:2.7.1.23]	GO:0006741//NADP biosynthetic process;GO:0019674//NAD metabolic process	GO:0003951//NAD+ kinase activity	-
Unigene6652	0	0	0	226.701	157.299	104.865	INF	0.00989352	Up	Y125;T129;S133;S143;S144;S139	vesicle-associated protein 1-2 [Arachis duranensis]	90.91	9.8e-120	XP_015964418.1	63.3	2.9e-84	sp|Q9SHC8|VAP12_ARATH	Vesicle-associated protein 1-2 OS=Arabidopsis thaliana GN=PVA12 PE=1 SV=1	At2g45140	309.3	5.7e-84	KOG0439	VAMP-associated protein involved in inositol metabolism	309.3	Intracellular trafficking, secretion, and vesicular transport	K04733|1|3.3e-61|237.7|hbr:110650629|interleukin-1 receptor-associated kinase 4 [EC:2.7.11.1]!K20547|3|4.5e-58|227.3|hbr:110639626|basic endochitinase B [EC:3.2.1.14]!K20222|4|5.3e-43|177.2|nta:107788039|importin-5	NA	NA	GO:0016021//integral component of membrane;GO:0005789//endoplasmic reticulum membrane
Unigene34224	0	0	0	62.3783	42.0903	90.3504	INF	0.00972099	Up	S73;S75;T77;S80	hypothetical protein glysoja_020024 [Glycine soja]	64.22	2.0e-26	KHN42312.1	-	-	-	-	-	-	-	-	-	-	-	K15920|1|4.5e-12|73.6|pmum:103335098|xylan 1,4-beta-xylosidase [EC:3.2.1.37]	-	-	-
Unigene12076	0	0	0	76.9636	35.2922	55.71	INF	0.00963285	Up	S1033	altered inheritance of mitochondria protein 3-like [Cajanus cajan]	66.44	0.0e+00	XP_020214342.1	33.1	2.9e-21	sp|P04725|GDA5_WHEAT	Alpha/beta-gliadin A-V OS=Triticum aestivum PE=2 SV=1	CE27080	119.8	3.4e-26	KOG2352	Predicted spermine/spermidine synthase	119.8	Amino acid transport and metabolism	K14486|1|2.0e-24|117.9|vvi:100257618|auxin response factor	NA	GO:0046872//metal ion binding	-
CL7249.Contig3	0	0	0	7.24351	8.77703	14.4052	INF	0.00960101	Up	S296;S514;S68;S70	uncharacterized protein LOC107617971 [Arachis ipaensis]	90.13	4.2e-288	XP_016175357.1	-	-	-	-	-	-	-	-	-	-	-	-	-	-	-
Unigene15005	0	0	0	36.7332	72.5512	43.8132	INF	0.00959129	Up	S312;Y315;T318	uncharacterized protein LOC107643426 [Arachis ipaensis]	85.5	3.4e-218	XP_016202556.1	41.5	2.3e-09	sp|P17816|GRP1_HORVU	Glycine-rich cell wall structural protein OS=Hordeum vulgare GN=GRP PE=2 SV=1	Hs22042102	70.9	7.4e-12	KOG0118	FOG: RRM domain	70.9	General function prediction only	K18743|1|1.8e-136|488.8|pavi:110772868|caprin-1!K11593|2|7.5e-10|68.2|sbi:8063972|eukaryotic translation initiation factor 2C	-	-	-
Unigene164	0	0	0	34.6077	17.9718	39.56	INF	0.00928056	Up	S122;S95;S104;S109	uncharacterized protein LOC107614103 [Arachis ipaensis]	86.54	9.2e-116	XP_016171823.1	-	-	-	-	At5g24890	153.7	4.3e-37	KOG4210	Nuclear localization sequence binding protein	153.7	Transcription	-	-	-	-
CL7451.Contig1	0	0	0	117.03	59.1515	129.289	INF	0.00925305	Up	T51;Y53;S60	GTP-binding protein SAR1A [Arachis duranensis]	98.96	1.7e-106	XP_015959567.1	92.7	7.7e-104	sp|O04834|SAR1A_ARATH	GTP-binding protein SAR1A OS=Arabidopsis thaliana GN=SAR1A PE=2 SV=1	At4g02080	374	1.5e-103	KOG0077	Vesicle coat complex COPII, GTPase subunit SAR1	374	Intracellular trafficking, secretion, and vesicular transport	K07953|1|3.2e-107|390.2|aip:107639001|GTP-binding protein SAR1 [EC:3.6.5.-]	GO:0006886//intracellular protein transport;GO:0016192//vesicle-mediated transport	GO:0005525//GTP binding	GO:0005794//Golgi apparatus;GO:0005783//endoplasmic reticulum
Unigene19243	0	0	0	98.4149	51.5597	57.8905	INF	0.00916664	Up	T311;S317;T319;T320	uncharacterized protein LOC107457734 [Arachis duranensis]	94.88	1.0e-287	XP_015931386.1	-	-	-	-	At1g36280	710.7	2.1e-204	KOG2700	Adenylosuccinate lyase	710.7	Nucleotide transport and metabolism	K01756|1|1.6e-253|877.9|ccaj:109813898|adenylosuccinate lyase [EC:4.3.2.2]	GO:0006189//'de novo' IMP biosynthetic process;GO:0044208//'de novo' AMP biosynthetic process	GO:0004018//N6-(1,2-dicarboxyethyl)AMP AMP-lyase (fumarate-forming) activity;GO:0070626//(S)-2-(5-amino-1-(5-phospho-D-ribosyl)imidazole-4-carboxamido)succinate AMP-lyase (fumarate-forming) activity	-
Unigene25932	0	0	0	47.5727	24.1398	52.588	INF	0.00913132	Up	Y621;S627	ARM REPEAT PROTEIN INTERACTING WITH ABF2 isoform X1 [Arachis ipaensis]	93.35	0.0e+00	XP_016202415.1	23.4	6.2e-09	sp|B9DHT4|ARIA_ARATH	ARM REPEAT PROTEIN INTERACTING WITH ABF2 OS=Arabidopsis thaliana GN=ARIA PE=1 SV=2	At5g19330	57.4	1.0e-07	KOG0167	FOG: Armadillo/beta-catenin-like repeats	57.4	Function unknown	K00276|1|3.5e-163|577.8|pvu:PHAVU_003G204000g|primary-amine oxidase [EC:1.4.3.21]!K04733|2|3.4e-89|332.0|jcu:105629380|interleukin-1 receptor-associated kinase 4 [EC:2.7.11.1]!K08332|4|7.7e-09|65.1|vcn:VOLCADRAFT_41528|vacuolar protein 8	NA	NA	GO:0009506//plasmodesma
Unigene32428	0	0	0	17.3964	9.29495	20.3377	INF	0.00898484	Up	S155;T156	eukaryotic translation initiation factor 3 subunit J [Arachis ipaensis]	93.2	6.4e-123	XP_020958720.1	-	-	-	-	At1g66070	301.2	1.8e-81	KOG4813	Translation initiation factor eIF3, p35 subunit	301.2	Translation, ribosomal structure and biogenesis	K03245|1|1.2e-123|445.3|aip:107644578|translation initiation factor 3 subunit J	GO:0006446//regulation of translational initiation;GO:0001731//formation of translation preinitiation complex	GO:0003743//translation initiation factor activity	GO:0005852//eukaryotic translation initiation factor 3 complex;GO:0016282//eukaryotic 43S preinitiation complex;GO:0033290//eukaryotic 48S preinitiation complex
CL2516.Contig2	0	0	0	19.0182	20.5621	9.53881	INF	0.00896266	Up	S16;S20;Y22	probable cinnamyl alcohol dehydrogenase 1 [Arachis duranensis]	90.31	1.6e-187	XP_020989201.1	72.3	4.0e-151	sp|Q9CAI3|CADH1_ARATH	Probable cinnamyl alcohol dehydrogenase 1 OS=Arabidopsis thaliana GN=CAD1 PE=2 SV=1	At1g72680	531.9	7.9e-151	KOG0023	Alcohol dehydrogenase, class V	531.9	Secondary metabolites biosynthesis, transport and catabolism	K00083|1|3.0e-188|660.2|adu:107468576|cinnamyl-alcohol dehydrogenase [EC:1.1.1.195]	NA	GO:0008270//zinc ion binding;GO:0016491//oxidoreductase activity	-
Unigene35259	0	0	0	136.045	233.841	124.712	INF	0.00891122	Up	S5;S10	uncharacterized protein LOC107642617 isoform X2 [Arachis ipaensis]	88.92	1.7e-176	XP_016201512.1	-	-	-	-	-	-	-	-	-	-	-	-	-	-	-
CL5424.Contig1	0	0	0	84.522	68.2676	134.681	INF	0.00868487	Up	S121;S537;S837;S198;T1125;S1131	filaggrin [Arachis ipaensis]	92.44	0.0e+00	XP_016163349.1	24.4	9.9e-21	sp|Q8H0U8|RH42_ARATH	DEAD-box ATP-dependent RNA helicase 42 OS=Arabidopsis thaliana GN=RH42 PE=1 SV=2	Hs14149665	132.9	3.5e-30	KOG1874	KEKE-like motif-containing transcription regulator (Rlr1)/suppressor of sin4	132.9	Transcription	K22909|1|0.0e+00|2197.5|aip:107605914|zinc finger CCCH domain-containing protein 13	NA	GO:0016301//kinase activity	GO:0005829//cytosol
CL2420.Contig1	0	0	0	482.03	801.72	1037.22	INF	0.00859262	Up	Y612;S617;S620	protein kinase PVPK-1 [Arachis ipaensis]	87.83	0.0e+00	XP_016203911.1	75.2	7.6e-273	sp|P15792|KPK1_PHAVU	Protein kinase PVPK-1 OS=Phaseolus vulgaris PE=2 SV=1	At5g47750	713.4	3.5e-205	KOG0610	Putative serine/threonine protein kinase	713.4	General function prediction only	K08286|1|5.0e-282|972.6|lja:Lj2g3v0932660.1|protein-serine/threonine kinase [EC:2.7.11.-]	GO:0035556//intracellular signal transduction	GO:0004672//protein kinase activity;GO:0004674//protein serine/threonine kinase activity;GO:0005524//ATP binding	GO:0005737//cytoplasm;GO:0005634//nucleus;GO:0005886//plasma membrane
CL10187.Contig1	0	0	0	35.1582	17.1428	24.4585	INF	0.00809476	Up	T1440;S1441;S1444;S1446;S1012;S805;S807;Y814;T1486;Y1494;T1495	uncharacterized protein LOC107626755 [Arachis ipaensis]	92.4	0.0e+00	XP_016185151.1	32	2.3e-11	sp|F4IQK5|VCL21_ARATH	Vicilin-like seed storage protein At2g18540 OS=Arabidopsis thaliana GN=At2g18540 PE=3 SV=1	CE16058	70.5	4.4e-11	KOG3598	Thyroid hormone receptor-associated protein complex, subunit TRAP230	70.5	Transcription	K22909|1|4.2e-164|582.8|aof:109846301|zinc finger CCCH domain-containing protein 13!K10357|2|5.1e-13|80.9|dcr:108198423|myosin V!K10406|4|8.2e-11|73.6|lsv:111921152|kinesin family member C2/C3	-	-	-
Unigene18388	0	0	0	17.7185	9.23769	19.4222	INF	0.00799503	Up	S43;T90;S93;T98	uncharacterized protein LOC107621831 [Arachis ipaensis]	87.1	1.0e-84	XP_016179306.1	-	-	-	-	-	-	-	-	-	-	-	-	-	-	-
CL1641.Contig2	0	0	0	107.49	173.222	226.026	INF	0.00789234	Up	T673;S675	triacylglycerol lipase SDP1 [Arachis duranensis]	92.94	0.0e+00	XP_015969195.1	74.3	0.0e+00	sp|Q9LZA6|SDP1_ARATH	Triacylglycerol lipase SDP1 OS=Arabidopsis thaliana GN=SDP1 PE=1 SV=1	At5g04040	1187.6	0.0e+00	KOG2214	Predicted esterase of the alpha-beta hydrolase superfamily	1187.6	General function prediction only	K14674|1|0.0e+00|1534.2|adu:107492661|TAG lipase / steryl ester hydrolase / phospholipase A2 / LPA acyltransferase [EC:3.1.1.3 3.1.1.13 3.1.1.4 2.3.1.51]	GO:0016042//lipid catabolic process	GO:0016787//hydrolase activity;GO:0004806//triglyceride lipase activity	-
Unigene25997	0	0	0	68.9601	32.7542	60.0843	INF	0.0077596	Up	S286	succinate--CoA ligase [ADP-forming] subunit alpha-2, mitochondrial [Arachis ipaensis]	98.78	2.2e-183	XP_016203972.1	86.7	6.6e-164	sp|Q6DQL1|SUCA2_SOLLC	Succinate--CoA ligase [ADP-forming] subunit alpha-2, mitochondrial OS=Solanum lycopersicum PE=1 SV=1	At5g23250	554.3	1.4e-157	KOG1255	Succinyl-CoA synthetase, alpha subunit	554.3	Energy production and conversion	K01899|1|4.2e-184|646.4|aip:107644599|succinyl-CoA synthetase alpha subunit [EC:6.2.1.4 6.2.1.5]	GO:0006099//tricarboxylic acid cycle	GO:0000166//nucleotide binding;GO:0048037//cofactor binding;GO:0004775//succinate-CoA ligase (ADP-forming) activity;GO:0004776//succinate-CoA ligase (GDP-forming) activity	GO:0005739//mitochondrion;GO:0005759//mitochondrial matrix
Unigene29437	0	0	0	91.6016	93.7991	162.771	INF	0.00766749	Up	T253;S256;S259	protein-tyrosine-phosphatase MKP1, partial [Arachis ipaensis]	87.72	0.0e+00	XP_016190711.1	48.8	2.8e-150	sp|Q9C5S1|MKP1_ARATH	Protein-tyrosine-phosphatase MKP1 OS=Arabidopsis thaliana GN=MKP1 PE=1 SV=1	At3g55270	414.8	2.6e-115	KOG1716	Dual specificity phosphatase	414.8	Defense mechanisms	K04459|1|8.9e-170|599.7|var:108330654|dual specificity MAP kinase phosphatase [EC:3.1.3.16 3.1.3.48]	NA	GO:0004725//protein tyrosine phosphatase activity;GO:0008138//protein tyrosine/serine/threonine phosphatase activity	-
Unigene13847	0	0	0	2095.09	1016	1546.11	INF	0.00757976	Up	S263	probable 6-phosphogluconolactonase 4, chloroplastic [Arachis duranensis]	93.6	5.1e-167	XP_015934261.1	48	1.1e-73	sp|A2Z3C4|6PGL4_ORYSI	Probable 6-phosphogluconolactonase 4, chloroplastic OS=Oryza sativa subsp. indica GN=OsI_031067 PE=3 SV=2	At5g24400	251.1	2.6e-66	KOG3147	6-phosphogluconolactonase - like protein	251.1	Carbohydrate transport and metabolism	K01057|1|9.6e-168|592.0|adu:107460408|6-phosphogluconolactonase [EC:3.1.1.31]	GO:0005975//carbohydrate metabolic process;GO:0006098//pentose-phosphate shunt;GO:0009051//pentose-phosphate shunt, oxidative branch	GO:0017057//6-phosphogluconolactonase activity;GO:0016853//isomerase activity	GO:0005737//cytoplasm
Unigene23200	0	0	0	117.133	61.4631	124.846	INF	0.0071514	Up	S79;Y63;S59;S49	glutathione S-transferase TCHQD [Arachis ipaensis]	97.38	6.5e-149	XP_016163451.1	67.8	2.4e-108	sp|O80662|TCHQD_ARATH	Glutathione S-transferase TCHQD OS=Arabidopsis thaliana GN=TCHQD PE=2 SV=1	#REF!	389.4	4.8e-108	KOG4420	Uncharacterized conserved protein (Ganglioside-induced differentiation associated protein 1, GDAP1)	389.4	Function unknown	K22077|1|1.2e-149|531.6|aip:107606005|ganglioside-induced differentiation-associated protein 1	GO:0006749//glutathione metabolic process	GO:0016740//transferase activity;GO:0004364//glutathione transferase activity	GO:0005737//cytoplasm;GO:0005886//plasma membrane
CL864.Contig2	0	0	0	249.853	120.764	212.206	INF	0.00713702	Up	S198	ATP-citrate synthase beta chain protein 1 [Arachis ipaensis]	97.53	0.0e+00	XP_016197862.1	93.1	0.0e+00	sp|Q9C522|ACLB1_ARATH	ATP-citrate synthase beta chain protein 1 OS=Arabidopsis thaliana GN=ACLB-1 PE=2 SV=1	At3g06650	1142.5	0.0e+00	KOG1254	ATP-citrate lyase	1142.5	Energy production and conversion	K01648|1|0.0e+00|1183.3|aip:107638976|ATP citrate (pro-S)-lyase [EC:2.3.3.8]	GO:0008152//metabolic process	GO:0046912//transferase activity, transferring acyl groups, acyl groups converted into alkyl on transfer	-
CL4792.Contig2	0	0	0	73.3609	41.9319	86.2724	INF	0.00696874	Up	S297;S302;S304	synaptotagmin-4 [Arachis duranensis]	91.71	0.0e+00	XP_015954377.1	29.4	1.9e-26	sp|A0JJX5|SYT4_ARATH	Synaptotagmin-4 OS=Arabidopsis thaliana GN=SYT4 PE=2 SV=1	At3g18370	819.3	5.7e-237	KOG1012	Ca2+-dependent lipid-binding protein CLB1/vesicle protein vp115/Granuphilin A, contains C2 domain	819.3	General function prediction only	K19907|1|1.9e-15|87.4|lja:Lj4g3v1896260.1|synaptotagmin-7!K01652|5|6.8e-10|68.9|sly:101253806|acetolactate synthase I/II/III large subunit [EC:2.2.1.6]	NA	NA	GO:0016021//integral component of membrane;GO:0005783//endoplasmic reticulum
CL9442.Contig1	0	0	0	38.7863	21.3163	43.4243	INF	0.00685282	Up	S42;S44	acyl-CoA-binding domain-containing protein 1 isoform X1 [Arachis duranensis]	87.36	2.7e-182	XP_015934331.1	64	3.5e-134	sp|Q9STP8|ACBP2_ARATH	Acyl-CoA-binding domain-containing protein 2 OS=Arabidopsis thaliana GN=ACBP2 PE=1 SV=1	At4g27780	475.7	6.9e-134	KOG0817	Acyl-CoA-binding protein	475.7	Lipid transport and metabolism	K06694|1|2.2e-16|89.4|cpap:110824268|26S proteasome non-ATPase regulatory subunit 10	NA	GO:0000062//fatty-acyl-CoA binding	GO:0016021//integral component of membrane
Unigene37369	0	0	0	162.117	236.108	324.638	INF	0.00684306	Up	S63;S65	probable serine/threonine-protein kinase PBL19 isoform X1 [Arachis ipaensis]	87.82	3.5e-213	XP_016184859.1	52	6.2e-98	sp|Q9LTC0|PBL19_ARATH	Probable serine/threonine-protein kinase PBL19 OS=Arabidopsis thaliana GN=PBL19 PE=1 SV=1	At3g09830	568.2	1.2e-161	KOG1187	Serine/threonine protein kinase	568.2	Signal transduction mechanisms	K04733|1|5.4e-184|646.4|lja:Lj1g3v4591000.1|interleukin-1 receptor-associated kinase 4 [EC:2.7.11.1]	GO:0006468//protein phosphorylation;GO:0007166//cell surface receptor signaling pathway	GO:0004672//protein kinase activity;GO:0004675//transmembrane receptor protein serine/threonine kinase activity;GO:0005524//ATP binding	GO:0005886//plasma membrane
CL11755.Contig2	0	0	0	231.28	377.725	466.368	INF	0.00638561	Up	S18;S24;S219;S244	stem-specific protein TSJT1 [Arachis duranensis]	93.25	3.2e-137	XP_015947533.1	40	1.4e-25	sp|P24805|TSJT1_TOBAC	Stem-specific protein TSJT1 OS=Nicotiana tabacum GN=TSJT1 PE=2 SV=1	-	-	-	-	-	-	-	K13783|1|1.9e-19|99.0|mdm:103409501|MFS transporter, OPA family, solute carrier family 37 (glycerol-3-phosphate transporter), member 1/2	-	-	-
Unigene35945	0	0	0	127.819	96.3066	185.328	INF	0.00635265	Up	S528;S532;S534	protein kinase dsk1 isoform X1 [Arachis duranensis]	94.92	4.8e-308	XP_015951494.1	37.9	1.2e-24	sp|P51567|AFC2_ARATH	Serine/threonine-protein kinase AFC2 OS=Arabidopsis thaliana GN=AFC2 PE=1 SV=1	At3g44850	758.4	8.0e-219	KOG1290	Serine/threonine protein kinase	758.4	Signal transduction mechanisms	K08832|1|9.1e-309|1061.2|adu:107476232|serine/threonine-protein kinase SRPK3 [EC:2.7.11.1]	GO:0000245//spliceosomal complex assembly;GO:0050684//regulation of mRNA processing;GO:0035556//intracellular signal transduction;GO:0006979//response to oxidative stress	GO:0004674//protein serine/threonine kinase activity;GO:0004712//protein serine/threonine/tyrosine kinase activity;GO:0004672//protein kinase activity;GO:0005524//ATP binding	GO:0005737//cytoplasm;GO:0005634//nucleus
CL6251.Contig1	0	0	0	165.704	97.5128	195.973	INF	0.00626824	Up	S62;S64;T73	beta-adaptin-like protein A isoform X1 [Arachis ipaensis]	97.04	0.0e+00	XP_016180300.1	78.9	0.0e+00	sp|Q9LDK9|APBLA_ARATH	Beta-adaptin-like protein A OS=Arabidopsis thaliana GN=BETAA-AD PE=1 SV=1	At5g11490	1334.7	0.0e+00	KOG1061	Vesicle coat complex AP-1/AP-2/AP-4, beta subunit	1334.7	Intracellular trafficking, secretion, and vesicular transport	K12392|1|5.4e-101|371.7|dct:110108335|AP-1 complex subunit beta-1	GO:0006886//intracellular protein transport;GO:0016192//vesicle-mediated transport	GO:0008565//protein transporter activity	GO:0030131//clathrin adaptor complex
CL10689.Contig1	0	0	0	46.6549	63.9616	90.1712	INF	0.00612394	Up	S410;S56	uncharacterized protein LOC107460077 [Arachis duranensis]	96.33	6.1e-245	XP_015933885.1	-	-	-	-	-	-	-	-	-	-	-	-	NA	GO:0016874//ligase activity	-
Unigene40545	0	0	0	24.497	18.2528	34.8241	INF	0.00587948	Up	S85	AT-rich interactive domain-containing protein 6 [Arachis duranensis]	82.71	2.7e-302	XP_015963486.1	54.1	5.9e-137	sp|Q940Y3|ARID3_ARATH	AT-rich interactive domain-containing protein 3 OS=Arabidopsis thaliana GN=ARID3 PE=1 SV=1	At1g20910	305.8	1.6e-82	KOG2744	DNA-binding proteins Bright/BRCAA1/RBP1 and related proteins containing BRIGHT domain	305.8	Transcription	K04733|1|2.0e-09|67.0|ats:109748443|interleukin-1 receptor-associated kinase 4 [EC:2.7.11.1]!K10891|3|5.4e-07|58.9|pavi:110755665|fanconi anemia group D2 protein!K11446|4|2.1e-06|57.0|mis:MICPUN_105736|histone demethylase JARID1 [EC:1.14.11.-]	NA	GO:0003677//DNA binding;GO:0000977//RNA polymerase II regulatory region sequence-specific DNA binding;GO:0001228//transcriptional activator activity, RNA polymerase II transcription regulatory region sequence-specific DNA binding	GO:0005634//nucleus
CL5995.Contig1	0	0	0	26.1213	14.7072	16.365	INF	0.00586944	Up	Y395;T396;T401	cyclin-dependent kinase G-2 isoform X1 [Arachis duranensis]	88.34	1.1e-278	XP_015954470.1	53.9	2.5e-152	sp|Q7XUF4|CDKG2_ORYSJ	Cyclin-dependent kinase G-2 OS=Oryza sativa subsp. japonica GN=CDKG-2 PE=2 SV=2	At1g67580	512.3	1.0e-144	KOG0663	Protein kinase PITSLRE and related kinases	512.3	General function prediction only	K08818|1|2.0e-279|963.8|adu:107478845|cell division cycle 2-like [EC:2.7.11.22]	GO:0007346//regulation of mitotic cell cycle;GO:0006468//protein phosphorylation;GO:0010468//regulation of gene expression	GO:0004672//protein kinase activity;GO:0004693//cyclin-dependent protein serine/threonine kinase activity;GO:0005524//ATP binding	GO:0005634//nucleus
CL1190.Contig1	0	0	0	168.606	86.6918	156.261	INF	0.00576719	Up	T456;T459	probable serine/threonine-protein kinase DDB_G0271682 isoform X1 [Arachis ipaensis]	93.83	0.0e+00	XP_016198207.1	57.5	1.8e-100	sp|Q9C9U5|SIS8_ARATH	Probable serine/threonine-protein kinase SIS8 OS=Arabidopsis thaliana GN=SIS8 PE=1 SV=1	At3g06620	790.4	2.0e-228	KOG0192	Tyrosine kinase specific for activated (GTP-bound) p21cdc42Hs	790.4	Signal transduction mechanisms	K04424|1|5.5e-102|374.4|thj:104799167|sterile alpha motif and leucine zipper containing kinase AZK [EC:2.7.11.25]	GO:0006355//regulation of transcription, DNA-templated;GO:0035556//intracellular signal transduction	GO:0004674//protein serine/threonine kinase activity;GO:0004871//signal transducer activity;GO:0004672//protein kinase activity;GO:0005524//ATP binding	GO:0005622//intracellular
Unigene33290	0	0	0	97.0035	85.9612	152.935	INF	0.00568854	Up	S182;S146	putative protein TPRXL [Arachis duranensis]	87.57	7.2e-83	XP_015959287.1	-	-	-	-	-	-	-	-	-	-	-	-	NA	NA	GO:0016021//integral component of membrane
Unigene34034	0	0	0	53.017	101.288	97.7398	INF	0.00565867	Up	S344;S380;S383	uncharacterized serine-rich protein C215.13 [Arachis duranensis]	87.9	1.4e-198	XP_015932272.1	-	-	-	-	YKR092c	56.6	1.1e-07	KOG2992	Nucleolar GTPase/ATPase p130	56.6	Nuclear structure	-	-	-	-
CL3042.Contig3	0	0	0	8.41354	6.39067	11.9414	INF	0.00533926	Up	S155;T158;T159	leucine aminopeptidase 1 [Arachis ipaensis]	97.36	2.3e-286	XP_016200247.1	75.6	2.4e-224	sp|Q944P7|AMPL2_ARATH	Leucine aminopeptidase 2, chloroplastic OS=Arabidopsis thaliana GN=LAP2 PE=2 SV=2	At4g30920	775.8	4.8e-224	KOG2597	Predicted aminopeptidase of the M17 family	775.8	General function prediction only	K01255|1|4.1e-253|876.3|gmx:100797187|leucyl aminopeptidase [EC:3.4.11.1]	NA	GO:0004177//aminopeptidase activity;GO:0008235//metalloexopeptidase activity;GO:0030145//manganese ion binding	GO:0005737//cytoplasm
CL3651.Contig2	0	0	0	6.98715	6.29591	10.9751	INF	0.00517344	Up	S100;S103;S108;S110	chaperone protein dnaJ 10 isoform X2 [Arachis duranensis]	93.33	1.1e-82	XP_015972142.1	54.5	5.0e-43	sp|Q8GYX8|DNJ10_ARATH	Chaperone protein dnaJ 10 OS=Arabidopsis thaliana GN=ATJ10 PE=2 SV=2	At1g21080	182.2	7.2e-46	KOG0691	Molecular chaperone (DnaJ superfamily)	182.2	Posttranslational modification, protein turnover, chaperones	-	-	-	-
NP_198206.1	0	0	0	34.0891	38.7271	59.9819	INF	0.00514583	Up	S526;S529;T533	heat shock protein 70 (Hsp 70) family protein [Arabidopsis thaliana]	100	0.0e+00	NP_198206.1	100	0.0e+00	sp|Q9LKR3|MD37A_ARATH	Mediator of RNA polymerase II transcription subunit 37a OS=Arabidopsis thaliana GN=MED37A PE=1 SV=1	At5g28540	1312	0.0e+00	KOG0100	Molecular chaperones GRP78/BiP/KAR2, HSP70 superfamily	1312	Posttranslational modification, protein turnover, chaperones	K09490|1|0.0e+00|1223.8|lang:109349890|heat shock 70kDa protein 5	GO:0046686//response to cadmium ion;GO:0009735//response to cytokinin;GO:0006355//regulation of transcription, DNA-templated;GO:0006351//transcription, DNA-templated;GO:0030433//ubiquitin-dependent ERAD pathway;GO:0034976//response to endoplasmic reticulum stress	GO:0005524//ATP binding	GO:0005794//Golgi apparatus;GO:0016020//membrane;GO:0005783//endoplasmic reticulum;GO:0005730//nucleolus;GO:0005618//cell wall;GO:0005634//nucleus;GO:0005788//endoplasmic reticulum lumen;GO:0005774//vacuolar membrane;GO:0005773//vacuole;GO:0005886//plasma membrane;GO:0009506//plasmodesma;GO:0016592//mediator complex;GO:0005829//cytosol;GO:0009507//chloroplast
CL5161.Contig3	0	0	0	3018.64	1600.04	2412.62	INF	0.00467231	Up	S167;S169;S146;T152	alpha-glucan water dikinase, chloroplastic [Arachis duranensis]	94.06	0.0e+00	XP_015957126.1	64.4	9.7e-267	sp|Q8LPT9|GWD1_CITRE	Alpha-glucan water dikinase, chloroplastic OS=Citrus reticulata GN=R1 PE=2 SV=1	-	-	-	-	-	-	-	K08244|1|0.0e+00|1364.7|adu:107481355|alpha-glucan, water dikinase [EC:2.7.9.4]	NA	GO:0016301//kinase activity;GO:0005524//ATP binding	-
CL6473.Contig1	0	0	0	89.1719	60.6498	50.2469	INF	0.00458856	Up	S605;T612	golgin candidate 1 [Arachis ipaensis]	91.74	0.0e+00	XP_016203762.1	59.7	1.0e-214	sp|Q8S8N9|GOGC1_ARATH	Golgin candidate 1 OS=Arabidopsis thaliana GN=GC1 PE=2 SV=2	Hs4826748	112.8	2.3e-24	KOG4677	Golgi integral membrane protein	112.8	Intracellular trafficking, secretion, and vesicular transport;General function prediction only	K20283|1|8.3e-20|101.7|han:110921823|golgin subfamily A member 4!K20478|4|1.1e-16|91.3|sind:105159034|golgin subfamily B member 1	GO:0007030//Golgi organization;GO:0000301//retrograde transport, vesicle recycling within Golgi	NA	GO:0031985//Golgi cisterna;GO:0016021//integral component of membrane;GO:0000139//Golgi membrane
Unigene1456	0	0	0	647.783	406.716	755.856	INF	0.00426565	Up	S219;S215;S216	probable LRR receptor-like serine/threonine-protein kinase At3g47570 [Arachis ipaensis]	78.75	3.3e-248	XP_020962950.1	44.7	5.9e-125	sp|C0LGP4|Y3475_ARATH	Probable LRR receptor-like serine/threonine-protein kinase At3g47570 OS=Arabidopsis thaliana GN=At3g47570 PE=2 SV=1	At2g15080	112.5	2.3e-24	KOG0619	FOG: Leucine rich repeat	112.5	General function prediction only	K04730|1|1.2e-170|602.4|mtr:MTR_2g072640|interleukin-1 receptor-associated kinase 1 [EC:2.7.11.1]	NA	GO:0004674//protein serine/threonine kinase activity;GO:0005524//ATP binding	GO:0016021//integral component of membrane
CL11869.Contig1	0	0	0	165.488	116.588	213.075	INF	0.00406432	Up	S2359;T2364;T2365	chromatin structure-remodeling complex protein SYD, partial [Arachis duranensis]	81.63	0.0e+00	XP_015958745.2	60.9	0.0e+00	sp|F4IHS2|SYD_ARATH	Chromatin structure-remodeling complex protein SYD OS=Arabidopsis thaliana GN=SYD PE=1 SV=1	At2g28290	1372.8	0.0e+00	KOG0386	Chromatin remodeling complex SWI/SNF, component SWI2 and related ATPases (DNA/RNA helicase superfamily)	1372.8	Chromatin structure and dynamics;Transcription	K11647|1|0.0e+00|2000.3|aip:107635864|SWI/SNF-related matrix-associated actin-dependent regulator of chromatin subfamily A member 2/4 [EC:3.6.4.-]	GO:0006355//regulation of transcription, DNA-templated	GO:0042393//histone binding;GO:0005524//ATP binding	GO:0005634//nucleus
CL11243.Contig1	0	0	0	43.6034	72.647	79.2782	INF	0.00400465	Up	S384;S386	paired amphipathic helix protein Sin3-like 2 isoform X2 [Arachis ipaensis]	92.89	0.0e+00	XP_016179759.1	57.2	0.0e+00	sp|Q9LFQ3|SNL2_ARATH	Paired amphipathic helix protein Sin3-like 2 OS=Arabidopsis thaliana GN=SNL2 PE=1 SV=2	At3g01320	1345.9	0.0e+00	KOG4204	Histone deacetylase complex, SIN3 component	1345.9	Chromatin structure and dynamics	K11644|1|0.0e+00|2438.3|aip:107622396|paired amphipathic helix protein Sin3a	GO:0016575//histone deacetylation;GO:0000122//negative regulation of transcription from RNA polymerase II promoter;GO:0006355//regulation of transcription, DNA-templated	GO:0001106//RNA polymerase II transcription corepressor activity	GO:0005634//nucleus;GO:0000118//histone deacetylase complex;GO:0000785//chromatin
CL931.Contig1	0	0	0	158.181	136.252	232.928	INF	0.00386588	Up	S109;S118	uncharacterized protein LOC107490333 [Arachis duranensis]	78.82	1.6e-75	XP_015966600.1	-	-	-	-	At5g56550	110.5	3.3e-24	KOG4210	Nuclear localization sequence binding protein	110.5	Transcription	-	-	-	-
Unigene24451	0	0	0	87.2802	73.808	126.994	INF	0.00384683	Up	S46;S81;S63	uncharacterized protein LOC107643527 [Arachis ipaensis]	89.56	2.2e-190	XP_016202692.1	-	-	-	-	-	-	-	-	-	-	-	-	-	-	-
Unigene20355	0	0	0	338.434	356.29	554.138	INF	0.00382877	Up	S27;S36;S45	AT-hook motif nuclear-localized protein 17 [Arachis ipaensis]	89.52	9.4e-160	XP_016163700.1	53.9	3.2e-80	sp|Q9LTA2|AHL17_ARATH	AT-hook motif nuclear-localized protein 17 OS=Arabidopsis thaliana GN=AHL17 PE=2 SV=1	-	-	-	-	-	-	-	-	GO:0006351//transcription, DNA-templated	GO:0003700//DNA binding transcription factor activity;GO:0003680//AT DNA binding	GO:0005634//nucleus;GO:0016021//integral component of membrane
CL31.Contig2	0	0	0	75.5018	99.9951	133.827	INF	0.00365862	Up	T64;S68	L-cysteine desulfhydrase [Arachis duranensis]	92.6	8.6e-256	XP_015939457.1	62.6	1.1e-167	sp|Q9M1R1|LCYD1_ARATH	L-cysteine desulfhydrase OS=Arabidopsis thaliana GN=LCD PE=2 SV=1	At3g62130	587.4	2.2e-167	KOG1549	Cysteine desulfurase NFS1	587.4	Amino acid transport and metabolism	K22207|1|1.6e-256|887.5|aip:107618418|L-cysteine desulfhydrase [EC:4.4.1.28]	GO:0019450//L-cysteine catabolic process to pyruvate	GO:0003824//catalytic activity;GO:0080146//L-cysteine desulfhydrase activity	GO:0005829//cytosol
CL1941.Contig1	0	0	0	13.5531	20.6576	24.4868	INF	0.00363569	Up	S107;S108;S109;T117;S121;T217;S220	exosome complex component RRP45A isoform X2 [Arachis ipaensis]	89.62	6.8e-127	XP_016202203.1	44.1	2.8e-53	sp|Q9M209|CER7_ARATH	Exosome complex component RRP45B OS=Arabidopsis thaliana GN=RRP45B PE=2 SV=1	At3g60500	206.5	5.6e-53	KOG1614	Exosomal 3'-5' exoribonuclease complex, subunit Rrp45	206.5	Translation, ribosomal structure and biogenesis	K03678|1|1.3e-127|458.4|aip:107643143|exosome complex component RRP45	GO:0034427//nuclear-transcribed mRNA catabolic process, exonucleolytic, 3'-5';GO:0034476//U5 snRNA 3'-end processing;GO:0071035//nuclear polyadenylation-dependent rRNA catabolic process;GO:0034475//U4 snRNA 3'-end processing;GO:0034473//U1 snRNA 3'-end processing;GO:0071038//nuclear polyadenylation-dependent tRNA catabolic process;GO:0071042//nuclear polyadenylation-dependent mRNA catabolic proce…	GO:0004527//exonuclease activity;GO:0017091//AU-rich element binding	GO:0000178//exosome (RNase complex);GO:0000176//nuclear exosome (RNase complex);GO:0000177//cytoplasmic exosome (RNase complex)
Unigene22928	0	0	0	78.7789	123.492	141.665	INF	0.0035763	Up	S68;S11;S70;T75	phospholipid-transporting ATPase 1 [Arachis ipaensis]	91.28	0.0e+00	XP_016181630.1	67.3	0.0e+00	sp|P98204|ALA1_ARATH	Phospholipid-transporting ATPase 1 OS=Arabidopsis thaliana GN=ALA1 PE=2 SV=1	Hs17978471	733.8	4.7e-211	KOG0206	P-type ATPase	733.8	General function prediction only	K14802|1|0.0e+00|2189.1|aip:107623774|phospholipid-transporting ATPase [EC:7.6.2.1]	NA	GO:0004012//phospholipid-translocating ATPase activity;GO:0000287//magnesium ion binding;GO:0005524//ATP binding	GO:0016021//integral component of membrane;GO:0005886//plasma membrane
CL201.Contig1	0	0	0	232.142	146.457	262.738	INF	0.00356081	Up	S300;S301;S191	MATH domain-containing protein At5g43560 isoform X3 [Arachis ipaensis]	89.32	0.0e+00	XP_020968259.1	35.8	3.0e-67	sp|Q8RY18|Y5436_ARATH	MATH domain-containing protein At5g43560 OS=Arabidopsis thaliana GN=At5g43560 PE=1 SV=1	-	-	-	-	-	-	-	K01051|1|3.6e-06|56.2|dcr:108226035|pectinesterase [EC:3.1.1.11]	-	-	-
Unigene31492	0	0	0	164.378	151.622	248.783	INF	0.00349201	Up	S939;T940;S599;S606;S207	dentin sialophosphoprotein [Arachis duranensis]	90.19	0.0e+00	XP_015938613.1	21.1	2.1e-08	sp|Q7XTT4|NUCL2_ORYSJ	Nucleolin 2 OS=Oryza sativa subsp. japonica GN=Os04g0620700 PE=2 SV=2	SPBC1711.05	84.3	1.5e-15	KOG2992	Nucleolar GTPase/ATPase p130	84.3	Nuclear structure	K11807|1|4.8e-172|608.2|mus:103991435|WD and tetratricopeptide repeats protein 1	-	-	-
CL3841.Contig7	0	0	0	58.9894	63.0774	35.7881	INF	0.00345767	Up	T218;S221	NAD(P)H-dependent 6'-deoxychalcone synthase-like [Arachis ipaensis]	79.56	1.1e-145	XP_016165707.1	62.4	7.8e-109	sp|P26690|6DCS_SOYBN	NAD(P)H-dependent 6'-deoxychalcone synthase OS=Glycine max PE=1 SV=1	At1g59950	347.8	1.9e-95	KOG1577	Aldo/keto reductase family proteins	347.8	General function prediction only	K22374|1|2.0e-146|521.2|aip:110262349|3''-deamino-3''-oxonicotianamine reductase [EC:1.1.1.285]	NA	GO:0016491//oxidoreductase activity	-
CL2338.Contig21	0	0	0	103.778	105.206	164.64	INF	0.00342049	Up	T555;S557;T560	uncharacterized protein LOC107631352 [Arachis ipaensis]	94.58	0.0e+00	XP_016190266.1	-	-	-	-	-	-	-	-	-	-	-	K00766|1|5.9e-09|65.5|olu:OSTLU_32105|anthranilate phosphoribosyltransferase [EC:2.4.2.18]	GO:0006177//GMP biosynthetic process	GO:0003921//GMP synthase activity;GO:0003922//GMP synthase (glutamine-hydrolyzing) activity;GO:0016757//transferase activity, transferring glycosyl groups	GO:0009570//chloroplast stroma
Unigene40154	0	0	0	73.6571	73.5924	115.793	INF	0.00336523	Up	T348;S350;S361	uncharacterized protein At4g06598 [Arachis ipaensis]	87.63	1.9e-186	XP_016190754.1	50.4	3.5e-60	sp|Q8W3M7|Y4598_ARATH	Uncharacterized protein At4g06598 OS=Arabidopsis thaliana GN=At4g06598 PE=2 SV=2	-	-	-	-	-	-	-	K04374|1|1.9e-18|96.3|mus:103997104|cyclic AMP-dependent transcription factor ATF-4!K20557|2|1.2e-12|77.0|jre:109011427|transcription factor VIP1	GO:0045893//positive regulation of transcription, DNA-templated	GO:0003700//DNA binding transcription factor activity;GO:0000977//RNA polymerase II regulatory region sequence-specific DNA binding	GO:0005634//nucleus
Unigene31029	0	0	0	115.318	82.8461	146.455	INF	0.0033306	Up	S332;S335	probable transcription factor At3g04930 [Arachis ipaensis]	94.24	3.1e-233	XP_016205453.2	44.9	1.5e-83	sp|Q9CAV7|STKLJ_ARATH	Probable transcription factor At3g04930 OS=Arabidopsis thaliana GN=At3g04930 PE=1 SV=1	-	-	-	-	-	-	-	K11294|1|1.4e-09|67.0|nta:107801553|nucleolin	GO:0006355//regulation of transcription, DNA-templated	GO:0016301//kinase activity	-
Unigene40279	0	0	0	25.6502	23.7121	38.595	INF	0.00329038	Up	S27;S28;S10	-	-	-	-	-	-	-	-	-	-	-	-	-	-	-	-	-	-	-
CL3241.Contig3	0	0	0	111.641	63.1553	90.6064	INF	0.00324013	Up	S198;S199	uncharacterized protein LOC107488207 [Arachis duranensis]	90.75	8.5e-110	XP_015964402.1	-	-	-	-	-	-	-	-	-	-	-	-	-	-	-
CL11608.Contig1	0	0	0	48.5395	44.7455	72.701	INF	0.00320728	Up	S480	serine/threonine-protein kinase BLUS1 isoform X2 [Arachis duranensis]	94.89	0.0e+00	XP_015958517.1	44.4	5.5e-83	sp|O23304|BLUS1_ARATH	Serine/threonine-protein kinase BLUS1 OS=Arabidopsis thaliana GN=BLUS1 PE=1 SV=1	At5g14720	563.5	4.9e-160	KOG0582	Ste20-like serine/threonine protein kinase	563.5	Signal transduction mechanisms	K08835|1|0.0e+00|1265.8|aip:107635833|serine/threonine-protein kinase OSR1/STK39 [EC:2.7.11.1]	GO:0007346//regulation of mitotic cell cycle;GO:0031098//stress-activated protein kinase signaling cascade;GO:0032147//activation of protein kinase activity;GO:0023014//signal transduction by protein phosphorylation	GO:0004674//protein serine/threonine kinase activity;GO:0005524//ATP binding;GO:0004672//protein kinase activity	GO:0005737//cytoplasm
CL2330.Contig1	0	0	0	70.3672	91.8259	52.72	INF	0.00317723	Up	Y132;S136;S139;T142	probable aldo-keto reductase 1 isoform X1 [Arachis duranensis]	84.54	3.5e-100	XP_015968500.1	80.7	5.1e-96	sp|C6TBN2|AKR1_SOYBN	Probable aldo-keto reductase 1 OS=Glycine max GN=AKR1 PE=2 SV=1	At1g60710	261.5	1.2e-69	KOG1575	Voltage-gated shaker-like K+ channel, subunit beta/KCNAB	261.5	Energy production and conversion	K05275|1|5.4e-18|94.0|ppp:112279415|pyridoxine 4-dehydrogenase [EC:1.1.1.65]!K17744|2|1.2e-17|92.8|csl:COCSUDRAFT_34922|L-galactose dehydrogenase [EC:1.1.1.316]	-	-	-
Unigene20305	0	0	0	52.5238	43.4936	73.2516	INF	0.00305164	Up	S1103;S1029;Y1047;S110;T112;S113;S122;S1059;S1061	protein STICHEL-like 3 isoform X1 [Arachis duranensis]	94.55	0.0e+00	XP_015942854.1	63.9	4.9e-270	sp|F4JRP0|STIL3_ARATH	Protein STICHEL-like 3 OS=Arabidopsis thaliana GN=At4g18820 PE=3 SV=1	At4g18820	919.1	7.6e-267	KOG0989	Replication factor C, subunit RFC4	919.1	Replication, recombination and repair	K10755|1|2.5e-21|107.5|ota:OT_ostta09g00990|replication factor C subunit 2/4	GO:0006281//DNA repair;GO:0006260//DNA replication;GO:0006261//DNA-dependent DNA replication	GO:0003887//DNA-directed DNA polymerase activity;GO:0003677//DNA binding;GO:0005524//ATP binding	GO:0005634//nucleus;GO:0005663//DNA replication factor C complex;GO:0009360//DNA polymerase III complex
CL10568.Contig2	0	0	0	92.0868	54.4682	90.9679	INF	0.00304841	Up	S54;S55	ribosomal protein S3 (chloroplast) [Arachis hypogaea]	98.17	3.2e-117	AHY32765.1	89.3	9.9e-108	sp|Q2PMP7|RR3_SOYBN	30S ribosomal protein S3, chloroplastic OS=Glycine max GN=rps3 PE=3 SV=1	-	-	-	-	-	-	-	K02982|1|1.0e-109|398.7|ccaj:29293627|small subunit ribosomal protein S3	GO:0006412//translation	GO:0003735//structural constituent of ribosome;GO:0019843//rRNA binding	GO:0015935//small ribosomal subunit;GO:0009507//chloroplast
CL8965.Contig2	0	0	0	82.9228	111.76	65.6017	INF	0.00298288	Up	T395;T427;S428;S432;S434	oxysterol-binding protein-related protein 3C [Arachis ipaensis]	97.59	9.7e-270	XP_016187275.1	81.8	4.0e-236	sp|Q93Y40|ORP3C_ARATH	Oxysterol-binding protein-related protein 3C OS=Arabidopsis thaliana GN=ORP3C PE=2 SV=1	At5g59420	814.7	7.9e-236	KOG1737	Oxysterol-binding protein	814.7	Lipid transport and metabolism	K20174|1|1.8e-270|933.7|aip:107629093|oxysterol-binding protein-related protein 1/2	NA	NA	GO:0005829//cytosol
CL12177.Contig2	0	0	0	27.5699	18.3067	31.5064	INF	0.00274178	Up	T542;S544;S280;S274;S276	probable inactive receptor kinase At1g48480 [Arachis duranensis]	94.9	0.0e+00	XP_015931606.1	58.2	3.3e-199	sp|Q9LP77|Y1848_ARATH	Probable inactive receptor kinase At1g48480 OS=Arabidopsis thaliana GN=RKL1 PE=2 SV=1	#REF!	260.8	6.2e-69	KOG1187	Serine/threonine protein kinase	260.8	Signal transduction mechanisms	K04733|1|7.1e-252|872.5|lang:109359307|interleukin-1 receptor-associated kinase 4 [EC:2.7.11.1]	NA	GO:0032440//2-alkenal reductase [NAD(P)] activity;GO:0050321//tau-protein kinase activity;GO:0005524//ATP binding;GO:0004672//protein kinase activity	GO:0016021//integral component of membrane
Unigene14833	0	0	0	90.2886	55.4309	92.5667	INF	0.00271572	Up	T191;T194;T195;S325;S336	PTI1-like tyrosine-protein kinase At3g15890 [Arachis ipaensis]	95.03	7.2e-199	XP_016176046.1	61.4	1.8e-125	sp|Q9LSC2|Y3589_ARATH	PTI1-like tyrosine-protein kinase At3g15890 OS=Arabidopsis thaliana GN=At3g15890 PE=2 SV=1	At3g15890	440.3	3.2e-123	KOG1187	Serine/threonine protein kinase	440.3	Signal transduction mechanisms	K04733|1|2.1e-168|594.3|pop:7475672|interleukin-1 receptor-associated kinase 4 [EC:2.7.11.1]	GO:0006468//protein phosphorylation;GO:0007166//cell surface receptor signaling pathway	GO:0004672//protein kinase activity;GO:0004675//transmembrane receptor protein serine/threonine kinase activity;GO:0004674//protein serine/threonine kinase activity;GO:0005524//ATP binding	GO:0005886//plasma membrane
Unigene16467	0	0	0	136.223	80.5742	103.917	INF	0.00269079	Up	S123	ankyrin repeat and SAM domain-containing protein 6 [Arachis duranensis]	98.07	1.3e-109	XP_015939068.1	-	-	-	-	At3g07170	221.5	1.3e-57	KOG4374	RNA-binding protein Bicaudal-C	221.5	RNA processing and modification	K21878|1|7.7e-59|229.6|thj:104802662|Usher syndrome type-1G protein!K18756|2|1.4e-15|85.9|cann:107860602|protein bicaudal C	-	-	-
Unigene22585	0	0	0	56.1155	42.9477	72.199	INF	0.00251222	Up	T828;S831;T832	probable LRR receptor-like serine/threonine-protein kinase At1g53430 [Arachis ipaensis]	92	0.0e+00	XP_016170620.1	62.5	0.0e+00	sp|C0LGG8|Y5343_ARATH	Probable LRR receptor-like serine/threonine-protein kinase At1g53430 OS=Arabidopsis thaliana GN=At1g53430 PE=1 SV=1	At1g29720	550.4	6.3e-156	KOG1187	Serine/threonine protein kinase	550.4	Signal transduction mechanisms	K04733|1|7.6e-216|753.4|jre:108998023|interleukin-1 receptor-associated kinase 4 [EC:2.7.11.1]	NA	GO:0004674//protein serine/threonine kinase activity;GO:0005524//ATP binding	GO:0016021//integral component of membrane
CL4593.Contig7	0	0	0	226.855	134.07	184.478	INF	0.00247152	Up	T66;S72;S75	glutamine synthetase nodule isozyme [Arachis ipaensis]	95.52	8.3e-206	XP_016203406.1	91	1.0e-200	sp|Q43785|GLNA3_MEDSA	Glutamine synthetase nodule isozyme OS=Medicago sativa GN=GS1 PE=2 SV=1	At5g37600	674.1	1.4e-193	KOG0683	Glutamine synthetase	674.1	Amino acid transport and metabolism	K01915|1|1.6e-206|721.1|aip:107644115|glutamine synthetase [EC:6.3.1.2]	GO:0006542//glutamine biosynthetic process	GO:0004356//glutamate-ammonia ligase activity;GO:0005524//ATP binding	GO:0005737//cytoplasm
CL2427.Contig11	0	0	0	19.9475	18.3764	28.913	INF	0.00240442	Up	S33;S29	protein CMS1 isoform X1 [Arachis ipaensis]	89.31	4.8e-125	XP_016175514.1	-	-	-	-	Hs16158889	77.4	3.9e-14	KOG3089	Predicted DEAD-box-containing helicase	77.4	General function prediction only	-	NA	GO:0004386//helicase activity	GO:0005634//nucleus;GO:0030686//90S preribosome
CL5561.Contig1	0	0	0	4.58301	2.73323	3.95801	INF	0.00229151	Up	T245;S249;T257	sulfite exporter TauE/SafE family protein 4 [Arachis duranensis]	95.89	1.4e-253	XP_015951495.1	73.4	1.1e-194	sp|Q8S9J0|TAUE4_ARATH	Sulfite exporter TauE/SafE family protein 4 OS=Arabidopsis thaliana GN=At2g36630 PE=2 SV=1	-	-	-	-	-	-	-	-	NA	NA	GO:0016021//integral component of membrane
CL6331.Contig1	0	0	0	61.1598	65.2813	94.8673	INF	0.00225297	Up	S52;S54;T61;T60	homeobox-leucine zipper protein HOX21-like [Arachis ipaensis]	83.66	4.0e-113	XP_020969042.1	53.5	9.2e-62	sp|Q8S7W9|HOX21_ORYSJ	Homeobox-leucine zipper protein HOX21 OS=Oryza sativa subsp. japonica GN=HOX21 PE=2 SV=1	At1g69780	208.8	1.1e-53	KOG0483	Transcription factor HEX, contains HOX and HALZ domains	208.8	Transcription	K09338|1|7.6e-114|412.5|aip:107624337|homeobox-leucine zipper protein	NA	GO:0003700//DNA binding transcription factor activity;GO:0043565//sequence-specific DNA binding	GO:0005634//nucleus
CL7448.Contig2	0	0	0	9.50317	5.82852	9.18892	INF	0.00225153	Up	S42;S45;S653;S658;Y586	methylcrotonoyl-CoA carboxylase subunit alpha, mitochondrial isoform X1 [Arachis duranensis]	95.3	0.0e+00	XP_015948436.1	83.8	0.0e+00	sp|Q42777|MCCA_SOYBN	Methylcrotonoyl-CoA carboxylase subunit alpha, mitochondrial OS=Glycine max GN=MCCA PE=1 SV=2	At1g03090	1023.1	2.4e-298	KOG0238	3-Methylcrotonyl-CoA carboxylase, biotin-containing subunit/Propionyl-CoA carboxylase, alpha chain/Acetyl-CoA carboxylase, biotin carboxylase subunit	1023.1	Lipid transport and metabolism;Amino acid transport and metabolism	K01968|1|0.0e+00|1414.1|adu:107473390|3-methylcrotonyl-CoA carboxylase alpha subunit [EC:6.4.1.4]	GO:0006552//leucine catabolic process	GO:0004485//methylcrotonoyl-CoA carboxylase activity;GO:0050897//cobalt ion binding;GO:0004075//biotin carboxylase activity;GO:0046872//metal ion binding;GO:0005524//ATP binding	GO:0022626//cytosolic ribosome;GO:0005739//mitochondrion
CL1308.Contig2	0	0	0	110.325	160.331	183.324	INF	0.00216583	Up	Y154;S5	exocyst complex component SEC5B isoform X2 [Arachis duranensis]	94.81	0.0e+00	XP_020987244.1	61.2	3.8e-238	sp|Q8S3U9|SEC5A_ARATH	Exocyst complex component SEC5A OS=Arabidopsis thaliana GN=SEC5A PE=1 SV=1	At1g21170	820.8	1.7e-237	KOG2347	Sec5 subunit of exocyst complex	820.8	Intracellular trafficking, secretion, and vesicular transport	K17637|1|0.0e+00|1284.2|adu:107467825|exocyst complex component 2	GO:0006893//Golgi to plasma membrane transport;GO:0001927//exocyst assembly	NA	GO:0000145//exocyst
Unigene9610	0	0	0	138.926	91.6948	150.817	INF	0.00214327	Up	S551;S558;S559;S567;S568;T630;S632;T516;S518	ethylene receptor 2 [Arachis ipaensis]	96.73	0.0e+00	XP_016175314.1	60.5	5.7e-259	sp|Q0WPQ2|ETR2_ARATH	Ethylene receptor 2 OS=Arabidopsis thaliana GN=ETR2 PE=1 SV=2	At3g23150	891.3	1.1e-258	KOG0519	Sensory transduction histidine kinase	891.3	Signal transduction mechanisms	K14509|1|0.0e+00|1455.3|aip:107617935|ethylene receptor [EC:2.7.13.-]	GO:0010105//negative regulation of ethylene-activated signaling pathway	GO:0046872//metal ion binding;GO:0000155//phosphorelay sensor kinase activity;GO:0051740//ethylene binding;GO:0038199//ethylene receptor activity;GO:0005524//ATP binding	GO:0016021//integral component of membrane;GO:0005789//endoplasmic reticulum membrane
CL8200.Contig1	0	0	0	29.3261	41.2659	48.6674	INF	0.0021282	Up	S687	coatomer subunit beta-1 [Arachis ipaensis]	98.49	0.0e+00	XP_016174940.1	81.6	0.0e+00	sp|Q9SV21|COPB1_ARATH	Coatomer subunit beta-1 OS=Arabidopsis thaliana GN=At4g31480 PE=3 SV=2	At4g31480	1402.5	0.0e+00	KOG1058	Vesicle coat complex COPI, beta subunit	1402.5	Intracellular trafficking, secretion, and vesicular transport	K17301|1|0.0e+00|1572.8|cam:101503982|coatomer subunit beta	GO:0006891//intra-Golgi vesicle-mediated transport;GO:0006890//retrograde vesicle-mediated transport, Golgi to ER;GO:0006888//ER to Golgi vesicle-mediated transport;GO:0016192//vesicle-mediated transport;GO:0006886//intracellular protein transport	GO:0005198//structural molecule activity	GO:0000139//Golgi membrane;GO:0030126//COPI vesicle coat
CL9793.Contig3	0	0	0	157.436	133.893	213.533	INF	0.00205201	Up	T272	ATP-dependent zinc metalloprotease FTSH 2, chloroplastic [Arachis ipaensis]	97.39	0.0e+00	XP_016198030.1	88.9	0.0e+00	sp|Q655S1|FTSH2_ORYSJ	ATP-dependent zinc metalloprotease FTSH 2, chloroplastic OS=Oryza sativa subsp. japonica GN=FTSH2 PE=3 SV=1	At2g30950	1131.3	0.0e+00	KOG0731	AAA+-type ATPase containing the peptidase M41 domain	1131.3	Posttranslational modification, protein turnover, chaperones	K03798|1|0.0e+00|1305.8|aip:107639121|cell division protease FtsH [EC:3.4.24.-]	GO:0010206//photosystem II repair;GO:0010304//PSII associated light-harvesting complex II catabolic process;GO:0010205//photoinhibition;GO:0006508//proteolysis;GO:0010027//thylakoid membrane organization	GO:0004176//ATP-dependent peptidase activity;GO:0004222//metalloendopeptidase activity;GO:0005524//ATP binding;GO:0008237//metallopeptidase activity;GO:0008270//zinc ion binding	GO:0009535//chloroplast thylakoid membrane;GO:0009941//chloroplast envelope;GO:0016021//integral component of membrane
Unigene30270	0	0	0	85.0696	81.4887	123.885	INF	0.00204384	Up	S165;S12;S14	uncharacterized protein LOC107638765 [Arachis ipaensis]	82.73	1.2e-167	XP_016197637.1	-	-	-	-	-	-	-	-	-	-	-	K18883|1|1.0e-11|73.9|sita:101753989|tricin synthase [EC:2.1.1.175]	-	-	-
CL4268.Contig2	0	0	0	42.0228	27.5863	44.8483	INF	0.00203827	Up	S304;S242;S243;S246;S177;S189;T203;S108;Y110;S112;S115	malate dehydrogenase, cytoplasmic [Arachis duranensis]	98.19	3.0e-183	XP_015940654.1	95.5	1.7e-180	sp|O48905|MDHC_MEDSA	Malate dehydrogenase, cytoplasmic OS=Medicago sativa GN=CMDH PE=2 SV=1	At1g04410	597.4	1.4e-170	KOG1496	Malate dehydrogenase	597.4	Energy production and conversion	K00025|1|4.6e-178|626.3|lang:109336136|malate dehydrogenase [EC:1.1.1.37]	GO:0005975//carbohydrate metabolic process;GO:0006107//oxaloacetate metabolic process;GO:0006734//NADH metabolic process;GO:0006099//tricarboxylic acid cycle;GO:0006108//malate metabolic process	GO:0030060//L-malate dehydrogenase activity	GO:0005737//cytoplasm
Unigene9251	0	0	0	46.3888	28.7701	43.8053	INF	0.00195281	Up	S297;S302;S305;S309	nuclear pore complex protein NUP96 [Arachis duranensis]	94.73	0.0e+00	XP_015972803.1	60.2	0.0e+00	sp|Q8LLD0|NUP96_ARATH	Nuclear pore complex protein NUP96 OS=Arabidopsis thaliana GN=NUP96 PE=1 SV=1	At1g80680	1247.3	0.0e+00	KOG0845	Nuclear pore complex, Nup98 component (sc Nup145/Nup100/Nup116)	1247.3	Nuclear structure;Intracellular trafficking, secretion, and vesicular transport	K14297|1|0.0e+00|1978.0|adu:107496119|nuclear pore complex protein Nup98-Nup96	GO:0009733//response to auxin;GO:0034398//telomere tethering at nuclear periphery;GO:0006810//transport;GO:0006606//protein import into nucleus;GO:0000973//posttranscriptional tethering of RNA polymerase II gene DNA at nuclear periphery;GO:0009870//defense response signaling pathway, resistance gene-dependent;GO:0006405//RNA export from nucleus	GO:0017056//structural constituent of nuclear pore;GO:0008139//nuclear localization sequence binding;GO:0003723//RNA binding;GO:0005487//nucleocytoplasmic transporter activity	GO:0005643//nuclear pore;GO:0031965//nuclear membrane;GO:0044614//nuclear pore cytoplasmic filaments
Unigene30554	0	0	0	73.7556	54.2501	88.6324	INF	0.00191775	Up	S468;S470;T472;S71;S76;S77;S321	exocyst complex component SEC10b [Arachis ipaensis]	97.32	0.0e+00	XP_016170634.1	79	0.0e+00	sp|X5JB51|SECAB_ARATH	Exocyst complex component SEC10b OS=Arabidopsis thaliana GN=SEC10b PE=1 SV=1	CE04152	122.1	4.4e-27	KOG3745	Exocyst subunit - Sec10p	122.1	Intracellular trafficking, secretion, and vesicular transport	K19984|1|0.0e+00|1518.8|aip:107613246|exocyst complex component 5	GO:0006893//Golgi to plasma membrane transport;GO:0048278//vesicle docking;GO:0006887//exocytosis	NA	GO:0000145//exocyst
CL10201.Contig1	0	0	0	81.5898	122.938	131.589	INF	0.00190948	Up	S121;S126;S128	uncharacterized protein LOC107467536 [Arachis duranensis]	88.37	3.9e-173	XP_015942147.1	-	-	-	-	-	-	-	-	-	-	-	-	GO:0006357//regulation of transcription from RNA polymerase II promoter;GO:0043966//histone H3 acetylation	GO:0003713//transcription coactivator activity	GO:0000124//SAGA complex;GO:0070461//SAGA-type complex
NP_198715.1	0	0	0	25.2543	23.0765	35.5341	INF	0.00189437	Up	S688	Malectin/receptor-like protein kinase family protein [Arabidopsis thaliana]	100	0.0e+00	NP_198715.1	100	0.0e+00	sp|Q9FID9|Y5389_ARATH	Probable receptor-like protein kinase At5g38990 OS=Arabidopsis thaliana GN=At5g38990 PE=2 SV=1	At5g38990	1767.7	0.0e+00	KOG1187	Serine/threonine protein kinase	1767.7	Signal transduction mechanisms	K04733|1|2.2e-211|738.4|jcu:105643762|interleukin-1 receptor-associated kinase 4 [EC:2.7.11.1]	NA	GO:0004674//protein serine/threonine kinase activity;GO:0005524//ATP binding	GO:0016021//integral component of membrane
CL973.Contig1	0	0	0	377.761	553.128	380.158	INF	0.00166812	Up	S378;Y408;T412	PREDICTED: uncharacterized protein LOC106794530 [Glycine max]	55.45	0.0e+00	XP_014617324.1	75	2.9e-19	sp|P92516|M750_ARATH	Uncharacterized mitochondrial protein AtMg00750 OS=Arabidopsis thaliana GN=AtMg00750 PE=4 SV=1	At1g37060	1444.5	0.0e+00	KOG0017	FOG: Transposon-encoded proteins with TYA, reverse transcriptase, integrase domains in various combinations	1444.5	General function prediction only	K01303|1|1.7e-154|550.4|fve:101311565|acylaminoacyl-peptidase [EC:3.4.19.1]!K19525|3|4.5e-54|216.9|dct:110098611|vacuolar protein sorting-associated protein 13A/C!K15718|4|4.1e-47|193.7|oeu:111368968|linoleate 9S-lipoxygenase [EC:1.13.11.58]!K13457|5|4.5e-38|163.7|pmum:103334684|disease resistance protein RPM1	-	-	-
Unigene10023	0	0	0	14.296	9.00801	13.1575	INF	0.00163773	Up	T121;T124;S126	E3 ubiquitin-protein ligase RING1 [Arachis duranensis]	77.57	2.4e-149	XP_015956125.1	35	1.7e-38	sp|Q8LFY8|ATL54_ARATH	RING-H2 finger protein ATL54 OS=Arabidopsis thaliana GN=ATL54 PE=2 SV=2	At1g72220	157.9	3.3e-38	KOG0800	FOG: Predicted E3 ubiquitin ligase	157.9	Posttranslational modification, protein turnover, chaperones	K19041|1|1.3e-56|223.0|egr:104452874|E3 ubiquitin-protein ligase RNF38/44 [EC:2.3.2.27]!K10664|4|2.1e-46|189.1|vra:106765791|E3 ubiquitin-protein ligase ATL6/9/15/31/42/55 [EC:2.3.2.27]	GO:0043161//proteasome-mediated ubiquitin-dependent protein catabolic process	GO:0061630//ubiquitin protein ligase activity	GO:0016021//integral component of membrane
CL8772.Contig1	0	0	0	141.551	97.9657	155.757	INF	0.00162596	Up	S644	receptor-like protein kinase HAIKU2 [Arachis duranensis]	90.33	0.0e+00	XP_015934992.1	52	1.9e-275	sp|Q9LJM4|IKU2_ARATH	Receptor-like protein kinase HAIKU2 OS=Arabidopsis thaliana GN=IKU2 PE=1 SV=1	At5g25910	261.2	7.3e-69	KOG0619	FOG: Leucine rich repeat	261.2	General function prediction only	K00924|1|3.0e-201|704.9|pmum:103324821|kinase [EC:2.7.1.-]	NA	GO:0004674//protein serine/threonine kinase activity;GO:0005524//ATP binding;GO:0004672//protein kinase activity	GO:0016021//integral component of membrane
Unigene18718	0	0	0	19.3352	26.4134	17.2932	INF	0.00160468	Up	S204;S213;S379;T385;T386;T387	ethanolamine-phosphate cytidylyltransferase [Arachis duranensis]	97.41	3.7e-239	XP_015961440.1	76.6	2.6e-181	sp|Q9ZVI9|PECT1_ARATH	Ethanolamine-phosphate cytidylyltransferase OS=Arabidopsis thaliana GN=PECT1 PE=1 SV=1	At2g38670	632.5	5.2e-181	KOG2803	Choline phosphate cytidylyltransferase/Predicted CDP-ethanolamine synthase	632.5	Lipid transport and metabolism	K00967|1|7.0e-240|832.0|aip:107639759|ethanolamine-phosphate cytidylyltransferase [EC:2.7.7.14]	GO:0009058//biosynthetic process	GO:0016779//nucleotidyltransferase activity;GO:0003824//catalytic activity;GO:0004306//ethanolamine-phosphate cytidylyltransferase activity	GO:0016021//integral component of membrane;GO:0031307//integral component of mitochondrial outer membrane
CL1258.Contig2	0	0	0	107.526	78.7869	125.778	INF	0.00160348	Up	T1632;S1635;S127;S1253;S1255;S1258;T1246	homeobox-DDT domain protein RLT1 [Arachis ipaensis]	93.2	0.0e+00	XP_016179055.1	47.6	0.0e+00	sp|F4HY56|RLT1_ARATH	Homeobox-DDT domain protein RLT1 OS=Arabidopsis thaliana GN=RLT1 PE=1 SV=1	Hs9910376	76.3	6.0e-13	KOG4456	Inner centromere protein (INCENP), C-terminal domain	76.3	Cell cycle control, cell division, chromosome partitioning	K18730|1|2.0e-309|1065.1|adu:107468272|PERQ amino acid-rich with GYF domain-containing protein!K21951|2|1.5e-81|308.1|lang:109333640|homeobox protein Hox-A11!K18626|3|4.5e-14|84.0|gra:105787520|trichohyalin!K10406|5|6.5e-13|80.1|han:110910297|kinesin family member C2/C3	GO:0006355//regulation of transcription, DNA-templated;GO:0006351//transcription, DNA-templated	GO:0003677//DNA binding	GO:0005634//nucleus
CL569.Contig2	0	0	0	127.442	116.445	175.352	INF	0.00150994	Up	T17;S20	gamma-soluble NSF attachment protein [Arachis ipaensis]	95.31	9.0e-100	XP_016189229.1	72.6	3.3e-78	sp|Q9SPE5|SNAG_ARATH	Gamma-soluble NSF attachment protein OS=Arabidopsis thaliana GN=GSNAP PE=2 SV=1	At4g20410	288.9	6.4e-78	KOG1585	Protein required for fusion of vesicles in vesicular transport, gamma-SNAP	288.9	Intracellular trafficking, secretion, and vesicular transport	K21198|1|1.7e-100|367.9|aip:107630561|gamma-soluble NSF attachment protein	GO:0006886//intracellular protein transport;GO:0061025//membrane fusion	GO:0019905//syntaxin binding;GO:0005483//soluble NSF attachment protein activity	GO:0005774//vacuolar membrane;GO:0005622//intracellular;GO:0031201//SNARE complex
CL11112.Contig1	0	0	0	16.0053	12.5301	19.5319	INF	0.00137092	Up	S56(S222);T57(T223);T61(T227);S307	mitochondrial import receptor subunit TOM20 [Arachis ipaensis]	60.34	5.3e-70	XP_016181269.1	46.6	1.3e-49	sp|P92792|TOM20_SOLTU	Mitochondrial import receptor subunit TOM20 OS=Solanum tuberosum GN=TOM20 PE=1 SV=1	-	-	-	-	-	-	-	K11816|1|3.5e-15|85.1|mtr:MTR_7g099160|indole-3-pyruvate monooxygenase [EC:1.14.13.168]	GO:0045040//protein import into mitochondrial outer membrane	NA	GO:0005742//mitochondrial outer membrane translocase complex;GO:0016021//integral component of membrane
CL11095.Contig1	0	0	0	50.8603	59.2019	38.7346	INF	0.00112597	Up	S100;S104	ruBisCO large subunit-binding protein subunit beta, chloroplastic [Arachis ipaensis]	97.52	2.6e-168	XP_016170415.1	86.9	3.8e-148	sp|P08927|RUBB_PEA	RuBisCO large subunit-binding protein subunit beta, chloroplastic OS=Pisum sativum PE=1 SV=2	At5g56500	496.9	2.6e-140	KOG0356	Mitochondrial chaperonin, Cpn60/Hsp60p	496.9	Posttranslational modification, protein turnover, chaperones	K04077|1|4.9e-169|596.3|aip:107613080|chaperonin GroEL	GO:0006458//'de novo' protein folding;GO:0042026//protein refolding;GO:0007005//mitochondrion organization;GO:0061077//chaperone-mediated protein folding	GO:0044183//protein binding involved in protein folding;GO:0051082//unfolded protein binding;GO:0005524//ATP binding	GO:0005737//cytoplasm;GO:0005829//cytosol;GO:0005739//mitochondrion;GO:0009507//chloroplast
CL84.Contig1	0	0	0	204.856	181.291	268.725	INF	0.00112064	Up	S113;S117	probable E3 ubiquitin-protein ligase RHB1A [Arachis duranensis]	93.05	1.2e-96	XP_015961914.1	54.6	3.4e-56	sp|Q2HIJ8|RHB1A_ARATH	Probable E3 ubiquitin-protein ligase RHB1A OS=Arabidopsis thaliana GN=RHB1A PE=2 SV=1	At5g41350	148.7	9.9e-36	KOG0800	FOG: Predicted E3 ubiquitin ligase	148.7	Posttranslational modification, protein turnover, chaperones	K22378|1|1.4e-80|301.6|lja:Lj1g3v2703880.1|E3 ubiquitin-protein ligase RNF181 [EC:2.3.2.27]	NA	GO:0016874//ligase activity	-
Unigene15060	0	0	0	418.617	293.872	440.597	INF	0.0010928	Up	S219;T221	transcription factor FAMA [Arachis ipaensis]	84.21	5.3e-215	XP_016203051.1	59.3	4.3e-113	sp|Q56YJ8|FAMA_ARATH	Transcription factor FAMA OS=Arabidopsis thaliana GN=FAMA PE=1 SV=1	YJR060w	52	3.1e-06	KOG1318	Helix loop helix transcription factor EB	52	Transcription	K20558|1|2.8e-45|185.7|mesc:110618176|transcription factor SPEECHLESS!K18485|4|2.7e-43|179.1|vvi:100259155|myogenic factor 6	NA	GO:0046983//protein dimerization activity	-
CL2063.Contig1	0	0	0	61.4862	68.3998	90.2915	INF	0.0010729	Up	S254	tetratricopeptide repeat protein 1 [Arachis ipaensis]	89.05	1.1e-133	XP_016202438.1	36.4	4.7e-17	sp|Q38931|FKB62_ARATH	Peptidyl-prolyl cis-trans isomerase FKBP62 OS=Arabidopsis thaliana GN=FKBP62 PE=1 SV=2	At4g30480	302.8	6.3e-82	KOG4234	TPR repeat-containing protein	302.8	General function prediction only	K21991|1|1.1e-18|96.7|csl:COCSUDRAFT_66932|protein unc-45!K09571|2|4.5e-17|91.3|pvu:PHAVU_010G024500g|FK506-binding protein 4/5 [EC:5.2.1.8]	-	-	-
Unigene36729	0	0	0	78.0274	51.7859	63.5014	INF	0.00105523	Up	S126;S127	peptidyl-prolyl cis-trans isomerase FKBP20-1 isoform X1 [Arachis duranensis]	93.01	7.1e-94	XP_015931512.1	75.3	1.2e-80	sp|Q9M2S7|FK201_ARATH	Peptidyl-prolyl cis-trans isomerase FKBP20-1 OS=Arabidopsis thaliana GN=FKBP20-1 PE=1 SV=1	At3g55520	297	2.3e-80	KOG0543	FKBP-type peptidyl-prolyl cis-trans isomerase	297	Posttranslational modification, protein turnover, chaperones	K01802|1|1.3e-94|348.2|adu:107457853|peptidylprolyl isomerase [EC:5.2.1.8]	GO:0061077//chaperone-mediated protein folding	GO:0005528//FK506 binding;GO:0003755//peptidyl-prolyl cis-trans isomerase activity	GO:0005737//cytoplasm
Unigene44602	0	0	0	75.8751	88.8399	112.667	INF	0.0010128	Up	T70;S75	uncharacterized protein LOC107466178 [Arachis duranensis]	86.53	5.1e-87	XP_015940653.1	-	-	-	-	-	-	-	-	-	-	-	-	-	-	-
CL4863.Contig2	0	0	0	61.1343	81.9974	91.745	INF	0.000973235	Up	T40	BICD family-like cargo adapter 1 isoform X1 [Arachis duranensis]	88.92	1.1e-186	XP_015943250.1	24.4	2.1e-12	sp|Q9M7J4|MFP1_TOBAC	MAR-binding filament-like protein 1-1 OS=Nicotiana tabacum GN=MFP1-1 PE=2 SV=1	YDL058w	81.3	4.1e-15	KOG0946	ER-Golgi vesicle-tethering protein p115	81.3	Intracellular trafficking, secretion, and vesicular transport	K00901|1|2.8e-46|188.7|bna:106383367|diacylglycerol kinase (ATP) [EC:2.7.1.107]!K20478|2|3.9e-11|72.0|sind:105159034|golgin subfamily B member 1	-	-	-
Unigene1984	0	0	0	52.4392	63.0085	77.8292	INF	0.00094054	Up	Y518	L-type lectin-domain containing receptor kinase S.4 [Arachis duranensis]	92.57	0.0e+00	XP_015960586.1	61.2	2.1e-220	sp|Q9M2S4|LRKS4_ARATH	L-type lectin-domain containing receptor kinase S.4 OS=Arabidopsis thaliana GN=LECRKS4 PE=2 SV=1	At3g46760	307.8	4.7e-83	KOG1187	Serine/threonine protein kinase	307.8	Signal transduction mechanisms	K04733|1|1.0e-208|729.2|atr:110007417|interleukin-1 receptor-associated kinase 4 [EC:2.7.11.1]	NA	GO:0004674//protein serine/threonine kinase activity;GO:0030246//carbohydrate binding;GO:0005524//ATP binding;GO:0004672//protein kinase activity	GO:0016021//integral component of membrane
CL2476.Contig2	0	0	0	63.8239	75.6861	94.3591	INF	0.000931428	Up	S36;Y37;S42;T44	putative serine/threonine-protein kinase isoform X2 [Arachis ipaensis]	86.94	3.1e-104	XP_016207918.1	53.9	1.2e-63	sp|P85193|PK01_HELAN	Putative serine/threonine-protein kinase (Fragment) OS=Helianthus annuus PE=1 SV=1	At3g09010	209.9	4.3e-54	KOG1187	Serine/threonine protein kinase	209.9	Signal transduction mechanisms	K04733|1|5.6e-76|286.6|jre:108981562|interleukin-1 receptor-associated kinase 4 [EC:2.7.11.1]	NA	GO:0004674//protein serine/threonine kinase activity;GO:0005524//ATP binding	GO:0005886//plasma membrane
CL4859.Contig1	0	0	0	99.6037	146.732	117.833	INF	0.000901162	Up	S253;S255	uncharacterized protein LOC107617506 isoform X1 [Arachis ipaensis]	92.99	0.0e+00	XP_016174758.1	25.8	1.5e-06	sp|F4IQK5|VCL21_ARATH	Vicilin-like seed storage protein At2g18540 OS=Arabidopsis thaliana GN=At2g18540 PE=3 SV=1	Hs22035606	72.4	1.0e-11	KOG0587	Traf2- and Nck-interacting kinase and related germinal center kinase (GCK) family protein kinases	72.4	Signal transduction mechanisms	K04508|1|2.9e-07|61.6|vvi:100256008|transducin (beta)-like 1!K10406|3|1.1e-06|59.7|lsv:111921152|kinesin family member C2/C3	-	-	-
CL2662.Contig3	0	0	0	139.488	149.472	197.39	INF	0.000818477	Up	S609;T614	ethylene response sensor 1 [Cajanus cajan]	93.55	0.0e+00	XP_020231725.1	78.6	1.1e-271	sp|A2XL32|ERS1_ORYSI	Probable ethylene response sensor 1 OS=Oryza sativa subsp. indica GN=ERS1 PE=2 SV=1	At2g40940	921.8	6.4e-268	KOG0519	Sensory transduction histidine kinase	921.8	Signal transduction mechanisms	K14509|1|0.0e+00|1184.9|ccaj:109812217|ethylene receptor [EC:2.7.13.-]	NA	GO:0000155//phosphorelay sensor kinase activity	GO:0016021//integral component of membrane;GO:0005622//intracellular
CL3160.Contig3	0	0	0	84.4316	88.7248	118.185	INF	0.000790343	Up	Y153;S117;T137	ribulose bisphosphate carboxylase small chain 1, chloroplastic [Arachis ipaensis]	96.7	1.7e-100	XP_016194773.1	84.1	2.5e-88	sp|P00865|RBS1_SOYBN	Ribulose bisphosphate carboxylase small chain 1, chloroplastic OS=Glycine max GN=RBCS-1 PE=3 SV=1	-	-	-	-	-	-	-	K01602|1|3.2e-101|370.2|aip:107635732|ribulose-bisphosphate carboxylase small chain [EC:4.1.1.39]	GO:0009853//photorespiration;GO:0015977//carbon fixation;GO:0015979//photosynthesis	GO:0004497//monooxygenase activity;GO:0016984//ribulose-bisphosphate carboxylase activity	GO:0009507//chloroplast
CL8993.Contig1	0	0	0	95.8752	112.603	77.1663	INF	0.000742932	Up	S393;Y396;S86	MACPF domain-containing protein At1g14780 [Arachis duranensis]	92.72	8.5e-242	XP_015958373.1	44.9	4.6e-107	sp|Q8L612|MACP1_ARATH	MACPF domain-containing protein At1g14780 OS=Arabidopsis thaliana GN=At1g14780 PE=2 SV=1	-	-	-	-	-	-	-	K14638|1|5.4e-73|277.7|cic:CICLE_v10017858mg|solute carrier family 15 (peptide/histidine transporter), member 3/4!K01183|2|1.8e-47|193.0|mtr:MTR_7g116350|chitinase [EC:3.2.1.14]	-	-	-
Unigene15683	0	0	0	44.4231	64.6177	58.2852	INF	0.000727635	Up	T12;S14;S22	mitochondrial import receptor subunit TOM9-2 [Arachis ipaensis]	94	8.1e-44	XP_016183398.1	60.9	2.2e-25	sp|Q9FNC9|TOM92_ARATH	Mitochondrial import receptor subunit TOM9-2 OS=Arabidopsis thaliana GN=TOM9-2 PE=1 SV=3	At5g43970	112.5	4.2e-25	KOG4111	Translocase of outer mitochondrial membrane complex, subunit TOM22	112.5	Intracellular trafficking, secretion, and vesicular transport	K17769|1|1.5e-44|181.0|aip:107625304|mitochondrial import receptor subunit TOM22	GO:0006886//intracellular protein transport	NA	GO:0005741//mitochondrial outer membrane;GO:0016021//integral component of membrane
Unigene16114	0	0	0	179.732	258.461	244.21	INF	0.000716197	Up	S482;T484	TBC1 domain family member 5 [Arachis ipaensis]	90.83	0.0e+00	XP_016198101.1	-	-	-	-	At4g29950	817	3.0e-236	KOG1091	Ypt/Rab-specific GTPase-activating protein GYP6	817	Intracellular trafficking, secretion, and vesicular transport	K18469|1|0.0e+00|1585.1|adu:107483930|TBC1 domain family member 5	GO:0031338//regulation of vesicle fusion;GO:0090630//activation of GTPase activity;GO:0006886//intracellular protein transport	GO:0005096//GTPase activator activity;GO:0017137//Rab GTPase binding	GO:0005622//intracellular;GO:0012505//endomembrane system
CL879.Contig3	0	0	0	3083.39	2883.11	2160.56	INF	0.00064088	Up	T366	uncharacterized protein LOC107489989 [Arachis duranensis]	93.93	6.6e-228	XP_020998590.1	-	-	-	-	-	-	-	-	-	-	-	-	GO:0006541//glutamine metabolic process	GO:0016787//hydrolase activity;GO:0016740//transferase activity	-
Unigene33639	0	0	0	24.1617	19.1696	27.5197	INF	0.000623362	Up	S115;T120;Y124;S125	LL-diaminopimelate aminotransferase, chloroplastic isoform X4 [Arachis ipaensis]	97.94	3.1e-160	XP_016184589.1	77.4	9.7e-127	sp|Q93ZN9|DAPAT_ARATH	LL-diaminopimelate aminotransferase, chloroplastic OS=Arabidopsis thaliana GN=DAP PE=1 SV=1	At4g33680	425.6	6.6e-119	KOG0257	Kynurenine aminotransferase, glutamine transaminase K	425.6	Amino acid transport and metabolism	K10206|1|1.4e-159|564.7|aip:107626263|LL-diaminopimelate aminotransferase [EC:2.6.1.83]	GO:0009735//response to cytokinin;GO:0009862//systemic acquired resistance, salicylic acid mediated signaling pathway;GO:0009058//biosynthetic process	GO:0010285//L,L-diaminopimelate aminotransferase activity;GO:0008483//transaminase activity;GO:0030170//pyridoxal phosphate binding;GO:0005507//copper ion binding	GO:0009570//chloroplast stroma
CL2655.Contig2	0	0	0	115.771	80.7045	100.53	INF	0.000619239	Up	S458	anthocyanidin 3-O-glucosyltransferase 7 [Arachis duranensis]	75.43	4.4e-188	XP_015943608.1	43.6	2.3e-101	sp|P51094|UFOG_VITVI	Anthocyanidin 3-O-glucosyltransferase 2 OS=Vitis vinifera GN=UFGT PE=1 SV=2	At5g17050	351.7	2.0e-96	KOG1192	UDP-glucuronosyl and UDP-glucosyl transferase	351.7	Carbohydrate transport and metabolism;Energy production and conversion	K12930|1|1.0e-106|389.8|rcu:8283075|anthocyanidin 3-O-glucosyltransferase [EC:2.4.1.115]	GO:0008152//metabolic process	GO:0016758//transferase activity, transferring hexosyl groups;GO:0080044//quercetin 7-O-glucosyltransferase activity;GO:0080043//quercetin 3-O-glucosyltransferase activity	GO:0043231//intracellular membrane-bounded organelle
Unigene13810	0	0	0	44.7801	34.4514	49.2425	INF	0.000613347	Up	S11;S13	calcium-dependent protein kinase 16 [Arachis ipaensis]	94.54	3.1e-94	XP_020970247.1	60.7	3.1e-62	sp|Q9ZQE6|CML1_ARATH	Calmodulin-like protein 1 OS=Arabidopsis thaliana GN=CML1 PE=2 SV=1	#REF!	235.7	6.1e-62	KOG0027	Calmodulin and related proteins (EF-Hand superfamily)	235.7	Signal transduction mechanisms	K13448|1|5.9e-95|349.4|aip:107623417|calcium-binding protein CML	NA	GO:0005509//calcium ion binding	GO:0005739//mitochondrion
CL391.Contig4	0	0	0	55.7166	39.474	53.0039	INF	0.000599745	Up	Y6;S8;T10;S216	elongation factor 1-gamma [Arachis duranensis]	88.92	1.1e-222	XP_015937511.1	79.5	6.4e-204	sp|Q9FUM1|EF1G_PRUAV	Elongation factor 1-gamma OS=Prunus avium PE=2 SV=1	At1g57720_1	340.9	3.1e-93	KOG0867	Glutathione S-transferase	340.9	Posttranslational modification, protein turnover, chaperones	K03233|1|2.0e-223|777.3|adu:107463260|elongation factor 1-gamma	GO:0006749//glutathione metabolic process	GO:0003746//translation elongation factor activity;GO:0004364//glutathione transferase activity	GO:0005737//cytoplasm;GO:0005634//nucleus
Unigene5309	0	0	0	27.9789	20.2863	21.6987	INF	0.000592533	Up	S101;T106;T113;S123	probable ribose-5-phosphate isomerase 3, chloroplastic [Arachis duranensis]	94.16	2.3e-147	XP_015968505.1	72.5	1.5e-106	sp|Q9S726|RPI3_ARATH	Probable ribose-5-phosphate isomerase 3, chloroplastic OS=Arabidopsis thaliana GN=RPI3 PE=1 SV=1	At3g04790	383.6	2.9e-106	KOG3075	Ribose 5-phosphate isomerase	383.6	Carbohydrate transport and metabolism	K01807|1|4.3e-148|526.6|adu:107492053|ribose 5-phosphate isomerase A [EC:5.3.1.6]	GO:0009735//response to cytokinin;GO:0042742//defense response to bacterium;GO:0009052//pentose-phosphate shunt, non-oxidative branch	GO:0004751//ribose-5-phosphate isomerase activity	GO:0009535//chloroplast thylakoid membrane;GO:0009941//chloroplast envelope;GO:0009570//chloroplast stroma
Unigene12457	0	0	0	4.0433	4.0739	5.41452	INF	0.000566856	Up	S107;S120;S124;T129	uncharacterized protein LOC107646002 [Arachis ipaensis]	96.6	0.0e+00	XP_016205658.1	28.9	8.3e-11	sp|Q9ZUE0|PEK12_ARATH	Proline-rich receptor-like protein kinase PERK12 OS=Arabidopsis thaliana GN=PERK12 PE=2 SV=2	At1g23540	67.8	1.6e-10	KOG1187	Serine/threonine protein kinase	67.8	Signal transduction mechanisms	K01180|1|1.3e-10|72.0|cmax:111487562|endo-1,3(4)-beta-glucanase [EC:3.2.1.6]!K21952|3|5.7e-09|66.6|vcn:VOLCADRAFT_94396|CASK-interacting protein	-	-	-
CL1696.Contig3	0	0	0	1366.85	967.655	1256.29	INF	0.000549483	Up	S49;S56;T59;S62	UDP-glycosyltransferase 83A1 [Arachis duranensis]	73.92	1.4e-199	XP_015946078.1	42.5	1.8e-103	sp|Q9SGA8|U83A1_ARATH	UDP-glycosyltransferase 83A1 OS=Arabidopsis thaliana GN=UGT83A1 PE=2 SV=1	At3g02100	374	3.6e-103	KOG1192	UDP-glucuronosyl and UDP-glucosyl transferase	374	Carbohydrate transport and metabolism;Energy production and conversion	K04628|1|3.8e-143|510.8|vra:106769098|ceramide galactosyltransferase [EC:2.4.1.47]!K11820|2|2.6e-59|232.3|jcu:105640428|N-hydroxythioamide S-beta-glucosyltransferase [EC:2.4.1.195]!K13692|3|3.8e-58|228.4|atr:18444825|UDP-glucose:(indol-3-yl)acetate beta-D-glucosyltransferase [EC:2.4.1.121]	GO:0008152//metabolic process	GO:0016758//transferase activity, transferring hexosyl groups;GO:0080044//quercetin 7-O-glucosyltransferase activity;GO:0080043//quercetin 3-O-glucosyltransferase activity	GO:0043231//intracellular membrane-bounded organelle
CL4523.Contig1	0	0	0	76.9982	107.462	88.0739	INF	0.000519648	Up	S260	peptidyl-prolyl cis-trans isomerase FKBP53 [Arachis duranensis]	85.65	2.9e-219	XP_015964602.1	46.7	4.8e-102	sp|Q93ZG9|FKB53_ARATH	Peptidyl-prolyl cis-trans isomerase FKBP53 OS=Arabidopsis thaliana GN=FKBP53 PE=1 SV=1	At4g25340	361.3	2.6e-99	KOG0552	FKBP-type peptidyl-prolyl cis-trans isomerase	361.3	Posttranslational modification, protein turnover, chaperones	K14826|1|5.4e-220|766.1|adu:107488372|FK506-binding nuclear protein [EC:5.2.1.8]	GO:0000412//histone peptidyl-prolyl isomerization;GO:0006334//nucleosome assembly	GO:0005528//FK506 binding;GO:0042393//histone binding;GO:0003755//peptidyl-prolyl cis-trans isomerase activity	GO:0005730//nucleolus;GO:0005829//cytosol
CL9334.Contig2	0	0	0	75.937	88.4842	105.933	INF	0.000489741	Up	S993	PREDICTED: phospholipid-transporting ATPase 10-like [Vigna radiata var. radiata]	86.09	0.0e+00	XP_014509126.1	71.4	0.0e+00	sp|Q9SX33|ALA9_ARATH	Putative phospholipid-transporting ATPase 9 OS=Arabidopsis thaliana GN=ALA9 PE=3 SV=1	At1g68710	1449.9	0.0e+00	KOG0206	P-type ATPase	1449.9	General function prediction only	K01530|1|0.0e+00|1739.5|vra:106768466|phospholipid-translocating ATPase [EC:7.6.2.1]	GO:0048194//Golgi vesicle budding	GO:0004012//phospholipid-translocating ATPase activity;GO:0000287//magnesium ion binding;GO:0005524//ATP binding	GO:0005802//trans-Golgi network;GO:0016021//integral component of membrane;GO:0000139//Golgi membrane;GO:0005886//plasma membrane
CL6896.Contig2	0	0	0	56.1127	65.1445	46.54	INF	0.00048041	Up	S652;T654	AP3-complex subunit beta-A [Arachis ipaensis]	92.99	0.0e+00	XP_016166372.1	50.7	5.2e-176	sp|Q9M2T1|AP3BA_ARATH	AP3-complex subunit beta-A OS=Arabidopsis thaliana GN=AP3BA PE=2 SV=2	At3g55480_2	603.2	5.2e-172	KOG1060	Vesicle coat complex AP-3, beta subunit	603.2	Intracellular trafficking, secretion, and vesicular transport	K12397|1|0.0e+00|1214.1|aip:107609055|AP-3 complex subunit beta	GO:0006886//intracellular protein transport;GO:0016192//vesicle-mediated transport	NA	GO:0030123//AP-3 adaptor complex
CL4985.Contig1	0	0	0	93.2992	120.552	130.006	INF	0.000479786	Up	S2	60S ribosomal protein L10a [Arachis duranensis]	100	2.4e-117	XP_015949319.1	89.4	6.8e-109	sp|B8B9K6|R10A_ORYSI	60S ribosomal protein L10a OS=Oryza sativa subsp. indica GN=RPL10A PE=3 SV=1	At5g22440	378.6	6.9e-105	KOG1570	60S ribosomal protein L10A	378.6	Translation, ribosomal structure and biogenesis	K02865|1|4.5e-118|426.4|aip:107605585|large subunit ribosomal protein L10Ae	GO:0000470//maturation of LSU-rRNA;GO:0006412//translation	GO:0003735//structural constituent of ribosome;GO:0003723//RNA binding	GO:0015934//large ribosomal subunit;GO:0022625//cytosolic large ribosomal subunit
Unigene25375	0	0	0	56.8368	78.3271	63.8114	INF	0.000468888	Up	S7;S4;T9	DExH-box ATP-dependent RNA helicase DExH10 [Arachis duranensis]	96.69	0.0e+00	XP_015954947.1	80.9	0.0e+00	sp|Q9ZVW2|HEN2_ARATH	DExH-box ATP-dependent RNA helicase DExH10 OS=Arabidopsis thaliana GN=HEN2 PE=1 SV=2	At2g06990	1582.4	0.0e+00	KOG0948	Nuclear exosomal RNA helicase MTR4, DEAD-box superfamily	1582.4	RNA processing and modification	K12598|1|0.0e+00|1911.0|adu:107479312|ATP-dependent RNA helicase DOB1 [EC:3.6.4.13]	GO:0070478//nuclear-transcribed mRNA catabolic process, 3'-5' exonucleolytic nonsense-mediated decay;GO:0006401//RNA catabolic process	GO:0004004//ATP-dependent RNA helicase activity;GO:0003724//RNA helicase activity;GO:0003723//RNA binding;GO:0005524//ATP binding	GO:0055087//Ski complex
CL6723.Contig1	0	0	0	4.20052	4.67818	3.36447	INF	0.000443381	Up	S189;T200;S186	E3 ubiquitin-protein ligase Hakai isoform X1 [Arachis duranensis]	94.97	2.1e-253	XP_015960849.1	-	-	-	-	At5g01160	337.8	2.7e-92	KOG2932	E3 ubiquitin ligase involved in ubiquitination of E-cadherin complex	337.8	Posttranslational modification, protein turnover, chaperones	K15685|1|3.9e-254|879.4|adu:107484823|E3 ubiquitin-protein ligase Hakai [EC:2.3.2.27]	GO:0030155//regulation of cell adhesion	GO:0061630//ubiquitin protein ligase activity;GO:0016874//ligase activity;GO:0003676//nucleic acid binding	-
CL7891.Contig2	0	0	0	710.706	547.308	753.675	INF	0.000437475	Up	T134;S139	28 kDa ribonucleoprotein, chloroplastic [Arachis ipaensis]	90.95	2.8e-119	XP_016187623.1	71.6	6.4e-92	sp|P19683|ROC4_NICSY	31 kDa ribonucleoprotein, chloroplastic OS=Nicotiana sylvestris PE=1 SV=1	At4g24770	326.2	4.5e-89	KOG0118	FOG: RRM domain	326.2	General function prediction only	K11294|1|5.3e-120|433.0|aip:107629360|nucleolin	NA	GO:0003723//RNA binding	GO:0019013//viral nucleocapsid;GO:0030529//intracellular ribonucleoprotein complex
Unigene45614	0	0	0	95.6478	82.2642	113.33	INF	0.000418254	Up	S509;S197;Y199;S200	uncharacterized protein At5g41620 isoform X2 [Arachis ipaensis]	93.12	0.0e+00	XP_016202160.1	47.4	1.0e-142	sp|Q66GQ2|Y5162_ARATH	Uncharacterized protein At5g41620 OS=Arabidopsis thaliana GN=At5g41620 PE=2 SV=2	CE18354	68.9	3.6e-11	KOG0977	Nuclear envelope protein lamin, intermediate filament superfamily	68.9	Cell cycle control, cell division, chromosome partitioning;Nuclear structure	K18626|1|1.2e-07|61.2|ppp:112288406|trichohyalin!K03243|3|2.9e-06|56.6|cit:102610151|translation initiation factor 5B	-	-	-
CL1029.Contig1	0	0	0	49.3206	44.3448	60.0956	INF	0.000384631	Up	Y25;S28;S86;Y89;S54;Y57;Y65	serine/arginine-rich splicing factor RS31 isoform X2 [Arachis duranensis]	97.87	4.2e-48	XP_015968339.1	64.2	5.5e-29	sp|P92964|SRS31_ARATH	Serine/arginine-rich splicing factor RS31 OS=Arabidopsis thaliana GN=RS31 PE=1 SV=2	At3g61860	126.7	2.8e-29	KOG0106	Alternative splicing factor SRp55/B52/SRp75 (RRM superfamily)	126.7	RNA processing and modification	K12893|1|7.8e-49|195.7|adu:107491923|splicing factor, arginine/serine-rich 4/5/6	GO:0000398//mRNA splicing, via spliceosome	GO:0003723//RNA binding	GO:0005681//spliceosomal complex
CL9937.Contig1	0	0	0	155.185	186.802	212.942	INF	0.000377677	Up	S1033	regulator of nonsense transcripts 1 homolog [Arachis ipaensis]	98.82	0.0e+00	XP_016201516.1	83.1	0.0e+00	sp|Q9FJR0|RENT1_ARATH	Regulator of nonsense transcripts 1 homolog OS=Arabidopsis thaliana GN=UPF1 PE=1 SV=2	At5g47010	2069.3	0.0e+00	KOG1802	RNA helicase nonsense mRNA reducing factor (pNORF1)	2069.3	RNA processing and modification	K14326|1|0.0e+00|2556.2|aip:107642622|regulator of nonsense transcripts 1 [EC:3.6.4.-]	GO:0000184//nuclear-transcribed mRNA catabolic process, nonsense-mediated decay	GO:0004386//helicase activity;GO:0008270//zinc ion binding;GO:0003677//DNA binding;GO:0005524//ATP binding	GO:0005737//cytoplasm
Unigene35711	0	0	0	95.0712	70.5134	90.7667	INF	0.000351203	Up	S65;S69	zinc transporter 5 [Arachis ipaensis]	88.52	0.0e+00	XP_016162620.1	87.1	6.2e-76	sp|Q9SI03|MTP12_ARATH	Metal tolerance protein 12 OS=Arabidopsis thaliana GN=MTP12 PE=3 SV=1	At2g04620	283.5	1.2e-75	KOG1484	Putative Zn2+ transporter MSC2 (cation diffusion facilitator superfamily)	283.5	Inorganic ion transport and metabolism	K14692|1|0.0e+00|1555.0|aip:107605296|solute carrier family 30 (zinc transporter), member 5/7	NA	GO:0008324//cation transmembrane transporter activity	GO:0016021//integral component of membrane
CL9866.Contig2	0	0	0	663.317	533.826	726.588	INF	0.000349109	Up	S310;S316	protein IQ-DOMAIN 14 [Arachis ipaensis]	93.86	3.5e-238	XP_016177388.1	30.2	3.9e-16	sp|Q8L4D8|IQD31_ARATH	Protein IQ-DOMAIN 31 OS=Arabidopsis thaliana GN=IQD31 PE=1 SV=1	-	-	-	-	-	-	-	K14411|1|3.0e-13|79.3|csv:101220676|RNA-binding protein Musashi	-	-	-
Unigene29222	0	0	0	138.383	134.426	103.521	INF	0.000339739	Up	S221;S228;S223;S226	protein EDS1 [Arachis duranensis]	83.25	6.7e-298	XP_015967696.1	37	2.6e-105	sp|Q9SU72|EDS1C_ARATH	Protein EDS1 OS=Arabidopsis thaliana GN=EDS1 PE=1 SV=1	-	-	-	-	-	-	-	K18875|1|1.3e-298|1027.7|adu:107491362|enhanced disease susceptibility 1 protein	GO:0006629//lipid metabolic process	GO:0016787//hydrolase activity	GO:0016021//integral component of membrane
CL4790.Contig6	0	0	0	263.266	345.141	344.459	INF	0.000306566	Up	S13	tyrosine kinase family protein [Medicago truncatula]	74.28	6.6e-172	XP_013460666.1	65	1.3e-145	sp|Q65XV8|RK176_ORYSJ	Receptor-like cytoplasmic kinase 176 OS=Oryza sativa subsp. japonica GN=RLCK176 PE=1 SV=1	At2g28930	497.7	2.0e-140	KOG1187	Serine/threonine protein kinase	497.7	Signal transduction mechanisms	K04733|1|1.6e-167|591.7|vra:106764945|interleukin-1 receptor-associated kinase 4 [EC:2.7.11.1]	GO:0006468//protein phosphorylation;GO:0007166//cell surface receptor signaling pathway	GO:0004672//protein kinase activity;GO:0004675//transmembrane receptor protein serine/threonine kinase activity;GO:0004674//protein serine/threonine kinase activity;GO:0005524//ATP binding	GO:0005886//plasma membrane
CL10536.Contig1	0	0	0	70.1595	66.8243	87.4223	INF	0.000303277	Up	S202;S279;S298;S294	transcription factor bHLH130 [Arachis ipaensis]	86.3	7.0e-195	XP_016183619.1	46.6	1.2e-82	sp|Q66GR3|BH130_ARATH	Transcription factor bHLH130 OS=Arabidopsis thaliana GN=BHLH130 PE=1 SV=1	7300238	52	2.8e-06	KOG2806	Chitinase	52	Carbohydrate transport and metabolism	K04733|1|8.7e-14|80.9|lsv:111875854|interleukin-1 receptor-associated kinase 4 [EC:2.7.11.1]!K12126|2|3.1e-11|72.4|nnu:104585579|phytochrome-interacting factor 3!K11253|4|6.5e-09|64.7|pop:18096237|histone H3	GO:0006366//transcription from RNA polymerase II promoter	GO:0046983//protein dimerization activity;GO:0001228//transcriptional activator activity, RNA polymerase II transcription regulatory region sequence-specific DNA binding;GO:0001046//core promoter sequence-specific DNA binding	GO:0005634//nucleus
Unigene30406	0	0	0	15.0048	16.8953	12.6351	INF	0.000272357	Up	T56;S596;S600;T604	GBF-interacting protein 1-like [Arachis ipaensis]	88.04	0.0e+00	XP_016166278.1	47.9	3.1e-22	sp|Q8VZS6|GIP1_ARATH	GBF-interacting protein 1 OS=Arabidopsis thaliana GN=GIP1 PE=1 SV=1	7300238	80.1	2.1e-14	KOG2806	Chitinase	80.1	Carbohydrate transport and metabolism	K19307|1|3.8e-38|162.9|pavi:110755617|25S rRNA (uracil2634-N3)-methyltransferase [EC:2.1.1.313]	NA	GO:0003729//mRNA binding	-
CL2492.Contig3	0	0	0	48.0998	47.2776	59.9752	INF	0.00022675	Up	Y87;S92;T289;T296;Y299;T293	hypothetical protein PHAVU_002G301900g [Phaseolus vulgaris]	94.23	1.3e-231	XP_007160207.1	51.7	1.7e-79	sp|Q2MHE4|HT1_ARATH	Serine/threonine-protein kinase HT1 OS=Arabidopsis thaliana GN=HT1 PE=1 SV=1	At2g24360	624.4	1.4e-178	KOG0192	Tyrosine kinase specific for activated (GTP-bound) p21cdc42Hs	624.4	Signal transduction mechanisms	K17535|1|1.8e-70|269.2|ghi:107936964|serine/threonine-protein kinase TNNI3K [EC:2.7.11.1]	GO:0006468//protein phosphorylation;GO:0035556//intracellular signal transduction	GO:0004871//signal transducer activity;GO:0004672//protein kinase activity;GO:0005524//ATP binding	GO:0005622//intracellular
Unigene15671	0	0	0	50.1017	49.7172	38.9818	INF	0.00022169	Up	S180	ATPase ASNA1 homolog [Arachis duranensis]	96.94	1.3e-198	XP_015961643.1	-	-	-	-	At1g01910	523.5	3.0e-148	KOG2825	Putative arsenite-translocating ATPase	523.5	Inorganic ion transport and metabolism	K01551|1|4.7e-179|629.8|lja:Lj0g3v0004519.1|arsenite/tail-anchored protein-transporting ATPase [EC:3.6.3.16 3.6.3.-]	GO:0045048//protein insertion into ER membrane;GO:0048767//root hair elongation;GO:0006810//transport	GO:0005524//ATP binding;GO:0016887//ATPase activity;GO:0046872//metal ion binding;GO:0043621//protein self-association	GO:0005783//endoplasmic reticulum;GO:0005829//cytosol
Unigene314	0	0	0	58.8432	45.3169	56.5765	INF	0.000214029	Up	S88;T105;S108;S111	V-type proton ATPase subunit C [Arachis ipaensis]	97.86	1.8e-209	XP_016162041.1	83.7	4.3e-179	sp|Q9SDS7|VATC_ARATH	V-type proton ATPase subunit C OS=Arabidopsis thaliana GN=VHA-C PE=1 SV=1	At1g12840	609	6.2e-174	KOG2909	Vacuolar H+-ATPase V1 sector, subunit C	609	Energy production and conversion	K02148|1|3.4e-210|733.4|aip:107604848|V-type H+-transporting ATPase subunit C	GO:0009826//unidimensional cell growth;GO:0015991//ATP hydrolysis coupled proton transport	GO:0016787//hydrolase activity;GO:0046961//proton-transporting ATPase activity, rotational mechanism;GO:0008553//hydrogen-exporting ATPase activity, phosphorylative mechanism;GO:0015078//hydrogen ion transmembrane transporter activity	GO:0005794//Golgi apparatus;GO:0000325//plant-type vacuole;GO:0033180//proton-transporting V-type ATPase, V1 domain;GO:0000221//vacuolar proton-transporting V-type ATPase, V1 domain;GO:0005886//plasma membrane;GO:0009507//chloroplast
CL8511.Contig1	0	0	0	71.8772	63.7278	83.3527	INF	0.000213272	Up	S17;S19;S21;S22	electron transfer flavoprotein subunit alpha, mitochondrial [Arachis ipaensis]	92.24	6.2e-179	XP_016188701.1	72	2.7e-139	sp|Q9C6I6|ETFA_ARATH	Electron transfer flavoprotein subunit alpha, mitochondrial OS=Arabidopsis thaliana GN=ETFA PE=1 SV=1	At1g50940	492.7	5.4e-139	KOG3954	Electron transfer flavoprotein, alpha subunit	492.7	Energy production and conversion	K03522|1|1.2e-179|631.7|aip:107630152|electron transfer flavoprotein alpha subunit	GO:0033539//fatty acid beta-oxidation using acyl-CoA dehydrogenase	GO:0016491//oxidoreductase activity;GO:0050660//flavin adenine dinucleotide binding;GO:0009055//electron transfer activity	GO:0005739//mitochondrion
CL9472.Contig1	0	0	0	74.8915	59.2434	75.3062	INF	0.000189953	Up	S542;Y547;S343;T558;S560	katanin p80 WD40 repeat-containing subunit B1 homolog [Arachis ipaensis]	88.88	0.0e+00	XP_016179738.2	54.5	1.0e-129	sp|Q8H0T9|KTNB1_ARATH	Katanin p80 WD40 repeat-containing subunit B1 homolog OS=Arabidopsis thaliana GN=At5g23430 PE=2 SV=3	At1g11160	520	7.9e-147	KOG0267	Microtubule severing protein katanin p80 subunit B (contains WD40 repeats)	520	Cell cycle control, cell division, chromosome partitioning	K18643|1|0.0e+00|1603.2|aip:107622379|katanin p80 WD40 repeat-containing subunit B1	GO:0051013//microtubule severing	GO:0008017//microtubule binding	GO:0008352//katanin complex;GO:0005874//microtubule
Unigene24729	0	0	0	189.468	168.818	218.661	INF	0.000184676	Up	T268;S256	cystinosin homolog [Arachis duranensis]	94.22	1.2e-148	XP_015971408.1	72	4.2e-111	sp|P57758|CTNS_ARATH	Cystinosin homolog OS=Arabidopsis thaliana GN=At5g40670 PE=2 SV=1	At5g40670	398.7	8.2e-111	KOG3145	Cystine transporter Cystinosin	398.7	Amino acid transport and metabolism	K12386|1|1.3e-133|478.4|ccaj:109812856|cystinosin	GO:0015811//L-cystine transport	GO:0015184//L-cystine transmembrane transporter activity	GO:0016021//integral component of membrane;GO:0005774//vacuolar membrane
Unigene2557	0	0	0	154.724	121.195	149.908	INF	0.000171126	Up	S85;S193	UDP-glycosyltransferase 89A2 [Arachis ipaensis]	86.95	1.8e-242	XP_016187174.1	49.7	1.1e-125	sp|Q9LZD8|U89A2_ARATH	UDP-glycosyltransferase 89A2 OS=Arabidopsis thaliana GN=UGT89A2 PE=2 SV=1	At5g03490	448	2.1e-125	KOG1192	UDP-glucuronosyl and UDP-glucosyl transferase	448	Carbohydrate transport and metabolism;Energy production and conversion	K13496|1|1.4e-66|256.5|mus:103974358|UDP-glucosyl transferase 73C [EC:2.4.1.-]!K22771|3|6.7e-61|237.7|zju:107432050|flavonol-3-O-L-rhamnoside-7-O-glucosyltransferase [EC:2.4.1.-]	GO:0008152//metabolic process	GO:0016758//transferase activity, transferring hexosyl groups;GO:0080044//quercetin 7-O-glucosyltransferase activity;GO:0080043//quercetin 3-O-glucosyltransferase activity	GO:0043231//intracellular membrane-bounded organelle
Unigene18017	0	0	0	47.5346	39.5708	50.8087	INF	0.000160873	Up	S221;T223;S224;S109;S157;T111;S112;S121;S159;Y163	uncharacterized protein LOC107495560 [Arachis duranensis]	86.81	1.9e-124	XP_015972191.1	-	-	-	-	At3g43850	99	1.3e-20	KOG4210	Nuclear localization sequence binding protein	99	Transcription	-	NA	NA	GO:0016021//integral component of membrane
Unigene35814	0	0	0	40.8985	36.6042	46.7851	INF	0.00014935	Up	S68;S71;S74;Y77;S80	phytochrome B protein [Arachis hypogaea]	97.05	0.0e+00	AKQ00441.1	82.9	0.0e+00	sp|P29130|PHYB_TOBAC	Phytochrome B OS=Nicotiana tabacum GN=PHYB PE=2 SV=2	-	-	-	-	-	-	-	K12121|1|0.0e+00|2226.4|aip:107638975|phytochrome B	GO:0009584//detection of visible light;GO:0009585//red, far-red light phototransduction;GO:0017006//protein-tetrapyrrole linkage;GO:0018298//protein-chromophore linkage;GO:0006355//regulation of transcription, DNA-templated;GO:0006351//transcription, DNA-templated	GO:0000155//phosphorelay sensor kinase activity;GO:0009881//photoreceptor activity;GO:0042803//protein homodimerization activity	GO:0005622//intracellular
CL6075.Contig5	0	0	0	356.825	280.571	309.858	INF	0.000142134	Up	Y225;S230;S233	probable phospholipid hydroperoxide glutathione peroxidase [Arachis duranensis]	87.65	2.4e-113	XP_015955555.1	68.1	1.0e-81	sp|O48646|GPX6_ARATH	Probable phospholipid hydroperoxide glutathione peroxidase 6, mitochondrial OS=Arabidopsis thaliana GN=GPX6 PE=2 SV=2	#REF!	288.1	1.4e-77	KOG1651	Glutathione peroxidase	288.1	Posttranslational modification, protein turnover, chaperones	K00432|1|4.5e-114|413.3|adu:107479955|glutathione peroxidase [EC:1.11.1.9]	GO:0006979//response to oxidative stress	GO:0004602//glutathione peroxidase activity	-
CL2377.Contig3	0	0	0	3.13028	3.98593	3.55734	INF	0.000135024	Up	S124;S244;S246;S252;S87;S89	serine/arginine-rich splicing factor SR34A isoform X2 [Arachis ipaensis]	98.05	3.3e-142	XP_016180764.1	78.4	5.9e-112	sp|A2RVS6|SR34A_ARATH	Serine/arginine-rich splicing factor SR34A OS=Arabidopsis thaliana GN=SR34A PE=2 SV=1	At3g49430	318.2	1.3e-86	KOG0105	Alternative splicing factor ASF/SF2 (RRM superfamily)	318.2	RNA processing and modification	K12890|1|1.5e-141|504.6|aip:107623119|splicing factor, arginine/serine-rich 1	GO:0006351//transcription, DNA-templated;GO:0007275//multicellular organism development;GO:0006355//regulation of transcription, DNA-templated	GO:0003723//RNA binding;GO:0003677//DNA binding;GO:0003729//mRNA binding	GO:0005730//nucleolus;GO:0005634//nucleus;GO:0005829//cytosol
CL445.Contig1	0	0	0	190.788	237.875	199.407	INF	0.000132836	Up	S146;S149	uncharacterized protein LOC107632114 [Arachis ipaensis]	92.9	3.5e-265	XP_016191250.1	48.1	1.0e-19	sp|Q7XII4|REM41_ORYSJ	Remorin 4.1 OS=Oryza sativa subsp. japonica GN=REM4.1 PE=1 SV=1	-	-	-	-	-	-	-	K22455|1|3.5e-57|225.3|pda:103715866|estrogen receptor-binding fragment-associated gene 9 protein	-	-	-
CL9136.Contig1	0	0	0	54.5346	68.4364	58.4678	INF	0.000127389	Up	S16	ecotropic viral integration site 5 protein homolog [Arachis duranensis]	96.67	5.0e-184	XP_015946495.1	-	-	-	-	At5g15930	548.5	8.4e-156	KOG1102	Rab6 GTPase activator GAPCenA and related TBC domain proteins	548.5	General function prediction only	K19944|1|9.3e-185|648.7|aip:107623957|TBC1 domain family member 10	GO:0031338//regulation of vesicle fusion;GO:0090630//activation of GTPase activity;GO:0006886//intracellular protein transport	GO:0005096//GTPase activator activity;GO:0017137//Rab GTPase binding	GO:0005622//intracellular;GO:0012505//endomembrane system
Unigene18601	0	0	0	28.9383	24.0331	30.166	INF	0.00012161	Up	S84;S91	NADPH-dependent aldehyde reductase-like protein, chloroplastic [Arachis ipaensis]	92.94	3.4e-137	XP_016162150.1	66.3	3.1e-95	sp|Q9SQR4|ADRC3_ARATH	NADPH-dependent aldehyde reductase-like protein, chloroplastic OS=Arabidopsis thaliana GN=At3g03980 PE=3 SV=1	At3g03980	345.9	6.1e-95	KOG0725	Reductases with broad range of substrate specificities	345.9	General function prediction only	K00059|1|6.4e-138|492.7|aip:107604948|3-oxoacyl-[acyl-carrier protein] reductase [EC:1.1.1.100]	NA	GO:0016491//oxidoreductase activity	-
CL7810.Contig1	0	0	0	52.8514	64.5331	53.2851	INF	0.000118841	Up	S420;S424	MACPF domain-containing protein At1g14780 isoform X2 [Arachis ipaensis]	92.84	2.7e-284	XP_016190836.1	58.5	2.8e-169	sp|Q8L612|MACP1_ARATH	MACPF domain-containing protein At1g14780 OS=Arabidopsis thaliana GN=At1g14780 PE=2 SV=1	-	-	-	-	-	-	-	K14638|1|1.1e-93|346.7|cic:CICLE_v10017858mg|solute carrier family 15 (peptide/histidine transporter), member 3/4!K01183|2|2.9e-46|189.1|mtr:MTR_7g116350|chitinase [EC:3.2.1.14]	-	-	-
Unigene252	0	0	0	72.771	60.8926	59.5128	INF	0.000106414	Up	S121;T126;S131;T133;S136;S138	ricin B-like lectin EULS3 [Arachis ipaensis]	78.13	5.8e-155	XP_016162130.1	48	5.6e-78	sp|Q945P1|EULS3_ARATH	Ricin B-like lectin EULS3 OS=Arabidopsis thaliana GN=EULS3 PE=1 SV=1	Hs4826998	67.8	4.0e-11	KOG0115	RNA-binding protein p54nrb (RRM superfamily)	67.8	RNA processing and modification	K02184|1|1.7e-15|86.3|han:110879712|formin 2	NA	GO:0030246//carbohydrate binding	-
CL11348.Contig1	0	0	0	71.9659	90.0999	81.7102	INF	0.000100914	Up	Y147;S149;S204;Y206;S211;S235	NADPH-dependent aldo-keto reductase, chloroplastic isoform X1 [Arachis ipaensis]	95.21	4.9e-172	XP_020971752.1	74.2	1.5e-136	sp|Q0PGJ6|AKRC9_ARATH	NADPH-dependent aldo-keto reductase, chloroplastic OS=Arabidopsis thaliana GN=AKR4C9 PE=1 SV=1	At3g53880	463.4	3.1e-130	KOG1577	Aldo/keto reductase family proteins	463.4	General function prediction only	K00002|1|9.3e-173|608.6|aip:107625599|alcohol dehydrogenase (NADP+) [EC:1.1.1.2]	NA	GO:0016491//oxidoreductase activity	-
Unigene24558	0	0	0	80.8876	68.328	66.387	INF	9.34446e-05	Up	S163;S176	uncharacterized protein LOC107643850 [Arachis ipaensis]	88.79	1.6e-160	XP_016203085.1	-	-	-	-	-	-	-	-	-	-	-	-	NA	NA	GO:0016021//integral component of membrane
CL280.Contig2	0	0	0	13.8841	14.8949	17.1192	INF	8.89713e-05	Up	S537;S534	G-type lectin S-receptor-like serine/threonine-protein kinase RKS1 isoform X1 [Arachis duranensis]	91.43	0.0e+00	XP_015956250.1	49.9	1.0e-188	sp|Q9ZT07|RKS1_ARATH	G-type lectin S-receptor-like serine/threonine-protein kinase RKS1 OS=Arabidopsis thaliana GN=RKS1 PE=3 SV=3	At4g23240	228.8	3.0e-59	KOG1187	Serine/threonine protein kinase	228.8	Signal transduction mechanisms	K04733|1|0.0e+00|1331.2|adu:107480615|interleukin-1 receptor-associated kinase 4 [EC:2.7.11.1]	GO:0048544//recognition of pollen	GO:0030246//carbohydrate binding;GO:0004674//protein serine/threonine kinase activity;GO:0004672//protein kinase activity;GO:0005524//ATP binding	GO:0016021//integral component of membrane
CL8870.Contig2	0	0	0	64.7408	80.1678	75.6466	INF	8.79857e-05	Up	S839;T841	protein FAR1-RELATED SEQUENCE 3 [Arachis ipaensis]	87.49	0.0e+00	XP_016166102.1	67.2	1.5e-270	sp|Q9ZVC9|FRS3_ARATH	Protein FAR1-RELATED SEQUENCE 3 OS=Arabidopsis thaliana GN=FRS3 PE=1 SV=2	-	-	-	-	-	-	-	K13963|1|1.0e-95|354.4|vra:111242705|serpin B!K17604|3|1.1e-84|317.8|psom:113300202|zinc finger SWIM domain-containing protein 3	GO:0006355//regulation of transcription, DNA-templated	GO:0008270//zinc ion binding	-
CL8865.Contig2	0	0	0	205.345	184.875	229.069	INF	8.56463e-05	Up	S196	ras-related protein RABA4d [Arachis duranensis]	97.29	2.2e-118	XP_015949837.1	89.5	1.3e-110	sp|Q9LH50|RAA4D_ARATH	Ras-related protein RABA4d OS=Arabidopsis thaliana GN=RABA4D PE=1 SV=1	At3g12160	396.7	2.5e-110	KOG0087	GTPase Rab11/YPT3, small G protein superfamily	396.7	Intracellular trafficking, secretion, and vesicular transport	K07904|1|4.2e-119|429.9|adu:107474709|Ras-related protein Rab-11A	GO:0048868//pollen tube development;GO:0009860//pollen tube growth;GO:0080092//regulation of pollen tube growth;GO:0015031//protein transport	GO:0003924//GTPase activity;GO:0019900//kinase binding;GO:0005525//GTP binding	GO:0005794//Golgi apparatus;GO:0045177//apical part of cell;GO:0030659//cytoplasmic vesicle membrane;GO:0070382//exocytic vesicle;GO:0090404//pollen tube tip;GO:0005768//endosome
CL5230.Contig1	0	0	0	68.3316	76.7666	62.8361	INF	6.84549e-05	Up	S459;S461;S453;S456;S463;Y473;S478	SEC1 family transport protein SLY1 [Arachis ipaensis]	98.02	0.0e+00	XP_016190565.1	75.9	9.4e-265	sp|Q9SL48|SLY1_ARATH	SEC1 family transport protein SLY1 OS=Arabidopsis thaliana GN=SLY1 PE=1 SV=1	At2g17980	910.2	1.8e-264	KOG1301	Vesicle trafficking protein Sly1 (Sec1 family)	910.2	Intracellular trafficking, secretion, and vesicular transport	K19998|1|0.0e+00|1175.6|aip:107631589|sec1 family domain-containing protein 1	GO:0006904//vesicle docking involved in exocytosis	-	-
Unigene43586	0	0	0	219.179	245.839	265.87	INF	5.58163e-05	Up	T79	NAD(P)H-dependent 6'-deoxychalcone synthase [Arachis ipaensis]	87.28	1.5e-85	XP_016165711.1	62.8	1.2e-58	sp|P26690|6DCS_SOYBN	NAD(P)H-dependent 6'-deoxychalcone synthase OS=Glycine max PE=1 SV=1	At1g59950	202.2	7.0e-52	KOG1577	Aldo/keto reductase family proteins	202.2	General function prediction only	K22374|1|2.8e-86|320.5|aip:107608431|3''-deamino-3''-oxonicotianamine reductase [EC:1.1.1.285]	NA	GO:0016491//oxidoreductase activity	-
Unigene18845	0	0	0	251.583	249.089	212.555	INF	4.66744e-05	Up	T70;T73;S116;S117;T119	uncharacterized protein LOC107614054 [Arachis ipaensis]	88.39	1.9e-109	XP_016171766.1	33.7	8.6e-06	sp|P40602|APG_ARATH	Anther-specific proline-rich protein APG OS=Arabidopsis thaliana GN=APG PE=2 SV=2	-	-	-	-	-	-	-	-	NA	GO:0016301//kinase activity;GO:0003743//translation initiation factor activity	-
CL375.Contig1	0	0	0	51.6235	43.095	46.5946	INF	4.49107e-05	Up	S84;T86	uncharacterized protein LOC107639359 isoform X1 [Arachis ipaensis]	69.15	6.3e-74	XP_016198317.1	-	-	-	-	-	-	-	-	-	-	-	-	-	-	-
CL1623.Contig2	0	0	0	92.0621	78.3345	83.6682	INF	2.92903e-05	Up	S9;T199;S204	uncharacterized protein LOC107613183 isoform X1 [Arachis ipaensis]	92.57	0.0e+00	XP_016170536.1	-	-	-	-	7297754	69.3	5.0e-11	KOG3692	Uncharacterized conserved protein	69.3	Function unknown	K18734|1|0.0e+00|2265.0|aip:107613183|protein SMG8	GO:0000184//nuclear-transcribed mRNA catabolic process, nonsense-mediated decay	-	-
Unigene38516	0	0	0	157.331	162.091	182.976	INF	2.89209e-05	Up	S285	peroxisomal 2,4-dienoyl-CoA reductase [Arachis duranensis]	90.24	3.7e-153	XP_015954021.1	77.2	6.4e-134	sp|Q9LTV6|DECR2_ARATH	Peroxisomal 2,4-dienoyl-CoA reductase OS=Arabidopsis thaliana GN=At3g12800 PE=2 SV=1	At3g12790	276.6	5.0e-74	KOG0725	Reductases with broad range of substrate specificities	276.6	General function prediction only	K13237|1|7.0e-154|545.8|adu:107478393|peroxisomal 2,4-dienoyl-CoA reductase [EC:1.3.1.34]	NA	GO:0008670//2,4-dienoyl-CoA reductase (NADPH) activity	-
CL3005.Contig1	0	0	0	96.4515	90.9551	105.311	INF	2e-05	Up	S156;S216	dehydrin [Hordeum vulgare subsp. vulgare]	43.2	1.3e-20	AAF01694.1	34.4	5.4e-16	sp|P46525|CS120_WHEAT	Cold-shock protein CS120 OS=Triticum aestivum GN=CS120 PE=2 SV=2	Hs4502951	65.5	1.4e-10	KOG3544	Collagens (type IV and type XIII), and related proteins	65.5	Extracellular structures	K22020|1|3.4e-15|84.7|csl:COCSUDRAFT_40018|mucin-19	NA	GO:0030246//carbohydrate binding	-
CL7789.Contig2	0	0	0	174.403	202.035	186.248	INF	1.96565e-05	Up	S47;T48;S50;S20;T24;S27	ER membrane protein complex subunit 4 [Arachis duranensis]	96.15	3.4e-21	XP_015972290.1	-	-	-	-	At5g10780	74.7	1.0e-13	KOG3318	Predicted membrane protein	74.7	Function unknown	-	NA	NA	GO:0016021//integral component of membrane
CL2927.Contig2	0	0	0	91.553	85.4742	79.4435	INF	1.65882e-05	Up	T467;S471;S477	xanthine dehydrogenase 1 isoform X2 [Arachis duranensis]	94.81	1.3e-267	XP_020984774.1	68	5.1e-197	sp|Q8GUQ8|XDH1_ARATH	Xanthine dehydrogenase 1 OS=Arabidopsis thaliana GN=XDH1 PE=1 SV=1	At4g34890	684.9	1.0e-196	KOG0430	Xanthine dehydrogenase	684.9	Nucleotide transport and metabolism	K00106|1|2.4e-268|926.8|adu:107461425|xanthine dehydrogenase/oxidase [EC:1.17.1.4 1.17.3.2]	GO:0009115//xanthine catabolic process	GO:0050660//flavin adenine dinucleotide binding;GO:0016614//oxidoreductase activity, acting on CH-OH group of donors;GO:0051537//2 iron, 2 sulfur cluster binding;GO:0016903//oxidoreductase activity, acting on the aldehyde or oxo group of donors;GO:0004854//xanthine dehydrogenase activity;GO:0005506//iron ion binding;GO:0009055//electron transfer activity	GO:0005829//cytosol
CL2058.Contig1	0	0	0	84.3649	77.0223	73.9111	INF	1.44735e-05	Up	S258;T260	probable WRKY transcription factor 31 [Arachis ipaensis]	71.87	1.6e-121	XP_016197481.2	50.3	1.9e-66	sp|Q9C519|WRKY6_ARATH	WRKY transcription factor 6 OS=Arabidopsis thaliana GN=WRKY6 PE=1 SV=1	-	-	-	-	-	-	-	K01892|1|1.7e-24|116.3|mtr:MTR_6g038890|histidyl-tRNA synthetase [EC:6.1.1.21]!K13424|2|8.5e-16|87.4|ppp:112280333|WRKY transcription factor 33!K18835|4|1.1e-15|87.0|ppp:112286055|WRKY transcription factor 2	GO:0006351//transcription, DNA-templated	GO:0003700//DNA binding transcription factor activity;GO:0043565//sequence-specific DNA binding	GO:0005634//nucleus;GO:0016021//integral component of membrane
CL8263.Contig1	0	0	0	112.079	113.461	126.628	INF	1.44511e-05	Up	S166;S171;T172	trihelix transcription factor ASIL1 [Arachis duranensis]	90.05	5.6e-216	XP_020985940.1	40.8	4.1e-22	sp|Q9LJG8|ASIL2_ARATH	Trihelix transcription factor ASIL2 OS=Arabidopsis thaliana GN=ASIL2 PE=1 SV=1	At3g24490	257.7	3.3e-68	KOG4282	Transcription factor GT-2 and related proteins, contains trihelix DNA-binding/SANT domain	257.7	Transcription	K18647|1|1.3e-09|67.0|mis:MICPUN_109278|acidic leucine-rich nuclear phosphoprotein 32 family member B!K11279|4|1.1e-08|63.9|pop:18096801|nucleosome assembly protein 1-like 1	-	-	-
Unigene3995	0	0	0	811.826	750.755	717.538	INF	1.03602e-05	Up	S705	importin beta-like SAD2 homolog [Arachis duranensis]	90.43	0.0e+00	XP_015944961.1	25.8	4.1e-07	sp|F4J738|SAD2H_ARATH	Importin beta-like SAD2 homolog OS=Arabidopsis thaliana GN=At3g59020 PE=1 SV=1	YHR077c	63.9	1.8e-09	KOG2051	Nonsense-mediated mRNA decay 2 protein	63.9	RNA processing and modification	K20223|1|3.2e-299|1030.4|atr:18430064|importin-7!K14006|3|6.4e-74|282.0|ini:109158402|protein transport protein SEC23	GO:0006886//intracellular protein transport;GO:0042991//transcription factor import into nucleus	GO:0008565//protein transporter activity;GO:0008536//Ran GTPase binding	GO:0005634//nucleus;GO:0005635//nuclear envelope;GO:0005829//cytosol
Unigene14314	0	0	0	185.897	206.844	186.54	INF	9.57618e-06	Up	S168	hypothetical protein PHAVU_003G295100g [Phaseolus vulgaris]	69.78	6.1e-133	XP_007156545.1	44.9	6.6e-84	sp|Q9FX94|CXE5_ARATH	Probable carboxylesterase 5 OS=Arabidopsis thaliana GN=CXE5 PE=2 SV=1	At1g49660	308.5	1.3e-83	KOG1515	Arylacetamide deacetylase	308.5	Defense mechanisms	K20506|1|1.6e-90|335.5|egu:105060863|tuliposide A-converting enzyme [EC:4.2.99.22]!K13258|4|2.9e-76|288.1|cam:101506056|2-hydroxyisoflavanone dehydratase [EC:4.2.1.105]	GO:0008152//metabolic process	GO:0016787//hydrolase activity	-
CL3539.Contig2	0	0	0	30.8892	33.1651	34.4137	INF	5.81944e-06	Up	S37;S40;S41;S42	glyoxysomal processing protease, glyoxysomal [Arachis ipaensis]	91.13	2.3e-214	XP_016180560.1	53.3	5.8e-101	sp|Q8VZD4|DEG15_ARATH	Glyoxysomal processing protease, glyoxysomal OS=Arabidopsis thaliana GN=DEG15 PE=1 SV=2	At1g28320	365.5	1.1e-100	KOG1320	Serine protease	365.5	Posttranslational modification, protein turnover, chaperones	K23012|1|4.4e-215|749.6|aip:107622987|peroxisomal leader peptide-processing protease [EC:3.4.21.-]	GO:0016485//protein processing	GO:0004252//serine-type endopeptidase activity;GO:0008233//peptidase activity;GO:0004175//endopeptidase activity	GO:0005777//peroxisome
CL1230.Contig1	0	0	0	35.2393	32.2643	32.8353	INF	3.29366e-06	Up	S228	glycine-rich RNA-binding protein RZ1A [Arachis duranensis]	95.24	1.4e-113	XP_015957531.1	58.3	3.1e-62	sp|Q9LIN3|RZ1A_ARATH	Glycine-rich RNA-binding protein RZ1A OS=Arabidopsis thaliana GN=RZ1A PE=1 SV=1	At3g26420	236.1	6.1e-62	KOG0118	FOG: RRM domain	236.1	General function prediction only	K12885|1|2.6e-114|414.1|adu:107481740|heterogeneous nuclear ribonucleoprotein G	NA	GO:0003723//RNA binding;GO:0008270//zinc ion binding	-
Unigene20397	0	0	0	167.742	183.559	180.339	INF	3.28326e-06	Up	S82;S84;S86;T123	uncharacterized protein LOC107460771 [Arachis duranensis]	74.67	1.7e-76	XP_015934644.1	-	-	-	-	-	-	-	-	-	-	-	-	NA	NA	GO:0048046//apoplast
CL11983.Contig1	0	0	0	242.71	239.005	224.955	INF	1.66061e-06	Up	S212	sugar transport protein 13 [Arachis duranensis]	94.12	6.0e-116	XP_015964766.1	79.5	1.2e-100	sp|Q94AZ2|STP13_ARATH	Sugar transport protein 13 OS=Arabidopsis thaliana GN=STP13 PE=1 SV=2	At5g26340	363.6	2.3e-100	KOG0254	Predicted transporter (major facilitator superfamily)	363.6	General function prediction only	K08150|1|2.9e-19|98.2|var:108325381|MFS transporter, SP family, solute carrier family 2 (myo-inositol transporter), member 13!K08145|5|2.4e-18|95.1|smo:SELMODRAFT_437958|MFS transporter, SP family, solute carrier family 2 (facilitated glucose transporter), member 8	GO:0008643//carbohydrate transport;GO:0046323//glucose import;GO:0035428//hexose transmembrane transport	GO:0005355//glucose transmembrane transporter activity;GO:0005351//sugar:proton symporter activity	GO:0016021//integral component of membrane
Unigene20408	1.92151	2.39794	0	135.919	221.947	135.354	114.186	0.00479523	Up	S87;S88;S161;S163;T157	uncharacterized protein LOC107626494 [Arachis ipaensis]	73.23	1.4e-68	XP_016184873.1	25	1.5e-06	sp|Q0WV37|HIP34_ARATH	Heavy metal-associated isoprenylated plant protein 34 OS=Arabidopsis thaliana GN=HIPP34 PE=2 SV=1	At3g05220	50.8	2.9e-06	KOG1603	Copper chaperone	50.8	Inorganic ion transport and metabolism	K15202|1|5.8e-08|60.5|gab:108464243|general transcription factor 3C polypeptide 5 (transcription factor C subunit 1)!K07300|3|1.4e-06|55.8|gab:108461645|Ca2+:H+ antiporter!K14776|4|1.9e-06|55.5|mpp:MICPUCDRAFT_41358|ATP-dependent RNA helicase DDX10/DBP4 [EC:3.6.4.13]	-	-	-
Unigene1543	0	104.075	105.653	1003.67	1138.7	2038.14	19.933	0.015433	Up	T508	uncharacterized protein LOC107468469 [Arachis duranensis]	86.3	0.0e+00	XP_015943262.1	49	6.4e-227	sp|Q9SXB8|Y1133_ARATH	G-type lectin S-receptor-like serine/threonine-protein kinase At1g11330 OS=Arabidopsis thaliana GN=At1g11330 PE=2 SV=3	At4g23240	341.7	3.7e-93	KOG1187	Serine/threonine protein kinase	341.7	Signal transduction mechanisms	K04733|1|3.0e-250|867.5|vra:111240509|interleukin-1 receptor-associated kinase 4 [EC:2.7.11.1]	GO:0048544//recognition of pollen	GO:0004674//protein serine/threonine kinase activity;GO:0030246//carbohydrate binding;GO:0005524//ATP binding	GO:0016021//integral component of membrane
CL291.Contig2	20.6486	11.4181	84.8869	310.486	789.263	1195.01	19.6212	0.047429	Up	S6	uncharacterized protein LOC107467469 isoform X1 [Arachis duranensis]	89.2	1.7e-99	XP_015942063.1	-	-	-	-	-	-	-	-	-	-	-	K12868|1|1.6e-54|215.3|tcc:18607528|pre-mRNA-splicing factor SYF2!K08900|2|4.1e-23|110.9|gra:105803722|mitochondrial chaperone BCS1	GO:0010468//regulation of gene expression	GO:0003682//chromatin binding	-
CL2158.Contig1	14.4179	36.9268	30.4302	326.824	491.925	672.21	18.2325	0.00931443	Up	S20;T24;T94;S98;T89;S53	lysine histidine transporter-like 8 [Arachis duranensis]	89.08	3.4e-174	XP_015963559.1	52.3	3.8e-93	sp|Q9SX98|LHTL8_ARATH	Lysine histidine transporter-like 8 OS=Arabidopsis thaliana GN=AATL1 PE=1 SV=1	At1g47670	339.3	7.4e-93	KOG1303	Amino acid transporters	339.3	Amino acid transport and metabolism	K14209|1|2.0e-67|258.8|sind:105169832|solute carrier family 36 (proton-coupled amino acid transporter)!K19476|2|5.9e-43|177.6|cic:CICLE_v10026997mg|vacuolar protein sorting-associated protein IST1!K15015|3|8.8e-39|163.7|adu:107468917|solute carrier family 32 (vesicular inhibitory amino acid transporter)	GO:0003333//amino acid transmembrane transport	GO:0015171//amino acid transmembrane transporter activity	GO:0016021//integral component of membrane
CL3035.Contig2	4.45034	5.04874	8.47285	142.068	56.6376	113.915	17.395	0.0175012	Up	S18;S220;S235;S245;S247	stem-specific protein TSJT1 [Arachis ipaensis]	98.04	1.2e-144	XP_016171272.1	39.1	2.2e-26	sp|P24805|TSJT1_TOBAC	Stem-specific protein TSJT1 OS=Nicotiana tabacum GN=TSJT1 PE=2 SV=1	-	-	-	-	-	-	-	K13783|1|6.5e-23|110.5|mdm:103409501|MFS transporter, OPA family, solute carrier family 37 (glycerol-3-phosphate transporter), member 1/2!K01953|2|2.2e-07|58.9|zma:100192350|asparagine synthase (glutamine-hydrolysing) [EC:6.3.5.4]	-	-	-
Unigene29103	20.8465	26.2996	0	185.675	166.911	428.91	16.576	0.0446535	Up	T51;T63;S34;T35;S36;S39;S40	uncharacterized protein LOC107642901 [Arachis ipaensis]	90.91	1.3e-56	XP_016201890.1	-	-	-	-	-	-	-	-	-	-	-	-	-	-	-
CL4420.Contig6	15.9627	25.0477	16.4154	297.497	256.438	388.006	16.4028	0.00163703	Up	S40;S367;S42;S374;S416;S11	light-inducible protein CPRF2 [Arachis ipaensis]	88.74	1.7e-210	XP_016205413.1	53	5.3e-108	sp|Q99090|CPRF2_PETCR	Light-inducible protein CPRF2 OS=Petroselinum crispum GN=CPRF2 PE=2 SV=2	At5g11260	61.6	3.8e-09	KOG1414	Transcriptional activator FOSB/c-Fos and related bZIP transcription factors	61.6	Transcription	K04450|1|1.7e-63|246.1|hbr:110659667|cyclic AMP-dependent transcription factor ATF-2!K16241|2|3.4e-11|72.4|jre:109001821|transcription factor HY5	NA	GO:0003700//DNA binding transcription factor activity;GO:0003677//DNA binding	-
Unigene24894	34.8237	77.6267	84.8686	846.995	454.559	938.034	11.3501	0.010306	Up	S12;S11;S17;S19;S22	calcium-binding allergen Bet v 3 [Arachis duranensis]	87.83	8.6e-87	XP_015961400.1	61.9	3.9e-60	sp|P43187|ALLB3_BETPN	Calcium-binding allergen Bet v 3 OS=Betula pendula GN=BETVIII PE=1 SV=1	At4g20780	228.4	1.0e-59	KOG0027	Calmodulin and related proteins (EF-Hand superfamily)	228.4	Signal transduction mechanisms	K13448|1|1.6e-87|324.7|adu:107485389|calcium-binding protein CML	NA	GO:0005509//calcium ion binding	-
CL2467.Contig1	0	48.7242	55.8812	292.51	264.058	422.848	9.36296	0.00494645	Up	S222;S224;S198;S199;S163;S165	uncharacterized protein LOC107488294 isoform X1 [Arachis duranensis]	91.2	0.0e+00	XP_015964505.1	41.1	5.7e-58	sp|F4JEX5|FIGL1_ARATH	ATPase family AAA domain-containing protein FIGL1 OS=Arabidopsis thaliana GN=FIGL1 PE=2 SV=2	At1g64110	1130.2	0.0e+00	KOG0737	AAA+-type ATPase	1130.2	Posttranslational modification, protein turnover, chaperones	K13254|1|2.4e-239|831.2|jre:108999637|spastin [EC:5.6.1.1]!K03231|4|2.1e-126|456.1|mtr:MTR_1g101870|elongation factor 1-alpha	NA	GO:0005524//ATP binding	GO:0005634//nucleus
CL203.Contig3	263.269	679.259	456.186	3298.54	3398.99	4591.79	8.07121	0.00158866	Up	S214	G-type lectin S-receptor-like serine/threonine-protein kinase SD1-1 [Arachis duranensis]	82.87	1.5e-167	XP_015936399.1	47.1	4.7e-70	sp|O81833|SD11_ARATH	G-type lectin S-receptor-like serine/threonine-protein kinase SD1-1 OS=Arabidopsis thaliana GN=SD11 PE=1 SV=1	#REF!	129	1.6e-29	KOG1187	Serine/threonine protein kinase	129	Signal transduction mechanisms	K04733|1|9.0e-79|296.6|cmax:111480539|interleukin-1 receptor-associated kinase 4 [EC:2.7.11.1]	GO:0006468//protein phosphorylation;GO:0048544//recognition of pollen	GO:0004674//protein serine/threonine kinase activity;GO:0005524//ATP binding	GO:0016021//integral component of membrane;GO:0005886//plasma membrane
CL8195.Contig1	4.76273	9.47144	19.7727	114.762	51.1099	91.0814	7.55593	0.0176648	Up	S3;S62;T65;S68	V-type proton ATPase subunit G [Arachis ipaensis]	98.18	8.9e-52	XP_016184874.1	77.3	1.1e-41	sp|Q9SP55|VATG_CITLI	V-type proton ATPase subunit G OS=Citrus limon GN=VATG PE=3 SV=1	At3g01390	159.1	4.3e-39	KOG1772	Vacuolar H+-ATPase V1 sector, subunit G	159.1	Energy production and conversion	K02152|1|1.7e-52|207.6|aip:107626496|V-type H+-transporting ATPase subunit G	GO:0015992//proton transport	NA	GO:0016471//vacuolar proton-transporting V-type ATPase complex
CL2794.Contig1	0	25.2248	103.449	321.317	188.013	456.611	7.50689	0.0288344	Up	S16;T23;S147	receptor-like serine/threonine-protein kinase SD1-8 isoform X2 [Arachis duranensis]	92.9	1.8e-94	XP_015943253.2	64.9	1.2e-66	sp|O81905|SD18_ARATH	Receptor-like serine/threonine-protein kinase SD1-8 OS=Arabidopsis thaliana GN=SD18 PE=1 SV=1	#REF!	176.8	3.4e-44	KOG1187	Serine/threonine protein kinase	176.8	Signal transduction mechanisms	K04733|1|1.9e-61|238.0|aof:109829256|interleukin-1 receptor-associated kinase 4 [EC:2.7.11.1]	GO:0006468//protein phosphorylation;GO:0048544//recognition of pollen	GO:0031625//ubiquitin protein ligase binding;GO:0030246//carbohydrate binding;GO:0004674//protein serine/threonine kinase activity;GO:0005524//ATP binding	GO:0016021//integral component of membrane;GO:0005886//plasma membrane
Unigene33181	86.3517	272.488	320.351	1552.98	1557.7	1987.42	7.50614	0.000787464	Up	S304;S306;T307;S343	E3 ubiquitin-protein ligase ATL31 [Arachis ipaensis]	79.67	3.1e-177	XP_016205494.1	47.8	2.9e-71	sp|Q8RXX9|ATL6_ARATH	E3 ubiquitin-protein ligase ATL6 OS=Arabidopsis thaliana GN=ATL6 PE=1 SV=2	At3g05200	266.9	5.7e-71	KOG0800	FOG: Predicted E3 ubiquitin ligase	266.9	Posttranslational modification, protein turnover, chaperones	K10664|1|5.8e-178|626.3|aip:107645876|E3 ubiquitin-protein ligase ATL6/9/15/31/42/55 [EC:2.3.2.27]	GO:0043161//proteasome-mediated ubiquitin-dependent protein catabolic process	GO:0061630//ubiquitin protein ligase activity;GO:0016874//ligase activity	GO:0016021//integral component of membrane
CL4875.Contig4	0	8.11851	6.62929	37.134	17.5577	51.2436	7.18313	0.0393452	Up	S419;S408;Y347;S483	catalase [Arachis duranensis]	96.95	4.0e-293	XP_015934031.1	82.3	3.0e-253	sp|Q9AXH0|CATA_AVIMR	Catalase OS=Avicennia marina PE=2 SV=1	#REF!	850.1	1.8e-246	KOG0047	Catalase	850.1	Inorganic ion transport and metabolism	K03781|1|2.0e-254|880.6|aip:107609666|catalase [EC:1.11.1.6]	GO:0042744//hydrogen peroxide catabolic process;GO:0006979//response to oxidative stress	GO:0046872//metal ion binding;GO:0020037//heme binding;GO:0004096//catalase activity	-
Unigene21145	5.06896	23.2104	30.6392	149.074	102.559	161.523	7.01232	0.00374304	Up	T129;S130;T134;S135;S137;S246;S169;S174;T177;S181;S113;T118;S119;S59;T62;T159;S163	PREDICTED: putative uncharacterized protein DDB_G0290521 [Vigna angularis]	61.22	7.5e-111	XP_017435294.1	32.2	3.1e-16	sp|Q9FFW5|PERK8_ARATH	Proline-rich receptor-like protein kinase PERK8 OS=Arabidopsis thaliana GN=PERK8 PE=1 SV=1	At5g38560	84	6.0e-16	KOG1187	Serine/threonine protein kinase	84	Signal transduction mechanisms	K00430|1|1.5e-12|76.6|bdi:100822183|peroxidase [EC:1.11.1.7]!K10955|4|1.7e-11|73.2|vcn:VOLCADRAFT_121694|mucin-2	-	-	-
CL7673.Contig1	0	61.8499	67.4794	236.125	250.807	363.731	6.5775	0.0062691	Up	S123	protein EARLY RESPONSIVE TO DEHYDRATION 15 [Arachis ipaensis]	90.34	2.9e-67	XP_016166987.1	41.5	1.6e-17	sp|Q39096|ERD15_ARATH	Protein EARLY RESPONSIVE TO DEHYDRATION 15 OS=Arabidopsis thaliana GN=ERD15 PE=1 SV=1	-	-	-	-	-	-	-	-	-	-	-
Unigene11944	0	5.5047	11.6118	50.2406	18.1537	41.1851	6.40199	0.0382244	Up	T118;Y127	peroxisome biogenesis protein 5 isoform X1 [Arachis duranensis]	97.33	0.0e+00	XP_015967867.1	70.6	1.5e-309	sp|Q9FMA3|PEX5_ARATH	Peroxisome biogenesis protein 5 OS=Arabidopsis thaliana GN=PEX5 PE=1 SV=1	At5g56290	1059.3	3.0e-309	KOG1125	TPR repeat-containing protein	1059.3	General function prediction only	K13342|1|0.0e+00|1484.5|adu:107491531|peroxin-5	GO:0016560//protein import into peroxisome matrix, docking	GO:0005052//peroxisome matrix targeting signal-1 binding	GO:0005829//cytosol;GO:0005778//peroxisomal membrane
Unigene21043	0	10.5815	21.9869	76.9694	43.3953	87.879	6.39405	0.0167793	Up	S92;S95;S59	LOW QUALITY PROTEIN: protein PHLOEM PROTEIN 2-LIKE A1 [Arachis duranensis]	73.74	2.6e-64	XP_020995998.1	-	-	-	-	-	-	-	-	-	-	-	K11450|1|1.1e-08|62.8|csv:101217308|lysine-specific histone demethylase 1A [EC:1.-.-.-]!K21751|5|7.1e-08|60.1|osa:4345446|down-regulator of transcription 1	GO:0010468//regulation of gene expression	GO:0046982//protein heterodimerization activity;GO:0003677//DNA binding;GO:0003682//chromatin binding;GO:0016491//oxidoreductase activity	GO:0005634//nucleus;GO:0005576//extracellular region
Unigene38184	0	83.9504	71.4828	294.527	286.732	411.39	6.38634	0.00437507	Up	T59;S314;S16;S18;S22;S509;T316;S317	protein-tyrosine-phosphatase MKP1 [Arachis ipaensis]	93.51	0.0e+00	XP_016194646.1	50.1	5.9e-225	sp|Q9C5S1|MKP1_ARATH	Protein-tyrosine-phosphatase MKP1 OS=Arabidopsis thaliana GN=MKP1 PE=1 SV=1	#REF!	533.9	5.0e-151	KOG1716	Dual specificity phosphatase	533.9	Defense mechanisms	K10999|1|1.5e-137|493.0|han:110910338|cellulose synthase A [EC:2.4.1.12]!K04459|2|3.5e-134|481.9|vra:106766435|dual specificity MAP kinase phosphatase [EC:3.1.3.16 3.1.3.48]	NA	GO:0004725//protein tyrosine phosphatase activity;GO:0051015//actin filament binding;GO:0008138//protein tyrosine/serine/threonine phosphatase activity	-
CL582.Contig5	24.8523	50.0943	40.3312	157.434	302.37	257.895	6.22581	0.00990329	Up	S673;T975;S982;T980	probable LRR receptor-like serine/threonine-protein kinase At3g47570 isoform X1 [Arachis duranensis]	73.47	0.0e+00	XP_015943128.1	39.5	1.2e-179	sp|C0LGP4|Y3475_ARATH	Probable LRR receptor-like serine/threonine-protein kinase At3g47570 OS=Arabidopsis thaliana GN=At3g47570 PE=2 SV=1	At2g25470	253.4	1.5e-66	KOG0619	FOG: Leucine rich repeat	253.4	General function prediction only	K13420|1|0.0e+00|1411.0|aip:107622636|LRR receptor-like serine/threonine-protein kinase FLS2 [EC:2.7.11.1]	NA	GO:0004674//protein serine/threonine kinase activity;GO:0005524//ATP binding	GO:0016021//integral component of membrane
CL195.Contig1	26.02	53.2047	19.3353	154.043	204.179	230.456	5.97279	0.00270533	Up	S252;S255;S294;S435;T439;Y445	serine/threonine-protein kinase STY17 isoform X1 [Arachis ipaensis]	97.71	0.0e+00	XP_016201412.1	69.9	3.3e-227	sp|Q8RWL6|STY17_ARATH	Serine/threonine-protein kinase STY17 OS=Arabidopsis thaliana GN=STY17 PE=1 SV=1	At4g35780	768.1	1.1e-221	KOG0192	Tyrosine kinase specific for activated (GTP-bound) p21cdc42Hs	768.1	Signal transduction mechanisms	K17535|1|5.5e-224|779.6|egu:105055153|serine/threonine-protein kinase TNNI3K [EC:2.7.11.1]	GO:0035556//intracellular signal transduction	GO:0004674//protein serine/threonine kinase activity;GO:0004871//signal transducer activity;GO:0004672//protein kinase activity;GO:0005524//ATP binding	GO:0005829//cytosol
CL7977.Contig2	0	18.0366	30.4793	106.059	83.5739	95.2294	5.87152	0.00199412	Up	S200;T204;S207;S208;S88;S90;T92;T102;S143	uncharacterized protein LOC107621557 [Arachis ipaensis]	84	7.2e-110	XP_016179074.1	-	-	-	-	At3g43850	109	1.2e-23	KOG4210	Nuclear localization sequence binding protein	109	Transcription	-	NA	NA	GO:0016021//integral component of membrane
CL148.Contig2	0	2.05463	1.93345	8.63131	5.19625	9.34147	5.80957	0.0114048	Up	S799;S809;S810;S64;T74	pleiotropic drug resistance protein 1 [Arachis ipaensis]	93.82	0.0e+00	XP_016169934.1	75.7	0.0e+00	sp|Q76CU2|PDR1_TOBAC	Pleiotropic drug resistance protein 1 OS=Nicotiana tabacum GN=PDR1 PE=2 SV=1	At1g15520	1811.6	0.0e+00	KOG0065	Pleiotropic drug resistance proteins (PDR1-15), ABC superfamily	1811.6	Secondary metabolites biosynthesis, transport and catabolism	K05681|1|1.2e-47|194.9|mis:MICPUN_75255|ATP-binding cassette, subfamily G (WHITE), member 2!K21396|5|4.3e-45|186.4|gsl:Gasu_41970|ATP-binding cassette, subfamily G (WHITE), eye pigment precursor transporter	GO:0006810//transport	GO:0042626//ATPase activity, coupled to transmembrane movement of substances;GO:0016887//ATPase activity;GO:0005524//ATP binding	GO:0016021//integral component of membrane;GO:0005886//plasma membrane
Unigene19885	117.257	642.292	528.963	1492.47	3192.14	2760.07	5.77773	0.0184601	Up	S298	glutamine--fructose-6-phosphate aminotransferase [isomerizing] 2 [Arachis ipaensis]	96.09	0.0e+00	XP_020977561.1	31.4	4.9e-76	sp|O19908|GLMS_CYACA	Glutamine--fructose-6-phosphate aminotransferase [isomerizing] OS=Cyanidium caldarium GN=glmS PE=3 SV=3	At3g24090	1061.2	7.3e-310	KOG1268	Glucosamine 6-phosphate synthetases, contain amidotransferase and phosphosugar isomerase domains	1061.2	Cell wall/membrane/envelope biogenesis	K00820|1|0.0e+00|1302.0|aip:107635155|glucosamine---fructose-6-phosphate aminotransferase (isomerizing) [EC:2.6.1.16]	GO:0006487//protein N-linked glycosylation;GO:0006047//UDP-N-acetylglucosamine metabolic process;GO:1901137//carbohydrate derivative biosynthetic process;GO:1901135//carbohydrate derivative metabolic process;GO:0006002//fructose 6-phosphate metabolic process	GO:0097367//carbohydrate derivative binding;GO:0004360//glutamine-fructose-6-phosphate transaminase (isomerizing) activity;GO:0008483//transaminase activity	GO:0005829//cytosol
CL3490.Contig1	17.4932	17.3763	27.2701	92.7736	117.068	142.594	5.67168	0.00279411	Up	T465;Y471;S461	serine/threonine-protein kinase STY46 isoform X2 [Arachis ipaensis]	92.93	0.0e+00	XP_016174956.1	69.2	1.2e-235	sp|F4JTP5|STY46_ARATH	Serine/threonine-protein kinase STY46 OS=Arabidopsis thaliana GN=STY46 PE=1 SV=1	At4g35780	708.4	1.0e-203	KOG0192	Tyrosine kinase specific for activated (GTP-bound) p21cdc42Hs	708.4	Signal transduction mechanisms	K17535|1|2.3e-225|784.3|egu:105055153|serine/threonine-protein kinase TNNI3K [EC:2.7.11.1]	GO:0035556//intracellular signal transduction	GO:0004674//protein serine/threonine kinase activity;GO:0004871//signal transducer activity;GO:0004672//protein kinase activity;GO:0005524//ATP binding	GO:0005829//cytosol
CL10604.Contig1	0	32.4687	30.5958	77.5171	120.624	152.192	5.55515	0.0164155	Up	T184;S185	50S ribosomal protein L12, chloroplastic [Arachis duranensis]	94.82	4.8e-92	XP_015943808.1	72.4	5.4e-64	sp|P24929|RK12_TOBAC	50S ribosomal protein L12, chloroplastic OS=Nicotiana tabacum GN=RPL12 PE=1 SV=1	At3g27830	218	1.6e-56	KOG1715	Mitochondrial/chloroplast ribosomal protein L12	218	Translation, ribosomal structure and biogenesis	K02935|1|9.0e-93|342.4|adu:107468943|large subunit ribosomal protein L7/L12	GO:0006412//translation	GO:0003735//structural constituent of ribosome	GO:0005840//ribosome
CL1454.Contig1	302.104	614.163	669.623	2085.42	2742.77	3616.36	5.3248	0.00753013	Up	S543	probable serine/threonine-protein kinase WNK4 [Arachis ipaensis]	89.19	3.5e-299	XP_016200904.1	60.3	3.5e-187	sp|Q9LVL5|WNK4_ARATH	Probable serine/threonine-protein kinase WNK4 OS=Arabidopsis thaliana GN=WNK4 PE=1 SV=1	At5g58350	652.5	6.8e-187	KOG0584	Serine/threonine protein kinase	652.5	General function prediction only	K08867|1|6.5e-300|1031.9|aip:107642066|WNK lysine deficient protein kinase [EC:2.7.11.1]	GO:0006468//protein phosphorylation;GO:0035556//intracellular signal transduction	GO:0004674//protein serine/threonine kinase activity;GO:0004672//protein kinase activity;GO:0005524//ATP binding	GO:0005829//cytosol
CL7168.Contig1	0	16.9859	32.8208	77.8961	58.6066	112.2	4.99337	0.0223572	Up	S491;S492;S496;T666;T668;S674;T675	receptor-like protein kinase FERONIA [Arachis ipaensis]	69.42	0.0e+00	XP_016194395.1	44	2.6e-191	sp|Q9SCZ4|FERON_ARATH	Receptor-like protein kinase FERONIA OS=Arabidopsis thaliana GN=FER PE=1 SV=1	#REF!	666.8	5.1e-191	KOG1187	Serine/threonine protein kinase	666.8	Signal transduction mechanisms	K04733|1|0.0e+00|1131.3|adu:107486608|interleukin-1 receptor-associated kinase 4 [EC:2.7.11.1]	NA	GO:0004674//protein serine/threonine kinase activity;GO:0005524//ATP binding;GO:0004672//protein kinase activity	GO:0016021//integral component of membrane
CL8994.Contig1	32.1555	186.912	223.095	572.658	778.689	841.496	4.95936	0.0043144	Up	T655;T656	G-type lectin S-receptor-like serine/threonine-protein kinase At2g19130 [Arachis duranensis]	85.19	0.0e+00	XP_015953397.1	59.2	3.5e-239	sp|O64477|Y2913_ARATH	G-type lectin S-receptor-like serine/threonine-protein kinase At2g19130 OS=Arabidopsis thaliana GN=At2g19130 PE=2 SV=1	#REF!	211.1	6.2e-54	KOG1187	Serine/threonine protein kinase	211.1	Signal transduction mechanisms	K04733|1|1.1e-210|735.7|ccav:112504807|interleukin-1 receptor-associated kinase 4 [EC:2.7.11.1]	GO:0006468//protein phosphorylation;GO:0048544//recognition of pollen	GO:0030246//carbohydrate binding;GO:0004674//protein serine/threonine kinase activity;GO:0005524//ATP binding	GO:0016021//integral component of membrane;GO:0005886//plasma membrane
Unigene8875	0	44.5601	52.8537	134.62	138.966	199.098	4.85233	0.00916844	Up	S109;S471;S473;S475;Y488;S500;S502;S481;T42;S45;S49	probable serine/threonine-protein kinase PBL1 [Arachis duranensis]	96.72	8.6e-305	XP_015961284.1	38	4.9e-55	sp|Q9LFP7|PIX7_ARATH	Probable serine/threonine-protein kinase PIX7 OS=Arabidopsis thaliana GN=PIX7 PE=1 SV=1	At3g08760	672.9	4.5e-193	KOG1187	Serine/threonine protein kinase	672.9	Signal transduction mechanisms	K04733|1|5.4e-184|646.7|dcr:108200005|interleukin-1 receptor-associated kinase 4 [EC:2.7.11.1]	GO:0006468//protein phosphorylation;GO:0007166//cell surface receptor signaling pathway	GO:0004672//protein kinase activity;GO:0004675//transmembrane receptor protein serine/threonine kinase activity;GO:0005524//ATP binding	GO:0005886//plasma membrane
CL7838.Contig1	0	38.1874	27.613	91.2582	93.8009	132.929	4.83261	0.00888472	Up	S53	LOW QUALITY PROTEIN: protein indeterminate-domain 2-like [Arachis duranensis]	91.8	1.5e-288	XP_015964045.2	59.6	1.6e-162	sp|Q9LVQ7|IDD1_ARATH	Protein indeterminate-domain 1 OS=Arabidopsis thaliana GN=IDD1 PE=1 SV=1	At5g66730	570.5	3.1e-162	KOG1721	FOG: Zn-finger	570.5	General function prediction only	K04733|1|8.3e-12|74.7|dcr:108217852|interleukin-1 receptor-associated kinase 4 [EC:2.7.11.1]!K22748|3|4.6e-10|68.9|bdi:100829404|histone-lysine N-methyltransferase ATXR3 [EC:2.1.1.43]!K21952|4|7.8e-10|68.2|vcn:VOLCADRAFT_94396|CASK-interacting protein	NA	GO:0046872//metal ion binding;GO:0003676//nucleic acid binding	-
CL5958.Contig1	0	23.6842	23.6916	39.5373	75.0509	104.772	4.63021	0.0485973	Up	S32;T37	exocyst complex component EXO70B1 [Arachis duranensis]	97.02	0.0e+00	XP_015962673.1	40.1	3.5e-135	sp|Q9FNR3|E70E2_ARATH	Exocyst complex component EXO70E2 OS=Arabidopsis thaliana GN=EXO70E2 PE=1 SV=1	At3g29400	622.1	1.1e-177	KOG2344	Exocyst component protein and related proteins	622.1	Intracellular trafficking, secretion, and vesicular transport	K07195|1|0.0e+00|1166.8|gmx:100799102|exocyst complex component 7	GO:0006887//exocytosis	NA	GO:0000145//exocyst
CL10648.Contig3	44.497	114.375	132.419	336.816	412.114	582.138	4.56955	0.0109837	Up	T70;S3;S43;S20;T22;S45;S48;S54;Y29	uncharacterized protein LOC107605754 [Arachis ipaensis]	90.71	4.9e-63	XP_016163211.1	-	-	-	-	-	-	-	-	-	-	-	-	-	-	-
CL10014.Contig3	0	8.6404	6.6443	15.1486	29.7451	24.2698	4.52501	0.0228427	Up	T115;S123;T3;T4	thioredoxin-like protein CXXS1 isoform X1 [Arachis duranensis]	88.8	5.2e-56	XP_015943404.2	69.4	5.1e-40	sp|Q8LDI5|CXXS1_ARATH	Thioredoxin-like protein CXXS1 OS=Arabidopsis thaliana GN=CXXS1 PE=2 SV=2	#REF!	161.4	1.0e-39	KOG0907	Thioredoxin	161.4	Posttranslational modification, protein turnover, chaperones	K03671|1|9.7e-57|221.9|aip:107623865|thioredoxin 1	GO:0045454//cell redox homeostasis;GO:0006662//glycerol ether metabolic process;GO:0034599//cellular response to oxidative stress	GO:0047134//protein-disulfide reductase activity;GO:0016671//oxidoreductase activity, acting on a sulfur group of donors, disulfide as acceptor;GO:0015035//protein disulfide oxidoreductase activity;GO:0004791//thioredoxin-disulfide reductase activity	GO:0005737//cytoplasm;GO:0005623//cell
Unigene1210	0	124.412	193.065	508.94	321.132	601.857	4.51033	0.0206	Up	S560;S562;S581;S583	uncharacterized protein LOC107630907 [Arachis ipaensis]	93.76	0.0e+00	XP_016189678.1	-	-	-	-	-	-	-	-	-	-	-	K12812|1|2.1e-83|312.8|gra:105771841|ATP-dependent RNA helicase UAP56/SUB2 [EC:3.6.4.13]!K19307|2|1.6e-22|110.5|vra:106774751|25S rRNA (uracil2634-N3)-methyltransferase [EC:2.1.1.313]!K04733|3|6.6e-21|105.1|ats:109751723|interleukin-1 receptor-associated kinase 4 [EC:2.7.11.1]!K18081|4|4.9e-08|62.4|bna:106425271|myotubularin-related protein 1/2 [EC:3.1.3.64 3.1.3.95]	-	-	-
Unigene22684	0	18.279	22.9569	52.6074	49.1816	80.8391	4.42885	0.0182637	Up	T71;S150;S147;S148;S152	uncharacterized protein LOC107462331 [Arachis duranensis]	79.51	1.8e-112	XP_015936392.1	-	-	-	-	-	-	-	-	-	-	-	-	-	-	-
Unigene16223	0	383.685	1275.43	2526.09	2760.25	1993.79	4.38795	0.0131345	Up	Y172;T176	reactive Intermediate Deaminase A, chloroplastic [Arachis duranensis]	96.3	6.3e-96	XP_015973329.1	67.6	4.8e-64	sp|Q94JQ4|RIDA_ARATH	Reactive Intermediate Deaminase A, chloroplastic OS=Arabidopsis thaliana GN=RIDA PE=1 SV=1	At3g20390	241.9	9.4e-64	KOG2317	Putative translation initiation inhibitor UK114/IBM1	241.9	Translation, ribosomal structure and biogenesis	K09022|1|1.2e-96|355.1|adu:107496554|2-iminobutanoate/2-iminopropanoate deaminase [EC:3.5.99.10]	-	-	-
CL9744.Contig1	114.987	237.157	117.204	430.607	644.786	953.726	4.32327	0.0296724	Up	T3;T4;Y12	CASP-like protein 1D2 [Arachis ipaensis]	90.62	1.5e-94	XP_016196896.1	72.2	9.7e-75	sp|C6SVQ5|CSPL7_SOYBN	CASP-like protein 1D2 OS=Glycine max PE=2 SV=1	-	-	-	-	-	-	-	-	NA	GO:0051536//iron-sulfur cluster binding	GO:0016021//integral component of membrane;GO:0005886//plasma membrane
CL6956.Contig3	5.29964	28.094	29.9197	81.1938	66.9817	121.463	4.2588	0.019235	Up	S9;S1692;S1694;S1742;S1611;S1684;S1690;T1548;S1545	protein NETWORKED 1D [Arachis ipaensis]	90.95	0.0e+00	XP_016182900.1	46.4	0.0e+00	sp|F4HZB5|NET1D_ARATH	Protein NETWORKED 1D OS=Arabidopsis thaliana GN=NET1D PE=3 SV=1	7298379	187.2	2.4e-46	KOG4568	Cytoskeleton-associated protein and related proteins	187.2	Cytoskeleton;General function prediction only	K20478|1|0.0e+00|2322.7|lang:109335385|golgin subfamily B member 1	NA	GO:0003779//actin binding;GO:0016301//kinase activity	-
CL4239.Contig5	9.55513	24.1666	23.4676	83.7486	44.5139	111.559	4.19347	0.038379	Up	S702;T703;S496;S498;T501;S508;T512	receptor-like protein kinase FERONIA [Arachis duranensis]	87.4	0.0e+00	XP_015946275.1	50.8	5.8e-234	sp|Q9SCZ4|FERON_ARATH	Receptor-like protein kinase FERONIA OS=Arabidopsis thaliana GN=FER PE=1 SV=1	#REF!	808.5	1.1e-233	KOG1187	Serine/threonine protein kinase	808.5	Signal transduction mechanisms	K04733|1|1.2e-292|1008.4|gmx:100790235|interleukin-1 receptor-associated kinase 4 [EC:2.7.11.1]	NA	GO:0004674//protein serine/threonine kinase activity;GO:0005524//ATP binding;GO:0004672//protein kinase activity	GO:0016021//integral component of membrane
CL8180.Contig1	5.05899	16.0548	24.7553	59.7371	48.5397	79.6337	4.09667	0.0115797	Up	S958	LOW QUALITY PROTEIN: CCR4-NOT transcription complex subunit 1 [Arachis duranensis]	93.67	0.0e+00	XP_015948198.1	-	-	-	-	At1g02080	1731.5	0.0e+00	KOG1831	Negative regulator of transcription	1731.5	Transcription	K12604|1|0.0e+00|3773.4|adu:107473165|CCR4-NOT transcription complex subunit 1	GO:0000288//nuclear-transcribed mRNA catabolic process, deadenylation-dependent decay;GO:0017148//negative regulation of translation	GO:0032947//protein complex scaffold activity	GO:0000932//P-body;GO:0030015//CCR4-NOT core complex
CL4583.Contig2	0	116.818	108.232	288.732	269.853	339.889	3.99234	0.0064366	Up	S112	probable indole-3-acetic acid-amido synthetase GH3.6 isoform X1 [Arachis ipaensis]	89.02	6.6e-300	XP_016204866.1	47.4	4.8e-101	sp|Q60EY1|GH36_ORYSJ	Probable indole-3-acetic acid-amido synthetase GH3.6 OS=Oryza sativa subsp. japonica GN=GH3.6 PE=2 SV=2	-	-	-	-	-	-	-	K14487|1|1.3e-300|1034.2|aip:107645370|auxin responsive GH3 gene family	-	-	-
CL924.Contig1	104.992	185.643	0	357.468	478.325	321.59	3.98227	0.0157156	Up	T336;S340;S516;S519;S520	mediator of RNA polymerase II transcription subunit 15 isoform X2 [Arachis duranensis]	87.82	0.0e+00	XP_015939296.1	28	2.2e-13	sp|P93022|ARFG_ARATH	Auxin response factor 7 OS=Arabidopsis thaliana GN=ARF7 PE=1 SV=2	Hs4505197	101.3	1.3e-20	KOG4443	Putative transcription factor HALR/MLL3, involved in embryonic development	101.3	General function prediction only	K03126|1|5.2e-20|103.2|adu:107464750|transcription initiation factor TFIID subunit 12!K14972|3|6.7e-20|102.8|dzi:111278797|PAX-interacting protein 1	NA	GO:0003677//DNA binding	-
Unigene235	27.7579	53.4927	40.4128	84.3753	190.307	206.403	3.95423	0.0371942	Up	S816;T68;S7;T9;T24;S12;T14;S830;T831;S832;T835;T838;T62	pleiotropic drug resistance protein 3-like isoform X2 [Cajanus cajan]	88.62	0.0e+00	XP_020225800.1	63.3	0.0e+00	sp|Q5W274|PDR3_TOBAC	Pleiotropic drug resistance protein 3 OS=Nicotiana tabacum GN=PDR3 PE=2 SV=1	At3g53480	1793.9	0.0e+00	KOG0065	Pleiotropic drug resistance proteins (PDR1-15), ABC superfamily	1793.9	Secondary metabolites biosynthesis, transport and catabolism	K05681|1|4.3e-63|246.5|apro:F751_6172|ATP-binding cassette, subfamily G (WHITE), member 2	GO:0006810//transport	GO:0042626//ATPase activity, coupled to transmembrane movement of substances;GO:0016887//ATPase activity;GO:0005524//ATP binding	GO:0016021//integral component of membrane;GO:0005886//plasma membrane
Unigene26304	0	408.59	500.486	1215.35	1169.34	1137.56	3.87453	0.00498292	Up	S22;S24	uncharacterized protein LOC107491707 [Arachis duranensis]	96.33	7.9e-56	XP_015968097.1	-	-	-	-	-	-	-	-	-	-	-	K06995|1|1.3e-44|181.4|nnu:104602102|uncharacterized protein	-	-	-
Unigene3201	16.173	42.0663	73.4126	139.996	190.375	179.385	3.872	0.00501408	Up	S18;S21	O-acyltransferase WSD1 isoform X2 [Arachis ipaensis]	83.33	2.1e-238	XP_016162564.1	45.1	1.0e-112	sp|Q93ZR6|WSD1_ARATH	O-acyltransferase WSD1 OS=Arabidopsis thaliana GN=WSD1 PE=2 SV=1	-	-	-	-	-	-	-	K15406|1|4.5e-113|411.0|brp:103868062|wax-ester synthase / diacylglycerol O-acyltransferase [EC:2.3.1.75 2.3.1.20]	GO:0045017//glycerolipid biosynthetic process;GO:0019432//triglyceride biosynthetic process	GO:0047196//long-chain-alcohol O-fatty-acyltransferase activity;GO:0004144//diacylglycerol O-acyltransferase activity	GO:0016021//integral component of membrane;GO:0005886//plasma membrane
CL2325.Contig1	0	229.954	326.396	576.171	694.436	877.608	3.86127	0.0153201	Up	S278;S11;S15;T267	pumilio homolog 2 [Arachis ipaensis]	91.85	0.0e+00	XP_016166227.1	53.8	2.0e-275	sp|Q9ZW06|PUM2_ARATH	Pumilio homolog 2 OS=Arabidopsis thaliana GN=APUM2 PE=1 SV=1	At2g29190	946.4	3.8e-275	KOG1488	Translational repressor Pumilio/PUF3 and related RNA-binding proteins (Puf superfamily)	946.4	Translation, ribosomal structure and biogenesis	K17943|1|0.0e+00|1810.8|aip:107608950|pumilio RNA-binding family	NA	GO:0003723//RNA binding	-
CL12061.Contig1	21.8432	61.5016	61.8075	185.297	261.743	112.086	3.85199	0.0379144	Up	T293;S294;Y297	E3 ubiquitin protein ligase RIE1 [Arachis ipaensis]	96.41	3.5e-206	XP_016203099.1	64.9	3.5e-134	sp|Q8GUU2|RIE1_ARATH	E3 ubiquitin protein ligase RIE1 OS=Arabidopsis thaliana GN=RIE1 PE=2 SV=1	At1g68070	490.7	2.1e-138	KOG0800	FOG: Predicted E3 ubiquitin ligase	490.7	Posttranslational modification, protein turnover, chaperones	K13148|1|1.6e-160|568.2|jcu:105634123|integrator complex subunit 11 [EC:3.1.27.-]	GO:0043161//proteasome-mediated ubiquitin-dependent protein catabolic process	GO:0061630//ubiquitin protein ligase activity;GO:0016874//ligase activity	GO:0016021//integral component of membrane
CL8294.Contig1	29.2523	38.6196	46.1787	156.958	142.18	140.18	3.85195	0.000113855	Up	S575;S578;S579;S89;S94;S613;T615;S633	uncharacterized protein LOC107476977 [Arachis duranensis]	91.61	0.0e+00	XP_015952427.1	-	-	-	-	-	-	-	-	-	-	-	-	-	-	-
CL3176.Contig1	38.3837	31.9464	58.2693	158.592	124.21	212.387	3.85063	0.0104152	Up	T289;S313	phosphoinositide phospholipase C 6 isoform X1 [Arachis duranensis]	84	4.7e-287	XP_015944338.1	56.4	2.4e-190	sp|Q8GV43|PLCD6_ARATH	Phosphoinositide phospholipase C 6 OS=Arabidopsis thaliana GN=PLC6 PE=2 SV=2	At3g08510	623.2	4.1e-178	KOG0169	Phosphoinositide-specific phospholipase C	623.2	Signal transduction mechanisms	K05857|1|8.9e-288|991.5|adu:107469481|phosphatidylinositol phospholipase C, delta [EC:3.1.4.11]	GO:0016042//lipid catabolic process;GO:0035556//intracellular signal transduction	GO:0004435//phosphatidylinositol phospholipase C activity;GO:0004871//signal transducer activity	GO:0005622//intracellular
Unigene14879	0	45.8194	85.601	126.833	180.228	190.857	3.78874	0.0182178	Up	S6	exosome complex exonuclease RRP44 homolog A [Arachis duranensis]	97.75	0.0e+00	XP_015950933.1	81.1	0.0e+00	sp|Q9SHL7|RP44A_ARATH	Exosome complex exonuclease RRP44 homolog A OS=Arabidopsis thaliana GN=RRP44A PE=2 SV=2	At2g17510	1527.3	0.0e+00	KOG2102	Exosomal 3'-5' exoribonuclease complex, subunit Rrp44/Dis3	1527.3	Translation, ribosomal structure and biogenesis	K12585|1|0.0e+00|1734.2|ccaj:109788715|exosome complex exonuclease DIS3/RRP44 [EC:3.1.13.-]	GO:0006364//rRNA processing;GO:0006401//RNA catabolic process	GO:0004519//endonuclease activity;GO:0004527//exonuclease activity;GO:0000175//3'-5'-exoribonuclease activity	GO:0000178//exosome (RNase complex)
Unigene32355	7.60848	12.3691	8.89378	24.9225	40.3053	42.5168	3.73189	0.0100156	Up	S221;S222;S241;T242;S244;Y250;T175	inactive protein RESTRICTED TEV MOVEMENT 2 [Arachis ipaensis]	73.02	1.5e-112	XP_016165401.1	34.3	3.5e-10	sp|P19244|HSP41_PEA	22.7 kDa class IV heat shock protein OS=Pisum sativum GN=HSP22.7 PE=2 SV=1	At5g20970	141	3.4e-33	KOG0710	Molecular chaperone (small heat-shock protein Hsp26/Hsp42)	141	Posttranslational modification, protein turnover, chaperones	K13993|1|5.3e-32|141.0|ath:AT5G20970|HSP20 family protein	NA	NA	GO:0016021//integral component of membrane
NP_001329080.1	209.603	675.605	1131.04	3198.56	1717.94	2551.19	3.70376	0.0227033	Up	S552	PREDICTED: calcium-dependent protein kinase 5-like [Raphanus sativus]	90.84	7.1e-291	XP_018469731.1	80.9	3.3e-264	sp|A5A7I7|CDPK4_SOLTU	Calcium-dependent protein kinase 4 OS=Solanum tuberosum GN=CPK4 PE=2 SV=1	#REF!	1115.1	0.0e+00	KOG0032	Ca2+/calmodulin-dependent protein kinase, EF-Hand protein superfamily	1115.1	Signal transduction mechanisms	K13412|1|5.8e-287|988.8|csat:104791187|calcium-dependent protein kinase [EC:2.7.11.1]	NA	GO:0004683//calmodulin-dependent protein kinase activity;GO:0005509//calcium ion binding;GO:0005524//ATP binding;GO:0004672//protein kinase activity	-
CL2310.Contig1	12.1925	15.6321	11.9791	38.2208	35.5243	73.2194	3.69222	0.0428852	Up	Y297;Y290;S293;T253;S254;S592;S594;S264;S265;S273;T275;S43;S385;S389;S392	autophagy-related protein 13a isoform X1 [Arachis ipaensis]	96.01	0.0e+00	XP_016166505.1	51	9.3e-156	sp|Q9SCK0|AT13A_ARATH	Autophagy-related protein 13a OS=Arabidopsis thaliana GN=ATG13A PE=1 SV=1	At3g49590	548.1	1.8e-155	KOG4573	Phosphoprotein involved in cytoplasm to vacuole targeting and autophagy	548.1	Intracellular trafficking, secretion, and vesicular transport	K08331|1|0.0e+00|1171.8|aip:107609167|autophagy-related protein 13	GO:0006914//autophagy	NA	GO:1990316//Atg1/ULK1 kinase complex
CL2406.Contig1	111.799	181.781	50.8537	373.552	405.309	492.624	3.69152	0.00400531	Up	S370;S373	uncharacterized protein LOC107643529 isoform X1 [Arachis ipaensis]	84.25	0.0e+00	XP_016202694.1	-	-	-	-	-	-	-	-	-	-	-	-	-	-	-
Unigene32726	394.983	1226.19	1422.77	3976.98	2887.25	4275.55	3.65966	0.00686023	Up	S58	bet1-like SNARE 1-1 isoform X2 [Arachis ipaensis]	95.97	3.1e-61	XP_016204731.1	80.6	1.1e-50	sp|Q9M2J9|BET11_ARATH	Bet1-like SNARE 1-1 OS=Arabidopsis thaliana GN=BET11 PE=1 SV=1	At3g58170	196.8	2.1e-50	KOG3385	V-SNARE	196.8	Intracellular trafficking, secretion, and vesicular transport	K08504|1|4.2e-60|233.0|ccaj:109797411|blocked early in transport 1	NA	NA	GO:0005634//nucleus;GO:0016021//integral component of membrane;GO:0005886//plasma membrane
Unigene33892	0	52.8624	42.9652	98.5459	92.9443	156.431	3.6307	0.0318476	Up	S145;T207;S401;S404;Y410	uncharacterized protein LOC107486867 isoform X1 [Arachis duranensis]	97.71	8.6e-242	XP_015962921.1	95.8	6.0e-06	sp|P86071|TALDO_CAPAA	Transaldolase (Fragments) OS=Capsicum annuum var. annuum PE=1 SV=1	At5g13420	668.3	9.2e-192	KOG2772	Transaldolase	668.3	Carbohydrate transport and metabolism	K00616|1|1.6e-242|840.9|adu:107486867|transaldolase [EC:2.2.1.2]	GO:0005975//carbohydrate metabolic process;GO:0006098//pentose-phosphate shunt	GO:0004801//sedoheptulose-7-phosphate:D-glyceraldehyde-3-phosphate glyceronetransferase activity	GO:0005737//cytoplasm
CL6642.Contig2	78.8083	128.503	136.779	289.46	566.936	359.687	3.5342	0.0270255	Up	S448;S452;S988	E3 ubiquitin-protein ligase KEG [Arachis ipaensis]	97.43	0.0e+00	XP_016179664.1	75.9	0.0e+00	sp|Q9FY48|KEG_ARATH	E3 ubiquitin-protein ligase KEG OS=Arabidopsis thaliana GN=KEG PE=1 SV=2	At5g13530_3	539.3	2.3e-152	KOG0504	FOG: Ankyrin repeat	539.3	General function prediction only	K16279|1|0.0e+00|3046.1|gmx:100777576|E3 ubiquitin-protein ligase KEG [EC:2.7.11.1 2.3.2.27]	GO:0006468//protein phosphorylation;GO:0009738//abscisic acid-activated signaling pathway;GO:0048589//developmental growth;GO:0006952//defense response;GO:0032940//secretion by cell;GO:0045324//late endosome to vacuole transport;GO:0009788//negative regulation of abscisic acid-activated signaling pathway	GO:0016874//ligase activity;GO:0004674//protein serine/threonine kinase activity;GO:0043621//protein self-association;GO:0004672//protein kinase activity;GO:0046872//metal ion binding;GO:0004842//ubiquitin-protein transferase activity;GO:0005524//ATP binding	GO:0005802//trans-Golgi network;GO:0005769//early endosome
Unigene22674	0	46.5356	43.6045	87.9006	117.097	109.546	3.48949	0.0126714	Up	S74;S78;T86	preprotein translocase subunit SECE1 [Arachis ipaensis]	80	1.0e-62	XP_016174035.1	58.8	5.7e-26	sp|O23342|SECE1_ARATH	Preprotein translocase subunit SECE1 OS=Arabidopsis thaliana GN=SECE1 PE=1 SV=1	-	-	-	-	-	-	-	-	GO:0009306//protein secretion;GO:0006605//protein targeting	GO:0015450//P-P-bond-hydrolysis-driven protein transmembrane transporter activity	GO:0009535//chloroplast thylakoid membrane;GO:0016021//integral component of membrane;GO:0005622//intracellular
CL11844.Contig1	0	27.946	25.3393	65.912	71.8507	46.9359	3.46622	0.0198132	Up	T157;S162	zinc finger CCCH domain-containing protein 32 isoform X5 [Arachis duranensis]	97.08	1.5e-93	XP_015969036.1	71.9	6.9e-64	sp|Q84W91|C3H32_ARATH	Zinc finger CCCH domain-containing protein 32 OS=Arabidopsis thaliana GN=At2g47850 PE=2 SV=2	At2g47850	232.6	4.8e-61	KOG1677	CCCH-type Zn-finger protein	232.6	General function prediction only	K14404|1|1.4e-21|105.5|cann:107874119|cleavage and polyadenylation specificity factor subunit 4!K23048|3|1.5e-15|85.5|ccav:112509964|RING finger protein unkempt	NA	GO:0046872//metal ion binding	-
CL5023.Contig4	0	25.678	29.9796	47.1386	58.8782	86.8062	3.46445	0.03835	Up	S265;S267;T116;S121;S123	serine/arginine-rich-splicing factor SR34 isoform X1 [Arachis duranensis]	99.66	8.2e-169	XP_015968993.1	71.9	2.8e-113	sp|O22315|SR34_ARATH	Serine/arginine-rich-splicing factor SR34 OS=Arabidopsis thaliana GN=SR34 PE=1 SV=1	At1g02840	374	2.3e-103	KOG0105	Alternative splicing factor ASF/SF2 (RRM superfamily)	374	RNA processing and modification	K12890|1|1.6e-169|597.8|adu:107492481|splicing factor, arginine/serine-rich 1	NA	GO:0003723//RNA binding	-
Unigene44103	0	121.98	175.559	373.884	343.345	283.181	3.36228	0.0159552	Up	S310;S313	protein LYK5 [Arachis ipaensis]	93.11	1.0e-239	XP_016171733.1	26.9	1.7e-32	sp|O22808|LYK5_ARATH	Protein LYK5 OS=Arabidopsis thaliana GN=LYK5 PE=2 SV=1	At3g57120	481.5	1.6e-135	KOG1187	Serine/threonine protein kinase	481.5	Signal transduction mechanisms	K04733|1|2.1e-154|548.1|dzi:111285995|interleukin-1 receptor-associated kinase 4 [EC:2.7.11.1]	GO:0006468//protein phosphorylation;GO:0007166//cell surface receptor signaling pathway	GO:0004672//protein kinase activity;GO:0004675//transmembrane receptor protein serine/threonine kinase activity;GO:0005524//ATP binding	GO:0005886//plasma membrane
CL7398.Contig3	4.94748	13.4487	13.7319	32.833	27.1091	47.757	3.35218	0.0207148	Up	S74;T67;S10;Y17;S431;S81;T83	LOW QUALITY PROTEIN: uncharacterized protein LOC107606545 [Arachis ipaensis]	94.09	2.0e-306	XP_020962392.1	74.7	1.8e-235	sp|Q38868|CDPK9_ARATH	Calcium-dependent protein kinase 9 OS=Arabidopsis thaliana GN=CPK9 PE=1 SV=1	At3g20410	812.8	3.6e-235	KOG0032	Ca2+/calmodulin-dependent protein kinase, EF-Hand protein superfamily	812.8	Signal transduction mechanisms	K13412|1|3.8e-307|1055.8|aip:107606545|calcium-dependent protein kinase [EC:2.7.11.1]	GO:0018105//peptidyl-serine phosphorylation;GO:0009738//abscisic acid-activated signaling pathway;GO:0035556//intracellular signal transduction;GO:0046777//protein autophosphorylation	GO:0004683//calmodulin-dependent protein kinase activity;GO:0009931//calcium-dependent protein serine/threonine kinase activity;GO:0005516//calmodulin binding;GO:0004672//protein kinase activity;GO:0005524//ATP binding;GO:0005509//calcium ion binding	GO:0005737//cytoplasm;GO:0005634//nucleus
CL4726.Contig1	0	162.351	139.222	275.376	428.857	297.033	3.32014	0.0287884	Up	S187;S189	transcription initiation factor TFIID subunit 9 [Arachis duranensis]	92.11	7.8e-96	XP_015972801.1	68.7	3.9e-68	sp|Q9SYH2|TAF9_ARATH	Transcription initiation factor TFIID subunit 9 OS=Arabidopsis thaliana GN=TAF9 PE=1 SV=1	At1g54140	255.4	7.7e-68	KOG3334	Transcription initiation factor TFIID, subunit TAF9 (also component of histone acetyltransferase SAGA)	255.4	Transcription	K03133|1|1.5e-96|354.8|aip:107609525|transcription initiation factor TFIID subunit 9B	GO:0051123//RNA polymerase II transcriptional preinitiation complex assembly;GO:0043966//histone H3 acetylation;GO:0045944//positive regulation of transcription from RNA polymerase II promoter;GO:0006352//DNA-templated transcription, initiation;GO:0006366//transcription from RNA polymerase II promoter	GO:0044212//transcription regulatory region DNA binding;GO:0008134//transcription factor binding;GO:0046982//protein heterodimerization activity;GO:0003743//translation initiation factor activity	GO:0000124//SAGA complex;GO:0005669//transcription factor TFIID complex
Unigene25989	2.68495	5.95881	9.3953	14.3305	17.3117	28.1663	3.3155	0.0396351	Up	S78;S79;T23	delta-pyrroline-5-carboxylate synthetase [Glycine max]	91.18	0.0e+00	NP_001238153.1	80.8	0.0e+00	sp|O04015|P5CS_ACTDE	Delta-1-pyrroline-5-carboxylate synthase OS=Actinidia deliciosa PE=2 SV=1	At3g55610_2	658.3	1.5e-188	KOG4165	Gamma-glutamyl phosphate reductase	658.3	Amino acid transport and metabolism	K12657|1|0.0e+00|1280.8|vra:106757860|delta-1-pyrroline-5-carboxylate synthetase [EC:2.7.2.11 1.2.1.41]	GO:0055129//L-proline biosynthetic process	GO:0004349//glutamate 5-kinase activity;GO:0005524//ATP binding;GO:0004350//glutamate-5-semialdehyde dehydrogenase activity	GO:0005737//cytoplasm
Unigene42559	172.62	206.595	359.3	781.995	618.409	1040.84	3.30562	0.0138946	Up	S167;S172	uncharacterized protein LOC107606111 [Arachis ipaensis]	91.68	0.0e+00	XP_016163575.1	-	-	-	-	YJR138w	51.2	8.4e-06	KOG3572	Uncharacterized conserved protein, contains DEP domain	51.2	Signal transduction mechanisms	-	GO:0035556//intracellular signal transduction;GO:0045454//cell redox homeostasis	GO:0009055//electron transfer activity;GO:0015035//protein disulfide oxidoreductase activity	GO:0005622//intracellular
Unigene31593	0	80.5807	52.1988	105.086	151.911	181.248	3.30055	0.0347079	Up	T234;S236	equilibrative nucleotide transporter 3-like [Arachis duranensis]	90.42	1.2e-224	XP_015943504.1	70.3	4.7e-170	sp|Q9M0Y3|ENT3_ARATH	Equilibrative nucleotide transporter 3 OS=Arabidopsis thaliana GN=ENT3 PE=1 SV=1	At4g05120	595.1	9.2e-170	KOG1479	Nucleoside transporter	595.1	Nucleotide transport and metabolism	K15014|1|2.2e-225|783.9|adu:107468683|solute carrier family 29 (equilibrative nucleoside transporter), member 1/2/3	NA	GO:0005337//nucleoside transmembrane transporter activity	GO:0016021//integral component of membrane
CL1798.Contig2	0	39.8664	75.9722	86.013	129.404	165.298	3.2866	0.049685	Up	T1249;S1250;S809;S817	uncharacterized protein LOC107634328 isoform X2 [Arachis ipaensis]	87.91	0.0e+00	XP_016193353.1	-	-	-	-	7300238	68.6	1.2e-10	KOG2806	Chitinase	68.6	Carbohydrate transport and metabolism	-	-	-	-
CL3379.Contig1	0	25.4395	25.2573	36.6939	65.778	61.9039	3.24233	0.0380934	Up	Y14;S21;S25	dnaJ protein homolog [Arachis ipaensis]	99.28	4.4e-245	XP_016188483.1	89.9	1.1e-221	sp|Q04960|DNJH_CUCSA	DnaJ protein homolog OS=Cucumis sativus GN=DNAJ1 PE=2 SV=1	At3g44110	746.9	1.9e-215	KOG0712	Molecular chaperone (DnaJ superfamily)	746.9	Posttranslational modification, protein turnover, chaperones	K09503|1|8.4e-246|851.7|aip:107630005|DnaJ homolog subfamily A member 2	GO:0006457//protein folding;GO:0009408//response to heat	GO:0031072//heat shock protein binding;GO:0051082//unfolded protein binding;GO:0046872//metal ion binding;GO:0005524//ATP binding	-
Unigene37984	20.1975	127.923	95.6507	225.025	246.085	317.582	3.23538	0.0128759	Up	S587;S702;S71;S651;T654;S417	uncharacterized protein LOC107490069 [Arachis duranensis]	83.69	0.0e+00	XP_015966327.1	27.7	1.4e-11	sp|Q9M3G7|ATM_ARATH	Serine/threonine-protein kinase ATM OS=Arabidopsis thaliana GN=ATM PE=2 SV=1	At3g48190	69.7	2.8e-11	KOG0892	Protein kinase ATM/Tel1, involved in telomere length regulation and DNA repair	69.7	Signal transduction mechanisms;Chromatin structure and dynamics;Replication, recombination and repair;Cell cycle control, cell division, chromosome partitioning	K04728|1|6.5e-30|135.6|pmum:103338375|serine-protein kinase ATM [EC:2.7.11.1]!K17398|3|1.8e-24|117.5|lsv:111884521|DNA (cytosine-5)-methyltransferase 3A [EC:2.1.1.37]	NA	GO:0003676//nucleic acid binding	-
CL5081.Contig1	28.2719	23.6857	31.9029	56.0927	110.531	104.081	3.22803	0.0229089	Up	S32;T28;S30;S792	uncharacterized protein LOC107629792 [Arachis ipaensis]	86.21	0.0e+00	XP_016188166.1	-	-	-	-	7302994	53.5	1.9e-06	KOG1181	FOG: Low-complexity	53.5	Function unknown	K14569|1|3.6e-06|56.6|ppp:112290194|ribosome biogenesis protein BMS1	-	-	-
Unigene13068	93.8409	115.191	138.734	211.096	376.543	520.116	3.18534	0.0484157	Up	S224	uncharacterized protein LOC107645069 [Arachis ipaensis]	86.61	4.8e-114	XP_016204572.1	-	-	-	-	-	-	-	-	-	-	-	-	NA	NA	GO:0016021//integral component of membrane
CL3182.Contig1	0	2.67456	2.58625	5.70922	4.73824	6.05379	3.13663	0.0175908	Up	S89;T91;S92;S97;S90;T99	diphthine--ammonia ligase isoform X2 [Arachis duranensis]	89.9	3.5e-301	XP_020980634.1	-	-	-	-	At3g04480_2	468.4	1.7e-131	KOG2317	Putative translation initiation inhibitor UK114/IBM1	468.4	Translation, ribosomal structure and biogenesis	K06927|1|6.6e-302|1038.5|adu:107494379|diphthine-ammonia ligase [EC:6.3.1.14]	NA	GO:0016874//ligase activity	-
Unigene38081	1.01388	4.51074	8.09418	9.61169	14.6584	18.4096	3.13388	0.0413528	Up	T1042;S1044;S1045;S1050;S1056;S901;S779;T988;S989;T991;S993;S1005;S1007;S800;S803;T806;S808	protein CROWDED NUCLEI 1 [Arachis ipaensis]	86.99	0.0e+00	XP_016194523.1	46.8	2.0e-279	sp|F4HRT5|CRWN1_ARATH	Protein CROWDED NUCLEI 1 OS=Arabidopsis thaliana GN=CRWN1 PE=1 SV=1	Hs12667788	132.1	6.0e-30	KOG0161	Myosin class II heavy chain	132.1	Cytoskeleton	K18626|1|2.5e-239|831.6|jre:108993276|trichohyalin!K00826|2|2.3e-115|419.9|bna:106442927|branched-chain amino acid aminotransferase [EC:2.6.1.42]	GO:0006997//nucleus organization;GO:0097298//regulation of nucleus size	NA	GO:0005829//cytosol;GO:0005635//nuclear envelope;GO:0005654//nucleoplasm;GO:0005652//nuclear lamina;GO:0000789//cytoplasmic chromatin
CL5423.Contig1	0	48.0414	47.3595	67.6691	99.7655	131.085	3.12911	0.0492039	Up	S98;Y104	trihelix transcription factor ASIL2 [Arachis ipaensis]	92.84	3.5e-198	XP_016203680.1	32.6	1.1e-18	sp|Q9SYG2|ASIL1_ARATH	Trihelix transcription factor ASIL1 OS=Arabidopsis thaliana GN=ASIL1 PE=1 SV=1	At3g24490	318.5	1.4e-86	KOG4282	Transcription factor GT-2 and related proteins, contains trihelix DNA-binding/SANT domain	318.5	Transcription	-	NA	GO:0003677//DNA binding	-
Unigene31685	14.5954	28.5762	49.7176	101.8	68.1463	120.409	3.12583	0.0231761	Up	S801;S742;S748;S815;T825;S827;S834;S838;S204;T206;S212;S270;S275;S276;S279;T808;T295;S821;S795;S296;S297;S300;S303;T306;T307;T746;S751;S755	epidermal growth factor receptor substrate 15-like 1 isoform X2 [Arachis ipaensis]	84.91	0.0e+00	XP_016162349.1	42	2.5e-12	sp|B3LF48|EHD2_ARATH	EH domain-containing protein 2 OS=Arabidopsis thaliana GN=EHD2 PE=1 SV=1	At1g20760	620.2	6.3e-177	KOG0998	Synaptic vesicle protein EHS-1 and related EH domain proteins	620.2	Signal transduction mechanisms;Intracellular trafficking, secretion, and vesicular transport	K12472|1|6.1e-202|707.2|cmo:103493829|epidermal growth factor receptor substrate 15!K20045|2|8.8e-193|676.8|lja:Lj2g3v3403230.1|intersectin!K04733|5|3.9e-31|139.8|lsv:111897531|interleukin-1 receptor-associated kinase 4 [EC:2.7.11.1]	NA	GO:0005509//calcium ion binding	-
Unigene1404	0	17.7389	22.9359	30.8788	48.1526	46.9799	3.09801	0.0330566	Up	S75;S77;S88;S154;S156;S86	chaperone protein ClpB1 [Arachis ipaensis]	97.03	0.0e+00	XP_016193387.1	87.8	0.0e+00	sp|P42730|CLPB1_ARATH	Chaperone protein ClpB1 OS=Arabidopsis thaliana GN=CLPB1 PE=1 SV=2	At1g74310	1567	0.0e+00	KOG1051	Chaperone HSP104 and related ATP-dependent Clp proteases	1567	Posttranslational modification, protein turnover, chaperones	K03695|1|0.0e+00|1721.1|aip:107634378|ATP-dependent Clp protease ATP-binding subunit ClpB	GO:0019538//protein metabolic process;GO:0034605//cellular response to heat	GO:0005524//ATP binding	-
Unigene27775	79.0998	129.173	100.379	423.901	226.541	297.599	3.07155	0.0231362	Up	S150;T158;S65;S66;S84;S87;S88;S140;S146	uncharacterized protein LOC107621553 isoform X1 [Arachis ipaensis]	87.88	3.4e-74	XP_016179069.1	-	-	-	-	-	-	-	-	-	-	-	-	NA	NA	GO:0016021//integral component of membrane
CL2671.Contig1	0	91.9807	139.542	203.53	225.851	278.198	3.05619	0.0270587	Up	S167	PREDICTED: dynamin-related protein 1E [Glycine max]	92.35	4.9e-184	XP_003532226.2	78.4	1.7e-165	sp|Q9FNX5|DRP1E_ARATH	Dynamin-related protein 1E OS=Arabidopsis thaliana GN=DRP1E PE=1 SV=1	At3g60190	579.7	3.3e-165	KOG0446	Vacuolar sorting protein VPS1, dynamin, and related proteins	579.7	Intracellular trafficking, secretion, and vesicular transport;General function prediction only	K01528|1|4.6e-176|619.8|tcc:18606108|dynamin GTPase [EC:3.6.5.5]	GO:0000266//mitochondrial fission	GO:0008017//microtubule binding;GO:0003924//GTPase activity;GO:0005525//GTP binding	GO:0005737//cytoplasm
CL913.Contig2	317.842	1022.23	1358.98	2471.27	2596.05	3169.71	3.05181	0.00788565	Up	S266;S67;T643;S648;T75;S77;S251;S252;S253	PREDICTED: sucrose synthase 2 [Cicer arietinum]	92.2	0.0e+00	XP_004494391.1	91.1	0.0e+00	sp|O24301|SUS2_PEA	Sucrose synthase 2 OS=Pisum sativum GN=SUS2 PE=2 SV=1	At4g02280	1351.3	0.0e+00	KOG0853	Glycosyltransferase	1351.3	Cell wall/membrane/envelope biogenesis	K00695|1|0.0e+00|1473.4|cam:101490898|sucrose synthase [EC:2.4.1.13]	GO:0005985//sucrose metabolic process	GO:0016157//sucrose synthase activity	-
CL6562.Contig4	40.9984	109.902	96.972	245.298	168.703	337.704	3.03263	0.03436	Up	S16;S21;S412	PREDICTED: calcium-dependent protein kinase 29-like isoform X1 [Lupinus angustifolius]	81.06	8.2e-244	XP_019453364.1	69.2	1.3e-206	sp|P53683|CDPKJ_ORYSJ	Calcium-dependent protein kinase 19 OS=Oryza sativa subsp. japonica GN=CPK19 PE=2 SV=2	#REF!	782.3	5.1e-226	KOG0032	Ca2+/calmodulin-dependent protein kinase, EF-Hand protein superfamily	782.3	Signal transduction mechanisms	K13412|1|1.5e-244|847.8|lang:109354963|calcium-dependent protein kinase [EC:2.7.11.1]	GO:0050832//defense response to fungus;GO:0018105//peptidyl-serine phosphorylation;GO:0009738//abscisic acid-activated signaling pathway;GO:1901002//positive regulation of response to salt stress;GO:0035556//intracellular signal transduction;GO:0046777//protein autophosphorylation	GO:0004683//calmodulin-dependent protein kinase activity;GO:0009931//calcium-dependent protein serine/threonine kinase activity;GO:0005516//calmodulin binding;GO:0004672//protein kinase activity;GO:0005524//ATP binding;GO:0005509//calcium ion binding	GO:0005737//cytoplasm;GO:0005634//nucleus
CL7503.Contig1	5.32932	7.11565	6.55096	10.7819	21.7762	25.0053	3.0303	0.041387	Up	S863;T868;S92;S58;S64;T70	uncharacterized protein LOC107638253 isoform X1 [Arachis ipaensis]	58.61	1.6e-263	XP_016196920.1	-	-	-	-	At4g14190	60.1	2.2e-08	KOG4197	FOG: PPR repeat	60.1	General function prediction only	-	NA	GO:0003676//nucleic acid binding	-
CL12036.Contig1	11.832	20.7353	46.3549	102.75	55.0073	76.5088	2.96832	0.0398888	Up	S620;T473;S480;S455;S810;S658;Y659;S661;T662	LOW QUALITY PROTEIN: probable receptor-like protein kinase At2g23200 [Arachis ipaensis]	87.49	0.0e+00	XP_016185636.1	44.1	1.7e-179	sp|O22187|Y2232_ARATH	Probable receptor-like protein kinase At2g23200 OS=Arabidopsis thaliana GN=At2g23200 PE=3 SV=1	#REF!	627.5	3.3e-179	KOG1187	Serine/threonine protein kinase	627.5	Signal transduction mechanisms	K04733|1|1.2e-302|1041.6|pvu:PHAVU_003G239500g|interleukin-1 receptor-associated kinase 4 [EC:2.7.11.1]	NA	GO:0004674//protein serine/threonine kinase activity;GO:0005524//ATP binding;GO:0004672//protein kinase activity	GO:0016021//integral component of membrane
NP_001154661.1	0	129.443	111.425	193.73	278.401	228.17	2.90741	0.0318667	Up	T565	Phosphoinositide phosphatase family protein [Arabidopsis thaliana]	100	0.0e+00	NP_001154661.1	100	0.0e+00	sp|Q7XZU2|SAC3_ARATH	Phosphoinositide phosphatase SAC3 OS=Arabidopsis thaliana GN=SAC3 PE=2 SV=1	At3g43220	1384	0.0e+00	KOG1888	Putative phosphoinositide phosphatase	1384	Lipid transport and metabolism	K22913|1|0.0e+00|1350.1|aly:ARALYDRAFT_484790|phosphatidylinositol 3,5-bisphosphate 5-phosphatase [EC:3.1.3.-]	GO:0007033//vacuole organization;GO:0036092//phosphatidylinositol-3-phosphate biosynthetic process	GO:0042578//phosphoric ester hydrolase activity	GO:0016021//integral component of membrane;GO:0005774//vacuolar membrane
CL11432.Contig1	0	212.861	206.826	415.495	336.657	459.04	2.88594	0.0283958	Up	S271	Glutamate dehydrogenase 1 [Glycine soja]	93.67	1.1e-227	KHN34707.1	89.8	1.3e-222	sp|Q43314|DHE1_ARATH	Glutamate dehydrogenase 1 OS=Arabidopsis thaliana GN=GDH1 PE=2 SV=1	At5g18170	769.6	2.6e-222	KOG2250	Glutamate/leucine/phenylalanine/valine dehydrogenases	769.6	Amino acid transport and metabolism	K00261|1|5.4e-229|795.8|lja:Lj1g3v3975110.1|glutamate dehydrogenase (NAD(P)+) [EC:1.4.1.3]	GO:0006520//cellular amino acid metabolic process	GO:0016639//oxidoreductase activity, acting on the CH-NH2 group of donors, NAD or NADP as acceptor	-
Unigene40592	2.56218	5.65666	8.98809	12.8908	17.4008	18.8721	2.8572	0.0145962	Up	S127;T144;T148	plastoglobulin-1, chloroplastic [Arachis ipaensis]	91.39	1.9e-183	XP_016201160.1	69.1	3.6e-131	sp|Q9ZP40|PG1_PEA	Plastoglobulin-1, chloroplastic OS=Pisum sativum GN=PG1 PE=1 SV=1	-	-	-	-	-	-	-	-	NA	NA	GO:0009535//chloroplast thylakoid membrane;GO:0010287//plastoglobule
CL5583.Contig1	12.8451	46.6678	42.8499	94.5731	91.4344	103.71	2.83029	0.00525412	Up	S125;Y24;S25;S27;S260;S93;T117;S121	probable serine/threonine-protein kinase PIX13 [Arachis ipaensis]	95.66	3.5e-226	XP_016180923.1	59.4	8.7e-137	sp|Q9SII6|PIX13_ARATH	Probable serine/threonine-protein kinase PIX13 OS=Arabidopsis thaliana GN=PIX13 PE=1 SV=2	At2g17220	486.1	5.9e-137	KOG1187	Serine/threonine protein kinase	486.1	Signal transduction mechanisms	K04733|1|1.2e-175|618.6|lang:109333310|interleukin-1 receptor-associated kinase 4 [EC:2.7.11.1]	GO:0006468//protein phosphorylation;GO:0007166//cell surface receptor signaling pathway	GO:0004675//transmembrane receptor protein serine/threonine kinase activity;GO:0004674//protein serine/threonine kinase activity;GO:0004715//non-membrane spanning protein tyrosine kinase activity;GO:0005524//ATP binding	GO:0005886//plasma membrane
Unigene28987	10.6896	21.7829	36.0846	64.54	46.8769	82.5215	2.82886	0.029793	Up	S7;S9;S15;T53;T55;S56	uncharacterized protein LOC107616577 isoform X1 [Arachis ipaensis]	92.39	1.2e-42	XP_016174018.1	-	-	-	-	-	-	-	-	-	-	-	-	-	-	-
Unigene24200	16.0725	33.1859	64.4789	101.018	83.7644	135.968	2.8201	0.0298708	Up	S159;S4;S7;S401;S67;T355;S324;T327;S387;S69;S70	phototropin-1 isoform X2 [Arachis duranensis]	93.35	0.0e+00	XP_015935649.1	68.6	0.0e+00	sp|O48963|PHOT1_ARATH	Phototropin-1 OS=Arabidopsis thaliana GN=PHOT1 PE=1 SV=1	At2g44830	360.5	8.8e-99	KOG0610	Putative serine/threonine protein kinase	360.5	General function prediction only	K20715|1|0.0e+00|1788.5|aip:107612812|phototropin [EC:2.7.11.1]	GO:0035556//intracellular signal transduction	GO:0000155//phosphorelay sensor kinase activity;GO:0004674//protein serine/threonine kinase activity;GO:0005524//ATP binding	GO:0005737//cytoplasm;GO:0005634//nucleus;GO:0005622//intracellular;GO:0005886//plasma membrane
CL2290.Contig2	54.4909	56.799	83.5075	190.283	153.082	204.717	2.8136	0.00280967	Up	S135;T134;T119	uncharacterized protein LOC107471878 isoform X1 [Arachis duranensis]	76.64	2.1e-107	XP_015946883.1	-	-	-	-	-	-	-	-	-	-	-	-	NA	NA	GO:0016021//integral component of membrane
CL2075.Contig1	1.93207	2.59856	6.62003	11.1006	9.95929	10.1779	2.80143	0.0112673	Up	S3;S9;S6;S387;S392;T403	uncharacterized protein LOC107624701 [Arachis ipaensis]	93.13	5.1e-217	XP_016182644.1	-	-	-	-	At5g11100	50.4	8.3e-06	KOG1012	Ca2+-dependent lipid-binding protein CLB1/vesicle protein vp115/Granuphilin A, contains C2 domain	50.4	General function prediction only	K00895|1|1.6e-15|86.7|dct:110098534|diphosphate-dependent phosphofructokinase [EC:2.7.1.90]	-	-	-
CL2713.Contig4	0	58.1462	44.2512	74.0105	113.199	97.2516	2.77801	0.0439523	Up	T194	2-methylene-furan-3-one reductase [Arachis ipaensis]	90.34	4.6e-165	XP_016203293.1	72.2	1.2e-133	sp|Q84V25|ENOXE_FRAAN	2-methylene-furan-3-one reductase OS=Fragaria ananassa GN=EO PE=1 SV=1	At1g23740	411	1.9e-114	KOG1198	Zinc-binding oxidoreductase	411	Energy production and conversion;General function prediction only	K18980|1|8.6e-166|585.5|aip:107644032|2-methylene-furan-3-one reductase [EC:1.3.1.105]	NA	GO:0008270//zinc ion binding;GO:0016491//oxidoreductase activity	-
CL420.Contig1	5.15813	11.1562	9.76078	20.0363	23.829	28.1067	2.76019	0.00659948	Up	S60;S63;T67	uncharacterized protein LOC107618990 [Arachis ipaensis]	87.08	1.2e-115	XP_016176676.1	-	-	-	-	-	-	-	-	-	-	-	-	GO:0006396//RNA processing	GO:0016740//transferase activity	-
CL2604.Contig1	65.486	86.5137	101.831	160.759	204.156	333.666	2.75215	0.0489367	Up	S188	mitogen-activated protein kinase 8 isoform X3 [Arachis duranensis]	90.24	2.1e-145	XP_020994963.1	69.3	3.4e-108	sp|Q9LV37|MPK9_ARATH	Mitogen-activated protein kinase 9 OS=Arabidopsis thaliana GN=MPK9 PE=2 SV=2	#REF!	389	6.7e-108	KOG0660	Mitogen-activated protein kinase	389	Signal transduction mechanisms	K20538|1|4.0e-146|520.0|aip:107631758|mitogen-activated protein kinase 8 [EC:2.7.11.24]	GO:0010468//regulation of gene expression	GO:0004707//MAP kinase activity;GO:0005524//ATP binding	GO:0005737//cytoplasm;GO:0005634//nucleus;GO:0005622//intracellular
Unigene39019	0	29.7832	25.0906	42.058	52.4956	56.1191	2.7458	0.0347561	Up	S46;S53	hypothetical protein glysoja_028387 [Glycine soja]	43.02	9.2e-13	KHN45380.1	-	-	-	-	-	-	-	-	-	-	-	-	-	-	-
CL279.Contig1	5.58996	34.1023	28.2148	48.686	73.8511	63.8271	2.7444	0.0254411	Up	S565;S567	plastidial pyruvate kinase 2 [Arachis duranensis]	93.24	1.1e-307	XP_015967326.1	80.6	5.2e-265	sp|Q9FLW9|PKP2_ARATH	Plastidial pyruvate kinase 2 OS=Arabidopsis thaliana GN=PKP2 PE=1 SV=1	At5g52920	911	1.0e-264	KOG2323	Pyruvate kinase	911	Carbohydrate transport and metabolism	K00873|1|2.1e-308|1060.1|adu:107491078|pyruvate kinase [EC:2.7.1.40]	GO:0006096//glycolytic process	GO:0030955//potassium ion binding;GO:0016301//kinase activity;GO:0000287//magnesium ion binding;GO:0004743//pyruvate kinase activity	GO:0009570//chloroplast stroma
CL10282.Contig1	0	79.314	88.3865	127.427	141.829	190.894	2.74388	0.0456628	Up	S23;S24;T982;S985;S611	pumilio homolog 6, chloroplastic isoform X1 [Arachis ipaensis]	92.72	0.0e+00	XP_016198125.1	44.8	3.7e-210	sp|Q9LJX4|PUM5_ARATH	Pumilio homolog 5 OS=Arabidopsis thaliana GN=APUM5 PE=1 SV=2	At3g20250	722.2	1.2e-207	KOG1488	Translational repressor Pumilio/PUF3 and related RNA-binding proteins (Puf superfamily)	722.2	Translation, ribosomal structure and biogenesis	K17943|1|0.0e+00|1850.9|aip:107639192|pumilio RNA-binding family	NA	GO:0003723//RNA binding	-
CL3699.Contig1	1.69455	28.0414	28.013	45.1136	57.059	56.1319	2.74125	0.0249183	Up	S206;S80;S91;S93;S95;S292	protein EMSY-LIKE 1 isoform X1 [Arachis ipaensis]	95.78	1.6e-168	XP_016175794.1	56.7	1.4e-95	sp|F4K2F0|EML3_ARATH	Protein EMSY-LIKE 3 OS=Arabidopsis thaliana GN=EML3 PE=1 SV=1	At5g13020	347.4	2.7e-95	KOG4675	Uncharacterized conserved protein, contains ENT domain	347.4	General function prediction only	-	GO:0050832//defense response to fungus	-	-
CL5990.Contig1	36.4074	97.9393	117.912	204.77	224.901	259.309	2.73124	0.00760687	Up	T13;S3;S11	WD-40 repeat-containing protein MSI4 [Arachis duranensis]	96.48	5.3e-293	XP_015954449.1	79.7	1.2e-241	sp|O22607|MSI4_ARATH	WD-40 repeat-containing protein MSI4 OS=Arabidopsis thaliana GN=MSI4 PE=1 SV=3	At2g19520	833.2	2.4e-241	KOG0264	Nucleosome remodeling factor, subunit CAF1/NURF55/MSI1	833.2	Chromatin structure and dynamics	K10752|1|1.0e-293|1011.1|aip:107630376|histone-binding protein RBBP4	NA	NA	GO:0005634//nucleus
CL3102.Contig2	115.615	162.713	159.375	425.152	443.938	323.545	2.72475	0.00337009	Up	S43;T44;S47;T40;Y50	chlorophyll a-b binding protein 215, chloroplastic [Arachis duranensis]	97.74	2.6e-150	XP_015972771.1	91.3	8.5e-146	sp|P27520|CB215_PEA	Chlorophyll a-b binding protein 215, chloroplastic OS=Pisum sativum GN=CAB215 PE=1 SV=1	-	-	-	-	-	-	-	K08913|1|4.9e-151|536.2|adu:107496085|light-harvesting complex II chlorophyll a/b binding protein 2	GO:0018298//protein-chromophore linkage;GO:0009768//photosynthesis, light harvesting in photosystem I;GO:0009416//response to light stimulus;GO:0009765//photosynthesis, light harvesting	GO:0016168//chlorophyll binding;GO:0031409//pigment binding	GO:0009535//chloroplast thylakoid membrane;GO:0009941//chloroplast envelope;GO:0016021//integral component of membrane;GO:0009522//photosystem I;GO:0009523//photosystem II;GO:0010287//plastoglobule
CL7134.Contig1	60.5929	0	98.9067	149.293	129.618	155.169	2.72151	0.0372845	Up	T183	uncharacterized protein LOC107460821 [Arachis duranensis]	97.19	6.5e-155	XP_015934716.1	47.1	2.2e-06	sp|Q9SIE0|ALKB2_ARATH	DNA oxidative demethylase ALKBH2 OS=Arabidopsis thaliana GN=ALKBH2 PE=2 SV=2	-	-	-	-	-	-	-	K21596|1|6.3e-35|150.6|bna:106368668|calmodulin-binding transcription activator!K18635|2|6.1e-06|54.3|mis:MICPUN_109058|protein SPIRAL1 and related proteins	-	-	-
CL8172.Contig1	53.7622	129.191	90.4663	155.103	263.947	323.404	2.71544	0.0440281	Up	T459;S468;S656;S584;S552;S559;S566;S630;S632	C2 domain-containing protein At1g53590 isoform X1 [Arachis ipaensis]	89.66	0.0e+00	XP_016180232.1	58.5	3.8e-226	sp|Q93XX4|C2D61_ARATH	C2 domain-containing protein At1g53590 OS=Arabidopsis thaliana GN=NTMC2T6.1 PE=1 SV=2	At3g14590	715.7	8.5e-206	KOG1012	Ca2+-dependent lipid-binding protein CLB1/vesicle protein vp115/Granuphilin A, contains C2 domain	715.7	General function prediction only	K01652|1|5.0e-228|793.5|sly:101253806|acetolactate synthase I/II/III large subunit [EC:2.2.1.6]	NA	NA	GO:0016021//integral component of membrane;GO:0005783//endoplasmic reticulum
CL7278.Contig2	50.0482	166.667	140.216	262.564	329.062	377.119	2.7141	0.0136112	Up	S4;Y8;T9;T2	uncharacterized protein LOC107484141 [Arachis duranensis]	94.77	5.5e-246	XP_015960245.1	-	-	-	-	At1g70820	718.8	5.7e-207	KOG1220	Phosphoglucomutase/phosphomannomutase	718.8	Carbohydrate transport and metabolism	-	GO:0005975//carbohydrate metabolic process	GO:0004615//phosphomannomutase activity;GO:0016868//intramolecular transferase activity, phosphotransferases	-
CL11911.Contig1	28.197	129.943	167.625	277.578	242.572	362.721	2.71014	0.0276172	Up	S917;S1028;S866;S868	sodium/hydrogen exchanger 8 isoform X2 [Arachis duranensis]	94.21	0.0e+00	XP_015957926.1	63.3	0.0e+00	sp|Q9LKW9|NHX7_ARATH	Sodium/hydrogen exchanger 7 OS=Arabidopsis thaliana GN=NHX7 PE=1 SV=1	At2g01980	1107	0.0e+00	KOG1965	Sodium/hydrogen exchanger protein	1107	Inorganic ion transport and metabolism	K14724|1|3.2e-28|130.2|cme:CYME_CMN286C|solute carrier family 9 (sodium/hydrogen exchanger), member 8	GO:0098719//sodium ion import across plasma membrane;GO:0071805//potassium ion transmembrane transport;GO:0019538//protein metabolic process;GO:0051453//regulation of intracellular pH	GO:0015299//solute:proton antiporter activity;GO:0015386//potassium:proton antiporter activity;GO:0015385//sodium:proton antiporter activity	GO:0009941//chloroplast envelope;GO:0016021//integral component of membrane;GO:0005886//plasma membrane
CL1699.Contig1	252.874	499.717	294.873	662.441	1073.05	1071.1	2.67942	0.0199584	Up	S513;S516	calcium-dependent protein kinase 28 [Arachis duranensis]	97.9	9.7e-298	XP_015952040.1	81	9.0e-248	sp|Q9FKW4|CDPKS_ARATH	Calcium-dependent protein kinase 28 OS=Arabidopsis thaliana GN=CPK28 PE=1 SV=1	#REF!	853.6	1.8e-247	KOG0032	Ca2+/calmodulin-dependent protein kinase, EF-Hand protein superfamily	853.6	Signal transduction mechanisms	K13412|1|1.8e-298|1026.9|adu:107476694|calcium-dependent protein kinase [EC:2.7.11.1]	GO:0009738//abscisic acid-activated signaling pathway;GO:0018105//peptidyl-serine phosphorylation;GO:0035556//intracellular signal transduction;GO:0046777//protein autophosphorylation	GO:0004683//calmodulin-dependent protein kinase activity;GO:0009931//calcium-dependent protein serine/threonine kinase activity;GO:0005516//calmodulin binding;GO:0004672//protein kinase activity;GO:0005524//ATP binding;GO:0005509//calcium ion binding	GO:0005737//cytoplasm;GO:0005634//nucleus;GO:0005886//plasma membrane
CL9522.Contig1	0.265893	3.30028	4.56935	6.42914	7.54601	7.73768	2.66889	0.0278693	Up	S115;S117;S122;Y125;S1366;S1370;T1371;S915;S919;T921	cell division cycle and apoptosis regulator protein 1 [Arachis duranensis]	89.42	0.0e+00	XP_015965525.1	28.7	3.6e-12	sp|Q9ZR39|U2A2A_NICPL	Splicing factor U2af large subunit A OS=Nicotiana plumbaginifolia GN=U2AF65A PE=2 SV=1	At2g03150	666	1.5e-190	KOG4246	Predicted DNA-binding protein, contains SAP domain	666	General function prediction only	K11294|1|1.4e-21|108.6|brp:103871689|nucleolin!K18626|5|5.9e-20|103.2|tcc:18599844|trichohyalin	GO:0006355//regulation of transcription, DNA-templated;GO:0051301//cell division	GO:0005509//calcium ion binding	-
CL11172.Contig1	0	12.9209	10.4444	16.5607	24.0877	21.293	2.651	0.046872	Up	S943;S967;S974;Y938	guanylate-binding protein 1-like [Cajanus cajan]	85.1	0.0e+00	XP_020218327.1	21.7	1.5e-20	sp|Q9SAF6|CRWN2_ARATH	Protein CROWDED NUCLEI 2 OS=Arabidopsis thaliana GN=CRWN2 PE=1 SV=1	At5g46070	1291.6	0.0e+00	KOG2037	Guanylate-binding protein	1291.6	General function prediction only	K20899|1|0.0e+00|1307.0|soe:110801556|guanylate-binding protein 1/3/4/7	NA	GO:0003924//GTPase activity;GO:0005525//GTP binding	-
CL2347.Contig1	2185.13	4890.44	7589.69	14650.9	13164.9	10934.8	2.64235	0.0133571	Up	S48	protein CURVATURE THYLAKOID 1C, chloroplastic [Arachis duranensis]	89.06	8.0e-60	XP_015938469.1	58	4.9e-38	sp|Q9M812|CUT1C_ARATH	Protein CURVATURE THYLAKOID 1C, chloroplastic OS=Arabidopsis thaliana GN=CURT1C PE=1 SV=1	-	-	-	-	-	-	-	K01092|1|2.2e-11|71.2|boe:106307850|myo-inositol-1(or 4)-monophosphatase [EC:3.1.3.25]	NA	NA	GO:0009535//chloroplast thylakoid membrane;GO:0009579//thylakoid;GO:0016021//integral component of membrane
Unigene16962	0	55.4183	65.6797	99.1106	92.2443	127.891	2.63626	0.0461803	Up	S447;S451;S453	protein FRIGIDA [Arachis duranensis]	86.48	8.7e-309	XP_015937712.1	38.9	3.8e-83	sp|P0DH90|FRIGI_ARATH	Protein FRIGIDA OS=Arabidopsis thaliana GN=FRI PE=1 SV=1	-	-	-	-	-	-	-	K20478|1|3.5e-49|199.1|han:110941666|golgin subfamily B member 1	GO:0030154//cell differentiation;GO:0009908//flower development	-	-
Unigene20785	19.8481	79.2413	56.0836	145.51	115.346	146.581	2.62569	0.0138514	Up	S2;S3	PRA1 family protein D [Arachis ipaensis]	95.51	3.3e-88	XP_016177396.1	42.1	8.8e-38	sp|P93829|PRA1D_ARATH	PRA1 family protein D OS=Arabidopsis thaliana GN=PRA1D PE=1 SV=1	At1g04260	154.5	1.7e-37	KOG3142	Prenylated rab acceptor 1	154.5	Intracellular trafficking, secretion, and vesicular transport	K20359|1|6.2e-89|329.3|aip:107619608|PRA1 family protein 1	GO:0006810//transport;GO:0016192//vesicle-mediated transport	NA	GO:0016021//integral component of membrane;GO:0005783//endoplasmic reticulum
CL5274.Contig2	1.56191	1.99379	2.03997	6.53429	3.09648	5.00855	2.61619	0.0400871	Up	T485;T492;S495;S195;S198;S24;S30;S31;S35;S392;T393;Y394;S396;S402	CBS domain-containing protein CBSCBSPB3 isoform X1 [Arachis ipaensis]	94.29	1.4e-283	XP_016169995.1	68.3	1.7e-201	sp|Q9LF97|Y3295_ARATH	CBS domain-containing protein CBSCBSPB3 OS=Arabidopsis thaliana GN=CBSCBSPB3 PE=1 SV=1	-	-	-	-	-	-	-	K13436|1|3.3e-16|89.4|cam:105851362|pto-interacting protein 1 [EC:2.7.11.1]	NA	NA	GO:0016021//integral component of membrane
Unigene5750	24.0037	141.501	50.2638	219.455	186.09	157.91	2.61138	0.0435974	Up	S9;S13;S5;S18	universal stress protein PHOS34 [Arachis ipaensis]	89.72	1.5e-103	XP_016188348.1	55.6	1.1e-61	sp|Q8L4N1|PHO34_ARATH	Universal stress protein PHOS34 OS=Arabidopsis thaliana GN=PHOS34 PE=1 SV=1	-	-	-	-	-	-	-	K20165|1|9.3e-15|83.2|cmo:103490416|TBC1 domain family member 2A!K13945|2|8.7e-13|76.6|pavi:110765302|LOB domain-containing protein 29!K06674|3|9.3e-07|56.6|vcn:VOLCADRAFT_106052|structural maintenance of chromosome 2	GO:0006950//response to stress	-	-
Unigene18096	0	82.5185	102.459	162.689	171.313	143.333	2.5805	0.0397643	Up	S70;T92;S95	uncharacterized protein LOC107634303 [Arachis ipaensis]	77.43	9.5e-102	XP_016193331.1	-	-	-	-	-	-	-	-	-	-	-	-	-	-	-
Unigene14393	68.6213	97.5982	183.136	389.006	207.645	303.697	2.57717	0.0427592	Up	T260;T261;S262;S704;T292;S296;S297;S298;S299	protein SCAR2 [Arachis ipaensis]	84.17	0.0e+00	XP_016184048.1	29.4	3.5e-120	sp|Q5XPJ9|SCAR2_ARATH	Protein SCAR2 OS=Arabidopsis thaliana GN=SCAR2 PE=1 SV=1	Hs4507913	58.5	1.2e-07	KOG1830	Wiskott Aldrich syndrome proteins	58.5	Cytoskeleton	K01595|1|2.7e-61|240.7|egu:105048129|phosphoenolpyruvate carboxylase [EC:4.1.1.31]	GO:0030036//actin cytoskeleton organization	GO:0003779//actin binding	GO:0005856//cytoskeleton
CL5496.Contig4	79.1146	206.476	191.43	316.464	415.776	482.231	2.54595	0.0172629	Up	S1232;T1234;T1239;S1056	myosin-17 isoform X1 [Arachis ipaensis]	94.11	0.0e+00	XP_016189132.1	79.9	0.0e+00	sp|F4K5J1|MYO17_ARATH	Myosin-17 OS=Arabidopsis thaliana GN=XI-K PE=1 SV=2	At5g20490	2352.4	0.0e+00	KOG0160	Myosin class V heavy chain	2352.4	Cytoskeleton	K10357|1|0.0e+00|2845.8|aip:107630500|myosin V	NA	GO:0003779//actin binding;GO:0003774//motor activity;GO:0005524//ATP binding	GO:0016459//myosin complex
CL10434.Contig1	109.168	178.525	311.615	422.729	404.828	688.288	2.52933	0.0489427	Up	S15;T33;S47	calcium-dependent protein kinase 10 [Arachis duranensis]	97.67	9.2e-196	XP_015970213.1	80.3	1.8e-156	sp|Q9M9V8|CDPKA_ARATH	Calcium-dependent protein kinase 10 OS=Arabidopsis thaliana GN=CPK10 PE=1 SV=1	#REF!	549.7	3.6e-156	KOG0032	Ca2+/calmodulin-dependent protein kinase, EF-Hand protein superfamily	549.7	Signal transduction mechanisms	K13412|1|6.0e-165|582.8|jcu:105640481|calcium-dependent protein kinase [EC:2.7.11.1]	NA	GO:0005509//calcium ion binding;GO:0005524//ATP binding;GO:0004672//protein kinase activity	-
CL4580.Contig1	2.77268	26.1452	13.2018	29.9173	34.2924	41.4856	2.5094	0.0485548	Up	S51;S26;T28;S29;S30	filamin A-interacting protein 1-like [Arachis ipaensis]	96.75	2.3e-74	XP_016169789.1	-	-	-	-	-	-	-	-	-	-	-	-	-	-	-
Unigene28286	994.143	507.37	536.296	1427.58	1877.1	1780.93	2.49562	0.00822448	Up	S56	mediator of RNA polymerase II transcription subunit 14-like isoform X1 [Arachis duranensis]	96.47	0.0e+00	XP_020981890.1	66.7	0.0e+00	sp|Q9SR02|MED14_ARATH	Mediator of RNA polymerase II transcription subunit 14 OS=Arabidopsis thaliana GN=MED14 PE=1 SV=1	At3g04740	1288.9	0.0e+00	KOG1875	Thyroid hormone receptor-associated coactivator complex component (TRAP170)	1288.9	Transcription	K15156|1|0.0e+00|2006.1|adu:110273322|mediator of RNA polymerase II transcription subunit 14	NA	GO:0001104//RNA polymerase II transcription cofactor activity	GO:0016592//mediator complex;GO:0070847//core mediator complex
CL5063.Contig2	5.93599	11.099	18.0348	34.3608	18.6963	32.9723	2.4531	0.0498409	Up	S499;T504;S594;T596;S599;S775;S779	uncharacterized protein LOC110272306 [Arachis ipaensis]	86.52	0.0e+00	XP_020980051.1	33.8	2.8e-06	sp|F4J4Y5|MD26A_ARATH	Probable mediator of RNA polymerase II transcription subunit 26a OS=Arabidopsis thaliana GN=MED26A PE=3 SV=1	At3g48050	711.1	2.9e-204	KOG1886	BAH domain proteins	711.1	Transcription	K04733|1|3.7e-48|196.4|ats:109754742|interleukin-1 receptor-associated kinase 4 [EC:2.7.11.1]!K12472|2|1.5e-09|68.2|bvg:104885038|epidermal growth factor receptor substrate 15!K03145|3|1.2e-06|58.5|dcr:108222533|transcription elongation factor S-II!K11294|4|3.5e-06|57.0|pvu:PHAVU_011G030600g|nucleolin	GO:0006368//transcription elongation from RNA polymerase II promoter	GO:0003682//chromatin binding	GO:0070449//elongin complex;GO:0005634//nucleus
Unigene21537	227.422	724.719	837.504	1248.43	1479.19	1605.87	2.42142	0.0168108	Up	S120	uncharacterized protein At4g00950 [Arachis ipaensis]	79.17	3.3e-95	XP_016162506.1	27	6.1e-09	sp|Q9M160|Y4095_ARATH	Uncharacterized protein At4g00950 OS=Arabidopsis thaliana GN=At4g00950 PE=2 SV=1	-	-	-	-	-	-	-	-	-	-	-
CL4508.Contig1	5.36092	27.7496	23.9505	35.822	48.5381	52.3604	2.39604	0.0358282	Up	T585;S588;S589;S591;S592;Y596;S373;S375;S385;T630;S632	WEB family protein At5g55860 [Arachis duranensis]	92.98	0.0e+00	XP_015934700.1	56.8	5.9e-188	sp|Q9LVQ4|Y5586_ARATH	WEB family protein At5g55860 OS=Arabidopsis thaliana GN=At5g55860 PE=1 SV=1	Hs11321579	110.2	1.4e-23	KOG0161	Myosin class II heavy chain	110.2	Cytoskeleton	K18693|1|5.1e-56|221.9|lang:109354821|diacylglycerol diphosphate phosphatase / phosphatidate phosphatase [EC:3.1.3.81 3.1.3.4]!K20283|2|1.1e-21|107.8|zju:107416863|golgin subfamily A member 4	GO:0009904//chloroplast accumulation movement;GO:0009903//chloroplast avoidance movement	NA	GO:0005829//cytosol
Unigene11292	17.4619	19.4802	55.079	67.8748	82.975	68.9195	2.38825	0.0317341	Up	S98;S105;S107;S39	glutaredoxin [Arachis ipaensis]	92.52	1.4e-49	XP_016162341.1	79	8.0e-42	sp|Q9FNE2|GRXC2_ARATH	Glutaredoxin-C2 OS=Arabidopsis thaliana GN=GRXC2 PE=3 SV=1	At5g40370	167.2	1.6e-41	KOG1752	Glutaredoxin and related proteins	167.2	Posttranslational modification, protein turnover, chaperones	K03676|1|2.6e-50|200.3|aip:107605105|glutaredoxin 3	GO:0045454//cell redox homeostasis	GO:0015035//protein disulfide oxidoreductase activity;GO:0009055//electron transfer activity	GO:0005794//Golgi apparatus;GO:0005773//vacuole;GO:0005829//cytosol;GO:0005623//cell;GO:0048046//apoplast;GO:0005886//plasma membrane
CL4129.Contig2	26.4164	45.9947	47.9636	85.5369	93.0125	106.878	2.37116	0.00408007	Up	T621;S626;S215;S224;T164;S165;T167;S168;S176;T550;S557;S559;S560;S561;Y617	mitogen-activated protein kinase kinase kinase 3 [Arachis duranensis]	90.54	0.0e+00	XP_015955864.1	56.1	3.7e-179	sp|F4HRJ4|M3K3A_ARATH	Mitogen-activated protein kinase kinase kinase 3 OS=Arabidopsis thaliana GN=MAPKKK3 PE=1 SV=1	#REF!	629.8	5.0e-180	KOG0198	MEKK and related serine/threonine protein kinases	629.8	Signal transduction mechanisms	K04421|1|0.0e+00|1153.7|adu:107480227|mitogen-activated protein kinase kinase kinase 3 [EC:2.7.11.25]	GO:0007346//regulation of mitotic cell cycle;GO:0031098//stress-activated protein kinase signaling cascade;GO:0032147//activation of protein kinase activity;GO:0023014//signal transduction by protein phosphorylation	GO:0004674//protein serine/threonine kinase activity;GO:0005524//ATP binding;GO:0004672//protein kinase activity	GO:0005737//cytoplasm
CL2045.Contig2	25.6714	52.3289	55.2566	132.489	111.446	71.0524	2.36375	0.0407828	Up	S31;S33;S66;S68;T8;S10;S21	uncharacterized protein LOC107642331 [Arachis ipaensis]	83.93	1.6e-74	XP_016201131.1	-	-	-	-	-	-	-	-	-	-	-	-	-	-	-
Unigene36621	11.3874	23.0271	32.5683	63.1638	43.0191	50.2403	2.33527	0.024717	Up	S24;S25;S26;Y32	protein RESTRICTED TEV MOVEMENT 2-like [Arachis ipaensis]	57.73	4.7e-15	XP_016207808.1	-	-	-	-	-	-	-	-	-	-	-	-	NA	NA	GO:0016021//integral component of membrane
Unigene32087	19.1665	63.0682	56.0666	111.432	88.8135	122.707	2.33514	0.021819	Up	S151;S182;S275;S281;S256;T162;S164;S191;S195	BUD13 homolog [Arachis duranensis]	76.63	1.8e-235	XP_015947022.1	-	-	-	-	At1g31870	532.7	7.0e-151	KOG2654	Uncharacterized conserved protein	532.7	Function unknown	K13106|1|3.4e-236|820.1|adu:107471973|pre-mRNA-splicing factor CWC26	-	-	-
Unigene1279	102.987	203.786	276.639	466.636	413.619	480.792	2.33291	0.0088375	Up	Y348;T352;S353;Y354	2-oxoglutarate dehydrogenase, mitochondrial [Arachis duranensis]	98.16	0.0e+00	XP_015962424.1	-	-	-	-	At5g65750	1789.2	0.0e+00	KOG0450	2-oxoglutarate dehydrogenase, E1 subunit	1789.2	Carbohydrate transport and metabolism	K00164|1|0.0e+00|1869.0|mtr:MTR_1g115340|2-oxoglutarate dehydrogenase E1 component [EC:1.2.4.2]	GO:0006099//tricarboxylic acid cycle	GO:0004591//oxoglutarate dehydrogenase (succinyl-transferring) activity;GO:0030976//thiamine pyrophosphate binding	GO:0045252//oxoglutarate dehydrogenase complex;GO:0005739//mitochondrion
Unigene21589	14.3456	15.9744	21.8542	54.7287	27.2918	39.6578	2.33215	0.0484776	Up	S120;T124;S125;S12;S13;S15;S109;S113	protein MKS1 [Arachis ipaensis]	91.89	4.1e-112	XP_016189761.1	43.8	1.2e-31	sp|Q8LGD5|MKS1_ARATH	Protein MKS1 OS=Arabidopsis thaliana GN=MKS1 PE=1 SV=2	-	-	-	-	-	-	-	K20725|1|7.6e-113|409.1|aip:107630979|MAP kinase substrate 1	-	-	-
CL1557.Contig1	1751.21	6834.35	2924.98	8162.41	8754.28	8795.61	2.23381	0.0378838	Up	S712;S716;T718	peroxisomal fatty acid beta-oxidation multifunctional protein AIM1 [Cajanus cajan]	85.69	0.0e+00	XP_020216339.1	71.7	3.7e-308	sp|Q9ZPI6|AIM1_ARATH	Peroxisomal fatty acid beta-oxidation multifunctional protein AIM1 OS=Arabidopsis thaliana GN=AIM1 PE=1 SV=1	At4g29010	1054.7	7.2e-308	KOG1683	Hydroxyacyl-CoA dehydrogenase/enoyl-CoA hydratase	1054.7	Lipid transport and metabolism	K10527|1|0.0e+00|1243.8|ccaj:109800067|enoyl-CoA hydratase/3-hydroxyacyl-CoA dehydrogenase [EC:4.2.1.17 1.1.1.35 1.1.1.211]	GO:0006635//fatty acid beta-oxidation;GO:0009695//jasmonic acid biosynthetic process;GO:0009908//flower development	GO:0018812//3-hydroxyacyl-CoA dehydratase activity;GO:0008017//microtubule binding;GO:0004300//enoyl-CoA hydratase activity;GO:0003857//3-hydroxyacyl-CoA dehydrogenase activity;GO:0003729//mRNA binding	GO:0005618//cell wall;GO:0005777//peroxisome;GO:0009507//chloroplast;GO:0016021//integral component of membrane;GO:0009506//plasmodesma
Unigene24671	32.7593	46.6108	40.6464	104.237	76.3785	85.7118	2.21909	0.00588709	Up	S24	protein HAIKU1 [Arachis duranensis]	91.29	6.4e-186	XP_015963301.1	44.1	9.3e-57	sp|O82170|IKU1_ARATH	Protein HAIKU1 OS=Arabidopsis thaliana GN=IKU1 PE=1 SV=1	At1g68690	81.6	2.7e-15	KOG1187	Serine/threonine protein kinase	81.6	Signal transduction mechanisms	K05747|1|9.9e-40|166.8|sind:105158973|Wiskott-Aldrich syndrome protein!K21952|2|2.9e-23|112.1|vcn:VOLCADRAFT_94396|CASK-interacting protein	-	-	-
CL1187.Contig2	83.9505	104.419	93.8653	151.009	230.284	234.484	2.18179	0.0161159	Up	T185;S237;S240;S241	40S ribosomal protein S6 [Arachis duranensis]	99.59	1.7e-135	XP_015956447.1	93.9	8.0e-130	sp|Q9M3V8|RS6_ASPOF	40S ribosomal protein S6 OS=Asparagus officinalis GN=rps6 PE=2 SV=1	At5g10360	449.1	4.7e-126	KOG1646	40S ribosomal protein S6	449.1	Translation, ribosomal structure and biogenesis	K02991|1|3.2e-136|486.9|aip:107631219|small subunit ribosomal protein S6e	GO:0042274//ribosomal small subunit biogenesis;GO:0006364//rRNA processing;GO:0006412//translation	GO:0003735//structural constituent of ribosome	GO:0022627//cytosolic small ribosomal subunit;GO:0005840//ribosome
Unigene17964	41.2614	99.4769	132.713	181.174	180.207	234.993	2.18091	0.0289818	Up	S50;S178;S59;S57;S61;S64	uncharacterized protein LOC107605162 [Arachis ipaensis]	90.87	1.9e-95	XP_016162423.1	-	-	-	-	At5g24890	159.8	4.8e-39	KOG4210	Nuclear localization sequence binding protein	159.8	Transcription	-	NA	GO:0016301//kinase activity	-
CL6455.Contig2	22.2429	55.2506	55.244	107.552	67.6782	112.39	2.16684	0.0450895	Up	S108;S115;T120;T117;S121	SNF1-related protein kinase regulatory subunit beta-2 isoform X1 [Arachis ipaensis]	96.64	3.8e-151	XP_016197569.1	72.1	1.8e-113	sp|Q9SCY5|KINB2_ARATH	SNF1-related protein kinase regulatory subunit beta-2 OS=Arabidopsis thaliana GN=KINB2 PE=1 SV=1	At4g16360	404.4	2.3e-112	KOG1616	Protein involved in Snf1 protein kinase complex assembly	404.4	Carbohydrate transport and metabolism	K07199|1|7.2e-152|539.7|aip:107638721|5'-AMP-activated protein kinase, regulatory beta subunit	NA	GO:0016301//kinase activity	-
Unigene2200	33.7301	70.1027	81.6323	119.662	110.126	170.71	2.15943	0.0390375	Up	S3;T637;S646;S647;T644;S394;S396;S608;S611	transcription factor GTE4 isoform X1 [Arachis duranensis]	87.99	0.0e+00	XP_020994179.1	48.5	1.9e-167	sp|Q9LNC4|GTE4_ARATH	Transcription factor GTE4 OS=Arabidopsis thaliana GN=GTE4 PE=2 SV=1	At1g06230	587.4	3.7e-167	KOG1474	Transcription initiation factor TFIID, subunit BDF1 and related bromodomain proteins	587.4	Transcription	K11684|1|1.3e-186|656.0|mtr:MTR_4g079650|bromodomain-containing factor 1!K11721|4|9.4e-140|500.4|pda:103703632|bromodomain-containing protein 3	-	-	-
Unigene10045	51.0343	89.4901	92.8034	134.346	178.191	186.802	2.14008	0.0135799	Up	S350;S41;S42;Y18;S32;T33;T35	fructose-bisphosphate aldolase, cytoplasmic isozyme [Arachis duranensis]	96.93	1.9e-196	XP_015932133.1	89.4	3.8e-181	sp|O65735|ALF_CICAR	Fructose-bisphosphate aldolase, cytoplasmic isozyme OS=Cicer arietinum GN=ALDC PE=2 SV=1	At2g36460	622.9	3.5e-178	KOG1557	Fructose-biphosphate aldolase	622.9	Carbohydrate transport and metabolism	K01623|1|3.6e-197|689.9|adu:107458442|fructose-bisphosphate aldolase, class I [EC:4.1.2.13]	GO:0006096//glycolytic process	GO:0004332//fructose-bisphosphate aldolase activity	-
CL9779.Contig1	58.6578	55.5818	61.8257	89.8367	139.226	146.932	2.13554	0.0207056	Up	S311;T312;S313;S160	uncharacterized protein LOC107643296 isoform X2 [Arachis ipaensis]	91.9	1.2e-211	XP_016202380.1	-	-	-	-	-	-	-	-	-	-	-	-	-	-	-
CL1054.Contig1	4.68115	5.14617	9.14479	12.1971	12.3842	15.6108	2.11849	0.0170636	Up	S691;S849;S859;T864;T866;S867	villin-3 [Arachis ipaensis]	94.65	0.0e+00	XP_016205008.1	72.6	0.0e+00	sp|O81645|VILI3_ARATH	Villin-3 OS=Arabidopsis thaliana GN=VLN3 PE=1 SV=2	At2g41740	1397.1	0.0e+00	KOG0443	Actin regulatory proteins (gelsolin/villin family)	1397.1	Cytoskeleton	K05768|1|0.0e+00|1699.1|lang:109340845|gelsolin	GO:0016049//cell growth;GO:2000012//regulation of auxin polar transport;GO:0009630//gravitropism;GO:0051017//actin filament bundle assembly;GO:0051014//actin filament severing;GO:0051693//actin filament capping	GO:0051015//actin filament binding	GO:0032432//actin filament bundle
CL5847.Contig4	11.7512	27.1886	26.7233	39.8294	40.2042	58.4702	2.10931	0.0381893	Up	S143;S145;Y152;S155;T158;T215;T173;S120;T218;T121;S123;S126;S130;S98;S100	RPM1-interacting protein 4 [Arachis duranensis]	91.43	5.4e-134	XP_015939016.1	44.3	1.0e-44	sp|Q8GYN5|RIN4_ARATH	RPM1-interacting protein 4 OS=Arabidopsis thaliana GN=RIN4 PE=1 SV=1	-	-	-	-	-	-	-	K13456|1|1.0e-134|481.9|adu:107464614|RPM1-interacting protein 4	-	-	-
CL8362.Contig3	322.234	807.537	985.806	1247.21	1376.37	1806.4	2.09398	0.0415151	Up	S4;T10;T12	transcription and mRNA export factor SUS1 isoform X1 [Arachis duranensis]	96.46	8.8e-55	XP_015957999.1	64.3	1.6e-37	sp|Q6NQ54|SUS1_ARATH	Transcription and mRNA export factor SUS1 OS=Arabidopsis thaliana GN=SUS1 PE=3 SV=1	At3g27100	152.9	3.2e-37	KOG4479	Transcription factor e(y)2	152.9	Transcription	K11368|1|1.7e-55|217.6|aip:107631996|enhancer of yellow 2 transcription factor	GO:0045893//positive regulation of transcription, DNA-templated;GO:0006368//transcription elongation from RNA polymerase II promoter;GO:0016578//histone deubiquitination;GO:0006406//mRNA export from nucleus	GO:0003713//transcription coactivator activity	GO:0071819//DUBm complex;GO:0000124//SAGA complex;GO:0005643//nuclear pore;GO:0070390//transcription export complex 2
CL7790.Contig2	97.0603	205.238	323.926	515.364	406.699	383.291	2.08448	0.0425861	Up	T255;S268;S383;S65;T66;T68;S75	fructose-bisphosphate aldolase 8, cytosolic [Arachis ipaensis]	97.77	4.5e-199	XP_016208093.1	88.3	7.1e-181	sp|Q9SJQ9|ALFC6_ARATH	Fructose-bisphosphate aldolase 6, cytosolic OS=Arabidopsis thaliana GN=FBA6 PE=1 SV=1	At2g36460	630.9	1.4e-180	KOG1557	Fructose-biphosphate aldolase	630.9	Carbohydrate transport and metabolism	K01623|1|8.5e-200|698.7|aip:107648790|fructose-bisphosphate aldolase, class I [EC:4.1.2.13]	GO:0006096//glycolytic process	GO:0004332//fructose-bisphosphate aldolase activity	-
Unigene14998	192.917	285.551	218.217	363.509	623.661	460.289	2.07764	0.0363063	Up	S50;S57	uncharacterized protein LOC107637649 [Arachis ipaensis]	93.33	1.0e-66	XP_016196517.1	-	-	-	-	-	-	-	-	-	-	-	-	-	-	-
CL1339.Contig2	77.9222	148.58	132.337	211.354	258.782	274.08	2.07395	0.0107807	Up	S481;T490;T492	phosphoinositide phosphatase SAC1 isoform X1 [Arachis duranensis]	93.72	0.0e+00	XP_015953136.1	76.7	0.0e+00	sp|Q7XZU3|SAC1_ARATH	Phosphoinositide phosphatase SAC1 OS=Arabidopsis thaliana GN=SAC1 PE=1 SV=1	At1g22620	1151.7	0.0e+00	KOG1888	Putative phosphoinositide phosphatase	1151.7	Lipid transport and metabolism	K22913|1|0.0e+00|1413.3|adu:107477601|phosphatidylinositol 3,5-bisphosphate 5-phosphatase [EC:3.1.3.-]	NA	GO:0042578//phosphoric ester hydrolase activity	-
Unigene1305	41.5226	134.293	89.3786	190.247	172.342	185.738	2.06764	0.0259453	Up	S285;T22;S26;Y31;S15	major intrinsic protein (MIP) family transporter [Medicago truncatula]	91.96	1.0e-152	XP_003611079.1	86	3.1e-141	sp|Q7XSQ9|PIP12_ORYSJ	Probable aquaporin PIP1-2 OS=Oryza sativa subsp. japonica GN=PIP1-2 PE=2 SV=3	At1g01620	496.1	3.9e-140	KOG0223	Aquaporin (major intrinsic protein family)	496.1	Carbohydrate transport and metabolism	K09872|1|2.0e-153|544.3|mtr:MTR_5g010150|aquaporin PIP	NA	GO:0005215//transporter activity	GO:0016021//integral component of membrane
CL6177.Contig1	36.3821	97.2974	104.573	154.634	156.106	181.878	2.06763	0.0221662	Up	Y98;S99;S100;S104	digalactosyldiacylglycerol synthase 1, chloroplastic [Arachis duranensis]	97.6	1.2e-234	XP_015946419.1	81.8	2.4e-187	sp|Q6DW74|DGDG1_LOTJA	Digalactosyldiacylglycerol synthase 1, chloroplastic OS=Lotus japonicus GN=DGD1 PE=2 SV=1	-	-	-	-	-	-	-	K09480|1|2.3e-235|817.0|adu:107471463|digalactosyldiacylglycerol synthase [EC:2.4.1.241]	GO:0019375//galactolipid biosynthetic process	GO:0035250//UDP-galactosyltransferase activity	GO:0009707//chloroplast outer membrane
CL10408.Contig1	61.1921	57.6423	35.6219	95.6145	115.832	102.206	2.03069	0.00599536	Up	Y77;S484;T485	glutathione reductase, cytosolic [Cajanus cajan]	82.95	3.2e-234	XP_020231867.1	81.3	3.1e-234	sp|Q43621|GSHRC_PEA	Glutathione reductase, cytosolic OS=Pisum sativum PE=2 SV=1	#REF!	769.6	3.1e-222	KOG0405	Pyridine nucleotide-disulphide oxidoreductase	769.6	Secondary metabolites biosynthesis, transport and catabolism	K00383|1|6.0e-235|815.8|ccaj:109812336|glutathione reductase (NADPH) [EC:1.8.1.7]	GO:0000305//response to oxygen radical;GO:0006749//glutathione metabolic process;GO:0045454//cell redox homeostasis	GO:0050661//NADP binding;GO:0050660//flavin adenine dinucleotide binding;GO:0004362//glutathione-disulfide reductase activity;GO:0009055//electron transfer activity	GO:0005737//cytoplasm;GO:0005777//peroxisome;GO:0005623//cell
CL4267.Contig2	119.587	202.528	165.023	340.536	356.565	289.903	2.02613	0.00597991	Up	S476;S486	enolase 1, chloroplastic isoform X1 [Arachis duranensis]	96.5	5.0e-264	XP_015945832.1	90.5	3.0e-229	sp|Q9C9C4|ENO1_ARATH	Enolase 1, chloroplastic OS=Arabidopsis thaliana GN=ENO1 PE=1 SV=1	At1g74030	792	5.9e-229	KOG2670	Enolase	792	Carbohydrate transport and metabolism	K01689|1|9.4e-265|914.8|aip:107623189|enolase [EC:4.2.1.11]	GO:0009735//response to cytokinin;GO:0010090//trichome morphogenesis;GO:0006096//glycolytic process	GO:0000287//magnesium ion binding;GO:0004634//phosphopyruvate hydratase activity	GO:0000015//phosphopyruvate hydratase complex;GO:0009570//chloroplast stroma
Unigene979	81.3011	77.1313	130.621	157.871	210.613	217.112	2.02591	0.0177458	Up	S729;S490;S494;T731;S734;S736	calmodulin-binding transcription activator 5 isoform X1 [Arachis duranensis]	92.69	0.0e+00	XP_015959568.1	57.6	6.1e-300	sp|O23463|CMTA5_ARATH	Calmodulin-binding transcription activator 5 OS=Arabidopsis thaliana GN=CMTA5 PE=2 SV=2	At3g16940	954.1	1.7e-277	KOG0520	Uncharacterized conserved protein, contains IPT/TIG domain	954.1	Function unknown	K21596|1|0.0e+00|1683.7|adu:107483469|calmodulin-binding transcription activator	GO:0045944//positive regulation of transcription from RNA polymerase II promoter	GO:0043565//sequence-specific DNA binding;GO:0001077//transcriptional activator activity, RNA polymerase II proximal promoter sequence-specific DNA binding;GO:0003677//DNA binding	GO:0005634//nucleus
CL7282.Contig1	30.0711	50.788	75.4012	109.287	95.5541	107.897	2.0014	0.0194855	Up	S283;Y291;S275;S276;S277	protein PLASTID MOVEMENT IMPAIRED 1-RELATED 1 [Arachis duranensis]	88.24	0.0e+00	XP_015954712.2	44.4	2.0e-166	sp|F4K5K6|PMIR1_ARATH	Protein PLASTID MOVEMENT IMPAIRED 1-RELATED 1 OS=Arabidopsis thaliana GN=PMIR1 PE=2 SV=1	-	-	-	-	-	-	-	K15176|1|2.8e-189|664.8|cmax:111484869|RNA polymerase-associated protein CTR9	-	-	-
CL148.Contig4	21.4437	28.2114	20.8398	33.5018	48.7757	58.8086	2.00136	0.0382157	Up	S29;S841;S840;S848;S843;T855;S853;T56	ABC transporter G family member 29 [Arachis duranensis]	80.55	0.0e+00	XP_015932664.1	70.5	0.0e+00	sp|Q9XIE2|AB36G_ARATH	ABC transporter G family member 36 OS=Arabidopsis thaliana GN=ABCG36 PE=1 SV=1	#REF!	2162.1	0.0e+00	KOG0065	Pleiotropic drug resistance proteins (PDR1-15), ABC superfamily	2162.1	Secondary metabolites biosynthesis, transport and catabolism	K05681|1|8.2e-62|242.3|spen:107030620|ATP-binding cassette, subfamily G (WHITE), member 2	GO:0006810//transport	GO:0042626//ATPase activity, coupled to transmembrane movement of substances;GO:0016887//ATPase activity;GO:0005524//ATP binding	GO:0016021//integral component of membrane;GO:0005886//plasma membrane
Unigene44908	3266.87	6194.42	5052.75	11286.3	8590.59	8814.39	1.97679	0.0176086	Up	S28	soluble inorganic pyrophosphatase 4 [Arachis ipaensis]	98.61	1.6e-121	XP_016183244.1	86.1	1.0e-109	sp|Q9LFF9|IPYR4_ARATH	Soluble inorganic pyrophosphatase 4 OS=Arabidopsis thaliana GN=PPA4 PE=1 SV=1	At3g53620	393.7	2.1e-109	KOG1626	Inorganic pyrophosphatase/Nucleosome remodeling factor, subunit NURF38	393.7	Energy production and conversion	K01507|1|3.0e-122|440.3|aip:107625184|inorganic pyrophosphatase [EC:3.6.1.1]	GO:0006796//phosphate-containing compound metabolic process	GO:0000287//magnesium ion binding;GO:0004427//inorganic diphosphatase activity	GO:0005737//cytoplasm
CL6765.Contig1	39.6036	50.4885	30.7442	86.6145	83.1968	69.0196	1.97648	0.007434	Up	S412;S129	probable serine/threonine-protein kinase PIX13 [Arachis ipaensis]	92.22	5.8e-221	XP_020975706.1	68.8	1.2e-157	sp|Q9SII6|PIX13_ARATH	Probable serine/threonine-protein kinase PIX13 OS=Arabidopsis thaliana GN=PIX13 PE=1 SV=2	At2g17220	556.2	4.6e-158	KOG1187	Serine/threonine protein kinase	556.2	Signal transduction mechanisms	K04733|1|4.4e-154|547.0|dcr:108219064|interleukin-1 receptor-associated kinase 4 [EC:2.7.11.1]	GO:0006468//protein phosphorylation;GO:0007166//cell surface receptor signaling pathway	GO:0004675//transmembrane receptor protein serine/threonine kinase activity;GO:0004674//protein serine/threonine kinase activity;GO:0005524//ATP binding	GO:0005886//plasma membrane
CL6277.Contig3	44.1649	68.1241	73.4687	148.434	121.9	96.2967	1.9737	0.0263684	Up	T47;T49;S54;T53;S56;S31;S33;S43;Y59	chlorophyll a-b binding protein of LHCII type 1 [Arachis ipaensis]	99.62	3.2e-151	XP_016190537.1	95.4	3.0e-146	sp|P09756|CB23_SOYBN	Chlorophyll a-b binding protein 3, chloroplastic OS=Glycine max GN=CAB3 PE=3 SV=1	-	-	-	-	-	-	-	K08912|1|6.0e-152|539.3|aip:107631562|light-harvesting complex II chlorophyll a/b binding protein 1	GO:0018298//protein-chromophore linkage;GO:0009768//photosynthesis, light harvesting in photosystem I;GO:0009416//response to light stimulus;GO:0009765//photosynthesis, light harvesting	GO:0016168//chlorophyll binding;GO:0031409//pigment binding	GO:0009535//chloroplast thylakoid membrane;GO:0009941//chloroplast envelope;GO:0016021//integral component of membrane;GO:0009522//photosystem I;GO:0009523//photosystem II;GO:0010287//plastoglobule
Unigene24350	39.8218	103.047	90.705	127.77	144.149	177.444	1.92386	0.0412888	Up	S837;S840;S849;S846;S847;T535;S536;S721;S723;S726;T729;S713;S827;S872;S817;S820	dynamin-2B [Arachis ipaensis]	96.74	0.0e+00	XP_016169983.1	77.5	0.0e+00	sp|Q9LQ55|DRP2B_ARATH	Dynamin-2B OS=Arabidopsis thaliana GN=DRP2B PE=1 SV=2	At1g59610	1383.6	0.0e+00	KOG0446	Vacuolar sorting protein VPS1, dynamin, and related proteins	1383.6	Intracellular trafficking, secretion, and vesicular transport;General function prediction only	K01528|1|0.0e+00|1721.1|aip:107612766|dynamin GTPase [EC:3.6.5.5]	GO:0000266//mitochondrial fission	GO:0008017//microtubule binding;GO:0003924//GTPase activity;GO:0005525//GTP binding	GO:0005737//cytoplasm
CL3367.Contig3	156.369	183.313	204.449	272.717	349.039	403.039	1.88336	0.0164373	Up	S456;S878;S1033;S450;Y1037	LOW QUALITY PROTEIN: calmodulin-binding transcription activator 2 [Arachis ipaensis]	86.12	0.0e+00	XP_016179996.2	51.9	4.6e-302	sp|Q6NPP4|CMTA2_ARATH	Calmodulin-binding transcription activator 2 OS=Arabidopsis thaliana GN=CMTA2 PE=1 SV=1	At5g64220	961.8	9.6e-280	KOG0520	Uncharacterized conserved protein, contains IPT/TIG domain	961.8	Function unknown	K21596|1|0.0e+00|1847.0|aip:107622566|calmodulin-binding transcription activator	NA	GO:0003677//DNA binding	GO:0005634//nucleus
CL3860.Contig1	6.67604	9.54346	7.96766	14.2536	11.6251	19.6001	1.88029	0.0463018	Up	S898;S175;S176	enhancer of mRNA-decapping protein 4-like [Arachis duranensis]	94.18	0.0e+00	XP_015931799.2	53	0.0e+00	sp|Q9LTT8|VCS_ARATH	Enhancer of mRNA-decapping protein 4 OS=Arabidopsis thaliana GN=VCS PE=1 SV=1	At3g13300	1185.6	0.0e+00	KOG1916	Nuclear protein, contains WD40 repeats	1185.6	General function prediction only	K12616|1|0.0e+00|2079.7|adu:110272363|enhancer of mRNA-decapping protein 4	GO:0031087//deadenylation-independent decapping of nuclear-transcribed mRNA	NA	GO:0000932//P-body
CL12063.Contig1	354.534	272.375	362.706	518.085	572.313	753.356	1.8631	0.020666	Up	S223;S203;S205	epsin-3 [Arachis duranensis]	90.82	1.9e-161	XP_015952258.1	27.1	2.1e-19	sp|Q8VY07|EPN1_ARATH	Clathrin interactor EPSIN 1 OS=Arabidopsis thaliana GN=EPSIN1 PE=1 SV=1	At3g46540	301.2	2.2e-81	KOG2056	Equilibrative nucleoside transporter protein	301.2	Nucleotide transport and metabolism	K12471|1|3.6e-162|573.5|adu:107476848|epsin	-	-	-
CL9660.Contig1	6.78677	18.422	15.4834	22.9102	25.3299	26	1.82443	0.0365162	Up	T28;T29;S39;S43;T48;T55;T57;T44;S58;S45;T49;T51;T52;S61	dormancy-associated protein 1 [Arachis ipaensis]	96.08	2.3e-52	XP_016182190.1	74	7.8e-42	sp|O22611|DRM1_PEA	Dormancy-associated protein 1 OS=Pisum sativum GN=DRM1 PE=2 SV=1	-	-	-	-	-	-	-	-	NA	NA	GO:0016021//integral component of membrane
Unigene12071	1109.26	2472.29	1787.72	2813.72	3833.96	3106.54	1.81668	0.0422985	Up	S683;S559	transcription factor GTE8 [Arachis duranensis]	93.4	0.0e+00	XP_015971367.1	54.2	7.3e-203	sp|Q9LK27|GTE8_ARATH	Transcription factor GTE8 OS=Arabidopsis thaliana GN=GTE8 PE=2 SV=2	At3g27260	704.9	1.4e-202	KOG1474	Transcription initiation factor TFIID, subunit BDF1 and related bromodomain proteins	704.9	Transcription	K11724|1|8.5e-108|394.0|smo:SELMODRAFT_406866|bromodomain testis-specific protein!K11684|2|1.3e-103|380.2|aof:109828582|bromodomain-containing factor 1!K11721|4|2.9e-47|193.0|jre:109012533|bromodomain-containing protein 3	-	-	-
CL9836.Contig1	71.9337	115.408	146.359	194.045	178.508	219.423	1.77397	0.0250983	Up	T217;Y226;S218;T224;T229	mitogen-activated protein kinase homolog MMK1 [Arachis ipaensis]	99.24	1.2e-231	XP_016190002.1	92.9	2.6e-215	sp|Q06060|MPK_PEA	Mitogen-activated protein kinase homolog D5 OS=Pisum sativum PE=2 SV=1	#REF!	695.7	4.7e-200	KOG0660	Mitogen-activated protein kinase	695.7	Signal transduction mechanisms	K14512|1|2.3e-232|807.0|aip:107631166|mitogen-activated protein kinase 6 [EC:2.7.11.24]	GO:0010468//regulation of gene expression	GO:0004707//MAP kinase activity;GO:0005524//ATP binding	GO:0005737//cytoplasm;GO:0005634//nucleus;GO:0005622//intracellular
CL10464.Contig1	129.499	208.004	171.005	252.015	329.236	317.076	1.76659	0.0169896	Up	T28;T29;S30;S87;S89;T91	dormancy-associated protein 1 [Arachis duranensis]	87.5	1.2e-51	XP_015956441.1	67.9	1.8e-36	sp|B9DGG8|DRM1_ARATH	Dormancy-associated protein 1 OS=Arabidopsis thaliana GN=DRM1 PE=1 SV=1	-	-	-	-	-	-	-	-	-	-	-
Unigene25189	106.304	220.183	251.206	331.136	327.377	345.613	1.73816	0.032855	Up	S33;S35	hypothetical protein Csa_5G180870 [Cucumis sativus]	46.15	4.6e-13	KGN50528.1	40.9	1.1e-08	sp|Q9SHQ8|HIP4_ARATH	Heavy metal-associated isoprenylated plant protein 4 OS=Arabidopsis thaliana GN=HIPP04 PE=3 SV=2	7292701_2	58.2	1.3e-08	KOG4415	Uncharacterized conserved protein	58.2	Function unknown	K18626|1|1.7e-09|65.1|tcc:18599844|trichohyalin	GO:0030001//metal ion transport	GO:0046872//metal ion binding	-
CL1639.Contig1	17.6937	21.2131	27.8178	41.2553	34.3181	37.465	1.6941	0.0125425	Up	S221;S222;S223;S147;Y178;Y181;S202;S212;S184;S168;T264;S266;S267;S268;S269;S273;T285;Y206;Y158	probable ADP-ribosylation factor GTPase-activating protein AGD14 [Arachis duranensis]	89.49	0.0e+00	XP_015966719.1	34.5	5.5e-59	sp|Q8RXE7|AGD14_ARATH	Probable ADP-ribosylation factor GTPase-activating protein AGD14 OS=Arabidopsis thaliana GN=AGD14 PE=1 SV=2	At4g13350	397.5	4.6e-110	KOG0702	Predicted GTPase-activating protein	397.5	Signal transduction mechanisms	K15044|1|3.9e-78|295.4|han:110886873|Arf-GAP domain and FG repeats-containing protein 1	NA	GO:0046872//metal ion binding;GO:0005096//GTPase activator activity	-
CL4092.Contig5	34.2486	57.1246	67.4848	85.1013	86.293	97.4167	1.69215	0.0256645	Up	S819;S830;S831;T534;S535;S542;S703;S705;S708;S798;S799;Y870;S105;S802	dynamin-2A [Arachis ipaensis]	95.73	0.0e+00	XP_016194843.1	78.9	0.0e+00	sp|Q9SE83|DRP2A_ARATH	Dynamin-2A OS=Arabidopsis thaliana GN=DRP2A PE=1 SV=2	At1g10290	1405.6	0.0e+00	KOG0446	Vacuolar sorting protein VPS1, dynamin, and related proteins	1405.6	Intracellular trafficking, secretion, and vesicular transport;General function prediction only	K01528|1|0.0e+00|1686.4|aip:107635788|dynamin GTPase [EC:3.6.5.5]	GO:0000266//mitochondrial fission	GO:0008017//microtubule binding;GO:0003924//GTPase activity;GO:0005525//GTP binding	GO:0005737//cytoplasm
CL9008.Contig1	535.852	1017.07	740.594	1064.29	1467.1	1329.17	1.68326	0.0460315	Up	S49;S42;S17	probable serine/threonine-protein kinase PBL19 [Arachis ipaensis]	94.37	1.1e-210	XP_016187077.1	56.5	3.2e-125	sp|Q9LTC0|PBL19_ARATH	Probable serine/threonine-protein kinase PBL19 OS=Arabidopsis thaliana GN=PBL19 PE=1 SV=1	At5g47070	446	6.3e-125	KOG1187	Serine/threonine protein kinase	446	Signal transduction mechanisms	K00924|1|3.1e-178|627.1|mtr:MTR_4g099130|kinase [EC:2.7.1.-]	GO:0006468//protein phosphorylation;GO:0007166//cell surface receptor signaling pathway	GO:0004675//transmembrane receptor protein serine/threonine kinase activity;GO:0004674//protein serine/threonine kinase activity;GO:0005524//ATP binding	GO:0005886//plasma membrane
CL5742.Contig1	226.694	375.797	342.547	457.596	600.691	524.577	1.67492	0.0255487	Up	S99;S94	VAN3-binding protein isoform X2 [Arachis ipaensis]	92.23	5.5e-189	XP_016176542.1	61.8	7.9e-108	sp|Q8W4K5|VAB_ARATH	VAN3-binding protein OS=Arabidopsis thaliana GN=VAB PE=1 SV=1	-	-	-	-	-	-	-	-	-	-	-
NP_178472.1	4912.55	7294.02	7082.76	12337	9376.16	10592	1.67477	0.0194394	Up	S318	P-loop containing nucleoside triphosphate hydrolases superfamily protein [Arabidopsis thaliana]	100	5.4e-190	NP_178472.1	100	3.3e-192	sp|Q9ZPQ5|SOT13_ARATH	Cytosolic sulfotransferase 13 OS=Arabidopsis thaliana GN=SOT13 PE=3 SV=1	At2g03770	668.3	6.5e-192	KOG1584	Sulfotransferase	668.3	General function prediction only	K22312|1|4.6e-90|334.0|sind:105156466|hydroxyjasmonate sulfotransferase [EC:2.8.2.39]	GO:0009812//flavonoid metabolic process	GO:1990135//flavonoid sulfotransferase activity;GO:0008146//sulfotransferase activity	GO:0005737//cytoplasm
CL9658.Contig1	591.788	903.882	748.11	1135.81	1225.04	1365.64	1.66081	0.0116512	Up	S2;T3;S4	uncharacterized protein LOC107496667 [Arachis duranensis]	94.39	2.6e-176	XP_015973460.1	30.9	4.8e-18	sp|P46519|LEA14_SOYBN	Desiccation protectant protein Lea14 homolog OS=Glycine max PE=2 SV=1	-	-	-	-	-	-	-	-	GO:0009269//response to desiccation	-	-
Unigene21061	67.0708	105.873	92.2624	122.479	151.393	148.101	1.59111	0.0231075	Up	S3;T33;S265	WD-40 repeat-containing protein MSI4 isoform X1 [Arachis ipaensis]	93.68	1.4e-285	XP_016202090.1	75.6	4.3e-231	sp|O22607|MSI4_ARATH	WD-40 repeat-containing protein MSI4 OS=Arabidopsis thaliana GN=MSI4 PE=1 SV=3	At2g19520	798.1	8.5e-231	KOG0264	Nucleosome remodeling factor, subunit CAF1/NURF55/MSI1	798.1	Chromatin structure and dynamics	K10752|1|2.6e-286|986.5|aip:107643056|histone-binding protein RBBP4	NA	NA	GO:0005634//nucleus
CL5575.Contig1	50.8069	57.9644	74.7784	92.1203	92.5252	103.791	1.57144	0.0123198	Up	S184;T185;T181	probable LRR receptor-like serine/threonine-protein kinase RKF3 [Arachis ipaensis]	97.05	4.0e-205	XP_016204873.1	77	8.6e-152	sp|P93050|RKF3_ARATH	Probable LRR receptor-like serine/threonine-protein kinase RKF3 OS=Arabidopsis thaliana GN=RKF3 PE=2 SV=1	#REF!	534.3	1.7e-151	KOG1187	Serine/threonine protein kinase	534.3	Signal transduction mechanisms	K04733|1|1.3e-165|585.1|lang:109346602|interleukin-1 receptor-associated kinase 4 [EC:2.7.11.1]	NA	GO:0004674//protein serine/threonine kinase activity;GO:0005524//ATP binding;GO:0004672//protein kinase activity	GO:0016021//integral component of membrane;GO:0005886//plasma membrane
CL893.Contig1	185.377	293.462	265.626	362.088	430.42	353.076	1.5388	0.0300593	Up	S548;S552;Y431;S433;T434;S24	calcium-dependent protein kinase 26 isoform X1 [Arachis ipaensis]	96.78	0.0e+00	XP_016191031.1	77.8	3.2e-251	sp|Q9FXQ3|CDPKD_ORYSJ	Calcium-dependent protein kinase 13 OS=Oryza sativa subsp. japonica GN=CPK13 PE=2 SV=1	#REF!	925.2	5.1e-269	KOG0032	Ca2+/calmodulin-dependent protein kinase, EF-Hand protein superfamily	925.2	Signal transduction mechanisms	K13412|1|0.0e+00|1100.5|aip:107631945|calcium-dependent protein kinase [EC:2.7.11.1]	GO:0018105//peptidyl-serine phosphorylation;GO:0009738//abscisic acid-activated signaling pathway;GO:0035556//intracellular signal transduction;GO:0046777//protein autophosphorylation	GO:0004683//calmodulin-dependent protein kinase activity;GO:0009931//calcium-dependent protein serine/threonine kinase activity;GO:0005516//calmodulin binding;GO:0004672//protein kinase activity;GO:0005524//ATP binding;GO:0005509//calcium ion binding	GO:0005737//cytoplasm;GO:0005634//nucleus
CL2277.Contig1	518.4	733.022	586.796	321.689	390.07	449.67	0.631823	0.037024	Down	S398	uncharacterized protein LOC107639026 [Arachis ipaensis]	94.98	0.0e+00	XP_016197922.1	-	-	-	-	At3g14070_1	591.3	2.0e-168	KOG2088	Predicted lipase/calmodulin-binding heat-shock protein	591.3	Lipid transport and metabolism;Posttranslational modification, protein turnover, chaperones;Signal transduction mechanisms	K13806|1|8.8e-130|466.8|gmx:100807640|sn1-specific diacylglycerol lipase [EC:3.1.1.-]	GO:0016042//lipid catabolic process	GO:0016787//hydrolase activity	-
Unigene40164	28.9763	40.8385	37.0624	18.4614	24.5117	24.3501	0.629911	0.030633	Down	S85;S86;S157	uncharacterized protein At5g64816 [Arachis duranensis]	100	6.0e-68	XP_015937343.1	84	5.3e-61	sp|Q8L8Q8|Y5486_ARATH	Uncharacterized protein At5g64816 OS=Arabidopsis thaliana GN=At5g64816 PE=2 SV=1	-	-	-	-	-	-	-	K02183|1|1.3e-24|115.5|apro:F751_0028|calmodulin	NA	NA	GO:0016021//integral component of membrane
CL7705.Contig1	524.06	797.94	643.516	360.955	414.414	415.065	0.60566	0.0335772	Down	S610	putative leucine-rich repeat receptor-like serine/threonine-protein kinase At2g14440 [Arachis ipaensis]	91.26	0.0e+00	XP_016176545.1	26.6	1.4e-29	sp|C0LGV0|Y5487_ARATH	Probable LRR receptor-like serine/threonine-protein kinase At5g48740 OS=Arabidopsis thaliana GN=At5g48740 PE=2 SV=1	#REF!	637.9	1.8e-182	KOG0619	FOG: Leucine rich repeat	637.9	General function prediction only	K13420|1|3.2e-15|86.3|cit:102608136|LRR receptor-like serine/threonine-protein kinase FLS2 [EC:2.7.11.1]	NA	GO:0016301//kinase activity	GO:0016021//integral component of membrane
Unigene35648	297.016	279.008	196.019	127.234	161.7	163.472	0.585985	0.0328036	Down	S298;S301;S30	aquaporin PIP2-1 [Arachis duranensis]	98.26	3.8e-161	XP_015967909.1	86.1	2.7e-143	sp|P43286|PIP21_ARATH	Aquaporin PIP2-1 OS=Arabidopsis thaliana GN=PIP2-1 PE=1 SV=1	At3g53420	505.8	5.3e-143	KOG0223	Aquaporin (major intrinsic protein family)	505.8	Carbohydrate transport and metabolism	K09872|1|7.2e-162|572.4|adu:107491556|aquaporin PIP	NA	GO:0005215//transporter activity	GO:0016021//integral component of membrane
Unigene43291	450.665	333.244	440.522	183.277	208.061	317.065	0.578556	0.0365909	Down	S63;S65;S67;S178;S180	uncharacterized protein LOC107482708 isoform X1 [Arachis duranensis]	94.81	2.6e-224	XP_015958737.1	-	-	-	-	At3g06330	407.1	3.5e-113	KOG1609	Protein involved in mRNA turnover and stability	407.1	RNA processing and modification	K10661|1|1.7e-12|76.6|ghi:107908894|E3 ubiquitin-protein ligase MARCH6 [EC:2.3.2.27]	NA	GO:0008270//zinc ion binding	GO:0016021//integral component of membrane
CL1667.Contig1	126.431	159.259	178.4	63.6713	81.733	110.056	0.550455	0.0266798	Down	S669;S671;S672;S678;S658;S661;S652	ABC transporter G family member 15 [Cajanus cajan]	89	0.0e+00	KYP68044.1	73.9	2.4e-309	sp|Q8RWI9|AB15G_ARATH	ABC transporter G family member 15 OS=Arabidopsis thaliana GN=ABCG15 PE=2 SV=2	#REF!	1055.4	4.0e-308	KOG0061	Transporter, ABC superfamily (Breast cancer resistance protein)	1055.4	Secondary metabolites biosynthesis, transport and catabolism	K05681|1|2.0e-143|512.3|smo:SELMODRAFT_10835|ATP-binding cassette, subfamily G (WHITE), member 2!K21396|2|4.9e-78|295.0|ats:109739064|ATP-binding cassette, subfamily G (WHITE), eye pigment precursor transporter	NA	GO:0042626//ATPase activity, coupled to transmembrane movement of substances;GO:0016887//ATPase activity;GO:0005524//ATP binding	GO:0016021//integral component of membrane;GO:0005886//plasma membrane
CL6931.Contig1	36.3216	50.2184	41.9121	17.4322	25.3908	26.5245	0.53987	0.016376	Down	S10;T569;S576	root phototropism protein 2 [Arachis ipaensis]	94.42	0.0e+00	XP_016166622.1	67.4	5.4e-225	sp|Q682S0|RPT2_ARATH	Root phototropism protein 2 OS=Arabidopsis thaliana GN=RPT2 PE=1 SV=2	-	-	-	-	-	-	-	-	GO:0009638//phototropism	GO:0004871//signal transducer activity	-
CL3179.Contig2	1241.44	1821.54	1698.83	659.232	999.217	879.958	0.533076	0.0216377	Down	S200;S67;T47	putative serine/threonine-protein kinase isoform X1 [Arachis ipaensis]	97.11	1.2e-204	XP_016162079.1	36.9	3.2e-56	sp|Q9LT96|Y5977_ARATH	Probable leucine-rich repeat receptor-like protein kinase At5g49770 OS=Arabidopsis thaliana GN=At5g49770 PE=2 SV=1	At3g26700	471.5	1.4e-132	KOG1187	Serine/threonine protein kinase	471.5	Signal transduction mechanisms	K04733|1|9.7e-172|605.5|mtr:MTR_7g084250|interleukin-1 receptor-associated kinase 4 [EC:2.7.11.1]	NA	GO:0005524//ATP binding;GO:0004672//protein kinase activity	GO:0016021//integral component of membrane
Unigene30978	1406.38	1515.39	1570.7	813.226	820.979	749.095	0.53051	0.000191924	Down	S216;S217;T225	mannose-1-phosphate guanyltransferase alpha-B [Arachis ipaensis]	93.01	2.8e-223	XP_016203171.1	31.3	4.6e-53	sp|Q6Z9A3|GMPP3_ORYSJ	Probable mannose-1-phosphate guanylyltransferase 3 OS=Oryza sativa subsp. japonica GN=Os08g0237200 PE=2 SV=1	At1g74910	683.3	2.5e-196	KOG1460	GDP-mannose pyrophosphorylase	683.3	Carbohydrate transport and metabolism;Cell wall/membrane/envelope biogenesis;Posttranslational modification, protein turnover, chaperones	K00966|1|5.3e-224|779.2|aip:107643927|mannose-1-phosphate guanylyltransferase [EC:2.7.7.13]	GO:0009058//biosynthetic process	GO:0016779//nucleotidyltransferase activity	-
Unigene45275	110.004	190.754	150.473	67.1561	64.6526	90.4083	0.492468	0.0366008	Down	S624	putative leucine-rich repeat receptor-like serine/threonine-protein kinase At2g14440 [Arachis ipaensis]	92.19	0.0e+00	XP_016203006.1	25	1.9e-26	sp|C0LGT5|Y5169_ARATH	Probable LRR receptor-like serine/threonine-protein kinase At5g16900 OS=Arabidopsis thaliana GN=At5g16900 PE=2 SV=1	#REF!	689.1	7.1e-198	KOG0619	FOG: Leucine rich repeat	689.1	General function prediction only	K13420|1|1.0e-16|91.3|cit:102608136|LRR receptor-like serine/threonine-protein kinase FLS2 [EC:2.7.11.1]	NA	GO:0016301//kinase activity	GO:0016021//integral component of membrane
CL11797.Contig1	107.402	142.332	86.5593	39.0928	77.5559	46.9972	0.486617	0.0454989	Down	S245;S237;S240	uncharacterized protein At2g24330 isoform X1 [Arachis ipaensis]	86.17	5.2e-150	XP_016171072.1	49.7	1.7e-73	sp|Q9ZQ34|Y2433_ARATH	Uncharacterized protein At2g24330 OS=Arabidopsis thaliana GN=At2g24330 PE=2 SV=1	At4g31090	218	2.2e-56	KOG2846	Predicted membrane protein	218	Function unknown	-	GO:0071786//endoplasmic reticulum tubular network organization	NA	GO:0016021//integral component of membrane;GO:0071782//endoplasmic reticulum tubular network
Unigene15904	53.6851	90.922	90.1058	48.7348	29.3781	29.7965	0.45975	0.0378691	Down	S271;S119	probable carboxylesterase 11 [Arachis duranensis]	94.51	1.0e-261	XP_015971370.1	71.2	1.8e-191	sp|Q9LK21|CXE11_ARATH	Probable carboxylesterase 11 OS=Arabidopsis thaliana GN=CXE11 PE=2 SV=1	At3g27320	666.4	3.6e-191	KOG1515	Arylacetamide deacetylase	666.4	Defense mechanisms	K14493|1|9.2e-15|84.3|lsv:111918926|gibberellin receptor GID1 [EC:3.-.-.-]	GO:0009056//catabolic process;GO:0008152//metabolic process	GO:0016787//hydrolase activity	-
CL9965.Contig2	417.724	786.497	617.479	237.758	328.584	271.062	0.459683	0.0404453	Down	S155;S156	NAD(P)H-quinone oxidoreductase subunit U, chloroplastic [Arachis duranensis]	86.78	5.4e-104	XP_015945582.1	56.5	1.9e-53	sp|Q84VQ4|NDHU_ARATH	NAD(P)H-quinone oxidoreductase subunit U, chloroplastic OS=Arabidopsis thaliana GN=ndhU PE=1 SV=1	-	-	-	-	-	-	-	K23052|1|1.0e-104|382.1|adu:107470686|NAD(P)H-quinone oxidoreductase subunit U, chloroplastic [EC:1.6.5.-]	NA	NA	GO:0009535//chloroplast thylakoid membrane;GO:0010598//NAD(P)H dehydrogenase complex (plastoquinone);GO:0016021//integral component of membrane
CL231.Contig1	509.745	923.778	650.726	254.165	360.479	325.52	0.451081	0.0384435	Down	T12;S9;T3	(R,S)-reticuline 7-O-methyltransferase [Arachis duranensis]	96.21	4.5e-209	XP_015936193.1	52.4	8.6e-104	sp|Q6WUC2|7OMT_PAPSO	(R,S)-reticuline 7-O-methyltransferase OS=Papaver somniferum GN=7OMT PE=1 SV=1	At5g54160	238.4	1.9e-62	KOG3178	Hydroxyindole-O-methyltransferase and related SAM-dependent methyltransferases	238.4	General function prediction only	K21549|1|3.1e-66|255.0|bvg:104893230|inositol 4-methyltransferase [EC:2.1.1.129]!K13383|2|4.4e-65|251.1|nnu:104587969|(RS)-norcoclaurine 6-O-methyltransferase [EC:2.1.1.128]!K16040|3|4.4e-65|251.1|var:108337787|trans-resveratrol di-O-methyltransferase [EC:2.1.1.240]	GO:0019438//aromatic compound biosynthetic process	GO:0008757//S-adenosylmethionine-dependent methyltransferase activity;GO:0046983//protein dimerization activity;GO:0008171//O-methyltransferase activity	-
CL7377.Contig3	133.093	236.886	262.254	106.2	69.3882	107.701	0.448078	0.0485043	Down	S297;S205;S209;S65;S67;T103(T141);T196;S105(S143);S198;S112;S150;Y118;Y121;S123;S126	uncharacterized protein LOC107496669 [Arachis duranensis]	63.34	8.9e-86	XP_015973466.1	-	-	-	-	-	-	-	-	-	-	-	-	NA	NA	GO:0016021//integral component of membrane
CL4803.Contig1	109.136	125.293	158.95	38.9585	71.8747	63.3112	0.442689	0.0144485	Down	S69;S78;S79;S62;S65	50S ribosomal protein L15, chloroplastic [Arachis ipaensis]	94.16	4.6e-142	XP_016176508.1	73.2	2.4e-103	sp|P31165|RK15_PEA	50S ribosomal protein L15, chloroplastic (Fragment) OS=Pisum sativum GN=RPL15 PE=2 SV=1	At3g25920	341.3	1.5e-93	KOG0846	Mitochondrial/chloroplast ribosomal protein L15/L10	341.3	Translation, ribosomal structure and biogenesis	K02876|1|8.7e-143|508.8|aip:107618851|large subunit ribosomal protein L15	GO:0006412//translation	GO:0003735//structural constituent of ribosome	GO:0015934//large ribosomal subunit
CL10405.Contig1	48.752	86.6704	64.7751	13.5849	34.7709	37.4863	0.428787	0.046011	Down	S631;S638;Y645;S628;S639;Y640;S643;S646;S650	ABC transporter B family member 1 [Arachis ipaensis]	96.89	0.0e+00	XP_016207810.1	88.4	0.0e+00	sp|Q9ZR72|AB1B_ARATH	ABC transporter B family member 1 OS=Arabidopsis thaliana GN=ABCB1 PE=1 SV=1	#REF!	2238.8	0.0e+00	KOG0055	Multidrug/pheromone exporter, ABC superfamily	2238.8	Secondary metabolites biosynthesis, transport and catabolism	K05658|1|0.0e+00|2367.8|gmx:100814667|ATP-binding cassette, subfamily B (MDR/TAP), member 1 [EC:7.6.2.2]	NA	GO:0042626//ATPase activity, coupled to transmembrane movement of substances;GO:0005524//ATP binding	GO:0016021//integral component of membrane
CL10914.Contig1	296.909	451.458	267.17	72.9163	157.141	176.304	0.400145	0.0359755	Down	S296;S302	probable inactive receptor kinase At4g23740 [Arachis ipaensis]	95.77	0.0e+00	XP_020974773.1	65.6	1.3e-227	sp|Q9SUQ3|Y4374_ARATH	Probable inactive receptor kinase At4g23740 OS=Arabidopsis thaliana GN=At4g23740 PE=2 SV=1	#REF!	363.2	8.8e-100	KOG1187	Serine/threonine protein kinase	363.2	Signal transduction mechanisms	K04733|1|1.3e-269|931.4|pmum:103337688|interleukin-1 receptor-associated kinase 4 [EC:2.7.11.1]	NA	GO:0005524//ATP binding;GO:0004672//protein kinase activity	GO:0016021//integral component of membrane
CL3536.Contig1	105.728	100.396	153.282	38.0378	64.7319	39.0646	0.394635	0.0186418	Down	S532;T534;S465;S468;T470;S478;S491	sodium/hydrogen exchanger 1-like [Cajanus cajan]	85.82	6.8e-270	XP_020209643.1	77.5	1.3e-238	sp|Q68KI4|NHX1_ARATH	Sodium/hydrogen exchanger 1 OS=Arabidopsis thaliana GN=NHX1 PE=1 SV=2	At5g27150	823.2	2.6e-238	KOG1965	Sodium/hydrogen exchanger protein	823.2	Inorganic ion transport and metabolism	K14724|1|5.1e-219|763.1|dct:110113437|solute carrier family 9 (sodium/hydrogen exchanger), member 8	GO:0098719//sodium ion import across plasma membrane;GO:0071805//potassium ion transmembrane transport;GO:0006885//regulation of pH;GO:0090333//regulation of stomatal closure;GO:0055075//potassium ion homeostasis;GO:0051453//regulation of intracellular pH;GO:0009651//response to salt stress	GO:0015386//potassium:proton antiporter activity;GO:0015385//sodium:proton antiporter activity	GO:0016021//integral component of membrane;GO:0005774//vacuolar membrane;GO:0005886//plasma membrane
CL6781.Contig3	140.937	232.196	166.25	28.3642	95.3891	85.1284	0.38726	0.0324393	Down	S177	uncharacterized protein LOC107494803 [Arachis duranensis]	94.54	8.6e-92	XP_015971327.1	-	-	-	-	-	-	-	-	-	-	-	-	-	-	-
CL5513.Contig2	492.05	728.612	894.93	133.848	274.972	407.042	0.385642	0.0372079	Down	S304;S310;S313;S314	probable serine incorporator [Arachis ipaensis]	98.54	2.3e-238	XP_016188626.1	-	-	-	-	At1g16180	732.3	4.6e-211	KOG2592	Tumor differentially expressed (TDE) protein	732.3	Function unknown	K11885|1|1.0e-09|67.4|aly:ARALYDRAFT_665390|DNA damage-inducible protein 1	NA	GO:0015194//L-serine transmembrane transporter activity	GO:0016021//integral component of membrane
CL8264.Contig1	719.209	800.373	545.907	166.968	328.303	254.086	0.362799	0.00767534	Down	T490;S497	DUF21 domain-containing protein At4g14240 [Arachis ipaensis]	94.34	7.6e-255	XP_016204847.1	76.4	1.5e-186	sp|Q67XQ0|Y4424_ARATH	DUF21 domain-containing protein At4g14240 OS=Arabidopsis thaliana GN=CBSDUF1 PE=1 SV=1	At1g03270	624	2.2e-178	KOG2118	Predicted membrane protein, contains two CBS domains	624	Function unknown	K16302|1|1.4e-255|884.4|aip:107645353|metal transporter CNNM	NA	NA	GO:0016021//integral component of membrane
Unigene2302	42.9118	46.0653	61.8398	14.9601	12.0076	24.4685	0.34105	0.00889876	Down	S4;T11;T13;T15;T16;S476;S25;S26;T33	molybdate transporter 2 [Arachis duranensis]	91.93	6.2e-243	XP_015938153.1	69	3.0e-165	sp|Q0WP36|MOT2_ARATH	Molybdate transporter 2 OS=Arabidopsis thaliana GN=MOT2 PE=1 SV=2	-	-	-	-	-	-	-	-	GO:0090414//molybdate ion export from vacuole	GO:0015098//molybdate ion transmembrane transporter activity	GO:0016021//integral component of membrane;GO:0009705//plant-type vacuole membrane
CL6264.Contig2	187.223	267.288	177.858	90.7035	0	124.787	0.340767	0.0412253	Down	T69;S71;S74	vacuolar cation/proton exchanger 3 [Arachis duranensis]	91.72	1.5e-233	XP_015932059.1	67.3	3.3e-156	sp|Q93Z81|CAX3_ARATH	Vacuolar cation/proton exchanger 3 OS=Arabidopsis thaliana GN=CAX3 PE=1 SV=1	At2g38170	533.1	4.8e-151	KOG1397	Ca2+/H+ antiporter VCX1 and related proteins	533.1	Inorganic ion transport and metabolism	K07300|1|2.9e-234|813.5|adu:107458367|Ca2+:H+ antiporter	NA	GO:0015369//calcium:proton antiporter activity	GO:0016021//integral component of membrane;GO:0009705//plant-type vacuole membrane
CL4605.Contig5	456.34	711.209	635.754	192.269	158.248	240.02	0.327475	0.00696841	Down	T396;S393;S395;T392	UDP-glucose 6-dehydrogenase 1 [Arachis ipaensis]	99.37	3.0e-277	XP_016194343.1	94.8	3.4e-270	sp|Q96558|UGDH1_SOYBN	UDP-glucose 6-dehydrogenase 1 OS=Glycine max GN=UGD1 PE=2 SV=1	At5g15490	889	3.5e-258	KOG2666	UDP-glucose/GDP-mannose dehydrogenase	889	Carbohydrate transport and metabolism;Signal transduction mechanisms	K00012|1|1.2e-267|924.5|pvu:PHAVU_008G034900g|UDPglucose 6-dehydrogenase [EC:1.1.1.22]	NA	GO:0051287//NAD binding;GO:0003979//UDP-glucose 6-dehydrogenase activity	-
CL3260.Contig1	1972.32	2285.77	2723.56	618.87	819.799	702.337	0.306662	0.00201917	Down	S209;S212;S215;S220	rhomboid-like protein 20 isoform X2 [Arachis duranensis]	96.23	4.9e-158	XP_015946479.1	74.1	1.5e-122	sp|Q9LET3|RBL20_ARATH	Rhomboid-like protein 20 OS=Arabidopsis thaliana GN=RBL20 PE=2 SV=1	At3g56740	436.8	2.9e-122	KOG4463	Uncharacterized conserved protein	436.8	Function unknown	K01365|1|2.2e-11|72.4|apro:F751_4068|cathepsin L [EC:3.4.22.15]	NA	GO:0004252//serine-type endopeptidase activity	GO:0016021//integral component of membrane
CL2711.Contig3	118.819	159.887	113.617	50.9293	64.4958	0	0.294209	0.0196135	Down	S69	glycine dehydrogenase (decarboxylating), mitochondrial isoform X1 [Arachis ipaensis]	96.36	0.0e+00	XP_016162881.1	87.5	0.0e+00	sp|P26969|GCSP_PEA	Glycine dehydrogenase (decarboxylating), mitochondrial OS=Pisum sativum GN=GDCSP PE=1 SV=1	At4g33010	1802.3	0.0e+00	KOG2040	Glycine dehydrogenase (decarboxylating)	1802.3	Amino acid transport and metabolism	K00281|1|0.0e+00|2019.2|aip:107605503|glycine dehydrogenase [EC:1.4.4.2]	GO:0006546//glycine catabolic process	GO:0004375//glycine dehydrogenase (decarboxylating) activity	GO:0005739//mitochondrion
Unigene42449	257.751	302.02	282.223	54.9035	117.097	56.7164	0.271637	0.00106148	Down	S113;S116;T122;T125;T128	UDP-galactose transporter 1 [Arachis duranensis]	95.92	6.9e-76	XP_020984410.1	83.8	2.6e-67	sp|Q9C521|UGAL1_ARATH	UDP-galactose transporter 1 OS=Arabidopsis thaliana GN=UDP-GALT1 PE=2 SV=1	At1g77610	252.3	5.0e-67	KOG1441	Glucose-6-phosphate/phosphate and phosphoenolpyruvate/phosphate antiporter	252.3	Carbohydrate transport and metabolism;Amino acid transport and metabolism	K15285|1|1.3e-76|288.1|adu:107460829|solute carrier family 35, member E3	GO:0008643//carbohydrate transport	NA	GO:0016021//integral component of membrane
Unigene6283	317.686	547.776	427.602	0	169.94	149.28	0.246871	0.0190329	Down	S10;S12	uncharacterized protein LOC107468350 [Arachis duranensis]	95.05	0.0e+00	XP_015943107.1	-	-	-	-	-	-	-	-	-	-	-	-	NA	NA	GO:0016021//integral component of membrane
CL10641.Contig3	5877.43	4733.64	3585.37	376.183	1681.31	1444.34	0.24667	0.00998331	Down	S123	DNA-binding protein DDB_G0278111 isoform X1 [Arachis duranensis]	99.22	2.2e-62	XP_015957475.1	-	-	-	-	At1g29850	207.2	1.6e-53	KOG3431	Apoptosis-related protein/predicted DNA-binding protein	207.2	Cell cycle control, cell division, chromosome partitioning	K06875|1|4.2e-63|243.0|adu:107481693|programmed cell death protein 5	GO:0006281//DNA repair;GO:0012501//programmed cell death	GO:0003684//damaged DNA binding;GO:0003677//DNA binding	GO:0005634//nucleus;GO:0005829//cytosol
CL1760.Contig3	60.7778	46.0161	37.7363	9.60069	10.3806	14.1492	0.236148	0.00590087	Down	S278	TBC1 domain family member 2A [Arachis ipaensis]	99.45	1.3e-99	XP_016166518.1	-	-	-	-	At3g07890	309.7	5.1e-84	KOG2058	Ypt/Rab GTPase activating protein	309.7	Intracellular trafficking, secretion, and vesicular transport	K20165|1|2.5e-100|367.9|aip:107609175|TBC1 domain family member 2A	GO:0031338//regulation of vesicle fusion;GO:0090630//activation of GTPase activity;GO:0006886//intracellular protein transport	GO:0005096//GTPase activator activity;GO:0017137//Rab GTPase binding	GO:0005622//intracellular;GO:0012505//endomembrane system
CL3162.Contig2	2490.29	3159.3	1916.87	428.833	775.014	544.839	0.23111	0.00652945	Down	S216;Y219	uncharacterized protein LOC107491677 isoform X2 [Arachis duranensis]	92.41	1.4e-112	XP_015968050.1	-	-	-	-	-	-	-	-	-	-	-	-	-	-	-
Unigene3685	69.7567	97.9561	162.945	37.982	35.5141	0	0.222272	0.0469259	Down	S176;S230;S149;T151;S155	uncharacterized protein LOC107458652 [Arachis duranensis]	85.27	9.5e-138	XP_015932364.1	-	-	-	-	-	-	-	-	-	-	-	K22068|1|4.9e-11|71.2|mdm:103453965|iron-sulfur cluster assembly enzyme ISCU, mitochondrial	-	-	-
Unigene10244	297.86	590.984	443.941	75.616	117.454	86.8045	0.209992	0.0148148	Down	S665	probable boron transporter 7 [Arachis ipaensis]	95.4	0.0e+00	XP_016171116.1	66.1	4.0e-259	sp|Q9SUU1|BOR7_ARATH	Probable boron transporter 7 OS=Arabidopsis thaliana GN=BOR7 PE=2 SV=3	#REF!	884.8	9.5e-257	KOG1172	Na+-independent Cl/HCO3 exchanger AE1 and related transporters (SLC4 family)	884.8	Inorganic ion transport and metabolism	K06573|1|1.9e-85|319.7|cre:CHLREDRAFT_114486|solute carrier family 4 (anion exchanger), member 1!K04733|3|3.2e-40|169.5|mdm:103454355|interleukin-1 receptor-associated kinase 4 [EC:2.7.11.1]!K13862|5|1.8e-35|153.7|ccp:CHC_T00008463001|solute carrier family 4 (sodium borate transporter), member 11	GO:0051453//regulation of intracellular pH;GO:0098656//anion transmembrane transport	GO:0008509//anion transmembrane transporter activity;GO:0005452//inorganic anion exchanger activity	GO:0005887//integral component of plasma membrane;GO:0016021//integral component of membrane
CL2453.Contig2	684.738	1017.27	993.205	104.269	151.534	279.668	0.198675	0.00378928	Down	S56;T57;S67;T71;S51	uncharacterized protein LOC107624188 [Arachis ipaensis]	89.9	2.3e-87	XP_016182154.1	-	-	-	-	-	-	-	-	-	-	-	-	GO:0090391//granum assembly;GO:0010196//nonphotochemical quenching;GO:0045893//positive regulation of transcription, DNA-templated;GO:0080167//response to karrikin;GO:0010027//thylakoid membrane organization	NA	GO:0009535//chloroplast thylakoid membrane;GO:0016021//integral component of membrane;GO:0009515//granal stacked thylakoid
CL10225.Contig2	40.8635	65.1842	96.5075	17.3951	0	22.6797	0.197847	0.0364149	Down	S438;T459;S463;S534;S536;S537;S542	sodium/calcium exchanger NCL [Arachis duranensis]	91.47	0.0e+00	XP_015933512.1	34.7	1.3e-63	sp|Q8L636|NCL_ARATH	Sodium/calcium exchanger NCL OS=Arabidopsis thaliana GN=NCL PE=2 SV=1	#REF!	-	-	-	-	-	-	-	GO:0055085//transmembrane transport;GO:0055074//calcium ion homeostasis	GO:0005432//calcium:sodium antiporter activity;GO:0005509//calcium ion binding	GO:0016021//integral component of membrane
Unigene15497	38.1792	66.2966	82.3918	14.4831	12.886	6.69595	0.182295	0.0178792	Down	T301;T104;T105;S106;T109	uncharacterized protein At5g39865 [Arachis ipaensis]	89.04	6.8e-186	XP_016189373.1	30.4	3.2e-31	sp|Q9LH89|Y3885_ARATH	Uncharacterized protein At3g28850 OS=Arabidopsis thaliana GN=At3g28850 PE=4 SV=1	At1g64500	301.2	2.3e-81	KOG2824	Glutaredoxin-related protein	301.2	Posttranslational modification, protein turnover, chaperones	K17479|1|1.3e-186|654.8|aip:107630683|glutaredoxin domain-containing cysteine-rich protein 1	GO:0051017//actin filament bundle assembly;GO:0009902//chloroplast relocation;GO:0045454//cell redox homeostasis	GO:0015035//protein disulfide oxidoreductase activity;GO:0009055//electron transfer activity	GO:0005623//cell;GO:0005884//actin filament
Unigene20389	84.3567	144.029	130.156	17.0612	12.7659	30.4614	0.168149	0.00613613	Down	S50;S54;T139;T141	chlorophyll a-b binding protein CP29.2, chloroplastic [Arachis duranensis]	94.44	1.5e-155	XP_015950276.1	80.6	6.6e-137	sp|Q07473|CB4A_ARATH	Chlorophyll a-b binding protein CP29.1, chloroplastic OS=Arabidopsis thaliana GN=LHCB4.1 PE=1 SV=1	-	-	-	-	-	-	-	K08915|1|2.7e-156|553.9|adu:107475169|light-harvesting complex II chlorophyll a/b binding protein 4	GO:0018298//protein-chromophore linkage;GO:0009768//photosynthesis, light harvesting in photosystem I;GO:0009416//response to light stimulus;GO:0009765//photosynthesis, light harvesting	GO:0016168//chlorophyll binding;GO:0031409//pigment binding	GO:0009535//chloroplast thylakoid membrane;GO:0009941//chloroplast envelope;GO:0016021//integral component of membrane;GO:0009522//photosystem I;GO:0009523//photosystem II;GO:0010287//plastoglobule
CL8134.Contig2	87.5633	210.81	97.0563	6.24777	20.7471	20.4215	0.119911	0.0437372	Down	T207;T213;S216	ATP-dependent Clp protease proteolytic subunit 3, chloroplastic [Arachis duranensis]	94.17	2.3e-175	XP_015961613.1	72.7	5.1e-111	sp|Q9SXJ6|CLPP3_ARATH	ATP-dependent Clp protease proteolytic subunit 3, chloroplastic OS=Arabidopsis thaliana GN=CLPP3 PE=1 SV=1	At1g66670	398.7	1.0e-110	KOG0840	ATP-dependent Clp protease, proteolytic subunit	398.7	Posttranslational modification, protein turnover, chaperones	K01358|1|4.4e-176|619.8|adu:107485594|ATP-dependent Clp protease, protease subunit [EC:3.4.21.92]	NA	GO:0004252//serine-type endopeptidase activity	-
Unigene13523	161.61	164.381	77.259	21.6328	0	26.5973	0.119603	0.0164002	Down	S179;T125;S126;S135	uncharacterized protein LOC107638625 [Arachis ipaensis]	92.79	6.7e-109	XP_016197462.1	-	-	-	-	-	-	-	-	-	-	-	-	-	-	-
CL4162.Contig1	94.4121	213.959	286.424	17.1513	23.4026	25.5949	0.111213	0.0346963	Down	S357	phosphoinositide phospholipase C 2 isoform X2 [Arachis duranensis]	91.11	0.0e+00	XP_015944329.1	70.4	6.3e-258	sp|Q39033|PLCD2_ARATH	Phosphoinositide phospholipase C 2 OS=Arabidopsis thaliana GN=PLC2 PE=1 SV=1	At3g08510	887.5	1.2e-257	KOG0169	Phosphoinositide-specific phospholipase C	887.5	Signal transduction mechanisms	K05857|1|0.0e+00|1120.1|adu:107469474|phosphatidylinositol phospholipase C, delta [EC:3.1.4.11]	GO:0016042//lipid catabolic process;GO:0035556//intracellular signal transduction	GO:0004435//phosphatidylinositol phospholipase C activity;GO:0004871//signal transducer activity	GO:0005622//intracellular
Unigene18905	19.3529	36.2049	65.6921	0	0	0	INF	0.0405539	Down	S108;S111	glutamic acid-rich protein [Arachis duranensis]	52.82	2.8e-110	XP_020985884.1	26.7	2.0e-12	sp|P31568|YCF2_OENPI	Protein Ycf2 (Fragment) OS=Oenothera picensis GN=ycf2 PE=3 SV=1	7292701_2	85.5	2.6e-16	KOG4415	Uncharacterized conserved protein	85.5	Function unknown	K17046|1|4.7e-19|98.6|bvg:104891849|protein DEK!K11267|5|1.5e-17|93.6|lsv:111886215|sister chromatid cohesion protein PDS5	NA	GO:0016301//kinase activity;GO:0005516//calmodulin binding	-
Unigene21382	266.268	613.029	929.638	0	0	0	INF	0.034592	Down	S60;S61	uncharacterized protein PAM68-like [Arachis duranensis]	87.03	4.3e-86	XP_015967347.1	49.1	3.2e-30	sp|Q9LTD9|Y5278_ARATH	Uncharacterized protein PAM68-like OS=Arabidopsis thaliana GN=At5g52780 PE=2 SV=1	-	-	-	-	-	-	-	-	NA	NA	GO:0016021//integral component of membrane
CL8722.Contig5	31.8153	51.0191	94.574	0	0	0	INF	0.0333689	Down	Y358;T361;S363	protein PEP-RELATED DEVELOPMENT ARRESTED 1, chloroplastic [Arachis duranensis]	92.51	1.2e-196	XP_020987933.1	71.3	9.6e-138	sp|Q1H5E9|PRDA1_ARATH	Protein PEP-RELATED DEVELOPMENT ARRESTED 1, chloroplastic OS=Arabidopsis thaliana GN=PRDA1 PE=1 SV=1	-	-	-	-	-	-	-	-	GO:0009658//chloroplast organization;GO:0006355//regulation of transcription, DNA-templated	NA	GO:0042644//chloroplast nucleoid
CL4103.Contig2	522.364	1323.42	1742.29	0	0	0	INF	0.028782	Down	S8;S15	cation diffusion facilitator 9 [Stylosanthes hamata]	95.07	6.7e-222	AAO38708.1	74.5	3.1e-163	sp|Q0WU02|MTP10_ARATH	Metal tolerance protein 10 OS=Arabidopsis thaliana GN=MTP10 PE=2 SV=1	At1g16310	572.4	6.1e-163	KOG1485	Mitochondrial Fe2+ transporter MMT1 and related transporters (cation diffusion facilitator superfamily)	572.4	Inorganic ion transport and metabolism	K12448|1|6.9e-19|97.8|bdi:112268652|UDP-arabinose 4-epimerase [EC:5.1.3.5]	NA	GO:0008324//cation transmembrane transporter activity	GO:0016021//integral component of membrane
CL1276.Contig1	27.5744	74.1205	91.7988	0	0	0	INF	0.0281136	Down	S179;T182	probable mitochondrial import inner membrane translocase subunit TIM21 [Arachis duranensis]	94.05	5.0e-141	XP_015940448.1	71.1	2.0e-78	sp|Q1G3L1|TIM21_ARATH	Probable mitochondrial import inner membrane translocase subunit TIM21 OS=Arabidopsis thaliana GN=TIM21 PE=1 SV=1	7296981	79.7	8.2e-15	KOG4836	Uncharacterized conserved protein	79.7	Function unknown	K17796|1|9.5e-142|505.4|adu:107465975|mitochondrial import inner membrane translocase subunit TIM21	GO:0033617//mitochondrial respiratory chain complex IV assembly;GO:0090351//seedling development;GO:0032981//mitochondrial respiratory chain complex I assembly;GO:0030150//protein import into mitochondrial matrix	GO:0003735//structural constituent of ribosome	GO:0005840//ribosome;GO:0016021//integral component of membrane;GO:0005744//mitochondrial inner membrane presequence translocase complex
CL7192.Contig5	75.6214	160.086	226.281	0	0	0	INF	0.0241831	Down	S592;S595;S596;S600	calcium permeable stress-gated cation channel 1 [Arachis ipaensis]	92.66	0.0e+00	XP_016197015.1	72.4	9.8e-262	sp|Q5XEZ5|CSC1_ARATH	Calcium permeable stress-gated cation channel 1 OS=Arabidopsis thaliana GN=CSC1 PE=2 SV=1	#REF!	887.5	1.3e-257	KOG1134	Uncharacterized conserved protein	887.5	General function prediction only	K21989|1|0.0e+00|1153.3|aip:107638315|calcium permeable stress-gated cation channel	NA	NA	GO:0016021//integral component of membrane
Unigene42860	21.931	53.2068	27.4233	0	0	0	INF	0.0238853	Down	S231;T240;S243	proteasome subunit alpha type-6 [Arachis duranensis]	98.78	1.7e-135	XP_015940788.1	94.7	5.3e-134	sp|O48551|PSA6_SOYBN	Proteasome subunit alpha type-6 OS=Glycine max GN=PAA1 PE=2 SV=2	At2g05840	448.7	6.1e-126	KOG0182	20S proteasome, regulatory subunit alpha type PSMA6/SCL1	448.7	Posttranslational modification, protein turnover, chaperones	K02730|1|3.2e-136|486.9|adu:107466302|20S proteasome subunit alpha 1 [EC:3.4.25.1]	GO:0006511//ubiquitin-dependent protein catabolic process	GO:0004298//threonine-type endopeptidase activity	GO:0005737//cytoplasm;GO:0019773//proteasome core complex, alpha-subunit complex;GO:0005634//nucleus
CL3974.Contig2	308.916	163.941	127.669	0	0	0	INF	0.0224515	Down	S242	PREDICTED: WAT1-related protein At3g28050-like [Lupinus angustifolius]	73.6	3.9e-95	XP_019428266.1	41.2	3.2e-54	sp|Q9FL08|WTR42_ARATH	WAT1-related protein At5g40240 OS=Arabidopsis thaliana GN=At5g40240 PE=2 SV=1	At5g40220	49.7	8.4e-06	KOG0014	MADS box transcription factor	49.7	Transcription	K17500|1|1.6e-26|122.5|nta:107765414|integrin-linked kinase-associated serine/threonine phosphatase 2C [EC:3.1.3.16]	GO:0006810//transport	GO:0022857//transmembrane transporter activity	GO:0016021//integral component of membrane;GO:0005886//plasma membrane
CL6378.Contig1	204.238	509.908	282.522	0	0	0	INF	0.0222772	Down	S2	17.3 kDa class I heat shock protein [Arachis ipaensis]	96.03	3.1e-79	XP_016190058.1	85.7	1.0e-71	sp|P04793|HSP13_SOYBN	17.5 kDa class I heat shock protein OS=Glycine max GN=HSP17.5-M PE=3 SV=1	At2g29500	237.7	1.3e-62	KOG0710	Molecular chaperone (small heat-shock protein Hsp26/Hsp42)	237.7	Posttranslational modification, protein turnover, chaperones	K13993|1|5.8e-80|299.3|aip:107631206|HSP20 family protein	NA	NA	GO:0005737//cytoplasm
CL2908.Contig1	163.604	476.085	345.794	0	0	0	INF	0.0222585	Down	S927;S931	uncharacterized protein LOC107642423 isoform X2 [Arachis ipaensis]	92.71	0.0e+00	XP_016201260.1	35.6	6.4e-96	sp|Q9FN05|PSL5_ARATH	Probable glucan 1,3-alpha-glucosidase OS=Arabidopsis thaliana GN=PSL5 PE=1 SV=1	At3g23640	634	4.4e-181	KOG1066	Glucosidase II catalytic (alpha) subunit and related enzymes, glycosyl hydrolase family 31	634	Carbohydrate transport and metabolism;Cell wall/membrane/envelope biogenesis;Posttranslational modification, protein turnover, chaperones	K01187|1|0.0e+00|1296.6|dosa:Os07t0421300-01|alpha-glucosidase [EC:3.2.1.20]!K05546|5|1.4e-103|380.6|ota:OT_ostta08g02820|mannosyl-oligosaccharide alpha-1,3-glucosidase [EC:3.2.1.207]	GO:0005975//carbohydrate metabolic process	GO:0030246//carbohydrate binding;GO:0004553//hydrolase activity, hydrolyzing O-glycosyl compounds	-
CL8901.Contig3	278.844	213.2	97.6261	0	0	0	INF	0.0206422	Down	S12	triose phosphate/phosphate translocator, chloroplastic isoform X1 [Arachis ipaensis]	98.27	7.7e-226	XP_016190046.1	86.8	2.3e-195	sp|P21727|TPT_PEA	Triose phosphate/phosphate translocator, chloroplastic OS=Pisum sativum PE=1 SV=1	At5g46110	628.6	7.1e-180	KOG1441	Glucose-6-phosphate/phosphate and phosphoenolpyruvate/phosphate antiporter	628.6	Carbohydrate transport and metabolism;Amino acid transport and metabolism	K15283|1|1.4e-226|787.7|aip:107631199|solute carrier family 35, member E1	NA	GO:0005215//transporter activity	GO:0016021//integral component of membrane
Unigene9870	103.375	169.914	270.904	0	0	0	INF	0.0203906	Down	S383;S385	probable protein phosphatase 2C 27 [Arachis ipaensis]	91.5	1.3e-206	XP_016199740.1	69.7	1.4e-131	sp|Q69QZ0|P2C27_ORYSJ	Probable protein phosphatase 2C 27 OS=Oryza sativa subsp. japonica GN=Os02g0799000 PE=2 SV=1	#REF!	372.5	9.1e-103	KOG0698	Serine/threonine protein phosphatase	372.5	Signal transduction mechanisms	K14803|1|2.5e-207|723.8|aip:107640753|protein phosphatase PTC2/3 [EC:3.1.3.16]	NA	GO:0046872//metal ion binding;GO:0004722//protein serine/threonine phosphatase activity	-
Unigene1392	58.1654	151.949	109.777	0	0	0	INF	0.0170744	Down	S125;S128	uncharacterized protein LOC107478523 isoform X1 [Arachis duranensis]	85.03	3.1e-80	XP_015954141.1	-	-	-	-	-	-	-	-	-	-	-	-	NA	NA	GO:0016021//integral component of membrane
NP_001322039.1	917.066	786.718	361.854	0	0	0	INF	0.0147601	Down	T309	zinc finger (C3HC4-type RING finger) family protein / BRCT domain-containing protein [Arabidopsis thaliana]	100	9.7e-184	NP_001322042.1	-	-	-	-	At1g67180_1	345.1	1.2e-94	KOG2043	Signaling protein SWIFT and related BRCT domain proteins	345.1	Transcription;Signal transduction mechanisms;Cell cycle control, cell division, chromosome partitioning;Replication, recombination and repair	K15691|1|8.9e-06|53.9|ccp:CHC_T00001870001|E3 ubiquitin-protein ligase RFWD3 [EC:2.3.2.27]	NA	GO:0046872//metal ion binding	-
CL5137.Contig1	17.5781	40.5448	43.1933	0	0	0	INF	0.0142318	Down	T58;S59;S215	ABC transporter I family member 6, chloroplastic [Arachis duranensis]	95.93	9.1e-158	XP_015954939.1	74.5	3.0e-105	sp|Q9CAF5|AB6I_ARATH	ABC transporter I family member 6, chloroplastic OS=Arabidopsis thaliana GN=ABCI6 PE=1 SV=1	#REF!	68.6	2.2e-11	KOG0061	Transporter, ABC superfamily (Breast cancer resistance protein)	68.6	Secondary metabolites biosynthesis, transport and catabolism	K09013|1|1.7e-158|561.2|adu:107479308|Fe-S cluster assembly ATP-binding protein	GO:0006810//transport	GO:0015417//polyamine-transporting ATPase activity;GO:0016887//ATPase activity;GO:0005524//ATP binding	-
CL3684.Contig1	122.328	192.021	284.115	0	0	0	INF	0.013077	Down	S56;S58	two-pore potassium channel 1 [Arachis duranensis]	84.13	5.8e-149	XP_015972797.1	55.2	6.2e-95	sp|Q8LBL1|KCO1_ARATH	Two-pore potassium channel 1 OS=Arabidopsis thaliana GN=TPK1 PE=1 SV=2	At5g55630	345.1	1.2e-94	KOG1418	Tandem pore domain K+ channel	345.1	Inorganic ion transport and metabolism	K05389|1|1.1e-149|531.9|adu:107496112|potassium channel subfamily K, other eukaryote	GO:0030322//stabilization of membrane potential;GO:0071805//potassium ion transmembrane transport	GO:0005267//potassium channel activity;GO:0022841//potassium ion leak channel activity	GO:0016021//integral component of membrane;GO:0009705//plant-type vacuole membrane;GO:0005887//integral component of plasma membrane
CL11751.Contig3	316.642	760.065	662.81	0	0	0	INF	0.0125544	Down	T29	dormancy-associated protein homolog 3 isoform X2 [Arachis duranensis]	96.77	4.3e-63	XP_015968635.1	70.6	2.0e-41	sp|Q8LD26|DRMH3_ARATH	Dormancy-associated protein homolog 3 OS=Arabidopsis thaliana GN=At1g56220 PE=1 SV=1	-	-	-	-	-	-	-	-	-	-	-
CL7684.Contig1	106.011	224.278	133.698	0	0	0	INF	0.0123438	Down	S64;S62;S66;S68	phosphatidylinositol/phosphatidylcholine transfer protein SFH6 [Arachis ipaensis]	87.94	0.0e+00	XP_016167660.1	59.6	7.2e-204	sp|F4JVA6|SFH6_ARATH	Phosphatidylinositol/phosphatidylcholine transfer protein SFH6 OS=Arabidopsis thaliana GN=SFH6 PE=2 SV=1	At4g39170	674.5	1.7e-193	KOG1471	Phosphatidylinositol transfer protein SEC14 and related proteins	674.5	Lipid transport and metabolism	K02433|1|8.5e-53|211.1|apro:F751_6020|aspartyl-tRNA(Asn)/glutamyl-tRNA(Gln) amidotransferase subunit A [EC:6.3.5.6 6.3.5.7]!K19996|2|3.7e-16|89.4|adu:107480148|phosphatidylinositol transfer protein SFH5	NA	GO:0005215//transporter activity	GO:0016021//integral component of membrane;GO:0005622//intracellular
Unigene30997	66.483	100.951	47.4445	0	0	0	INF	0.0102279	Down	Y59;S65;T66	protein NRT1/ PTR FAMILY 6.1 [Arachis duranensis]	89.17	0.0e+00	XP_015962920.1	76.7	1.0e-277	sp|Q9LYR6|PTR49_ARATH	Protein NRT1/ PTR FAMILY 6.1 OS=Arabidopsis thaliana GN=NPF6.1 PE=2 SV=1	At5g13400	953.4	2.0e-277	KOG1237	H+/oligopeptide symporter	953.4	Amino acid transport and metabolism	K14638|1|4.2e-212|740.3|cic:CICLE_v10004541mg|solute carrier family 15 (peptide/histidine transporter), member 3/4	GO:0006857//oligopeptide transport	GO:0005215//transporter activity	GO:0016021//integral component of membrane
CL1478.Contig6	295.877	251.033	483.744	0	0	0	INF	0.00852533	Down	S27;S29;S37	vacuolar amino acid transporter 1 [Arachis ipaensis]	94.05	1.7e-231	XP_016207493.2	56.5	2.1e-133	sp|F4J1Q9|AVT1I_ARATH	Amino acid transporter AVT1I OS=Arabidopsis thaliana GN=AVT1I PE=3 SV=1	At5g15240	457.6	2.4e-128	KOG1303	Amino acid transporters	457.6	Amino acid transport and metabolism	K15015|1|3.0e-193|677.2|gmx:106795184|solute carrier family 32 (vesicular inhibitory amino acid transporter)	NA	NA	GO:0016021//integral component of membrane
CL2638.Contig1	36.8681	77.3289	72.1348	0	0	0	INF	0.00812101	Down	T662	root phototropism protein 3 [Arachis duranensis]	90.76	0.0e+00	XP_015956121.1	70.2	4.1e-277	sp|Q9FMF5|RPT3_ARATH	Root phototropism protein 3 OS=Arabidopsis thaliana GN=RPT3 PE=1 SV=2	-	-	-	-	-	-	-	-	GO:0016567//protein ubiquitination	NA	GO:0016021//integral component of membrane
CL9820.Contig1	8.37678	17.4676	13.3344	0	0	0	INF	0.00765351	Down	T639;S641;Y651	boron transporter 4 [Arachis duranensis]	95.48	0.0e+00	XP_015933763.1	73.8	1.7e-291	sp|Q9XI23|BOR4_ARATH	Boron transporter 4 OS=Arabidopsis thaliana GN=BOR4 PE=2 SV=1	#REF!	999.2	3.3e-291	KOG1172	Na+-independent Cl/HCO3 exchanger AE1 and related transporters (SLC4 family)	999.2	Inorganic ion transport and metabolism	K06573|1|1.5e-84|316.6|cre:CHLREDRAFT_114486|solute carrier family 4 (anion exchanger), member 1!K13862|3|6.6e-35|151.8|ccp:CHC_T00008463001|solute carrier family 4 (sodium borate transporter), member 11!K04733|5|4.2e-34|149.1|mdm:103454355|interleukin-1 receptor-associated kinase 4 [EC:2.7.11.1]	GO:0051453//regulation of intracellular pH;GO:0098656//anion transmembrane transport	GO:0008509//anion transmembrane transporter activity;GO:0005452//inorganic anion exchanger activity	GO:0005887//integral component of plasma membrane;GO:0016021//integral component of membrane
CL1467.Contig1	93.2925	183.919	137.321	0	0	0	INF	0.00616608	Down	S347;S350	CSC1-like protein At1g69450 isoform X1 [Arachis ipaensis]	94.51	0.0e+00	XP_016190906.1	61.3	9.1e-257	sp|F4I248|CSCLB_ARATH	CSC1-like protein At1g69450 OS=Arabidopsis thaliana GN=At1g69450 PE=2 SV=1	At1g69450	795.4	8.3e-230	KOG1134	Uncharacterized conserved protein	795.4	General function prediction only	K21989|1|0.0e+00|1343.9|aip:107631850|calcium permeable stress-gated cation channel	NA	NA	GO:0016021//integral component of membrane
Unigene2275	73.541	116.445	146.065	0	0	0	INF	0.00600218	Down	S790;S799;T800;S819;S821;S814;S816;T52	PREDICTED: pleiotropic drug resistance protein 1-like isoform X3 [Glycine max]	85.86	0.0e+00	XP_003545503.1	68.6	0.0e+00	sp|O24367|TUR2_SPIPO	Pleiotropic drug resistance protein TUR2 OS=Spirodela polyrhiza GN=TUR2 PE=1 SV=1	At1g15520	1943.7	0.0e+00	KOG0065	Pleiotropic drug resistance proteins (PDR1-15), ABC superfamily	1943.7	Secondary metabolites biosynthesis, transport and catabolism	K05681|1|2.9e-67|260.4|mis:MICPUN_75255|ATP-binding cassette, subfamily G (WHITE), member 2	GO:0006810//transport	GO:0042626//ATPase activity, coupled to transmembrane movement of substances;GO:0016887//ATPase activity;GO:0005524//ATP binding	GO:0016021//integral component of membrane;GO:0005886//plasma membrane
CL6946.Contig2	16.1189	31.1021	25.4394	0	0	0	INF	0.00517406	Down	S334;S203;S205	thiamine thiazole synthase 2, chloroplastic [Arachis ipaensis]	95.75	4.1e-185	XP_016202358.2	80.3	7.2e-158	sp|O23787|THI4_CITSI	Thiamine thiazole synthase, chloroplastic OS=Citrus sinensis GN=THI1 PE=2 SV=1	At5g54770	520.4	3.0e-147	KOG2960	Protein involved in thiamine biosynthesis and DNA damage tolerance	520.4	General function prediction only	K03146|1|7.8e-186|652.5|aip:107643278|cysteine-dependent adenosine diphosphate thiazole synthase [EC:2.4.2.60]	GO:0009228//thiamine biosynthetic process;GO:0006950//response to stress;GO:0052837//thiazole biosynthetic process	GO:0005506//iron ion binding;GO:0046872//metal ion binding	GO:0009570//chloroplast stroma;GO:0005829//cytosol
Unigene3880	142.589	125.161	211.696	0	0	0	INF	0.00377027	Down	S2;S9;T10	PREDICTED: UDP-glucuronate 4-epimerase 3-like [Lupinus angustifolius]	89.98	7.5e-227	XP_019464291.1	84.2	1.7e-212	sp|O81312|GAE3_ARATH	UDP-glucuronate 4-epimerase 3 OS=Arabidopsis thaliana GN=GAE3 PE=2 SV=1	At4g00110	736.1	3.4e-212	KOG1371	UDP-glucose 4-epimerase/UDP-sulfoquinovose synthase	736.1	Cell wall/membrane/envelope biogenesis	K08679|1|1.4e-227|791.2|lang:109362741|UDP-glucuronate 4-epimerase [EC:5.1.3.6]	GO:0005975//carbohydrate metabolic process	GO:0016857//racemase and epimerase activity, acting on carbohydrates and derivatives;GO:0050662//coenzyme binding	GO:0016021//integral component of membrane
Unigene15853	62.362	63.2533	99.5035	0	0	0	INF	0.00358148	Down	S87;S90;T98	glutamate receptor 3.6 isoform X1 [Arachis ipaensis]	88.28	1.0e-63	XP_016201314.1	52.6	2.1e-29	sp|Q84W41|GLR36_ARATH	Glutamate receptor 3.6 OS=Arabidopsis thaliana GN=GLR3.6 PE=2 SV=1	At3g51480	126.3	4.1e-29	KOG1052	Glutamate-gated kainate-type ion channel receptor subunit GluR5 and related subunits	126.3	Inorganic ion transport and metabolism;Amino acid transport and metabolism;Signal transduction mechanisms	K05387|1|1.9e-64|247.7|aip:107642465|glutamate receptor, ionotropic, plant	NA	GO:0004930//G-protein coupled receptor activity;GO:0004970//ionotropic glutamate receptor activity	GO:0016021//integral component of membrane
CL10913.Contig1	55.0804	92.6247	96.1784	0	0	0	INF	0.00347585	Down	S270;S507;T513;S453;S480	protein PLASTID MOVEMENT IMPAIRED 2 [Arachis ipaensis]	87.64	9.7e-253	XP_016194729.1	38.4	1.1e-91	sp|Q9C9N6|PMI2_ARATH	Protein PLASTID MOVEMENT IMPAIRED 2 OS=Arabidopsis thaliana GN=PMI2 PE=1 SV=1	Hs15313972	87	1.0e-16	KOG0161	Myosin class II heavy chain	87	Cytoskeleton	K18693|1|3.4e-183|644.0|lang:109354821|diacylglycerol diphosphate phosphatase / phosphatidate phosphatase [EC:3.1.3.81 3.1.3.4]!K20283|2|2.5e-16|89.7|han:110921823|golgin subfamily A member 4!K00826|4|1.0e-14|84.3|thj:104826508|branched-chain amino acid aminotransferase [EC:2.6.1.42]	GO:0009904//chloroplast accumulation movement;GO:0009903//chloroplast avoidance movement	NA	GO:0005829//cytosol;GO:0016021//integral component of membrane
CL9871.Contig1	62.383	108.523	85.4133	0	0	0	INF	0.00303507	Down	S260;S262	probable splicing factor 3A subunit 1 [Arachis duranensis]	97.06	0.0e+00	XP_015941921.1	67.6	1.2e-310	sp|Q8RXF1|SF3A1_ARATH	Probable splicing factor 3A subunit 1 OS=Arabidopsis thaliana GN=At1g14650 PE=1 SV=2	At1g14650	1063.1	2.3e-310	KOG0007	Splicing factor 3a, subunit 1	1063.1	RNA processing and modification	K12825|1|0.0e+00|1617.1|adu:107467363|splicing factor 3A subunit 1	GO:0000381//regulation of alternative mRNA splicing, via spliceosome;GO:0000389//mRNA 3'-splice site recognition;GO:0006396//RNA processing	GO:0003723//RNA binding	GO:0071013//catalytic step 2 spliceosome;GO:0071004//U2-type prespliceosome;GO:0005686//U2 snRNP
Unigene6682	47.3766	78.2127	72.2566	0	0	0	INF	0.00221192	Down	S29	formin-like protein 1 [Arachis duranensis]	90.52	0.0e+00	XP_015962119.1	47.5	5.1e-207	sp|Q9SE97|FH1_ARATH	Formin-like protein 1 OS=Arabidopsis thaliana GN=FH1 PE=1 SV=1	At3g25500	719.2	1.0e-206	KOG1922	Rho GTPase effector BNI1 and related formins	719.2	Signal transduction mechanisms;Cytoskeleton	K02184|1|3.5e-205|718.0|sind:105170502|formin 2	NA	NA	GO:0016021//integral component of membrane
CL7916.Contig1	182.615	257.941	164.755	0	0	0	INF	0.00211618	Down	S88	probable NAD(P)H dehydrogenase subunit CRR3, chloroplastic [Arachis duranensis]	79.11	1.4e-62	XP_015946952.1	45.1	9.3e-27	sp|Q9ZVE7|CRR3_ARATH	Probable NAD(P)H dehydrogenase subunit CRR3, chloroplastic OS=Arabidopsis thaliana GN=CRR3 PE=2 SV=1	-	-	-	-	-	-	-	-	NA	NA	GO:0016021//integral component of membrane;GO:0009507//chloroplast
Unigene20180	279.799	461.794	392.173	0	0	0	INF	0.00204792	Down	S400	ras GTPase-activating protein-binding protein 2 [Arachis ipaensis]	95.44	4.8e-254	XP_016190882.1	33.6	3.3e-10	sp|A2RVS6|SR34A_ARATH	Serine/arginine-rich splicing factor SR34A OS=Arabidopsis thaliana GN=SR34A PE=2 SV=1	At5g60980	328.6	1.9e-89	KOG0116	RasGAP SH3 binding protein rasputin, contains NTF2 and RRM domains	328.6	Signal transduction mechanisms	K17265|1|1.1e-106|389.8|jcu:105630554|Ras GTPase-activating protein-binding protein 1 [EC:3.6.4.12 3.6.4.13]	GO:0006810//transport	GO:0003723//RNA binding;GO:0003729//mRNA binding	GO:0005829//cytosol;GO:0005622//intracellular;GO:0030529//intracellular ribonucleoprotein complex
Unigene16224	49.8646	57.4319	35.2337	0	0	0	INF	0.00188007	Down	T129;S130;T133;T135	uncharacterized protein LOC107471089 isoform X2 [Arachis duranensis]	97.25	4.5e-248	XP_015946023.1	-	-	-	-	-	-	-	-	-	-	-	-	-	-	-
CL3415.Contig1	75.7873	96.9141	121.963	0	0	0	INF	0.00181571	Down	S65;S68;S74;T87;T90	fructose-bisphosphate aldolase 1, chloroplastic [Arachis duranensis]	97.08	1.6e-166	XP_015951956.1	83.4	1.0e-141	sp|Q9SJU4|ALFP1_ARATH	Fructose-bisphosphate aldolase 1, chloroplastic OS=Arabidopsis thaliana GN=FBA1 PE=1 SV=2	At4g38970	498	1.3e-140	KOG1557	Fructose-biphosphate aldolase	498	Carbohydrate transport and metabolism	K01623|1|2.9e-167|590.5|adu:107476624|fructose-bisphosphate aldolase, class I [EC:4.1.2.13]	GO:0006096//glycolytic process	GO:0004332//fructose-bisphosphate aldolase activity	-
CL4292.Contig1	102.934	137.747	161.145	0	0	0	INF	0.00137533	Down	S15	aldehyde dehydrogenase family 2 member B4, mitochondrial [Arachis duranensis]	92.22	3.7e-292	XP_015968772.1	79.8	1.7e-254	sp|Q9SU63|AL2B4_ARATH	Aldehyde dehydrogenase family 2 member B4, mitochondrial OS=Arabidopsis thaliana GN=ALDH2B4 PE=1 SV=1	At3g48000	875.9	3.4e-254	KOG2450	Aldehyde dehydrogenase	875.9	Energy production and conversion	K00128|1|6.9e-293|1008.4|adu:107492283|aldehyde dehydrogenase (NAD+) [EC:1.2.1.3]	NA	GO:0004029//aldehyde dehydrogenase (NAD) activity;GO:0016491//oxidoreductase activity	-
CL6645.Contig2	45.9508	58.0734	44.0656	0	0	0	INF	0.000355975	Down	S177;S183;S184	uncharacterized protein LOC107461194 isoform X2 [Arachis duranensis]	90.77	3.9e-172	XP_015935149.1	28.8	9.5e-06	sp|Q946Y7|SYP61_ARATH	Syntaxin-61 OS=Arabidopsis thaliana GN=SYP61 PE=1 SV=1	-	-	-	-	-	-	-	-	GO:0006906//vesicle fusion;GO:0048193//Golgi vesicle transport;GO:0048278//vesicle docking;GO:0006886//intracellular protein transport	GO:0000149//SNARE binding;GO:0005484//SNAP receptor activity	GO:0016021//integral component of membrane;GO:0016020//membrane;GO:0031201//SNARE complex;GO:0012505//endomembrane system
CL155.Contig1	93.4266	87.8148	113.743	0	0	0	INF	0.000236742	Down	S3	glucose-6-phosphate 1-dehydrogenase, cytoplasmic [Arachis ipaensis]	91.23	2.4e-83	XP_016180003.1	73.4	3.1e-64	sp|Q9FJI5|G6PD6_ARATH	Glucose-6-phosphate 1-dehydrogenase, cytoplasmic isoform 2 OS=Arabidopsis thaliana GN=ACG12 PE=2 SV=1	At5g40760	242.3	6.2e-64	KOG0563	Glucose-6-phosphate 1-dehydrogenase	242.3	Carbohydrate transport and metabolism	K00036|1|4.5e-84|313.2|aip:107622573|glucose-6-phosphate 1-dehydrogenase [EC:1.1.1.49 1.1.1.363]	GO:0006006//glucose metabolic process;GO:0006098//pentose-phosphate shunt	GO:0004345//glucose-6-phosphate dehydrogenase activity;GO:0050661//NADP binding	-
CL8346.Contig1	595.238	596.721	466.642	0	0	0	INF	0.000213186	Down	S346	protein NUCLEAR FUSION DEFECTIVE 4 [Arachis ipaensis]	91.24	0.0e+00	XP_016170058.1	-	-	-	-	-	-	-	-	-	-	-	K14794|1|1.3e-34|150.6|aly:ARALYDRAFT_321151|ribosomal RNA-processing protein 12	NA	NA	GO:0016021//integral component of membrane
Unigene2641	117.209	115.496	138.067	0	0	0	INF	6.96467e-05	Down	S162;S165;S166	uncharacterized protein LOC107485223 [Arachis duranensis]	84.91	3.4e-92	XP_015961220.1	-	-	-	-	-	-	-	-	-	-	-	-	-	-	-
Unigene13524	452.548	543.168	499.908	0	0	0	INF	4.47239e-05	Down	S124	uncharacterized protein LOC110276525 [Arachis duranensis]	87.77	4.7e-66	XP_020989091.1	-	-	-	-	-	-	-	-	-	-	-	-	-	-	-
Unigene38385	63.5571	74.7414	72.474	0	0	0	INF	3.29155e-05	Down	S882	uncharacterized protein LOC107636623 [Arachis ipaensis]	82.83	0.0e+00	XP_016195606.1	-	-	-	-	-	-	-	-	-	-	-	-	-	-	-
CL6053.Contig12	97.3689	113.406	100.869	0	0	0	INF	2.85192e-05	Down	S347;S330	hypothetical protein PHAVU_011G046700g [Phaseolus vulgaris]	82.25	7.5e-164	XP_007131851.1	70.5	1.9e-140	sp|Q8VZ80|PLT5_ARATH	Polyol transporter 5 OS=Arabidopsis thaliana GN=PLT5 PE=1 SV=2	At3g18830	496.5	3.8e-140	KOG0254	Predicted transporter (major facilitator superfamily)	496.5	General function prediction only	K08150|1|1.7e-45|186.0|vvi:100268023|MFS transporter, SP family, solute carrier family 2 (myo-inositol transporter), member 13	GO:0046323//glucose import;GO:0035428//hexose transmembrane transport	GO:0005355//glucose transmembrane transporter activity;GO:0005351//sugar:proton symporter activity	GO:0016021//integral component of membrane
CL15.Contig7	35.2221	34.7593	38.3104	0	0	0	INF	5.42013e-06	Down	S67;S68;S71	proline--tRNA ligase, chloroplastic/mitochondrial [Arachis ipaensis]	93.42	3.9e-297	XP_016166601.1	77.8	1.5e-253	sp|Q9FYR6|SYPM_ARATH	Proline--tRNA ligase, chloroplastic/mitochondrial OS=Arabidopsis thaliana GN=OVA6 PE=2 SV=1	At5g52520	872.8	3.0e-253	KOG4163	Prolyl-tRNA synthetase	872.8	Translation, ribosomal structure and biogenesis	K01881|1|1.8e-272|940.6|lang:109336301|prolyl-tRNA synthetase [EC:6.1.1.15]	GO:0009553//embryo sac development;GO:0048316//seed development;GO:0006433//prolyl-tRNA aminoacylation;GO:0048481//plant ovule development;GO:0010109//regulation of photosynthesis	GO:0004827//proline-tRNA ligase activity;GO:0005524//ATP binding	GO:0005737//cytoplasm;GO:0017101//aminoacyl-tRNA synthetase multienzyme complex;GO:0009570//chloroplast stroma;GO:0005739//mitochondrion
CL7248.Contig1	196.023	202.479	206.681	0	0	0	INF	3.33876e-07	Down	T326;S328;S329;S330;S331;S333;S337	UDP-galactose/UDP-glucose transporter 2 [Arachis duranensis]	97.82	1.0e-200	XP_015961637.1	78.2	1.2e-161	sp|Q9LDX3|UTR4_ARATH	UDP-galactose/UDP-glucose transporter 4 OS=Arabidopsis thaliana GN=UTR4 PE=2 SV=1	At1g12600	567	2.3e-161	KOG1582	UDP-galactose transporter related protein	567	Carbohydrate transport and metabolism	K15277|1|1.9e-201|704.1|adu:107485612|solute carrier family 35 (adenosine 3'-phospho 5'-phosphosulfate transporter), member B3	GO:0008643//carbohydrate transport;GO:0055085//transmembrane transport	GO:0046964//3'-phosphoadenosine 5'-phosphosulfate transmembrane transporter activity	GO:0030176//integral component of endoplasmic reticulum membrane;GO:0016021//integral component of membrane;GO:0030173//integral component of Golgi membrane
