# Supplementary material for: E3‐Ubiquitin Ligase SgATL31 Promotes Anthracnose Resistance in Stylosanthes by Modulating ROS Burst and Antioxidant Defence: A Proteomic and Functional Study
Source: Mol Plant Pathol. 2025 Jul 7;26(7):e70122. doi: 10.1111/mpp.70122 (PMC12234378; doi:10.1111/mpp.70122)
Supplement: Supplementary file 8 — Table S8. GO enrichment analysis of DPPs between 2001–84 and RY2 at 0 hpi. [file MPP-26-e70122-s016.xlsx]

## Sheet: Table S8
Class	GO_Name	GO_ID	P-value	Enrichment	Count
Molecular function	transferase activity	GO:0016772	1.62726e-06	1.89083	57
Molecular function	kinase activity	GO:0016301	3.11679e-06	1.94104	51
Molecular function	protein kinase activity	GO:0004672	9.79009e-06	2.00399	43
Molecular function	calcium-dependent protein kinase activity	GO:0010857	0.000573662	5.90419	6
Molecular function	GTPase regulator activity	GO:0030695	0.00306997	3.32666	8
Molecular function	enzyme activator activity	GO:0008047	0.00630322	2.94647	8
Molecular function	calmodulin binding	GO:0005516	0.0254476	2.15646	9
Molecular function	catalytic activity	GO:0140096	0.0444616	1.22883	62
Cellular component	plasma membrane	GO:0005886	0.000151263	1.38568	103
Cellular component	membrane	GO:0016020	0.00100954	1.2177	155
Cellular component	cell periphery	GO:0071944	0.00175306	1.27623	112
Cellular component	nuclear periphery	GO:0034399	0.00219342	4.55257	6
Cellular component	chloroplast envelope	GO:0009941	0.00499209	1.7098	27
Cellular component	cytosol	GO:0005829	0.00807913	1.2941	78
Cellular component	obsolete nucleoplasm part	GO:0044451	0.0081593	1.78245	21
Cellular component	nuclear lumen	GO:0031981	0.0102693	1.39106	50
Biological process	intracellular signal transduction	GO:0035556	7.79306e-07	2.62735	43
Biological process	protein phosphorylation	GO:0006468	6.01087e-06	1.97377	47
Biological process	protein autophosphorylation	GO:0046777	6.209e-05	2.90554	18
Biological process	positive regulation of catalytic activity	GO:0043085	7.66272e-05	2.85745	18
Biological process	signal transduction	GO:0007165	0.000122496	1.53913	70
Biological process	signaling	GO:0023052	0.000142924	1.52516	71
Biological process	cell communication	GO:0007154	0.00058426	1.43442	75
Biological process	cellular response to abscisic acid stimulus	GO:0071215	0.00190139	2.23177	17
Biological process	regulation of kinase activity	GO:0043549	0.00267966	2.90066	10
Biological process	positive regulation of cellular process	GO:0048522	0.0111469	1.40051	47
Biological process	response to stimulus	GO:0050896	0.0148139	1.12752	171
