# Supplementary material for: E3‐Ubiquitin Ligase SgATL31 Promotes Anthracnose Resistance in Stylosanthes by Modulating ROS Burst and Antioxidant Defence: A Proteomic and Functional Study
Source: Mol Plant Pathol. 2025 Jul 7;26(7):e70122. doi: 10.1111/mpp.70122 (PMC12234378; doi:10.1111/mpp.70122)
Supplement: Supplementary file 9 — Table S9. GO enrichment analysis of DPPs between 2001–84 and RY2 at 96 hpi. [file MPP-26-e70122-s022.xlsx]

## Sheet: Table S9
Class	GO_Name	GO_ID	P-value	Enrichment	Count
Molecular function	oxidoreductase activity	GO:0016491	0.00315967	5.08218	16
Molecular function	transporter activity	GO:0005215	0.0164285	1.68266	19
Molecular function	primary active transmembrane transporter activity	GO:0015399	0.0235769	2.72228	6
Molecular function	transmembrane transporter activity	GO:0022857	0.0247384	1.66888	17
Molecular function	inorganic cation transmembrane transporter activity	GO:0022890	0.0360617	2.11708	8
Molecular function	active monoatomic ion transmembrane transporter activity	GO:0022853	0.0377492	2.71756	5
Molecular function	ATPase-coupled transmembrane transporter activity	GO:0042626	0.0482032	2.53697	5
Molecular function	active transmembrane transporter activity	GO:0022804	0.0494297	1.98455	8
Cellular component	chloroplast stroma	GO:0009570	0.00110897	2.83528	21
Cellular component	plastid stroma	GO:0009532	0.00392051	2.79667	21
Cellular component	chloroplast envelope	GO:0009941	0.00525977	2.913	19
Cellular component	plastid envelope	GO:0009526	0.00781783	2.53838	22
Cellular component	chloroplast	GO:0009507	0.00945561	1.81819	41
Cellular component	obsolete chloroplast part	GO:0044434	0.0118686	2.16947	28
Cellular component	obsolete plastid part	GO:0044435	0.0180734	2.12652	28
Cellular component	plastid	GO:0009536	0.0208853	1.74885	41
Biological process	detection of stimulus	GO:0051606	0.00310897	5.11013	5
Biological process	obsolete oxidation-reduction process	GO:0055114	0.00692051	1.80627	20
Biological process	generation of precursor metabolites and energy	GO:0006091	0.0125977	2.42019	9
Biological process	small molecule metabolic process	GO:0044281	0.0181783	1.5555	24
Biological process	carboxylic acid metabolic process	GO:0019752	0.0245561	1.70992	16
Biological process	response to inorganic substance	GO:0010035	0.0286856	1.59053	19
Biological process	oxoacid metabolic process	GO:0043436	0.0307342	1.6316	17
Biological process	organic acid metabolic process	GO:0006082	0.0308853	1.63063	17
Biological process	response to oxidative stress	GO:0006979	0.0331743	1.95142	10
Biological process	transmembrane transport	GO:0055085	0.0357977	1.57499	18
Biological process	response to abiotic stimulus	GO:0009628	0.0453445	1.33105	33
