# Supplementary material for: E3‐Ubiquitin Ligase SgATL31 Promotes Anthracnose Resistance in Stylosanthes by Modulating ROS Burst and Antioxidant Defence: A Proteomic and Functional Study
Source: Mol Plant Pathol. 2025 Jul 7;26(7):e70122. doi: 10.1111/mpp.70122 (PMC12234378; doi:10.1111/mpp.70122)
Supplement: Supplementary file 10 — Table S10. GO enrichment analysis of DPPs between 96 hpi and 0 hpi in RY2. [file MPP-26-e70122-s011.xlsx]

## Sheet: Table S10
Class	GO_Name	GO_ID	P_value	Enrichment	Count
Molecular function	protein kinase activity	GO:0004672	1.13292e-06	2.22108	41
Molecular function	calcium-dependent protein kinase activity	GO:0010857	2.98174e-05	8.00682	7
Molecular function	transmembrane transporter activity	GO:0022857	0.00107386	1.64455	35
Molecular function	signaling receptor activity	GO:0038023	0.00240219	2.42414	16
Molecular function	molecular transducer activity	GO:0060089	0.00300674	2.18747	16
Molecular function	calmodulin binding	GO:0005516	0.00321692	2.78517	10
Molecular function	transmembrane signaling receptor activity	GO:0004888	0.0035177	2.41381	13
Molecular function	ion binding	GO:0043167	0.032658	1.39957	32
Cellular component	plasma membrane	GO:0005886	3.78774e-10	1.71441	112
Cellular component	membrane	GO:0016020	1.00232e-08	1.42127	159
Cellular component	cell periphery	GO:0071944	1.03603e-07	1.52989	118
Cellular component	thylakoid	GO:0009579	6.68092e-05	2.37256	25
Cellular component	chloroplast thylakoid	GO:0009534	0.000163834	2.454	21
Cellular component	plastid thylakoid	GO:0031976	0.000180958	2.43601	21
Cellular component	chloroplast thylakoid membrane	GO:0009535	0.000205469	2.63523	18
Cellular component	plastid thylakoid membrane	GO:0055035	0.000250027	2.5926	18
Biological process	protein phosphorylation	GO:0006468	3.08986e-06	2.09638	43
Biological process	response to abscisic acid	GO:0009737	5.21011e-05	1.91587	29
Biological process	phosphorylation	GO:0016310	0.000636919	1.80178	47
Biological process	photosynthesis	GO:0015979	0.00148366	2.49459	10
Biological process	transmembrane transport	GO:0055085	0.00422227	1.47844	35
Biological process	cellular response to abscisic acid stimulus	GO:0071215	0.00673117	2.13369	14
Biological process	fatty acid metabolic process	GO:0006631	0.00753676	2.44248	12
Biological process	response to stimulus	GO:0050896	0.0127577	1.18649	155
Biological process	calcium ion transport	GO:0006816	0.0344873	2.66061	5
Biological process	lipid transport	GO:0006869	0.0355285	2.51969	5
Biological process	defense response	GO:0006952	0.0499916	1.36306	36
