# Supplementary material for: E3‐Ubiquitin Ligase SgATL31 Promotes Anthracnose Resistance in Stylosanthes by Modulating ROS Burst and Antioxidant Defence: A Proteomic and Functional Study
Source: Mol Plant Pathol. 2025 Jul 7;26(7):e70122. doi: 10.1111/mpp.70122 (PMC12234378; doi:10.1111/mpp.70122)
Supplement: Supplementary file 11 — Table S11. GO enrichment analysis of DPPs between 96 hpi and 0 hpi in 2001–84. [file MPP-26-e70122-s026.xlsx]

## Sheet: Table S11
Class	GO_Name	GO_ID	P_value	Enrichment	Count
Molecular function	protein kinase activity	GO:0004672	4.21383e-08	2.49872	41
Molecular function	calcium-dependent protein kinase activity	GO:0010857	0.000136878	7.72086	6
Molecular function	catalytic activity	GO:0140096	0.000402391	1.45142	56
Molecular function	transmembrane transporter activity	GO:0022857	0.00229524	1.69154	32
Molecular function	calmodulin binding	GO:0005516	0.00185404	3.44664	11
Molecular function	transporter activity	GO:0005215	0.00595239	1.57366	33
Molecular function	signaling receptor activity	GO:0038023	0.00642985	2.21581	13
Molecular function	transmembrane signaling receptor activity	GO:0004888	0.00916031	2.29776	11
Cellular component	plasma membrane	GO:0005886	7.16076e-06	1.51455	93
Cellular component	membrane	GO:0016020	2.8655e-05	1.31239	138
Cellular component	bounding membrane of organelle	GO:0098588	3.62376e-05	1.8007	49
Cellular component	chloroplast stroma	GO:0009570	0.000455315	1.9577	29
Cellular component	plastid stroma	GO:0009532	0.000566312	1.93103	29
Cellular component	organelle outer membrane	GO:0031968	0.000688594	2.25022	20
Cellular component	outer membrane	GO:0019867	0.000714049	2.24356	20
Cellular component	obsolete chloroplast part	GO:0044434	0.00114319	1.6271	42
Biological process	protein phosphorylation	GO:0006468	3.7775e-07	2.23951	44
Biological process	signal transduction	GO:0007165	0.000691708	1.51899	57
Biological process	cell communication	GO:0007154	0.000943441	1.46036	63
Biological process	response to stimulus	GO:0050896	0.00147532	1.19074	149
Biological process	response to hormone	GO:0009725	0.00180251	1.46571	56
Biological process	activation of innate immune response	GO:0002218	0.00205903	3.98393	7
Biological process	transmembrane transport	GO:0055085	0.00384099	1.58759	36
Biological process	activation of immune response	GO:0002253	0.0040264	3.52757	7
Biological process	cellular response to abscisic acid stimulus	GO:0071215	0.00465323	2.22757	14
Biological process	proton transmembrane transport	GO:1902600	0.0133933	2.57857	8
Biological process	defense response to other organism	GO:0098542	0.0157349	1.46486	34
