# Supplementary material for: E3‐Ubiquitin Ligase SgATL31 Promotes Anthracnose Resistance in Stylosanthes by Modulating ROS Burst and Antioxidant Defence: A Proteomic and Functional Study
Source: Mol Plant Pathol. 2025 Jul 7;26(7):e70122. doi: 10.1111/mpp.70122 (PMC12234378; doi:10.1111/mpp.70122)
Supplement: Supplementary file 12 — Table S12. The DPPs in the category of protein kinases, transporters and oxidoreductase. [file MPP-26-e70122-s006.xlsx]

## Sheet: Table S12
	Protein_ID	P_0_4	P_0_5	P_0_6	P_4_10	P_4_11	P_4_12	P_4 vs P_0 Fold change	P_4 vs P_0 Pvalue	R_0_1	R_0_2	R_0_3	R_4_7	R_4_8	R_4_9	R_4 vs R_0 Fold change	R_4 vs R_0 Pvalue	PhosLocation_Protein	Nr_Description	Nr_Identity	Nr_E-value	Nr_Accession	Swissprot Identity	Swissprot E-value	Swissprot Accession	Swissprot Description	Protein_or_Domain	Protein gene	KOG Score	KOG E-value	KOG ID	KOG Function-Description	KOG Code	KOG Function-Categories	KEGG(ko_id|rank|evalue|score|db_id|ko_definition)	GO Biological_Process	GO Molecular_Function	GO Cellular_Component
RLK	CL1194.Contig4	0	25.1077	31.8568	37.1502	21.9586	44.4358	1.8177	0.256454	0	0	0	24.7947	9.69941	34.6779	INF	0.0337053	T453;T457;S388;Y450	BRASSINOSTEROID INSENSITIVE 1-associated receptor kinase 1 isoform X1 [Arachis duranensis]	96.9	0.0e+00	XP_015943320.1	85.4	1.5e-297	sp|Q94F62|BAK1_ARATH	BRASSINOSTEROID INSENSITIVE 1-associated receptor kinase 1 OS=Arabidopsis thaliana GN=BAK1 PE=1 SV=2	At4g33430	BAK1	750	3.2e-216	KOG1187	Serine/threonine protein kinase	750	Signal transduction mechanisms	K13416|1|0.0e+00|1195.6|adu:107468527|brassinosteroid insensitive 1-associated receptor kinase 1 [EC:2.7.10.1 2.7.11.1]	GO:0006468//protein phosphorylation;GO:0007165//signal transduction;GO:0007166//cell surface receptor signaling pathway	GO:0004675//transmembrane receptor protein serine/threonine kinase activity;GO:0004674//protein serine/threonine kinase activity;GO:0005102//receptor binding;GO:0005524//ATP binding	GO:0016021//integral component of membrane;GO:0005886//plasma membrane
	CL2714.Contig1	53.7865	65.4029	50.5932	35.1493	32.0213	32.7277	0.58839	0.0071511	39.2705	88.5781	54.3958	30.3609	0	31.1902	0.337739	0.0870554	T75;T78;T79	probable LRR receptor-like serine/threonine-protein kinase At5g63710 [Arachis ipaensis]	96.19	1.7e-124	XP_016189679.1	75.6	1.2e-98	sp|Q8W4S5|Y5371_ARATH	Probable LRR receptor-like serine/threonine-protein kinase At5g63710 OS=Arabidopsis thaliana GN=At5g63710 PE=2 SV=1	At5g63710	LRR-RLK	280.8	2.2e-75	KOG1187	Serine/threonine protein kinase	280.8	Signal transduction mechanisms	K04733|1|2.4e-120|434.1|gmx:100799227|interleukin-1 receptor-associated kinase 4 [EC:2.7.11.1]	GO:0006468//protein phosphorylation;GO:0007166//cell surface receptor signaling pathway	GO:0004672//protein kinase activity;GO:0004675//transmembrane receptor protein serine/threonine kinase activity;GO:0004674//protein serine/threonine kinase activity;GO:0005524//ATP binding	GO:0016021//integral component of membrane;GO:0005886//plasma membrane
	CL2794.Contig1	85.0663	153.024	210.291	617.101	258.369	288.919	2.59687	0.118475	0	25.2248	103.449	321.317	188.013	456.611	7.50689	0.0288344	S16;T23;S147	receptor-like serine/threonine-protein kinase SD1-8 isoform X2 [Arachis duranensis]	92.9	1.8e-94	XP_015943253.2	64.9	1.2e-66	sp|O81905|SD18_ARATH	Receptor-like serine/threonine-protein kinase SD1-8 OS=Arabidopsis thaliana GN=SD18 PE=1 SV=1	At4g21380	RK3	176.8	3.4e-44	KOG1187	Serine/threonine protein kinase	176.8	Signal transduction mechanisms	K04733|1|1.9e-61|238.0|aof:109829256|interleukin-1 receptor-associated kinase 4 [EC:2.7.11.1]	GO:0006468//protein phosphorylation;GO:0048544//recognition of pollen	GO:0031625//ubiquitin protein ligase binding;GO:0030246//carbohydrate binding;GO:0004674//protein serine/threonine kinase activity;GO:0005524//ATP binding	GO:0016021//integral component of membrane;GO:0005886//plasma membrane
	CL203.Contig3	594.767	459.344	383.585	4231.83	2760.02	2125.92	6.34193	0.0150455	263.269	679.259	456.186	3298.54	3398.99	4591.79	8.07121	0.00158866	S214	G-type lectin S-receptor-like serine/threonine-protein kinase SD1-1 [Arachis duranensis]	82.87	1.5e-167	XP_015936399.1	47.1	4.7e-70	sp|O81833|SD11_ARATH	G-type lectin S-receptor-like serine/threonine-protein kinase SD1-1 OS=Arabidopsis thaliana GN=SD11 PE=1 SV=1	At4g27290	LecRLK	129	1.6e-29	KOG1187	Serine/threonine protein kinase	129	Signal transduction mechanisms	K04733|1|9.0e-79|296.6|cmax:111480539|interleukin-1 receptor-associated kinase 4 [EC:2.7.11.1]	GO:0006468//protein phosphorylation;GO:0048544//recognition of pollen	GO:0004674//protein serine/threonine kinase activity;GO:0005524//ATP binding	GO:0016021//integral component of membrane;GO:0005886//plasma membrane
	CL3080.Contig3	98.0549	117.196	167.258	335.729	482.792	345.969	3.04435	0.00727363	0	183.015	121.147	475.301	348.574	896.626	5.65652	0.0534879	S796;S798	probable leucine-rich repeat receptor-like serine/threonine-protein kinase At3g14840 isoform X2 [Arachis duranensis]	88.44	0.0e+00	XP_015933316.1	57.2	1.1e-268	sp|C0LGN2|Y3148_ARATH	Probable leucine-rich repeat receptor-like serine/threonine-protein kinase At3g14840 OS=Arabidopsis thaliana GN=LRR-RLK PE=2 SV=1	At3g14840	LIK1	570.5	4.8e-162	KOG1187	Serine/threonine protein kinase	570.5	Signal transduction mechanisms	K04733|1|3.2e-220|767.7|dzi:111275957|interleukin-1 receptor-associated kinase 4 [EC:2.7.11.1]	NA	GO:0004674//protein serine/threonine kinase activity;GO:0005524//ATP binding;GO:0004672//protein kinase activity	GO:0016021//integral component of membrane
	CL4239.Contig5	63.2091	17.1042	40.8045	106.576	83.5687	63.6234	2.09522	0.0720059	9.55513	24.1666	23.4676	83.7486	44.5139	111.559	4.19347	0.038379	S702;T703;S496;S498;T501;S508;T512	receptor-like protein kinase FERONIA [Arachis duranensis]	87.4	0.0e+00	XP_015946275.1	50.8	5.8e-234	sp|Q9SCZ4|FERON_ARATH	Receptor-like protein kinase FERONIA OS=Arabidopsis thaliana GN=FER PE=1 SV=1	At3g51550	FER	808.5	1.1e-233	KOG1187	Serine/threonine protein kinase	808.5	Signal transduction mechanisms	K04733|1|1.2e-292|1008.4|gmx:100790235|interleukin-1 receptor-associated kinase 4 [EC:2.7.11.1]	NA	GO:0004674//protein serine/threonine kinase activity;GO:0005524//ATP binding;GO:0004672//protein kinase activity	GO:0016021//integral component of membrane
	CL4425.Contig2	1620.08	1109.07	1143.73	3516.68	2845.3	2312.76	2.23987	0.014219	743.466	2982.67	2320.22	2576.78	2868.05	3828.25	1.53366	0.232048	S486;S489;T490	cysteine-rich receptor-like protein kinase 42 isoform X1 [Arachis ipaensis]	93.45	1.4e-297	XP_020970952.1	38.9	8.9e-100	sp|Q9CAL3|CRK2_ARATH	Cysteine-rich receptor-like protein kinase 2 OS=Arabidopsis thaliana GN=CRK2 PE=2 SV=1	At1g70520	CRK2	242.7	1.5e-63	KOG1187	Serine/threonine protein kinase	242.7	Signal transduction mechanisms	K04733|1|2.2e-233|810.8|var:108342577|interleukin-1 receptor-associated kinase 4 [EC:2.7.11.1]	NA	GO:0005524//ATP binding;GO:0004672//protein kinase activity	GO:0016021//integral component of membrane
	CL5575.Contig1	80.2035	65.8437	58.6005	138.099	217.142	160.271	2.51902	0.0131559	50.8069	57.9644	74.7784	92.1203	92.5252	103.791	1.57144	0.0123198	S184;T185;T181	probable LRR receptor-like serine/threonine-protein kinase RKF3 [Arachis ipaensis]	97.05	4.0e-205	XP_016204873.1	77	8.6e-152	sp|P93050|RKF3_ARATH	Probable LRR receptor-like serine/threonine-protein kinase RKF3 OS=Arabidopsis thaliana GN=RKF3 PE=2 SV=1	At2g48010	RKF3	534.3	1.7e-151	KOG1187	Serine/threonine protein kinase	534.3	Signal transduction mechanisms	K04733|1|1.3e-165|585.1|lang:109346602|interleukin-1 receptor-associated kinase 4 [EC:2.7.11.1]	NA	GO:0004674//protein serine/threonine kinase activity;GO:0005524//ATP binding;GO:0004672//protein kinase activity	GO:0016021//integral component of membrane;GO:0005886//plasma membrane
	CL7168.Contig1	21.3056	28.1881	22.2349	64.423	56.8052	45.6621	2.32669	0.00563849	0	16.9859	32.8208	77.8961	58.6066	112.2	4.99337	0.0223572	S491;S492;S496;T666;T668;S674;T675	receptor-like protein kinase FERONIA [Arachis ipaensis]	69.42	0.0e+00	XP_016194395.1	44	2.6e-191	sp|Q9SCZ4|FERON_ARATH	Receptor-like protein kinase FERONIA OS=Arabidopsis thaliana GN=FER PE=1 SV=1	At3g51550	FER	666.8	5.1e-191	KOG1187	Serine/threonine protein kinase	666.8	Signal transduction mechanisms	K04733|1|0.0e+00|1131.3|adu:107486608|interleukin-1 receptor-associated kinase 4 [EC:2.7.11.1]	NA	GO:0004674//protein serine/threonine kinase activity;GO:0005524//ATP binding;GO:0004672//protein kinase activity	GO:0016021//integral component of membrane
	CL7272.Contig1	186.841	146.479	146.467	104.538	84.8461	54.3638	0.508033	0.0166303	52.9523	87.8835	123.253	51.2056	90.1052	116.351	0.975662	0.942164	S315;T682;S352;S340;S499;T510	probable leucine-rich repeat receptor-like protein kinase At5g49770 isoform X3 [Arachis ipaensis]	88.99	0.0e+00	XP_020959035.1	54.3	7.0e-192	sp|Q9LT96|Y5977_ARATH	Probable leucine-rich repeat receptor-like protein kinase At5g49770 OS=Arabidopsis thaliana GN=At5g49770 PE=2 SV=1	At5g49760	HPCA1	271.6	3.8e-72	KOG1187	Serine/threonine protein kinase	271.6	Signal transduction mechanisms	K04733|1|4.2e-186|654.1|pxb:103928149|interleukin-1 receptor-associated kinase 4 [EC:2.7.11.1]	NA	GO:0004674//protein serine/threonine kinase activity;GO:0005524//ATP binding	GO:0016021//integral component of membrane
	CL7454.Contig1	0	0	0	123.522	88.3291	53.7465	INF	0.0117344	0	85.6246	68.0857	0	101.265	133.651	1.5283	0.60279	Y153	phytosulfokine receptor 1 [Arachis ipaensis]	88.02	3.4e-191	XP_016176738.1	39.6	1.1e-66	sp|Q9FN37|PSKR2_ARATH	Phytosulfokine receptor 2 OS=Arabidopsis thaliana GN=PSKR2 PE=2 SV=1	At5g42440	PSRK	375.6	1.0e-103	KOG1187	Serine/threonine protein kinase	375.6	Signal transduction mechanisms	K04733|1|3.0e-149|530.8|var:108324970|interleukin-1 receptor-associated kinase 4 [EC:2.7.11.1]	NA	GO:0004674//protein serine/threonine kinase activity;GO:0005524//ATP binding	GO:0016021//integral component of membrane
	CL8994.Contig1	87.6779	62.599	67.2782	749.544	480.115	313.556	7.09345	0.0255262	32.1555	186.912	223.095	572.658	778.689	841.496	4.95936	0.0043144	T655;T656	G-type lectin S-receptor-like serine/threonine-protein kinase At2g19130 [Arachis duranensis]	85.19	0.0e+00	XP_015953397.1	59.2	3.5e-239	sp|O64477|Y2913_ARATH	G-type lectin S-receptor-like serine/threonine-protein kinase At2g19130 OS=Arabidopsis thaliana GN=At2g19130 PE=2 SV=1	At2g19130	LecRLK	211.1	6.2e-54	KOG1187	Serine/threonine protein kinase	211.1	Signal transduction mechanisms	K04733|1|1.1e-210|735.7|ccav:112504807|interleukin-1 receptor-associated kinase 4 [EC:2.7.11.1]	GO:0006468//protein phosphorylation;GO:0048544//recognition of pollen	GO:0030246//carbohydrate binding;GO:0004674//protein serine/threonine kinase activity;GO:0005524//ATP binding	GO:0016021//integral component of membrane;GO:0005886//plasma membrane
	CL10556.Contig1	0	0	0	150.08	124.621	98.231	INF	0.00114806	0	0	0	0	0	0	NA	#DIV/0!	T468;S472;S473;S474;T477;S287	lysM domain receptor-like kinase 3 [Arachis ipaensis]	90.67	7.0e-283	XP_016196976.1	63.1	2.1e-183	sp|Q6UD73|LYK3_MEDTR	LysM domain receptor-like kinase 3 OS=Medicago truncatula GN=LYK3 PE=1 SV=1	At3g21630	CERK1	211.5	3.7e-54	KOG1187	Serine/threonine protein kinase	211.5	Signal transduction mechanisms	K13429|1|1.3e-283|977.6|aip:107638288|chitin elicitor receptor kinase 1	GO:0006468//protein phosphorylation;GO:0007166//cell surface receptor signaling pathway	GO:0004675//transmembrane receptor protein serine/threonine kinase activity;GO:0004674//protein serine/threonine kinase activity;GO:0005524//ATP binding	GO:0016021//integral component of membrane;GO:0005886//plasma membrane
	CL10914.Contig1	481.984	144.228	143.672	126.651	112.902	0	0.311155	0.213488	296.909	451.458	267.17	72.9163	157.141	176.304	0.400145	0.0359755	S296;S302	probable inactive receptor kinase At4g23740 [Arachis ipaensis]	95.77	0.0e+00	XP_020974773.1	65.6	1.3e-227	sp|Q9SUQ3|Y4374_ARATH	Probable inactive receptor kinase At4g23740 OS=Arabidopsis thaliana GN=At4g23740 PE=2 SV=1	At4g23740	LRR-RLK	363.2	8.8e-100	KOG1187	Serine/threonine protein kinase	363.2	Signal transduction mechanisms	K04733|1|1.3e-269|931.4|pmum:103337688|interleukin-1 receptor-associated kinase 4 [EC:2.7.11.1]	NA	GO:0005524//ATP binding;GO:0004672//protein kinase activity	GO:0016021//integral component of membrane
	CL11086.Contig2	104.181	66.3478	168.621	354.035	232.787	216.13	2.36754	0.0427207	0	0	0	409.81	137.642	274.405	INF	0.0251961	S479;S490;S489	receptor-like serine/threonine-protein kinase SD1-8 isoform X17 [Arachis duranensis]	80.74	3.7e-296	XP_020988822.1	48.4	2.0e-161	sp|O81905|SD18_ARATH	Receptor-like serine/threonine-protein kinase SD1-8 OS=Arabidopsis thaliana GN=SD18 PE=1 SV=1	At4g21380	RK3	130.2	1.2e-29	KOG1187	Serine/threonine protein kinase	130.2	Signal transduction mechanisms	K04733|1|2.3e-143|511.9|jcu:105633220|interleukin-1 receptor-associated kinase 4 [EC:2.7.11.1]	-	-	-
	CL12036.Contig1	44.0795	62.7735	68.4358	166.788	88.3795	111.019	2.08905	0.0597716	11.832	20.7353	46.3549	102.75	55.0073	76.5088	2.96832	0.0398888	S620;T473;S480;S455;S810;S658;Y659;S661;T662	LOW QUALITY PROTEIN: probable receptor-like protein kinase At2g23200 [Arachis ipaensis]	87.49	0.0e+00	XP_016185636.1	44.1	1.7e-179	sp|O22187|Y2232_ARATH	Probable receptor-like protein kinase At2g23200 OS=Arabidopsis thaliana GN=At2g23200 PE=3 SV=1	At2g23200	RLK	627.5	3.3e-179	KOG1187	Serine/threonine protein kinase	627.5	Signal transduction mechanisms	K04733|1|1.2e-302|1041.6|pvu:PHAVU_003G239500g|interleukin-1 receptor-associated kinase 4 [EC:2.7.11.1]	NA	GO:0004674//protein serine/threonine kinase activity;GO:0005524//ATP binding;GO:0004672//protein kinase activity	GO:0016021//integral component of membrane
	CL12177.Contig2	29.0509	30.1009	43.3758	52.0099	30.1012	33.1042	1.12375	0.635728	0	0	0	27.5699	18.3067	31.5064	INF	0.00274178	T542;S544;S280;S274;S276	probable inactive receptor kinase At1g48480 [Arachis duranensis]	94.9	0.0e+00	XP_015931606.1	58.2	3.3e-199	sp|Q9LP77|Y1848_ARATH	Probable inactive receptor kinase At1g48480 OS=Arabidopsis thaliana GN=RKL1 PE=2 SV=1	At5g41680	RLK	260.8	6.2e-69	KOG1187	Serine/threonine protein kinase	260.8	Signal transduction mechanisms	K04733|1|7.1e-252|872.5|lang:109359307|interleukin-1 receptor-associated kinase 4 [EC:2.7.11.1]	NA	GO:0032440//2-alkenal reductase [NAD(P)] activity;GO:0050321//tau-protein kinase activity;GO:0005524//ATP binding;GO:0004672//protein kinase activity	GO:0016021//integral component of membrane
	Unigene5451	19.5646	46.5843	27.5445	9.51028	5.18788	7.93506	0.241567	0.0432714	0	0	0	0	0	0	NA		T814;S817	G-type lectin S-receptor-like serine/threonine-protein kinase SD2-2 [Arachis ipaensis]	83.18	0.0e+00	XP_016184920.1	52.6	1.6e-233	sp|Q39203|SD22_ARATH	G-type lectin S-receptor-like serine/threonine-protein kinase SD2-2 OS=Arabidopsis thaliana GN=SD22 PE=1 SV=1	At4g00340	RLK4	262.7	2.2e-69	KOG1187	Serine/threonine protein kinase	262.7	Signal transduction mechanisms	K04733|1|3.9e-144|515.0|dcr:108219031|interleukin-1 receptor-associated kinase 4 [EC:2.7.11.1]	GO:0006468//protein phosphorylation;GO:0048544//recognition of pollen	GO:0004672//protein kinase activity;GO:0030246//carbohydrate binding;GO:0004674//protein serine/threonine kinase activity;GO:0005524//ATP binding	GO:0016021//integral component of membrane;GO:0005886//plasma membrane
	Unigene30124	56.2275	21.9347	63.4217	190.506	224.299	105.532	3.67512	0.0283111	90.9481	0	130.711	158.173	196.242	235.225	2.66012	0.0514414	S326;S327;Y334	LRR receptor-like serine/threonine-protein kinase FLS2 [Arachis ipaensis]	91.72	4.4e-238	XP_016190473.2	55.3	3.5e-131	sp|Q9FL28|FLS2_ARATH	LRR receptor-like serine/threonine-protein kinase FLS2 OS=Arabidopsis thaliana GN=FLS2 PE=1 SV=1	At3g20820	LRR-RLK	169.5	1.3e-41	KOG0619	FOG: Leucine rich repeat	169.5	General function prediction only	K13420|1|8.4e-239|828.6|aip:107631522|LRR receptor-like serine/threonine-protein kinase FLS2 [EC:2.7.11.1]	NA	GO:0004674//protein serine/threonine kinase activity;GO:0005524//ATP binding;GO:0004672//protein kinase activity	GO:0016021//integral component of membrane
	Unigene37410	0	0	0	372.295	393.439	255.651	INF	0.0013579	262.349	0	262.186	0	321.456	372.453	1.3229	0.718165	S460;T463	receptor protein kinase TMK1-like [Arachis duranensis]	85.13	0.0e+00	XP_015947076.1	63.4	1.1e-237	sp|P43298|TMK1_ARATH	Receptor protein kinase TMK1 OS=Arabidopsis thaliana GN=TMK1 PE=1 SV=1	At4g02010	TMK1-like RK	251.1	5.0e-66	KOG1187	Serine/threonine protein kinase	251.1	Signal transduction mechanisms	K00924|1|4.5e-262|906.4|lja:Lj0g3v0257499.1|kinase [EC:2.7.1.-]	GO:0006468//protein phosphorylation;GO:0007166//cell surface receptor signaling pathway	GO:0004672//protein kinase activity;GO:0004675//transmembrane receptor protein serine/threonine kinase activity;GO:0004674//protein serine/threonine kinase activity;GO:0004715//non-membrane spanning protein tyrosine kinase activity;GO:0005524//ATP binding	GO:0016021//integral component of membrane;GO:0005886//plasma membrane
	Unigene40444	66.525	45.014	47.283	22.1211	23.532	16.1622	0.389212	0.0108331	25.3001	125.394	91.6486	23.0223	36.4465	69.3746	0.531658	0.308644	Y526;T530;S400;T401	proline-rich receptor-like protein kinase PERK15 [Arachis duranensis]	89.25	5.8e-294	XP_015938457.1	55.8	8.8e-178	sp|Q9LV48|PERK1_ARATH	Proline-rich receptor-like protein kinase PERK1 OS=Arabidopsis thaliana GN=PERK1 PE=2 SV=1	At3g24550	PERK1	621.3	1.7e-177	KOG1187	Serine/threonine protein kinase	621.3	Signal transduction mechanisms	K04733|1|1.5e-190|668.7|pavi:110769529|interleukin-1 receptor-associated kinase 4 [EC:2.7.11.1]!K04730|2|1.4e-185|652.1|vvi:100247489|interleukin-1 receptor-associated kinase 1 [EC:2.7.11.1]	GO:0006468//protein phosphorylation;GO:0007166//cell surface receptor signaling pathway	GO:0004672//protein kinase activity;GO:0005199//structural constituent of cell wall;GO:0004675//transmembrane receptor protein serine/threonine kinase activity;GO:0004674//protein serine/threonine kinase activity;GO:0005524//ATP binding	GO:0016021//integral component of membrane;GO:0005886//plasma membrane
CDPK	CL1699.Contig1	574.976	467.742	432.256	942.038	732.824	750.549	1.64438	0.0163596	252.874	499.717	294.873	662.441	1073.05	1071.1	2.67942	0.0199584	S513;S516	calcium-dependent protein kinase 28 [Arachis duranensis]	97.9	9.7e-298	XP_015952040.1	81	9.0e-248	sp|Q9FKW4|CDPKS_ARATH	Calcium-dependent protein kinase 28 OS=Arabidopsis thaliana GN=CPK28 PE=1 SV=1	At5g66210	CPK28	853.6	1.8e-247	KOG0032	Ca2+/calmodulin-dependent protein kinase, EF-Hand protein superfamily	853.6	Signal transduction mechanisms	K13412|1|1.8e-298|1026.9|adu:107476694|calcium-dependent protein kinase [EC:2.7.11.1]	GO:0009738//abscisic acid-activated signaling pathway;GO:0018105//peptidyl-serine phosphorylation;GO:0035556//intracellular signal transduction;GO:0046777//protein autophosphorylation	GO:0004683//calmodulin-dependent protein kinase activity;GO:0009931//calcium-dependent protein serine/threonine kinase activity;GO:0005516//calmodulin binding;GO:0004672//protein kinase activity;GO:0005524//ATP binding;GO:0005509//calcium ion binding	GO:0005737//cytoplasm;GO:0005634//nucleus;GO:0005886//plasma membrane
	CL10434.Contig1	327.7	168.65	182.67	508.278	535.45	330.154	2.02333	0.0476644	109.168	178.525	311.615	422.729	404.828	688.288	2.52933	0.0489427	S15;T33;S47	calcium-dependent protein kinase 10 [Arachis duranensis]	97.67	9.2e-196	XP_015970213.1	80.3	1.8e-156	sp|Q9M9V8|CDPKA_ARATH	Calcium-dependent protein kinase 10 OS=Arabidopsis thaliana GN=CPK10 PE=1 SV=1	At1g18890	CPK10	549.7	3.6e-156	KOG0032	Ca2+/calmodulin-dependent protein kinase, EF-Hand protein superfamily	549.7	Signal transduction mechanisms	K13412|1|6.0e-165|582.8|jcu:105640481|calcium-dependent protein kinase [EC:2.7.11.1]	NA	GO:0005509//calcium ion binding;GO:0005524//ATP binding;GO:0004672//protein kinase activity	-
	NP_001329080.1	1097.65	1729.67	1681.79	4727.23	3527.91	3805.41	2.67471	0.00374884	209.603	675.605	1131.04	3198.56	1717.94	2551.19	3.70376	0.0227033	S552	PREDICTED: calcium-dependent protein kinase 5-like [Raphanus sativus]	90.84	7.1e-291	XP_018469731.1	80.9	3.3e-264	sp|A5A7I7|CDPK4_SOLTU	Calcium-dependent protein kinase 4 OS=Solanum tuberosum GN=CPK4 PE=2 SV=1	At4g35310	CPK5	1115.1	0.0e+00	KOG0032	Ca2+/calmodulin-dependent protein kinase, EF-Hand protein superfamily	1115.1	Signal transduction mechanisms	K13412|1|5.8e-287|988.8|csat:104791187|calcium-dependent protein kinase [EC:2.7.11.1]	NA	GO:0004683//calmodulin-dependent protein kinase activity;GO:0005509//calcium ion binding;GO:0005524//ATP binding;GO:0004672//protein kinase activity	-
	CL1486.Contig2	25.4408	0	15.7189	121.93	94.1188	58.3036	6.66557	0.0173111	0	10.0768	30.6054	67.2632	27.1159	75.3379	4.17178	0.0690108	T338;T342	calmodulin-domain kinase CDPK protein [Medicago truncatula]	94.23	1.6e-198	XP_003630428.1	80.7	4.6e-166	sp|Q53P85|CDPKO_ORYSJ	Calcium-dependent protein kinase 24 OS=Oryza sativa subsp. japonica GN=CPK24 PE=1 SV=1	At1g48030	CPK4	568.9	6.0e-162	KOG0032	Ca2+/calmodulin-dependent protein kinase, EF-Hand protein superfamily	568.9	Signal transduction mechanisms	K13412|1|3.0e-199|696.8|mtr:MTR_8g095440|calcium-dependent protein kinase [EC:2.7.11.1]	GO:0018105//peptidyl-serine phosphorylation;GO:0009738//abscisic acid-activated signaling pathway;GO:0035556//intracellular signal transduction;GO:0046777//protein autophosphorylation	GO:0004683//calmodulin-dependent protein kinase activity;GO:0009931//calcium-dependent protein serine/threonine kinase activity;GO:0004674//protein serine/threonine kinase activity;GO:0005516//calmodulin binding;GO:0004672//protein kinase activity;GO:0005524//ATP binding;GO:0005509//calcium ion binding	GO:0005737//cytoplasm;GO:0005634//nucleus
	CL6562.Contig4	252.151	246.91	285.83	437.178	295.69	234.602	1.23262	0.376444	40.9984	109.902	96.972	245.298	168.703	337.704	3.03263	0.03436	S16;S21;S412	PREDICTED: calcium-dependent protein kinase 29-like isoform X1 [Lupinus angustifolius]	81.06	8.2e-244	XP_019453364.1	69.2	1.3e-206	sp|P53683|CDPKJ_ORYSJ	Calcium-dependent protein kinase 19 OS=Oryza sativa subsp. japonica GN=CPK19 PE=2 SV=2	At1g76040	CPK29	782.3	5.1e-226	KOG0032	Ca2+/calmodulin-dependent protein kinase, EF-Hand protein superfamily	782.3	Signal transduction mechanisms	K13412|1|1.5e-244|847.8|lang:109354963|calcium-dependent protein kinase [EC:2.7.11.1]	GO:0050832//defense response to fungus;GO:0018105//peptidyl-serine phosphorylation;GO:0009738//abscisic acid-activated signaling pathway;GO:1901002//positive regulation of response to salt stress;GO:0035556//intracellular signal transduction;GO:0046777//protein autophosphorylation	GO:0004683//calmodulin-dependent protein kinase activity;GO:0009931//calcium-dependent protein serine/threonine kinase activity;GO:0005516//calmodulin binding;GO:0004672//protein kinase activity;GO:0005524//ATP binding;GO:0005509//calcium ion binding	GO:0005737//cytoplasm;GO:0005634//nucleus
	CL893.Contig1	297.577	212.17	311.848	323.203	509.662	274.361	1.34765	0.290086	185.377	293.462	265.626	362.088	430.42	353.076	1.5388	0.0300593	S548;S552;Y431;S433;T434;S24	calcium-dependent protein kinase 26 isoform X1 [Arachis ipaensis]	96.78	0.0e+00	XP_016191031.1	77.8	3.2e-251	sp|Q9FXQ3|CDPKD_ORYSJ	Calcium-dependent protein kinase 13 OS=Oryza sativa subsp. japonica GN=CPK13 PE=2 SV=1	At4g35310	CPK5	925.2	5.1e-269	KOG0032	Ca2+/calmodulin-dependent protein kinase, EF-Hand protein superfamily	925.2	Signal transduction mechanisms	K13412|1|0.0e+00|1100.5|aip:107631945|calcium-dependent protein kinase [EC:2.7.11.1]	GO:0018105//peptidyl-serine phosphorylation;GO:0009738//abscisic acid-activated signaling pathway;GO:0035556//intracellular signal transduction;GO:0046777//protein autophosphorylation	GO:0004683//calmodulin-dependent protein kinase activity;GO:0009931//calcium-dependent protein serine/threonine kinase activity;GO:0005516//calmodulin binding;GO:0004672//protein kinase activity;GO:0005524//ATP binding;GO:0005509//calcium ion binding	GO:0005737//cytoplasm;GO:0005634//nucleus
	CL4205.Contig1	95.4992	61.7781	63.894	0	0	0	INF	0.0024967	0	0	0	0	31.3136	51.0903	INF	0.138503	S79;T80	CDPK-related kinase 7 [Arachis ipaensis]	98.48	0.0e+00	XP_016180428.1	79.5	8.3e-274	sp|O80673|CAMK1_ARATH	CDPK-related kinase 1 OS=Arabidopsis thaliana GN=CRK1 PE=1 SV=1	At2g41140	CRK1	940.3	1.6e-273	KOG0032	Ca2+/calmodulin-dependent protein kinase, EF-Hand protein superfamily	940.3	Signal transduction mechanisms	K00924|1|3.3e-272|939.9|ath:AT3G56760|kinase [EC:2.7.1.-]	GO:0009738//abscisic acid-activated signaling pathway;GO:0018105//peptidyl-serine phosphorylation;GO:0035556//intracellular signal transduction;GO:0046777//protein autophosphorylation	GO:0004683//calmodulin-dependent protein kinase activity;GO:0009931//calcium-dependent protein serine/threonine kinase activity;GO:0005516//calmodulin binding;GO:0004672//protein kinase activity;GO:0005524//ATP binding;GO:0005509//calcium ion binding	GO:0005737//cytoplasm;GO:0005634//nucleus;GO:0005886//plasma membrane
	NP_190753.2	277.185	515.475	490.869	252.132	120.913	173.487	0.425804	0.0441401	0	0	0	0	0	0	NA		S512;S514	PREDICTED: calcium-dependent protein kinase 13-like [Brassica napus]	95.64	2.0e-295	XP_013745692.1	77.5	5.3e-248	sp|Q8LPZ7|CDPK3_ORYSJ	Calcium-dependent protein kinase 3 OS=Oryza sativa subsp. japonica GN=CPK3 PE=2 SV=1	At3g51850	CPK13	993	1.9e-289	KOG0032	Ca2+/calmodulin-dependent protein kinase, EF-Hand protein superfamily	993	Signal transduction mechanisms	K13412|1|3.8e-296|1019.2|bna:106448334|calcium-dependent protein kinase [EC:2.7.11.1]	GO:0009738//abscisic acid-activated signaling pathway;GO:0018105//peptidyl-serine phosphorylation;GO:0035556//intracellular signal transduction;GO:0046777//protein autophosphorylation	GO:0004683//calmodulin-dependent protein kinase activity;GO:0009931//calcium-dependent protein serine/threonine kinase activity;GO:0005516//calmodulin binding;GO:0004672//protein kinase activity;GO:0005524//ATP binding;GO:0005509//calcium ion binding	GO:0005737//cytoplasm;GO:0005634//nucleus;GO:0005886//plasma membrane
MAPK	CL2604.Contig1	184.586	238.185	164.669	281.494	159.026	221.572	1.12708	0.582094	65.486	86.5137	101.831	160.759	204.156	333.666	2.75215	0.0489367	S188	mitogen-activated protein kinase 8 isoform X3 [Arachis duranensis]	90.24	2.1e-145	XP_020994963.1	69.3	3.4e-108	sp|Q9LV37|MPK9_ARATH	Mitogen-activated protein kinase 9 OS=Arabidopsis thaliana GN=MPK9 PE=2 SV=2	At3g18040	MPK9	389	6.7e-108	KOG0660	Mitogen-activated protein kinase	389	Signal transduction mechanisms	K20538|1|4.0e-146|520.0|aip:107631758|mitogen-activated protein kinase 8 [EC:2.7.11.24]	GO:0010468//regulation of gene expression	GO:0004707//MAP kinase activity;GO:0005524//ATP binding	GO:0005737//cytoplasm;GO:0005634//nucleus;GO:0005622//intracellular
	CL4129.Contig2	56.5054	88.4417	95.6999	111.317	95.488	104.078	1.29187	0.14323	26.4164	45.9947	47.9636	85.5369	93.0125	106.878	2.37116	0.00408007	T621;S626;S215;S224;T164;S165;T167;S168;S176;T550;S557;S559;S560;S561;Y617	mitogen-activated protein kinase kinase kinase 3 [Arachis duranensis]	90.54	0.0e+00	XP_015955864.1	56.1	3.7e-179	sp|F4HRJ4|M3K3A_ARATH	Mitogen-activated protein kinase kinase kinase 3 OS=Arabidopsis thaliana GN=MAPKKK3 PE=1 SV=1	At1g53570	MAPKKK3	629.8	5.0e-180	KOG0198	MEKK and related serine/threonine protein kinases	629.8	Signal transduction mechanisms	K04421|1|0.0e+00|1153.7|adu:107480227|mitogen-activated protein kinase kinase kinase 3 [EC:2.7.11.25]	GO:0007346//regulation of mitotic cell cycle;GO:0031098//stress-activated protein kinase signaling cascade;GO:0032147//activation of protein kinase activity;GO:0023014//signal transduction by protein phosphorylation	GO:0004674//protein serine/threonine kinase activity;GO:0005524//ATP binding;GO:0004672//protein kinase activity	GO:0005737//cytoplasm
	CL9836.Contig1	168.992	368.167	237.11	227.029	219.963	299.896	0.964636	0.893139	71.9337	115.408	146.359	194.045	178.508	219.423	1.77397	0.0250983	T217;Y226;S218;T224;T229	mitogen-activated protein kinase homolog MMK1 [Arachis ipaensis]	99.24	1.2e-231	XP_016190002.1	92.9	2.6e-215	sp|Q06060|MPK_PEA	Mitogen-activated protein kinase homolog D5 OS=Pisum sativum PE=2 SV=1	At2g43790	MPK6	695.7	4.7e-200	KOG0660	Mitogen-activated protein kinase	695.7	Signal transduction mechanisms	K14512|1|2.3e-232|807.0|aip:107631166|mitogen-activated protein kinase 6 [EC:2.7.11.24]	GO:0010468//regulation of gene expression	GO:0004707//MAP kinase activity;GO:0005524//ATP binding	GO:0005737//cytoplasm;GO:0005634//nucleus;GO:0005622//intracellular
Phosphotase	Unigene38184	238.725	181.772	175.536	293.2	485.964	369.903	1.92786	0.0363367	0	83.9504	71.4828	294.527	286.732	411.39	6.38634	0.00437507	T59;S314;S16;S18;S22;S509;T316;S317	protein-tyrosine-phosphatase MKP1 [Arachis ipaensis]	93.51	0.0e+00	XP_016194646.1	50.1	5.9e-225	sp|Q9C5S1|MKP1_ARATH	Protein-tyrosine-phosphatase MKP1 OS=Arabidopsis thaliana GN=MKP1 PE=1 SV=1	At3g55270	MKP1	533.9	5.0e-151	KOG1716	Dual specificity phosphatase	533.9	Defense mechanisms	K10999|1|1.5e-137|493.0|han:110910338|cellulose synthase A [EC:2.4.1.12]!K04459|2|3.5e-134|481.9|vra:106766435|dual specificity MAP kinase phosphatase [EC:3.1.3.16 3.1.3.48]	NA	GO:0004725//protein tyrosine phosphatase activity;GO:0051015//actin filament binding;GO:0008138//protein tyrosine/serine/threonine phosphatase activity	-
	CL8535.Contig1	0	31.3035	28.3119	135.191	84.3145	164.996	6.44968	0.013329	0	0	0	146.531	56.3055	85.0372	INF	0.0226408	S361;S365;S368	PREDICTED: probable protein phosphatase 2C 38 [Cicer arietinum]	83.24	1.0e-176	XP_004493923.1	64.9	6.5e-139	sp|Q9LHJ9|P2C38_ARATH	Probable protein phosphatase 2C 38 OS=Arabidopsis thaliana GN=PP2C38 PE=1 SV=1	At3g12620	PP2C.D3	490.7	2.2e-138	KOG0700	Protein phosphatase 2C/pyruvate dehydrogenase (lipoamide) phosphatase	490.7	Signal transduction mechanisms	K01102|1|2.2e-176|620.9|ccaj:109796923|pyruvate dehydrogenase phosphatase [EC:3.1.3.43]	NA	GO:0046872//metal ion binding;GO:0004722//protein serine/threonine phosphatase activity	-
	CL5553.Contig3	629.782	454.82	571.026	398.613	311.839	286.038	0.60188	0.0235173	233.712	389.527	479.808	293.679	274.917	376.712	0.856997	0.539107	S76;S78;Y11;T13	probable protein phosphatase 2C 33 [Arachis ipaensis]	94.4	4.9e-198	XP_016194587.1	58.4	1.1e-101	sp|Q9M8R7|P2C33_ARATH	Probable protein phosphatase 2C 33 OS=Arabidopsis thaliana GN=PPC6-1 PE=1 SV=1	At3g02750	PP2C	367.9	2.1e-101	KOG0698	Serine/threonine protein phosphatase	367.9	Signal transduction mechanisms	K17506|1|1.1e-69|266.5|ccaj:109816326|protein phosphatase 1L [EC:3.1.3.16]!K17505|4|8.1e-46|187.2|obr:102705594|protein phosphatase 1K [EC:3.1.3.16]!K17500|5|1.1e-39|166.8|cqi:110705481|integrin-linked kinase-associated serine/threonine phosphatase 2C [EC:3.1.3.16]	NA	GO:0004722//protein serine/threonine phosphatase activity	-
	CL5650.Contig1	0	0	0	76.7443	40.23	32.5924	INF	0.0215916	0	0	0	0	0	0	NA		Y12;T14;S16	PREDICTED: probable protein phosphatase 2C 35 isoform X2 [Lupinus angustifolius]	88.15	4.1e-186	XP_019439756.1	74.5	6.0e-150	sp|Q7XJ53|P2C35_ARATH	Probable protein phosphatase 2C 35 OS=Arabidopsis thaliana GN=At3g06270 PE=2 SV=1	At3g06270	PP2C	466.1	5.5e-131	KOG0698	Serine/threonine protein phosphatase	466.1	Signal transduction mechanisms	K19477|1|9.3e-116|419.5|oeu:111407855|cGMP-dependent protein kinase 2 [EC:2.7.11.12]	NA	GO:0046872//metal ion binding;GO:0004721//phosphoprotein phosphatase activity	-
	CL7490.Contig1	0	0	0	26.6065	20.146	34.3766	INF	0.00277146	0	0	0	0	0	0	NA		S34	probable protein phosphatase 2C 60 [Arachis duranensis]	98.31	5.7e-99	XP_015945456.1	83.1	5.8e-88	sp|Q9SZ53|P2C60_ARATH	Probable protein phosphatase 2C 60 OS=Arabidopsis thaliana GN=At4g31860 PE=2 SV=1	At4g31860	PP2C	321.2	1.1e-87	KOG0698	Serine/threonine protein phosphatase	321.2	Signal transduction mechanisms	K17499|1|1.1e-99|365.2|aip:107623180|protein phosphatase 1G [EC:3.1.3.16]	NA	GO:0046872//metal ion binding;GO:0004722//protein serine/threonine phosphatase activity	GO:0016021//integral component of membrane
	CL977.Contig5	0	0	0	324.866	228.895	261.776	INF	0.000643947	0	0	0	0	0	0	NA		T75	protein-tyrosine-phosphatase PTP1 isoform X1 [Arachis ipaensis]	92.9	1.7e-91	XP_020966385.1	54.3	1.7e-45	sp|O82656|PTP1_ARATH	Protein-tyrosine-phosphatase PTP1 OS=Arabidopsis thaliana GN=PTP1 PE=1 SV=1	At1g71860	PTP1	180.3	3.4e-45	KOG0789	Protein tyrosine phosphatase	180.3	Signal transduction mechanisms	K18038|1|1.8e-68|261.5|vra:106769622|tyrosine-protein phosphatase non-receptor type 9 [EC:3.1.3.48]!K18039|5|8.3e-61|236.1|dzi:111315763|tyrosine-protein phosphatase non-receptor type 20 [EC:3.1.3.48]	NA	GO:0004725//protein tyrosine phosphatase activity	-
Ca2+ transporter	CL7192.Contig5	124.304	173.795	169.465	0	34.3374	25.3051	0.12756	0.00196571	75.6214	160.086	226.281	0	0	0	INF	0.0241831	S592;S595;S596;S600	calcium permeable stress-gated cation channel 1 [Arachis ipaensis]	92.66	0.0e+00	XP_016197015.1	72.4	9.8e-262	sp|Q5XEZ5|CSC1_ARATH	Calcium permeable stress-gated cation channel 1 OS=Arabidopsis thaliana GN=CSC1 PE=2 SV=1	At4g04340	OSCA1.1	887.5	1.3e-257	KOG1134	Uncharacterized conserved protein	887.5	General function prediction only	K21989|1|0.0e+00|1153.3|aip:107638315|calcium permeable stress-gated cation channel	NA	NA	GO:0016021//integral component of membrane
	CL10225.Contig2	133.689	69.3127	84.9764	0	0	0	INF	0.00774791	40.8635	65.1842	96.5075	17.3951	0	22.6797	0.197847	0.0364149	S438;T459;S463;S534;S536;S537;S542	sodium/calcium exchanger NCL [Arachis duranensis]	91.47	0.0e+00	XP_015933512.1	34.7	1.3e-63	sp|Q8L636|NCL_ARATH	Sodium/calcium exchanger NCL OS=Arabidopsis thaliana GN=NCL PE=2 SV=1	At1g53210	NCL	-	-	-	-	-	-	-	GO:0055085//transmembrane transport;GO:0055074//calcium ion homeostasis	GO:0005432//calcium:sodium antiporter activity;GO:0005509//calcium ion binding	GO:0016021//integral component of membrane
ABC transporter	CL1672.Contig1	257.645	334.43	345.524	189.916	208.381	150.765	0.585605	0.0162227	65.2268	208.061	335.522	211.165	204.086	352.401	1.2609	0.595016	S12;S617;S620;T621;S632;S634;T635;S637;S639;S649;S653;T654	ABC transporter B family member 19 [Arachis ipaensis]	97.22	0.0e+00	XP_016180100.1	89.6	0.0e+00	sp|Q9LJX0|AB19B_ARATH	ABC transporter B family member 19 OS=Arabidopsis thaliana GN=ABCB19 PE=1 SV=1	At3g28860	ABCB19	2205.3	0.0e+00	KOG0055	Multidrug/pheromone exporter, ABC superfamily	2205.3	Secondary metabolites biosynthesis, transport and catabolism	K05658|1|0.0e+00|2362.4|aip:107622635|ATP-binding cassette, subfamily B (MDR/TAP), member 1 [EC:7.6.2.2]	NA	GO:0008559//xenobiotic transmembrane transporting ATPase activity;GO:0042626//ATPase activity, coupled to transmembrane movement of substances;GO:0005524//ATP binding	GO:0016021//integral component of membrane
	CL5903.Contig2	47.6611	25.1588	44.6877	16.138	20.5483	0	0.312204	0.0459931	0	33.1545	31.3538	20.4367	0	14.5627	0.542556	0.470688	Y794;S798;S800;S801;S12;S14;T35	PREDICTED: ABC transporter G family member 32-like [Glycine max]	90.77	0.0e+00	XP_003524521.1	77.6	0.0e+00	sp|O81016|AB32G_ARATH	ABC transporter G family member 32 OS=Arabidopsis thaliana GN=ABCG32 PE=1 SV=1	At2g26910	ABCG32	2285.4	0.0e+00	KOG0065	Pleiotropic drug resistance proteins (PDR1-15), ABC superfamily	2285.4	Secondary metabolites biosynthesis, transport and catabolism	K05681|1|1.8e-61|241.1|ppp:112275866|ATP-binding cassette, subfamily G (WHITE), member 2	GO:0006810//transport	GO:0042626//ATPase activity, coupled to transmembrane movement of substances;GO:0016887//ATPase activity;GO:0005524//ATP binding	GO:0016021//integral component of membrane;GO:0005886//plasma membrane
	CL8271.Contig2	580.771	891.701	965.18	384.182	240.807	0	0.25639	0.0205524	0	399.182	873.852	249.426	146.225	260.009	0.515038	0.465175	T869;S871;S876	ABC transporter C family member 8 isoform X2 [Arachis duranensis]	93.35	0.0e+00	XP_015938667.1	59.8	0.0e+00	sp|Q8LGU1|AB8C_ARATH	ABC transporter C family member 8 OS=Arabidopsis thaliana GN=ABCC8 PE=2 SV=3	At3g21250	ABCC8	1471.4	0.0e+00	KOG0054	Multidrug resistance-associated protein/mitoxantrone resistance protein, ABC superfamily	1471.4	Secondary metabolites biosynthesis, transport and catabolism	K05666|1|0.0e+00|1898.6|var:108320574|ATP-binding cassette, subfamily C (CFTR/MRP), member 2!K05665|5|0.0e+00|1820.4|vra:106773074|ATP-binding cassette, subfamily C (CFTR/MRP), member 1 [EC:7.6.2.3]	GO:0055085//transmembrane transport	GO:0042626//ATPase activity, coupled to transmembrane movement of substances;GO:0005524//ATP binding	GO:0000325//plant-type vacuole;GO:0016021//integral component of membrane;GO:0005774//vacuolar membrane
	CL76.Contig1	308.601	463.991	461.565	47.1366	33.8041	17.0524	0.0794009	0.00190646	13.6814	33.3819	90.6433	20.0126	0	20.6101	0.294995	0.249736	S472;S480;S62;S78;S92;S98;S436	PREDICTED: ABC transporter G family member 22-like [Vigna angularis]	88.55	0.0e+00	XP_017415555.1	77.5	0.0e+00	sp|Q93YS4|AB22G_ARATH	ABC transporter G family member 22 OS=Arabidopsis thaliana GN=ABCG22 PE=1 SV=1	At3g52310	ABCG27	983	2.8e-286	KOG0061	Transporter, ABC superfamily (Breast cancer resistance protein)	983	Secondary metabolites biosynthesis, transport and catabolism	K05681|1|6.9e-166|587.0|sind:105177025|ATP-binding cassette, subfamily G (WHITE), member 2	NA	GO:0042626//ATPase activity, coupled to transmembrane movement of substances;GO:0016887//ATPase activity;GO:0005524//ATP binding	GO:0016021//integral component of membrane;GO:0005886//plasma membrane
	CL1667.Contig1	161.165	83.3025	117.403	68.1311	73.9237	37.036	0.494903	0.0735346	126.431	159.259	178.4	63.6713	81.733	110.056	0.550455	0.0266798	S669;S671;S672;S678;S658;S661;S652	ABC transporter G family member 15 [Cajanus cajan]	89	0.0e+00	KYP68044.1	73.9	2.4e-309	sp|Q8RWI9|AB15G_ARATH	ABC transporter G family member 15 OS=Arabidopsis thaliana GN=ABCG15 PE=2 SV=2	At1g51500	ABCG12	1055.4	4.0e-308	KOG0061	Transporter, ABC superfamily (Breast cancer resistance protein)	1055.4	Secondary metabolites biosynthesis, transport and catabolism	K05681|1|2.0e-143|512.3|smo:SELMODRAFT_10835|ATP-binding cassette, subfamily G (WHITE), member 2!K21396|2|4.9e-78|295.0|ats:109739064|ATP-binding cassette, subfamily G (WHITE), eye pigment precursor transporter	NA	GO:0042626//ATPase activity, coupled to transmembrane movement of substances;GO:0016887//ATPase activity;GO:0005524//ATP binding	GO:0016021//integral component of membrane;GO:0005886//plasma membrane
	CL5137.Contig1	70.0094	39.7755	31.5431	40.0873	36.033	49.4971	0.888837	0.693473	17.5781	40.5448	43.1933	0	0	0	INF	0.0142318	T58;S59;S215	ABC transporter I family member 6, chloroplastic [Arachis duranensis]	95.93	9.1e-158	XP_015954939.1	74.5	3.0e-105	sp|Q9CAF5|AB6I_ARATH	ABC transporter I family member 6, chloroplastic OS=Arabidopsis thaliana GN=ABCI6 PE=1 SV=1	At5g06530	ABCG22	68.6	2.2e-11	KOG0061	Transporter, ABC superfamily (Breast cancer resistance protein)	68.6	Secondary metabolites biosynthesis, transport and catabolism	K09013|1|1.7e-158|561.2|adu:107479308|Fe-S cluster assembly ATP-binding protein	GO:0006810//transport	GO:0015417//polyamine-transporting ATPase activity;GO:0016887//ATPase activity;GO:0005524//ATP binding	-
	CL397.Contig3	0	0	0	0	0	0	NA		0	0	0	10.1337	40.287	27.9334	INF	0.0405646	S670;S672	ABC transporter B family member 11 [Arachis ipaensis]	88.83	0.0e+00	XP_016175170.1	68.1	0.0e+00	sp|O80725|AB4B_ARATH	ABC transporter B family member 4 OS=Arabidopsis thaliana GN=ABCB4 PE=1 SV=1	At2g47000	ABCB4	1296.2	0.0e+00	KOG0055	Multidrug/pheromone exporter, ABC superfamily	1296.2	Secondary metabolites biosynthesis, transport and catabolism	K05658|1|0.0e+00|1554.3|gmx:100777909|ATP-binding cassette, subfamily B (MDR/TAP), member 1 [EC:7.6.2.2]	NA	GO:0042626//ATPase activity, coupled to transmembrane movement of substances;GO:0005524//ATP binding	GO:0016021//integral component of membrane
	CL10405.Contig1	106.848	47.2282	46.7924	16.9042	14.7083	0	0.15738	0.0522569	48.752	86.6704	64.7751	13.5849	34.7709	37.4863	0.428787	0.046011	S631;S638;Y645;S628;S639;Y640;S643;S646;S650	ABC transporter B family member 1 [Arachis ipaensis]	96.89	0.0e+00	XP_016207810.1	88.4	0.0e+00	sp|Q9ZR72|AB1B_ARATH	ABC transporter B family member 1 OS=Arabidopsis thaliana GN=ABCB1 PE=1 SV=1	At2g36910	ABCB1	2238.8	0.0e+00	KOG0055	Multidrug/pheromone exporter, ABC superfamily	2238.8	Secondary metabolites biosynthesis, transport and catabolism	K05658|1|0.0e+00|2367.8|gmx:100814667|ATP-binding cassette, subfamily B (MDR/TAP), member 1 [EC:7.6.2.2]	NA	GO:0042626//ATPase activity, coupled to transmembrane movement of substances;GO:0005524//ATP binding	GO:0016021//integral component of membrane
	CL148.Contig4	16.3519	18.8242	18.9118	73.2979	45.9087	54.0775	3.20375	0.00823032	21.4437	28.2114	20.8398	33.5018	48.7757	58.8086	2.00136	0.0382157	S29;S841;S840;S848;S843;T855;S853;T56	ABC transporter G family member 29 [Arachis duranensis]	80.55	0.0e+00	XP_015932664.1	70.5	0.0e+00	sp|Q9XIE2|AB36G_ARATH	ABC transporter G family member 36 OS=Arabidopsis thaliana GN=ABCG36 PE=1 SV=1	At1g59870	ABCG36	2162.1	0.0e+00	KOG0065	Pleiotropic drug resistance proteins (PDR1-15), ABC superfamily	2162.1	Secondary metabolites biosynthesis, transport and catabolism	K05681|1|8.2e-62|242.3|spen:107030620|ATP-binding cassette, subfamily G (WHITE), member 2	GO:0006810//transport	GO:0042626//ATPase activity, coupled to transmembrane movement of substances;GO:0016887//ATPase activity;GO:0005524//ATP binding	GO:0016021//integral component of membrane;GO:0005886//plasma membrane
	Unigene45203	0	0	0	23.4797	22.5872	21.2452	INF	4.18702e-06	0	0	0	0	14.3641	28.4021	INF	0.157087	S8;S10;S26	ABC transporter G family member 36 [Arachis ipaensis]	93.05	2.0e-88	XP_016174552.1	56.4	7.1e-51	sp|Q9XIE2|AB36G_ARATH	ABC transporter G family member 36 OS=Arabidopsis thaliana GN=ABCG36 PE=1 SV=1	At1g59870	ABCG36	198	1.4e-50	KOG0065	Pleiotropic drug resistance proteins (PDR1-15), ABC superfamily	198	Secondary metabolites biosynthesis, transport and catabolism	-	GO:0006810//transport	GO:0042626//ATPase activity, coupled to transmembrane movement of substances;GO:0016887//ATPase activity;GO:0005524//ATP binding	GO:0016021//integral component of membrane;GO:0005886//plasma membrane
Boron transporter	CL9820.Contig1	47.4995	9.39186	13.8245	0	0	0	INF	0.12168	8.37678	17.4676	13.3344	0	0	0	INF	0.00765351	T639;S641;Y651	boron transporter 4 [Arachis duranensis]	95.48	0.0e+00	XP_015933763.1	73.8	1.7e-291	sp|Q9XI23|BOR4_ARATH	Boron transporter 4 OS=Arabidopsis thaliana GN=BOR4 PE=2 SV=1	At1g15460	BOR4	999.2	3.3e-291	KOG1172	Na+-independent Cl/HCO3 exchanger AE1 and related transporters (SLC4 family)	999.2	Inorganic ion transport and metabolism	K06573|1|1.5e-84|316.6|cre:CHLREDRAFT_114486|solute carrier family 4 (anion exchanger), member 1!K13862|3|6.6e-35|151.8|ccp:CHC_T00008463001|solute carrier family 4 (sodium borate transporter), member 11!K04733|5|4.2e-34|149.1|mdm:103454355|interleukin-1 receptor-associated kinase 4 [EC:2.7.11.1]	GO:0051453//regulation of intracellular pH;GO:0098656//anion transmembrane transport	GO:0008509//anion transmembrane transporter activity;GO:0005452//inorganic anion exchanger activity	GO:0005887//integral component of plasma membrane;GO:0016021//integral component of membrane
	Unigene10244	380.642	189.546	215.487	71.2367	53.9423	55.4955	0.229961	0.0284225	297.86	590.984	443.941	75.616	117.454	86.8045	0.209992	0.0148148	S665	probable boron transporter 7 [Arachis ipaensis]	95.4	0.0e+00	XP_016171116.1	66.1	4.0e-259	sp|Q9SUU1|BOR7_ARATH	Probable boron transporter 7 OS=Arabidopsis thaliana GN=BOR7 PE=2 SV=3	At1g15460	BOR4	884.8	9.5e-257	KOG1172	Na+-independent Cl/HCO3 exchanger AE1 and related transporters (SLC4 family)	884.8	Inorganic ion transport and metabolism	K06573|1|1.9e-85|319.7|cre:CHLREDRAFT_114486|solute carrier family 4 (anion exchanger), member 1!K04733|3|3.2e-40|169.5|mdm:103454355|interleukin-1 receptor-associated kinase 4 [EC:2.7.11.1]!K13862|5|1.8e-35|153.7|ccp:CHC_T00008463001|solute carrier family 4 (sodium borate transporter), member 11	GO:0051453//regulation of intracellular pH;GO:0098656//anion transmembrane transport	GO:0008509//anion transmembrane transporter activity;GO:0005452//inorganic anion exchanger activity	GO:0005887//integral component of plasma membrane;GO:0016021//integral component of membrane
Potassium transporter	CL6451.Contig2	6.53683	6.14027	5.47851	4.3008	1.49623	1.90529	0.42424	0.0198342	0.74096	3.08848	5.35354	1.38606	1.31525	1.17693	0.422329	0.255342	S54;S200;S77;T93	putative potassium transporter 12 [Cajanus cajan]	85.68	0.0e+00	XP_020226102.1	73.9	0.0e+00	sp|O80739|POT12_ARATH	Putative potassium transporter 12 OS=Arabidopsis thaliana GN=POT12 PE=1 SV=2	At1g60160	KT12	-	-	-	-	-	-	K03549|1|0.0e+00|1437.9|lja:Lj0g3v0343979.1|KUP system potassium uptake protein	NA	GO:0015079//potassium ion transmembrane transporter activity	GO:0016021//integral component of membrane;GO:0016020//membrane
	Unigene5570	1608.96	1296.74	1167.44	1028.16	859.151	709.088	0.637443	0.0372042	288.749	756.42	1110.67	878.795	1050.58	1263.59	1.48107	0.258614	S684	PREDICTED: potassium transporter 6 [Vigna angularis]	83.76	0.0e+00	XP_017425916.1	72.8	0.0e+00	sp|Q8W4I4|POT6_ARATH	Potassium transporter 6 OS=Arabidopsis thaliana GN=POT6 PE=2 SV=1	At1g70300	KUP6	-	-	-	-	-	-	K03549|1|0.0e+00|1322.4|ccaj:109801427|KUP system potassium uptake protein	NA	GO:0015079//potassium ion transmembrane transporter activity	GO:0016021//integral component of membrane;GO:0005886//plasma membrane
	Unigene20141	2346.43	6033.06	6706.46	1646.47	729.782	1011.67	0.224575	0.0477518	530.543	1302.47	3002.56	937.966	430.76	970.311	0.483714	0.329845	S703	LOW QUALITY PROTEIN: potassium transporter 8-like [Arachis ipaensis]	95.33	0.0e+00	XP_016203254.1	76.6	0.0e+00	sp|Q9M7J9|POT8_ARATH	Potassium transporter 8 OS=Arabidopsis thaliana GN=POT8 PE=2 SV=2	At5g14880	KUP8	-	-	-	-	-	-	K03549|1|0.0e+00|1398.6|cam:101507864|KUP system potassium uptake protein	NA	GO:0015079//potassium ion transmembrane transporter activity	GO:0016021//integral component of membrane;GO:0005886//plasma membrane
Malata transporter	CL657.Contig7	232.542	184.159	253.538	122.029	67.5024	51.5608	0.359711	0.00846083	38.2156	168.751	240.989	54.6597	32.8456	87.6575	0.391027	0.212965	S25;S499;S505;S11;S15;S464	aluminum-activated malate transporter 9 isoform X1 [Arachis duranensis]	93.16	0.0e+00	XP_015966690.1	60.9	2.3e-191	sp|Q9LS46|ALMT9_ARATH	Aluminum-activated malate transporter 9 OS=Arabidopsis thaliana GN=ALMT9 PE=2 SV=1	At3g18440	ALMT9	666.4	4.4e-191	KOG4711	Predicted membrane protein	666.4	General function prediction only	K03695|1|1.9e-25|120.2|egr:104416563|ATP-dependent Clp protease ATP-binding subunit ClpB	GO:0015743//malate transport	GO:0015140//malate transmembrane transporter activity	GO:0016021//integral component of membrane;GO:0009705//plant-type vacuole membrane
Inositol transporter	CL4951.Contig1	136.278	66.661	105.464	21.7781	11.3019	4.02145	0.120302	0.0121577	34.3895	13.9563	24.6871	24.7229	30.8016	28.3069	1.14786	0.590312	T2;T4;S7;S11;S12;Y14;Y18;T8	inositol transporter 1 isoform X1 [Arachis duranensis]	97.2	5.6e-279	XP_015962900.1	73.1	1.9e-218	sp|Q8VZR6|INT1_ARATH	Inositol transporter 1 OS=Arabidopsis thaliana GN=INT1 PE=1 SV=1	At2g43330	INT1	747.3	1.7e-215	KOG0254	Predicted transporter (major facilitator superfamily)	747.3	General function prediction only	K08150|1|1.1e-279|964.5|adu:107486849|MFS transporter, SP family, solute carrier family 2 (myo-inositol transporter), member 13	GO:0008643//carbohydrate transport	NA	GO:0016021//integral component of membrane;GO:0009705//plant-type vacuole membrane;GO:0005887//integral component of plasma membrane
Oxidoreductase	CL2673.Contig1	73.0674	75.1361	94.6402	168.732	95.8775	71.3058	1.38326	0.360204	25.609	56.8423	80.6369	18.5724	56.3251	109.451	1.13036	0.829314	S16;T31;T32	thioredoxin H-type [Arachis duranensis]	85.56	3.0e-39	XP_015948194.1	68.9	4.0e-33	sp|P85801|TRXH_POPJC	Thioredoxin H-type OS=Populus jackii PE=1 SV=1	At3g08710	TRX H9	134.4	1.1e-31	KOG0907	Thioredoxin	134.4	Posttranslational modification, protein turnover, chaperones	K03671|1|5.6e-40|166.0|adu:107473161|thioredoxin 1	GO:0045454//cell redox homeostasis;GO:0006662//glycerol ether metabolic process;GO:0034599//cellular response to oxidative stress	GO:0047134//protein-disulfide reductase activity;GO:0016671//oxidoreductase activity, acting on a sulfur group of donors, disulfide as acceptor;GO:0015035//protein disulfide oxidoreductase activity;GO:0004791//thioredoxin-disulfide reductase activity	GO:0005737//cytoplasm;GO:0005623//cell
	CL4875.Contig4	11.0202	7.28644	6.92106	65.3196	62.4038	53.2559	7.17383	0.000177295	0	8.11851	6.62929	37.134	17.5577	51.2436	7.18313	0.0393452	S419;S408;Y347;S483	catalase [Arachis duranensis]	96.95	4.0e-293	XP_015934031.1	82.3	3.0e-253	sp|Q9AXH0|CATA_AVIMR	Catalase OS=Avicennia marina PE=2 SV=1	At4g35090	CAT2	850.1	1.8e-246	KOG0047	Catalase	850.1	Inorganic ion transport and metabolism	K03781|1|2.0e-254|880.6|aip:107609666|catalase [EC:1.11.1.6]	GO:0042744//hydrogen peroxide catabolic process;GO:0006979//response to oxidative stress	GO:0046872//metal ion binding;GO:0020037//heme binding;GO:0004096//catalase activity	-
	CL6075.Contig5	0	324.581	295.103	364.286	259.209	381.923	1.62247	0.3092	0	0	0	356.825	280.571	309.858	INF	0.000142134	Y225;S230;S233	probable phospholipid hydroperoxide glutathione peroxidase [Arachis duranensis]	87.65	2.4e-113	XP_015955555.1	68.1	1.0e-81	sp|O48646|GPX6_ARATH	Probable phospholipid hydroperoxide glutathione peroxidase 6, mitochondrial OS=Arabidopsis thaliana GN=GPX6 PE=2 SV=2	At4g11600	GPX6	288.1	1.4e-77	KOG1651	Glutathione peroxidase	288.1	Posttranslational modification, protein turnover, chaperones	K00432|1|4.5e-114|413.3|adu:107479955|glutathione peroxidase [EC:1.11.1.9]	GO:0006979//response to oxidative stress	GO:0004602//glutathione peroxidase activity	-
	CL8133.Contig1	370.712	629.69	1792.63	773.44	405.041	1322.29	0.895358	0.858373	100.962	244.503	879.017	492.814	164.975	448.692	0.903631	0.887152	S259	monodehydroascorbate reductase 4, peroxisomal isoform X2 [Arachis ipaensis]	96.41	8.8e-166	XP_020960631.1	69.7	2.3e-126	sp|Q9LK94|MDAR4_ARATH	Monodehydroascorbate reductase 4, peroxisomal OS=Arabidopsis thaliana GN=MDAR4 PE=1 SV=1	At3g27820	MDAR4	449.5	4.5e-126	KOG1336	Monodehydroascorbate/ferredoxin reductase	449.5	General function prediction only	K08232|1|1.6e-166|587.8|aip:107605336|monodehydroascorbate reductase (NADH) [EC:1.6.5.4]	NA	GO:0050660//flavin adenine dinucleotide binding;GO:0016491//oxidoreductase activity	GO:0016021//integral component of membrane
	CL8723.Contig2	87.8247	113.836	115.678	111.657	64.8099	79.8241	0.807628	0.284513	37.7595	71.7618	76.2394	85.3305	69.7361	97.6712	1.36056	0.200762	T81;S82;S103;S105;S118;T119;T121;T92;Y296;S302	respiratory burst oxidase homolog protein C [Arachis duranensis]	93.18	0.0e+00	XP_015955768.1	68.6	0.0e+00	sp|Q2HXL0|RBOHC_SOLTU	Respiratory burst oxidase homolog protein C OS=Solanum tuberosum GN=RBOHC PE=1 SV=2	At5g51060	RBOHC	1132.9	0.0e+00	KOG0039	Ferric reductase, NADH/NADPH oxidase and related proteins	1132.9	Inorganic ion transport and metabolism;Secondary metabolites biosynthesis, transport and catabolism	K13447|1|0.0e+00|1676.4|adu:107480142|respiratory burst oxidase [EC:1.6.3.- 1.11.1.-]	NA	GO:0050664//oxidoreductase activity, acting on NAD(P)H, oxygen as acceptor;GO:0004601//peroxidase activity;GO:0005509//calcium ion binding	GO:0016021//integral component of membrane
	CL10014.Contig3	0	0	0	6.27324	20.384	5.29998	INF	0.094153	0	8.6404	6.6443	15.1486	29.7451	24.2698	4.52501	0.0228427	T115;S123;T3;T4	thioredoxin-like protein CXXS1 isoform X1 [Arachis duranensis]	88.8	5.2e-56	XP_015943404.2	69.4	5.1e-40	sp|Q8LDI5|CXXS1_ARATH	Thioredoxin-like protein CXXS1 OS=Arabidopsis thaliana GN=CXXS1 PE=2 SV=2	At1g11530	CXXS1	161.4	1.0e-39	KOG0907	Thioredoxin	161.4	Posttranslational modification, protein turnover, chaperones	K03671|1|9.7e-57|221.9|aip:107623865|thioredoxin 1	GO:0045454//cell redox homeostasis;GO:0006662//glycerol ether metabolic process;GO:0034599//cellular response to oxidative stress	GO:0047134//protein-disulfide reductase activity;GO:0016671//oxidoreductase activity, acting on a sulfur group of donors, disulfide as acceptor;GO:0015035//protein disulfide oxidoreductase activity;GO:0004791//thioredoxin-disulfide reductase activity	GO:0005737//cytoplasm;GO:0005623//cell
	CL10408.Contig1	35.3886	55.4973	52.8728	90.987	73.7048	73.014	1.6535	0.0221466	61.1921	57.6423	35.6219	95.6145	115.832	102.206	2.03069	0.00599536	Y77;S484;T485	glutathione reductase, cytosolic [Cajanus cajan]	82.95	3.2e-234	XP_020231867.1	81.3	3.1e-234	sp|Q43621|GSHRC_PEA	Glutathione reductase, cytosolic OS=Pisum sativum PE=2 SV=1	At3g24170	GR1	769.6	3.1e-222	KOG0405	Pyridine nucleotide-disulphide oxidoreductase	769.6	Secondary metabolites biosynthesis, transport and catabolism	K00383|1|6.0e-235|815.8|ccaj:109812336|glutathione reductase (NADPH) [EC:1.8.1.7]	GO:0000305//response to oxygen radical;GO:0006749//glutathione metabolic process;GO:0045454//cell redox homeostasis	GO:0050661//NADP binding;GO:0050660//flavin adenine dinucleotide binding;GO:0004362//glutathione-disulfide reductase activity;GO:0009055//electron transfer activity	GO:0005737//cytoplasm;GO:0005777//peroxisome;GO:0005623//cell
	CL592.Contig1	82.8372	113.029	119.295	0	98.256	92.528	0.605353	0.286879	0	0	0	100.729	0	121.255	INF	0.119506	S135;T138;T317	dihydrolipoyl dehydrogenase, mitochondrial [Arachis ipaensis]	98.04	7.3e-282	XP_016198615.1	90	1.9e-263	sp|P31023|DLDH_PEA	Dihydrolipoyl dehydrogenase, mitochondrial OS=Pisum sativum GN=LPD PE=1 SV=2	At1g48030	mtLPD1	867.1	1.5e-251	KOG1335	Dihydrolipoamide dehydrogenase	867.1	Energy production and conversion	K00382|1|1.4e-282|974.2|aip:107639585|dihydrolipoamide dehydrogenase [EC:1.8.1.4]	GO:0045454//cell redox homeostasis	GO:0050660//flavin adenine dinucleotide binding;GO:0004148//dihydrolipoyl dehydrogenase activity;GO:0009055//electron transfer activity	GO:0005739//mitochondrion;GO:0005623//cell
	Unigene151	142.005	294.801	252.975	483.813	540.112	407.332	2.07494	0.014341	139.996	389.577	611.738	440.284	518.398	586.354	1.35374	0.398875	Y6;S12	glutathione S-transferase F9 [Arachis ipaensis]	94.42	2.2e-115	XP_016180683.1	62.1	2.1e-81	sp|O80852|GSTF9_ARATH	Glutathione S-transferase F9 OS=Arabidopsis thaliana GN=GSTF9 PE=1 SV=1	At2g30860	GSTF9	299.7	4.0e-81	KOG0867	Glutathione S-transferase	299.7	Posttranslational modification, protein turnover, chaperones	K00799|1|4.2e-116|419.9|aip:107623061|glutathione S-transferase [EC:2.5.1.18]	GO:0006749//glutathione metabolic process	GO:0016740//transferase activity;GO:0004364//glutathione transferase activity	GO:0005737//cytoplasm
	Unigene18077	38.6694	43.75	24.6202	58.1336	76.4716	61.229	1.82955	0.0212903	0	28.4088	40.479	41.3463	49.2954	47.0716	1.9991	0.133914	T243;T245	quinone oxidoreductase PIG3 [Arachis ipaensis]	97.23	6.7e-180	XP_016179633.1	31.2	1.3e-23	sp|Q9ZUC1|AOR_ARATH	NADPH-dependent alkenal/one oxidoreductase, chloroplastic OS=Arabidopsis thaliana GN=AOR PE=1 SV=2	At4g21580	OXR	505.4	7.3e-143	KOG1198	Zinc-binding oxidoreductase	505.4	Energy production and conversion;General function prediction only	K00344|1|2.8e-132|474.2|osa:4331066|NADPH2:quinone reductase [EC:1.6.5.5]	NA	GO:0016491//oxidoreductase activity	-
	Unigene23200	144.958	158.23	157.396	191.038	130.219	105.28	0.92608	0.683058	0	0	0	117.133	61.4631	124.846	INF	0.0071514	S79;Y63;S59;S49	glutathione S-transferase TCHQD [Arachis ipaensis]	97.38	6.5e-149	XP_016163451.1	67.8	2.4e-108	sp|O80662|TCHQD_ARATH	Glutathione S-transferase TCHQD OS=Arabidopsis thaliana GN=TCHQD PE=2 SV=1	At1g77290	GST	389.4	4.8e-108	KOG4420	Uncharacterized conserved protein (Ganglioside-induced differentiation associated protein 1, GDAP1)	389.4	Function unknown	K22077|1|1.2e-149|531.6|aip:107606005|ganglioside-induced differentiation-associated protein 1	GO:0006749//glutathione metabolic process	GO:0016740//transferase activity;GO:0004364//glutathione transferase activity	GO:0005737//cytoplasm;GO:0005886//plasma membrane
	UDH54715.1	12.4531	17.0247	17.457	30.4706	48.4806	56.0287	2.8759	0.0193076	0	12.1493	6.01464	11.4038	7.5221	16.8666	1.97053	0.255579	S188	NADH dehydrogenase subunit 9 (mitochondrion) [Glycine max]	97.89	3.4e-107	YP_007516910.1	93.2	8.4e-103	sp|Q95748|NDUS3_ARATH	NADH dehydrogenase [ubiquinone] iron-sulfur protein 3 OS=Arabidopsis thaliana GN=NAD9 PE=1 SV=2	AtCG00420	NDHJ	383.3	2.4e-106	KOG1713	NADH-ubiquinone oxidoreductase, NDUFS3/30 kDa subunit	383.3	Energy production and conversion	K03936|1|6.3e-108|392.5|gmx:15308613|NADH dehydrogenase (ubiquinone) Fe-S protein 3 [EC:7.1.1.2 1.6.99.3]	GO:0045333//cellular respiration	GO:0008137//NADH dehydrogenase (ubiquinone) activity	GO:0005747//mitochondrial respiratory chain complex I;GO:0005739//mitochondrion
