# Supplementary material for: E3‐Ubiquitin Ligase SgATL31 Promotes Anthracnose Resistance in Stylosanthes by Modulating ROS Burst and Antioxidant Defence: A Proteomic and Functional Study
Source: Mol Plant Pathol. 2025 Jul 7;26(7):e70122. doi: 10.1111/mpp.70122 (PMC12234378; doi:10.1111/mpp.70122)
Supplement: Supplementary file 13 — Table S13. Differentially accumulation plasma membrane proteins (DAPs) identified between 2001–84 and RY2 at 0 hpi. [file MPP-26-e70122-s029.xlsx]

## Sheet: Table S13
Protein_ID	P_0_19	P_0_21	P_0_20	R_0_10	R_0_12	R_0_11	R_0 vs P_0 Fold change	R_0 vs P_0 Pvalue	R_0 vs P_0 UP.DOWN	Nr_Description	Nr_Identity	Nr_E-value	Nr_Accession	Swissprot Identity	Swissprot E-value	Swissprot Accession	Swissprot Description	Protein_or_Domain	KOG Score	KOG E-value	KOG ID	KOG Function-Description	KOG Code	KOG Function-Categories	KEGG(ko_id|rank|evalue|score|db_id|ko_definition)	GO Biological_Process	GO Molecular_Function	GO Cellular_Component
Unigene1844	0	0	0	23309.9	73549.8	37506.9	INF	0.0401277	Up	protein SUPPRESSOR OF npr1-1, CONSTITUTIVE 1 isoform X1 [Arachis duranensis]	81.67	0.0e+00	XP_015939223.1	33.3	9.0e-133	sp|O82500|Y4117_ARATH	Putative disease resistance protein At4g11170 OS=Arabidopsis thaliana GN=At4g11170 PE=2 SV=1	At1g47370	102.4	4.8e-21	KOG0619	FOG: Leucine rich repeat	R	General function prediction only	K22038|1|3.2e-127|459.1|aip:107645897|volume-regulated anion channel!K19613|2|1.4e-119|433.7|cic:CICLE_v100041741m|leucine-rich repeat protein SHOC2	GO:0006952//defense response;GO:0007165//signal transduction	GO:0043531//ADP binding	GO:0016021//integral component of membrane
CL4116.Contig6	0	0	0	38045.6	114109	88898.7	INF	0.0229218	Up	G-type lectin S-receptor-like serine/threonine-protein kinase At4g27290 [Arachis duranensis]	79.16	0.0e+00	XP_015936535.1	46.2	1.1e-201	sp|O81832|Y4729_ARATH	G-type lectin S-receptor-like serine/threonine-protein kinase At4g27290 OS=Arabidopsis thaliana GN=At4g27290 PE=3 SV=4	#N/A	337.8	5.0e-92	KOG1187	Serine/threonine protein kinase	T	Signal transduction mechanisms	K04733|1|6.2e-229|796.6|gab:108481886|interleukin-1 receptor-associated kinase 4 [EC:2.7.11.1]	-	-	-
CL8285.Contig2	0	0	0	78706.8	42154.5	68055.3	INF	0.00438912	Up	L-type lectin-domain containing receptor kinase S.4 [Arachis duranensis]	88.74	0.0e+00	XP_020994733.1	59.7	2.2e-214	sp|Q9M2S4|LRKS4_ARATH	L-type lectin-domain containing receptor kinase S.4 OS=Arabidopsis thaliana GN=LECRKS4 PE=2 SV=1	At5g42120	330.9	5.0e-90	KOG1187	Serine/threonine protein kinase	T	Signal transduction mechanisms	K04733|1|1.8e-197|691.8|atr:110007417|interleukin-1 receptor-associated kinase 4 [EC:2.7.11.1]		GO:0030246//carbohydrate binding;GO:0005524//ATP binding;GO:0004672//protein kinase activity	GO:0016021//integral component of membrane
CL2178.Contig14	0	0	0	499024	500966	788952	INF	0.00346039	Up	uncharacterized protein LOC107495626 isoform X1 [Arachis duranensis]	91.95	5.3e-291	XP_015972281.2	26.9	1.5e-19	sp|Q9FFZ1|PPH_ARATH	Pheophytinase, chloroplastic OS=Arabidopsis thaliana GN=PPH PE=1 SV=1	At4g25290_2	220.3	7.7e-57	KOG1454	Predicted hydrolase/acyltransferase (alpha/beta hydrolase superfamily)	R	General function prediction only	-		GO:0016787//hydrolase activity;GO:0016829//lyase activity	-
CL1315.Contig9	0	0	0	188281	303362	213872	INF	0.0025238	Up	phosphatidyl-N-methylethanolamine N-methyltransferase [Arachis duranensis]	96.34	6.3e-94	XP_015947206.1	81.6	1.1e-79	sp|Q9SAH5|PLMT_ARATH	Phosphatidyl-N-methylethanolamine N-methyltransferase OS=Arabidopsis thaliana GN=PLMT PE=2 SV=1	-	-	-	-	-	-	-	K00550|1|1.2e-94|348.2|adu:107472168|phosphatidyl-N-methylethanolamine N-methyltransferase [EC:2.1.1.71]	GO:0006656//phosphatidylcholine biosynthetic process	GO:0080101//phosphatidyl-N-dimethylethanolamine N-methyltransferase activity;GO:0004608//phosphatidylethanolamine N-methyltransferase activity;GO:0000773//phosphatidyl-N-methylethanolamine N-methyltransferase activity	GO:0016021//integral component of membrane;GO:0005789//endoplasmic reticulum membrane
CL10490.Contig2	0	0	0	2.14464e+06	2.23625e+06	1.51615e+06	INF	0.000967195	Up	ERAD-associated E3 ubiquitin-protein ligase component HRD3A [Arachis ipaensis]	97.36	0.0e+00	XP_016190777.1	75	2.8e-294	sp|Q9LM25|HRD3A_ARATH	ERAD-associated E3 ubiquitin-protein ligase component HRD3A OS=Arabidopsis thaliana GN=HRD3A PE=1 SV=1	At1g18260	1010.4	1.5e-294	KOG1550	Extracellular protein SEL-1 and related proteins	MOT	Cell wall/membrane/envelope biogenesis;Posttranslational modification, protein turnover, chaperones;Signal transduction mechanisms	K14026|1|0.0e+00|1174.5|cam:101494190|SEL1 protein		GO:0016874//ligase activity	-
CL5924.Contig3	0	0	0	675031	634141	777863	INF	8.34786e-05	Up	calnexin homolog [Arachis ipaensis]	88.81	1.9e-296	XP_016189652.1	75.3	2.6e-250	sp|Q39817|CALX_SOYBN	Calnexin homolog OS=Glycine max PE=2 SV=1	At5g61790	817.8	1.1e-236	KOG0675	Calnexin	O	Posttranslational modification, protein turnover, chaperones	K08054|1|3.6e-297|1022.7|aip:107630887|calnexin	GO:0006457//protein folding	GO:0005509//calcium ion binding;GO:0051082//unfolded protein binding	GO:0016021//integral component of membrane;GO:0005783//endoplasmic reticulum
Unigene15010	2.61391e+07	0	2.35195e+07	4.88024e+07	5.02692e+07	5.97251e+07	3.19777	0.0155077	Up	probable thimet oligopeptidase isoform X2 [Arachis duranensis]	93.45	5.8e-79	XP_020988207.1	52.7	3.1e-40	sp|F4HTQ1|MPRO1_ARATH	Probable thimet oligopeptidase OS=Arabidopsis thaliana GN=At1g67690 PE=3 SV=1	At1g08230	138.7	9.3e-33	KOG2089	Metalloendopeptidase family - saccharolysin & thimet oligopeptidase	O	Posttranslational modification, protein turnover, chaperones	K01392|1|1.1e-79|298.5|adu:107468942|thimet oligopeptidase [EC:3.4.24.15]	GO:0006518//peptide metabolic process	GO:0046872//metal ion binding;GO:0004222//metalloendopeptidase activity	GO:0016021//integral component of membrane
CL994.Contig3	2.17167e+06	3.67323e+06	1.56404e+06	6.40995e+06	8.32689e+06	7.02175e+06	2.9368	0.00478244	Up	nodal modulator 1 [Arachis duranensis]	93.38	0.0e+00	XP_015968880.1	-	-	-	-	At3g62360	1039.6	3.9e-303	KOG1948	Metalloproteinase-related collagenase pM5	O	Posttranslational modification, protein turnover, chaperones	-		GO:0030246//carbohydrate binding	GO:0016021//integral component of membrane
CL8920.Contig3	494016	382622	0	822539	858651	637913	2.64545	0.0431033	Up	protein STRUBBELIG-RECEPTOR FAMILY 3 [Arachis ipaensis]	90.56	0.0e+00	XP_016170629.1	62.6	2.9e-263	sp|Q6R2K3|SRF3_ARATH	Protein STRUBBELIG-RECEPTOR FAMILY 3 OS=Arabidopsis thaliana GN=SRF3 PE=2 SV=1	At4g22130	376.7	9.2e-104	KOG1187	Serine/threonine protein kinase	T	Signal transduction mechanisms	K04733|1|2.5e-224|781.2|gab:108487192|interleukin-1 receptor-associated kinase 4 [EC:2.7.11.1]	GO:0006468//protein phosphorylation;GO:0007166//cell surface receptor signaling pathway	GO:0004672//protein kinase activity;GO:0004675//transmembrane receptor protein serine/threonine kinase activity;GO:0005524//ATP binding	GO:0016021//integral component of membrane;GO:0005886//plasma membrane
CL11911.Contig1	264817	519670	360350	572981	940905	909126	2.11647	0.037639	Up	sodium/hydrogen exchanger 8 isoform X2 [Arachis duranensis]	94.21	0.0e+00	XP_015957926.1	63.3	0.0e+00	sp|Q9LKW9|NHX7_ARATH	Sodium/hydrogen exchanger 7 OS=Arabidopsis thaliana GN=NHX7 PE=1 SV=1	At2g01980	1107	0.0e+00	KOG1965	Sodium/hydrogen exchanger protein	P	Inorganic ion transport and metabolism	K14724|1|3.2e-28|130.2|cme:CYME_CMN286C|solute carrier family 9 (sodium/hydrogen exchanger), member 8	GO:0098719//sodium ion import across plasma membrane;GO:0071805//potassium ion transmembrane transport;GO:0019538//protein metabolic process;GO:0051453//regulation of intracellular pH	GO:0015299//solute:proton antiporter activity;GO:0015386//potassium:proton antiporter activity;GO:0015385//sodium:proton antiporter activity	GO:0009941//chloroplast envelope;GO:0016021//integral component of membrane;GO:0005886//plasma membrane
CL11518.Contig2	248376	307017	174652	566039	541184	427346	2.10202	0.00947646	Up	uncharacterized protein LOC107620312 [Arachis ipaensis]	92.55	2.9e-181	XP_016177977.2	-	-	-	-	At5g25910	-	-	-	-	-	-	K14315|1|5.5e-182|639.4|aip:107620312|nucleoporin NDC1	GO:0006999//nuclear pore organization	GO:0017056//structural constituent of nuclear pore	GO:0016021//integral component of membrane;GO:0070762//nuclear pore transmembrane ring
Unigene43948	667649	846213	835149	565022	368261	554965	0.633564	0.0291416	Down	protein YIPF5 homolog [Arachis ipaensis]	96.75	4.9e-135	XP_016189548.1	-	-	-	-	At2g36300	339	6.9e-93	KOG3103	Rab GTPase interacting factor, Golgi membrane protein	U	Intracellular trafficking, secretion, and vesicular transport	K20363|1|9.3e-136|485.3|aip:107630815|protein YIPF5/7			GO:0016021//integral component of membrane
CL4805.Contig1	275501	239079	161976	114675	108540	141832	0.539566	0.0412568	Down	protein disulfide-isomerase 5-4 [Arachis ipaensis]	93.93	3.5e-262	XP_016188697.1	73.3	3.0e-210	sp|Q9T042|PDI54_ARATH	Protein disulfide-isomerase 5-4 OS=Arabidopsis thaliana GN=PDIL5-4 PE=2 SV=1	At4g27080	728.8	6.0e-210	KOG2667	COPII vesicle protein	U	Intracellular trafficking, secretion, and vesicular transport	K20365|1|2.1e-123|445.3|pvu:PHAVU_011G1394001|endoplasmic reticulum-Golgi intermediate compartment protein 1!K20367|2|2.1e-115|418.7|cre:CHLREDRAFT_186873|endoplasmic reticulum-Golgi intermediate compartment protein 3	GO:0045454//cell redox homeostasis	GO:0016853//isomerase activity	GO:0016021//integral component of membrane;GO:0005623//cell
CL12186.Contig1	432302	534868	452356	351673	164057	248065	0.538063	0.0251891	Down	glutamate receptor 3.4 isoform X1 [Arachis ipaensis]	93.69	0.0e+00	XP_016170857.1	65.9	3.6e-312	sp|Q8GXJ4|GLR34_ARATH	Glutamate receptor 3.4 OS=Arabidopsis thaliana GN=GLR3.4 PE=2 SV=2	At1g05200	1068.1	7.0e-312	KOG1052	Glutamate-gated kainate-type ion channel receptor subunit GluR5 and related subunits	PET	Inorganic ion transport and metabolism;Amino acid transport and metabolism;Signal transduction mechanisms	K05387|1|0.0e+00|1302.7|lang:109350598|glutamate receptor, ionotropic, plant		GO:0004970//ionotropic glutamate receptor activity	GO:0016021//integral component of membrane
CL9132.Contig4	1.13136e+06	1.6075e+06	1.56096e+06	955232	520487	658837	0.496428	0.0220506	Down	uncharacterized protein LOC107631423 [Arachis ipaensis]	89.5	2.1e-111	XP_016190352.1	-	-	-	-	-	-	-	-	-	-	-	-			GO:0016021//integral component of membrane
Unigene20400	59718.9	79679.8	49581.6	36328.3	32147.2	23933.2	0.488986	0.0281326	Down	protein unc-50 homolog isoform X1 [Arachis duranensis]	96.86	1.6e-144	XP_015942130.1	-	-	-	-	At2g15240	417.9	1.2e-116	KOG3012	Uncharacterized conserved protein	S	Function unknown	-	GO:0006810//transport		GO:0016021//integral component of membrane;GO:0030173//integral component of Golgi membrane
CL2794.Contig3	4.5178e+06	4.44017e+06	4.07804e+06	1.64976e+06	2.62682e+06	1.71871e+06	0.459902	0.00238084	Down	receptor-like serine/threonine-protein kinase SD1-8 isoform X1 [Arachis ipaensis]	94.53	0.0e+00	XP_016184562.1	58.6	1.6e-289	sp|O81905|SD18_ARATH	Receptor-like serine/threonine-protein kinase SD1-8 OS=Arabidopsis thaliana GN=SD18 PE=1 SV=1	At4g00960	354	7.2e-97	KOG1187	Serine/threonine protein kinase	T	Signal transduction mechanisms	K04733|1|1.4e-223|778.9|egu:105053687|interleukin-1 receptor-associated kinase 4 [EC:2.7.11.1]	GO:0006468//protein phosphorylation;GO:0048544//recognition of pollen	GO:0031625//ubiquitin protein ligase binding;GO:0030246//carbohydrate binding;GO:0004674//protein serine/threonine kinase activity;GO:0005524//ATP binding	GO:0016021//integral component of membrane;GO:0005886//plasma membrane
Unigene28745	193666	189942	168501	90748.5	86101.1	67413.7	0.442419	0.00063698	Down	probable sugar phosphate/phosphate translocator At5g25400 [Arachis duranensis]	98.84	1.8e-191	XP_015944821.1	84.2	2.3e-167	sp|Q3E6T0|PT525_ARATH	Probable sugar phosphate/phosphate translocator At5g25400 OS=Arabidopsis thaliana GN=At5g25400 PE=2 SV=1	At5g25400	585.9	4.5e-167	KOG1441	Glucose-6-phosphate/phosphate and phosphoenolpyruvate/phosphate antiporter	GE	Carbohydrate transport and metabolism;Amino acid transport and metabolism	K15285|1|5.1e-31|137.9|lsv:111908816|solute carrier family 35, member E3	GO:0008643//carbohydrate transport		GO:0016021//integral component of membrane
CL7974.Contig1	159560	223458	205474	84057.8	93174	57585.8	0.399016	0.00567486	Down	uncharacterized protein LOC107630466 [Arachis ipaensis]	97.65	2.2e-186	XP_016189088.1	-	-	-	-	-	-	-	-	-	-	-	-			GO:0016021//integral component of membrane
CL3217.Contig8	78462.4	82099.4	68755.7	0	56291.9	31619.2	0.38336	0.0482907	Down	transmembrane 9 superfamily member 1 [Arachis ipaensis]	97.26	0.0e+00	XP_016197264.1	87.9	0.0e+00	sp|Q940G0|TMN1_ARATH	Transmembrane 9 superfamily member 1 OS=Arabidopsis thaliana GN=TMN1 PE=1 SV=1	At1g10950	1055	4.5e-308	KOG1277	Endosomal membrane proteins, EMP70	U	Intracellular trafficking, secretion, and vesicular transport	K17087|1|0.0e+00|1184.1|aip:107638478|transmembrane 9 superfamily member 3			GO:0016021//integral component of membrane
Unigene12853	66630.2	63376.6	78718.1	15072.3	0	49217.2	0.308011	0.0345458	Down	uncharacterized protein LOC107467087 isoform X1 [Arachis duranensis]	89.5	2.5e-233	XP_015941606.2	-	-	-	-	-	-	-	-	-	-	-	-			GO:0016021//integral component of membrane
CL2459.Contig1	597524	1.1817e+06	1.10602e+06	439728	0	395211	0.289383	0.0413957	Down	gamma-glutamyltranspeptidase 1 isoform X2 [Arachis ipaensis]	87.54	2.6e-302	XP_016181897.1	64.5	5.2e-207	sp|Q680I5|GAGT2_ARATH	Glutathione hydrolase 2 OS=Arabidopsis thaliana GN=GGT2 PE=2 SV=1	At4g39650	718.4	1.0e-206	KOG2410	Gamma-glutamyltransferase	E	Amino acid transport and metabolism	K18592|1|3.5e-301|1036.2|adu:107469259|gamma-glutamyltranspeptidase / glutathione hydrolase / leukotriene-C4 hydrolase [EC:2.3.2.2 3.4.19.13 3.4.19.14]	GO:0006751//glutathione catabolic process	GO:0036374//glutathione hydrolase activity	GO:0016021//integral component of membrane
Unigene20785	254270	551631	175481	0	0	0	INF	0.0461065	Down	PRA1 family protein D [Arachis ipaensis]	95.51	3.3e-88	XP_016177396.1	42.1	8.8e-38	sp|P93829|PRA1D_ARATH	PRA1 family protein D OS=Arabidopsis thaliana GN=PRA1D PE=1 SV=1	At1g04260	154.5	1.7e-37	KOG3142	Prenylated rab acceptor 1	U	Intracellular trafficking, secretion, and vesicular transport	K20359|1|6.2e-89|329.3|aip:107619608|PRA1 family protein 1	GO:0006810//transport;GO:0016192//vesicle-mediated transport		GO:0016021//integral component of membrane;GO:0005783//endoplasmic reticulum
CL1716.Contig5	287326	428681	127400	0	0	0	INF	0.0319624	Down	thylakoid membrane protein TERC, chloroplastic isoform X1 [Arachis duranensis]	90.27	4.2e-183	XP_015969954.1	79.5	2.0e-121	sp|F4JZG9|TERC_ARATH	Thylakoid membrane protein TERC, chloroplastic OS=Arabidopsis thaliana GN=TERC PE=1 SV=1	-	-	-	-	-	-	-	-	GO:0010027//thylakoid membrane organization;GO:0090351//seedling development		GO:0009535//chloroplast thylakoid membrane;GO:0016021//integral component of membrane
CL1509.Contig1	163026	332899	130895	0	0	0	INF	0.0289978	Down	CMP-sialic acid transporter 4 isoform X1 [Arachis duranensis]	95.84	1.9e-191	XP_015972877.1	78.1	9.1e-154	sp|Q6ZL17|CSTR2_ORYSJ	CMP-sialic acid transporter 2 OS=Oryza sativa subsp. japonica GN=CSTLP2 PE=2 SV=1	At5g41760	211.8	1.9e-54	KOG2234	Predicted UDP-galactose transporter	G	Carbohydrate transport and metabolism	K15272|1|3.6e-192|673.3|adu:107496186|solute carrier family 35 (UDP-sugar transporter), member A1/2/3		GO:0005351//sugar:proton symporter activity	GO:0016021//integral component of membrane;GO:0000139//Golgi membrane
CL11197.Contig2	841055	2.70144e+06	2.10055e+06	0	0	0	INF	0.0264973	Down	synaptotagmin-5 [Arachis ipaensis]	95.77	0.0e+00	XP_016199481.1	73.9	1.0e-252	sp|Q8L706|SYT5_ARATH	Synaptotagmin-5 OS=Arabidopsis thaliana GN=SYT5 PE=2 SV=1	At5g11100	812	6.4e-235	KOG1012	Ca2+-dependent lipid-binding protein CLB1/vesicle protein vp115/Granuphilin A, contains C2 domain	R	General function prediction only	K19907|1|2.4e-62|242.7|lja:Lj4g3v1896260.1|synaptotagmin-7!K19938|5|1.0e-28|131.0|mis:MICPUN_109021|rabphilin-3A		GO:0008289//lipid binding	GO:0009506//plasmodesma;GO:0016021//integral component of membrane;GO:0005783//endoplasmic reticulum;GO:0005886//plasma membrane
Unigene5887	364009	218162	136142	0	0	0	INF	0.0228939	Down	metalloendoproteinase 1-like [Arachis ipaensis]	81.35	1.3e-171	XP_016200742.1	36.5	6.6e-35	sp|O04529|2MMP_ARATH	Metalloendoproteinase 2-MMP OS=Arabidopsis thaliana GN=2MMP PE=1 SV=1	At1g70170	146	1.3e-34	KOG1565	Gelatinase A and related matrix metalloproteases	OW	Posttranslational modification, protein turnover, chaperones;Extracellular structures	K07761|1|1.3e-35|153.3|han:110896101|metalloendoproteinase 5-MMP [EC:3.4.24.-]		GO:0004222//metalloendopeptidase activity;GO:0008270//zinc ion binding	GO:0016021//integral component of membrane;GO:0031012//extracellular matrix
CL7265.Contig3	255579	371714	133090	0	0	0	INF	0.0212217	Down	chloride channel protein CLC-c-like [Arachis ipaensis]	81.54	0.0e+00	XP_016204099.1	71.9	2.4e-310	sp|Q96282|CLCC_ARATH	Chloride channel protein CLC-c OS=Arabidopsis thaliana GN=CLC-C PE=1 SV=1	At5g49890	1062	4.6e-310	KOG0474	Cl- channel CLC-7 and related proteins (CLC superfamily)	P	Inorganic ion transport and metabolism	K05016|1|0.0e+00|1227.6|mtr:MTR_6g065650|chloride channel 7	GO:1902476//chloride transmembrane transport	GO:0005247//voltage-gated chloride channel activity	GO:0016021//integral component of membrane;GO:0009705//plant-type vacuole membrane
CL863.Contig9	709243	559753	1.19849e+06	0	0	0	INF	0.0130107	Down	AP-5 complex subunit zeta-1 [Arachis duranensis]	92.62	8.3e-303	XP_015953592.1	-	-	-	-	-	-	-	-	-	-	-	K19025|1|1.6e-303|1043.9|adu:107478006|AP-5 complex subunit zeta-1			GO:0044599//AP-5 adaptor complex
Unigene181	864652	1.10949e+06	490717	0	0	0	INF	0.0102865	Down	uncharacterized protein LOC110277430 [Arachis duranensis]	73.06	1.4e-248	XP_020990209.1	-	-	-	-	-	-	-	-	-	-	-	K00784|1|3.4e-39|166.0|cann:107843876|ribonuclease Z [EC:3.1.26.11]!K01728|2|6.9e-08|62.0|zju:107419134|pectate lyase [EC:4.2.2.2]			GO:0016021//integral component of membrane
Unigene14565	45065	75460.4	69942.7	0	0	0	INF	0.00245513	Down	KH domain-containing protein At4g18375 [Arachis ipaensis]	90.49	0.0e+00	XP_016191174.1	51	3.8e-160	sp|P58223|Y4837_ARATH	KH domain-containing protein At4g18375 OS=Arabidopsis thaliana GN=At4g18375 PE=2 SV=1	At5g46190	655.6	8.5e-188	KOG2190	PolyC-binding proteins alphaCP-1 and related KH domain proteins	AR	RNA processing and modification;General function prediction only	K21444|1|0.0e+00|1130.9|aip:107632050|poly(rC)-binding protein 3/4		GO:0003723//RNA binding	-
Unigene37955	120374	82313.2	86248.7	0	0	0	INF	0.00134307	Down	UDP-glycosyltransferase 71K1-like [Arachis duranensis]	85.84	1.1e-231	XP_015932073.1	52.4	3.0e-133	sp|D3UAG0|U71K1_MALDO	UDP-glycosyltransferase 71K1 OS=Malus domestica GN=UGT71K1 PE=1 SV=1	At2g29730	431	2.5e-120	KOG1192	UDP-glucuronosyl and UDP-glucosyl transferase	GC	Carbohydrate transport and metabolism;Energy production and conversion	K22950|1|1.2e-123|446.0|fve:101295404|acylphloroglucinol glucosyltransferase [EC:2.4.1.358]!K03809|2|2.5e-121|438.3|ccaj:109818957|NAD(P)H dehydrogenase (quinone) [EC:1.6.5.2]!K08237|3|2.5e-81|305.4|atr:18448125|hydroquinone glucosyltransferase [EC:2.4.1.218]!K22845|4|2.8e-80|302.0|atr:18442236|phlorizin synthase [EC:2.4.1.357]	GO:0008152//metabolic process	GO:0080043//quercetin 3-O-glucosyltransferase activity;GO:0080044//quercetin 7-O-glucosyltransferase activity;GO:0016758//transferase activity, transferring hexosyl groups	GO:0043231//intracellular membrane-bounded organelle;GO:0016021//integral component of membrane
CL5495.Contig1	20712.5	15119.5	21248.6	0	0	0	INF	0.000630091	Down	uncharacterized protein LOC107648456 [Arachis ipaensis]	88.91	2.1e-232	XP_016207798.1	-	-	-	-	-	-	-	-	-	-	-	-			GO:0005773//vacuole;GO:0016021//integral component of membrane
CL1663.Contig1	380287	481296	349674	0	0	0	INF	0.000529877	Down	metal-nicotianamine transporter YSL3 [Arachis duranensis]	92.89	0.0e+00	XP_015934212.1	75.9	8.1e-310	sp|Q2EF88|YSL3_ARATH	Metal-nicotianamine transporter YSL3 OS=Arabidopsis thaliana GN=YSL3 PE=2 SV=1	-	-	-	-	-	-	-	K15363|1|7.3e-58|228.0|bna:111210893|fanconi-associated nuclease 1 [EC:3.1.21.- 3.1.4.1]!K01807|2|6.5e-14|82.0|nnu:104595031|ribose 5-phosphate isomerase A [EC:5.3.1.6]!K03687|3|1.0e-06|58.2|han:110900685|molecular chaperone GrpE	GO:0048316//seed development;GO:0055085//transmembrane transport;GO:0010039//response to iron ion	GO:0051980//iron-nicotianamine transmembrane transporter activity	GO:0016021//integral component of membrane;GO:0005886//plasma membrane
Unigene29055	122442	127947	137293	0	0	0	INF	7.53825e-06	Down	probably inactive leucine-rich repeat receptor-like protein kinase At3g28040 [Arachis duranensis]	94.04	0.0e+00	XP_015962465.1	64.2	0.0e+00	sp|Q9LRT1|Y3804_ARATH	Probably inactive leucine-rich repeat receptor-like protein kinase At3g28040 OS=Arabidopsis thaliana GN=At3g28040 PE=2 SV=1	#N/A	288.5	4.4e-77	KOG0619	FOG: Leucine rich repeat	R	General function prediction only	K20718|1|1.4e-134|483.4|ppp:112273920|LRR receptor-like serine/threonine-protein kinase ERECTA [EC:2.7.11.1]		GO:0005524//ATP binding;GO:0004672//protein kinase activity	GO:0016021//integral component of membrane
