# Supplementary material for: E3‐Ubiquitin Ligase SgATL31 Promotes Anthracnose Resistance in Stylosanthes by Modulating ROS Burst and Antioxidant Defence: A Proteomic and Functional Study
Source: Mol Plant Pathol. 2025 Jul 7;26(7):e70122. doi: 10.1111/mpp.70122 (PMC12234378; doi:10.1111/mpp.70122)
Supplement: Supplementary file 14 — Table S14. DAPs identified between 2001–84 and RY2 at 96 hpi. [file MPP-26-e70122-s013.xlsx]

## Sheet: Table S14
Protein_ID	P_4_23	P_4_22	P_4_24	R_4_13	R_4_14	R_4_15	R_4 vs P_4 Fold change	R_4 vs P_4 Pvalue	R_4 vs P_4 UP.DOWN	Nr_Description	Nr_Identity	Nr_E-value	Nr_Accession	Swissprot Identity	Swissprot E-value	Swissprot Accession	Swissprot Description	Protein_or_Domain	KOG Score	KOG E-value	KOG ID	KOG Function-Description	KOG Code	KOG Function-Categories	KEGG(ko_id|rank|evalue|score|db_id|ko_definition)	GO Biological_Process	GO Molecular_Function	GO Cellular_Component
CL11137.Contig2	0	0	0	113358	43713.3	49265.6	INF	0.0370123	Up	cationic amino acid transporter 8, vacuolar [Arachis ipaensis]	90.91	0.0e+00	XP_016188563.1	74	2.1e-245	sp|Q9SHH0|CAAT8_ARATH	Cationic amino acid transporter 8, vacuolar OS=Arabidopsis thaliana GN=CAT8 PE=2 SV=1	At1g17120	845.9	4.1e-245	KOG1286	Amino acid transporters	E	Amino acid transport and metabolism	K03294|1|8.4e-268|925.2|pvu:PHAVU_011G174000g|basic amino acid/polyamine antiporter, APA family!K13866|3|6.7e-265|915.6|lang:109355065|solute carrier family 7 (cationic amino acid transporter), member 4		GO:0015171//amino acid transmembrane transporter activity	GO:0016021//integral component of membrane
CL9744.Contig1	0	0	0	151860	118646	41527.3	INF	0.0334484	Up	CASP-like protein 1D2 [Arachis ipaensis]	90.62	1.5e-94	XP_016196896.1	72.2	9.7e-75	sp|C6SVQ5|CSPL7_SOYBN	CASP-like protein 1D2 OS=Glycine max PE=2 SV=1	-	-	-	-	-	-	-	-		GO:0051536//iron-sulfur cluster binding	GO:0016021//integral component of membrane;GO:0005886//plasma membrane
Unigene39930	0	0	0	35134.7	13198.4	17021.8	INF	0.0322802	Up	uncharacterized protein LOC107477286 [Arachis duranensis]	91.9	2.3e-164	XP_015952759.1	-	-	-	-	-	-	-	-	-	-	-	-			GO:0016021//integral component of membrane
CL6077.Contig2	0	0	0	8936.67	31318.8	22793	INF	0.0322079	Up	glycerol-3-phosphate 2-O-acyltransferase 6 [Arachis duranensis]	96.79	6.9e-277	XP_015961095.1	80.3	1.8e-234	sp|O80437|GPAT6_ARATH	Glycerol-3-phosphate 2-O-acyltransferase 6 OS=Arabidopsis thaliana GN=GPAT6 PE=1 SV=1	-	-	-	-	-	-	-	K13508|1|3.8e-261|902.9|gmx:100808918|glycerol-3-phosphate acyltransferase [EC:2.3.1.15 2.3.1.198]	GO:0010143//cutin biosynthetic process;GO:0016311//dephosphorylation;GO:0008152//metabolic process	GO:0016791//phosphatase activity;GO:0090447//glycerol-3-phosphate 2-O-acyltransferase activity;GO:0016746//transferase activity, transferring acyl groups	GO:0016021//integral component of membrane;GO:0016020//membrane
CL5425.Contig1	0	0	0	229439	67136.3	215216	INF	0.0302872	Up	uncharacterized protein LOC107496233 [Arachis duranensis]	92.01	0.0e+00	XP_015972936.1	-	-	-	-	At5g55960	813.9	1.9e-235	KOG2365	Uncharacterized membrane protein	S	Function unknown	-			GO:0016021//integral component of membrane
CL8857.Contig2	0	0	0	60181.3	20448.1	39565	INF	0.0250732	Up	cyclic nucleotide-gated ion channel 1 [Arachis ipaensis]	97.05	0.0e+00	XP_020961958.1	80	0.0e+00	sp|O65717|CNGC1_ARATH	Cyclic nucleotide-gated ion channel 1 OS=Arabidopsis thaliana GN=CNGC1 PE=1 SV=1	At5g53130	1171.4	0.0e+00	KOG0498	K+-channel ERG and related proteins, contain PAS/PAC sensor domain	PT	Inorganic ion transport and metabolism;Signal transduction mechanisms	K05391|1|0.0e+00|1403.3|aip:107605934|cyclic nucleotide gated channel, plant	GO:0042391//regulation of membrane potential	GO:0005216//ion channel activity;GO:0005249//voltage-gated potassium channel activity	GO:0016021//integral component of membrane;GO:0005887//integral component of plasma membrane
CL7966.Contig1	0	0	0	2.25027e+06	1.01803e+06	1.08612e+06	INF	0.0221645	Up	LOW QUALITY PROTEIN: mediator of RNA polymerase II transcription subunit 23 [Arachis ipaensis]	94.52	0.0e+00	XP_016190863.2	67.8	0.0e+00	sp|F4I4P3|MED23_ARATH	Mediator of RNA polymerase II transcription subunit 23 OS=Arabidopsis thaliana GN=MED23 PE=1 SV=1	At1g23230	2187.1	0.0e+00	KOG1883	Cofactor required for Sp1 transcriptional activation, subunit 3	K	Transcription	K15166|1|0.0e+00|3040.0|aip:107631817|mediator of RNA polymerase II transcription subunit 23	-	-	-
CL6601.Contig1	0	0	0	39914.8	18322.2	22145.2	INF	0.0157645	Up	cellulose synthase A catalytic subunit 3 [UDP-forming] [Arachis duranensis]	98.33	0.0e+00	XP_020985226.1	86.2	0.0e+00	sp|Q941L0|CESA3_ARATH	Cellulose synthase A catalytic subunit 3 [UDP-forming] OS=Arabidopsis thaliana GN=CESA3 PE=1 SV=2	-	-	-	-	-	-	-	K10999|1|0.0e+00|2186.0|adu:107462760|cellulose synthase A [EC:2.4.1.12]	GO:0009833//plant-type primary cell wall biogenesis;GO:0030244//cellulose biosynthetic process;GO:0071555//cell wall organization	GO:0016760//cellulose synthase (UDP-forming) activity;GO:0016759//cellulose synthase activity;GO:0046872//metal ion binding	GO:0005794//Golgi apparatus;GO:0016021//integral component of membrane;GO:0005886//plasma membrane
CL11380.Contig4	0	0	0	16404	8408.58	10060.2	INF	0.00884012	Up	callose synthase 3 [Arachis ipaensis]	98.2	0.0e+00	XP_016194822.1	84.4	0.0e+00	sp|Q9LXT9|CALS3_ARATH	Callose synthase 3 OS=Arabidopsis thaliana GN=CALS3 PE=3 SV=3	At5g13000	2489.9	0.0e+00	KOG0916	1,3-beta-glucan synthase/callose synthase catalytic subunit	M	Cell wall/membrane/envelope biogenesis	K11000|1|0.0e+00|3400.1|aip:107635767|callose synthase [EC:2.4.1.-]	GO:0006075//(1->3)-beta-D-glucan biosynthetic process	GO:0003843//1,3-beta-D-glucan synthase activity	GO:0016021//integral component of membrane;GO:0000148//1,3-beta-D-glucan synthase complex
Unigene1530	0	0	0	47880.2	36183.4	23586.7	INF	0.00690727	Up	uncharacterized protein LOC107635117 [Arachis ipaensis]	92.37	0.0e+00	XP_016193981.1	-	-	-	-	-	-	-	-	-	-	-	-			GO:0016021//integral component of membrane
CL5398.Contig2	0	0	0	93495.1	50592.6	63304	INF	0.00556678	Up	probably inactive leucine-rich repeat receptor-like protein kinase At5g48380 [Arachis duranensis]	90.48	0.0e+00	XP_015962127.1	62.6	2.3e-218	sp|Q9ASS4|Y5838_ARATH	Probably inactive leucine-rich repeat receptor-like protein kinase At5g48380 OS=Arabidopsis thaliana GN=At5g48380 PE=1 SV=1	#N/A	237.7	5.4e-62	KOG1187	Serine/threonine protein kinase	T	Signal transduction mechanisms	K04733|1|3.3e-283|976.5|lja:Lj1g3v2883920.1|interleukin-1 receptor-associated kinase 4 [EC:2.7.11.1]		GO:0005524//ATP binding;GO:0004672//protein kinase activity	GO:0016021//integral component of membrane
Unigene32091	0	0	0	255045	168467	141792	INF	0.00528499	Up	protein RER1A [Arachis ipaensis]	91.28	1.8e-109	XP_016185490.1	70.1	2.5e-76	sp|O48670|RER1A_ARATH	Protein RER1A OS=Arabidopsis thaliana GN=RER1A PE=1 SV=1	At4g39220	282.7	5.0e-76	KOG1688	Golgi proteins involved in ER retention (RER)	U	Intracellular trafficking, secretion, and vesicular transport	-	GO:0006890//retrograde vesicle-mediated transport, Golgi to ER		GO:0016021//integral component of membrane
Unigene1883	0	0	0	72477.7	115926	140227	INF	0.00523142	Up	serine carboxypeptidase-like 45 [Arachis duranensis]	89.79	1.4e-247	XP_015937777.1	72.1	8.2e-192	sp|Q93Y09|SCP45_ARATH	Serine carboxypeptidase-like 45 OS=Arabidopsis thaliana GN=SCPL45 PE=2 SV=1	At1g28110	661	1.5e-189	KOG1282	Serine carboxypeptidases (lysosomal cathepsin A)	OE	Posttranslational modification, protein turnover, chaperones;Amino acid transport and metabolism	K16297|1|2.7e-248|860.1|adu:107463494|serine carboxypeptidase-like clade II [EC:3.4.16.-]	GO:0051603//proteolysis involved in cellular protein catabolic process	GO:0004185//serine-type carboxypeptidase activity	-
CL181.Contig8	0	0	0	569179	353424	349123	INF	0.00429855	Up	dol-P-Man:Man(7)GlcNAc(2)-PP-Dol alpha-1,6-mannosyltransferase [Arachis duranensis]	90.77	4.5e-252	XP_015938850.2	68.4	1.6e-206	sp|A8MR93|ALG12_ARATH	Dol-P-Man:Man(7)GlcNAc(2)-PP-Dol alpha-1,6-mannosyltransferase OS=Arabidopsis thaliana GN=ALG12 PE=1 SV=1	7299245	343.2	7.3e-94	KOG2516	Protein involved in dolichol pathway for N-glycosylation (mannosyltransferase family)	MU	Cell wall/membrane/envelope biogenesis;Intracellular trafficking, secretion, and vesicular transport	K03847|1|8.4e-253|875.2|adu:107464448|alpha-1,6-mannosyltransferase [EC:2.4.1.260]	GO:0006487//protein N-linked glycosylation;GO:0030433//ubiquitin-dependent ERAD pathway	GO:0016757//transferase activity, transferring glycosyl groups	GO:0016021//integral component of membrane;GO:0005789//endoplasmic reticulum membrane
CL8920.Contig3	0	0	0	510446	814131	526497	INF	0.00333364	Up	protein STRUBBELIG-RECEPTOR FAMILY 3 [Arachis ipaensis]	90.56	0.0e+00	XP_016170629.1	62.6	2.9e-263	sp|Q6R2K3|SRF3_ARATH	Protein STRUBBELIG-RECEPTOR FAMILY 3 OS=Arabidopsis thaliana GN=SRF3 PE=2 SV=1	At4g22130	376.7	9.2e-104	KOG1187	Serine/threonine protein kinase	T	Signal transduction mechanisms	K04733|1|2.5e-224|781.2|gab:108487192|interleukin-1 receptor-associated kinase 4 [EC:2.7.11.1]	GO:0006468//protein phosphorylation;GO:0007166//cell surface receptor signaling pathway	GO:0004672//protein kinase activity;GO:0004675//transmembrane receptor protein serine/threonine kinase activity;GO:0005524//ATP binding	GO:0016021//integral component of membrane;GO:0005886//plasma membrane
Unigene29363	0	0	0	73484.3	41644.3	61122.6	INF	0.00317078	Up	DUF21 domain-containing protein At2g14520 [Arachis duranensis]	97.41	1.1e-235	XP_015956186.1	82.5	1.5e-197	sp|Q9ZQR4|Y2452_ARATH	DUF21 domain-containing protein At2g14520 OS=Arabidopsis thaliana GN=CBSDUF3 PE=2 SV=2	At4g33700	609.8	3.6e-174	KOG2118	Predicted membrane protein, contains two CBS domains	S	Function unknown	K16302|1|1.4e-235|817.8|aip:107626264|metal transporter CNNM			GO:0016021//integral component of membrane
CL8502.Contig1	0	0	0	29236.7	25642.8	38197.8	INF	0.00114481	Up	ABC transporter G family member 24 [Arachis ipaensis]	87.85	0.0e+00	XP_016183265.1	64.9	0.0e+00	sp|Q9MAG3|AB24G_ARATH	ABC transporter G family member 24 OS=Arabidopsis thaliana GN=ABCG24 PE=2 SV=2	At5g60740	1335.5	0.0e+00	KOG0061	Transporter, ABC superfamily (Breast cancer resistance protein)	Q	Secondary metabolites biosynthesis, transport and catabolism	K05681|1|5.4e-257|890.2|lja:Lj5g3v0659620.1|ATP-binding cassette, subfamily G (WHITE), member 2!K21396|4|3.7e-56|223.0|gsl:Gasu_36200|ATP-binding cassette, subfamily G (WHITE), eye pigment precursor transporter		GO:0042626//ATPase activity, coupled to transmembrane movement of substances;GO:0016887//ATPase activity;GO:0005524//ATP binding	GO:0016021//integral component of membrane;GO:0005886//plasma membrane
Unigene26116	0	0	0	125026	89948.2	88569.2	INF	0.00105917	Up	protein transport protein SFT2 [Arachis duranensis]	96.94	2.7e-119	XP_015972916.1	-	-	-	-	At5g56020	317.8	1.5e-86	KOG2887	Membrane protein involved in ER to Golgi transport	U	Intracellular trafficking, secretion, and vesicular transport	-	GO:0015031//protein transport;GO:0016192//vesicle-mediated transport		GO:0016021//integral component of membrane;GO:0016020//membrane
Unigene27970	0	0	0	10508.7	8963.51	7004.8	INF	0.000958863	Up	PREDICTED: uncharacterized protein LOC109325218 isoform X2 [Lupinus angustifolius]	77.05	0.0e+00	XP_019412967.1	-	-	-	-	SPBC16C6.02c	167.2	3.0e-40	KOG1809	Vacuolar protein sorting-associated protein	U	Intracellular trafficking, secretion, and vesicular transport	K19525|1|0.0e+00|1598.9|zju:107405899|vacuolar protein sorting-associated protein 13A/C			GO:0016021//integral component of membrane
Unigene4321	0	0	0	60617.1	42822.6	59481.5	INF	0.000701585	Up	heptahelical transmembrane protein 1 [Arachis ipaensis]	89.09	6.3e-201	XP_016199450.1	55.7	1.4e-112	sp|B7F9G7|ADPO1_ORYSJ	Heptahelical transmembrane protein ADIPOR1 OS=Oryza sativa subsp. japonica GN=ADIPOR1 PE=2 SV=1	At3g13080	312.8	8.3e-85	KOG0748	Predicted membrane proteins, contain hemolysin III domain	RT	General function prediction only;Signal transduction mechanisms	K07297|1|1.2e-201|704.9|aip:107640438|adiponectin receptor	GO:0009725//response to hormone	GO:0004872//receptor activity	GO:0016021//integral component of membrane
Unigene33181	0	0	0	419582	547577	479326	INF	0.000199633	Up	E3 ubiquitin-protein ligase ATL6 [Arachis duranensis]	88.04	2.2e-176	XP_015968563.1	47.8	2.5e-71	sp|Q8RXX9|ATL6_ARATH	E3 ubiquitin-protein ligase ATL6 OS=Arabidopsis thaliana GN=ATL6 PE=1 SV=2	At3g05200	266.9	4.8e-71	KOG0800	FOG: Predicted E3 ubiquitin ligase	O	Posttranslational modification, protein turnover, chaperones	K10664|1|4.2e-177|623.2|adu:107492102|E3 ubiquitin-protein ligase ATL6/9/15/31/42/55 [EC:2.3.2.27]	GO:0043161//proteasome-mediated ubiquitin-dependent protein catabolic process	GO:0061630//ubiquitin protein ligase activity;GO:0016874//ligase activity	GO:0016021//integral component of membrane
CL77.Contig10	0	0	0	65891.6	68996.2	54029.2	INF	0.000159431	Up	alcohol dehydrogenase-like 2 [Arachis ipaensis]	86.67	2.6e-188	XP_016187935.1	44.3	4.4e-87	sp|Q9SK87|ADHL2_ARATH	Alcohol dehydrogenase-like 2 OS=Arabidopsis thaliana GN=At1g22440 PE=2 SV=1	At1g22440	319.3	8.5e-87	KOG0022	Alcohol dehydrogenase, class III	Q	Secondary metabolites biosynthesis, transport and catabolism	K00121|1|4.9e-189|662.9|aip:107629624|S-(hydroxymethyl)glutathione dehydrogenase / alcohol dehydrogenase [EC:1.1.1.284 1.1.1.1]		GO:0008270//zinc ion binding;GO:0016491//oxidoreductase activity	-
Unigene45153	0	0	0	24319	23334.9	27336.3	INF	3.17786e-05	Up	Niemann-Pick C1 protein isoform X1 [Arachis duranensis]	95.74	0.0e+00	XP_015934053.1	-	-	-	-	At1g42470	1710.7	0.0e+00	KOG1933	Cholesterol transport protein (Niemann-Pick C disease protein)	I	Lipid transport and metabolism	K12385|1|0.0e+00|2470.3|adu:107460225|Niemann-Pick C1 protein		GO:0005319//lipid transporter activity	GO:0016021//integral component of membrane
CL12061.Contig1	12748.3	94.134	7895.36	93820.5	123448	43574	12.5781	0.0275035	Up	E3 ubiquitin protein ligase RIE1 [Arachis ipaensis]	96.41	3.5e-206	XP_016203099.1	64.9	3.5e-134	sp|Q8GUU2|RIE1_ARATH	E3 ubiquitin protein ligase RIE1 OS=Arabidopsis thaliana GN=RIE1 PE=2 SV=1	At1g68070	490.7	2.1e-138	KOG0800	FOG: Predicted E3 ubiquitin ligase	O	Posttranslational modification, protein turnover, chaperones	K13148|1|1.6e-160|568.2|jcu:105634123|integrator complex subunit 11 [EC:3.1.27.-]	GO:0043161//proteasome-mediated ubiquitin-dependent protein catabolic process	GO:0061630//ubiquitin protein ligase activity;GO:0016874//ligase activity	GO:0016021//integral component of membrane
Unigene42847	59232	111024	9115.86	374966	251536	152173	4.34111	0.0478249	Up	probable glycerol-3-phosphate acyltransferase 8 [Arachis duranensis]	98.02	2.6e-284	XP_015947479.1	79.5	1.2e-236	sp|Q5XF03|GPAT8_ARATH	Probable glycerol-3-phosphate acyltransferase 8 OS=Arabidopsis thaliana GN=GPAT8 PE=2 SV=1	-	-	-	-	-	-	-	K13508|1|6.1e-267|922.2|ccaj:109798592|glycerol-3-phosphate acyltransferase [EC:2.3.1.15 2.3.1.198]	GO:0010143//cutin biosynthetic process;GO:0016311//dephosphorylation;GO:0008152//metabolic process	GO:0016791//phosphatase activity;GO:0090447//glycerol-3-phosphate 2-O-acyltransferase activity;GO:0016746//transferase activity, transferring acyl groups	GO:0016021//integral component of membrane;GO:0016020//membrane
Unigene34741	1.93171e+06	1.20875e+06	0	3.61502e+06	3.16558e+06	4.5632e+06	3.61215	0.0172831	Up	protein disulfide-isomerase 5-2 [Arachis ipaensis]	89.27	2.3e-220	XP_016183032.1	59	2.3e-143	sp|Q94F09|PDI52_ARATH	Protein disulfide-isomerase 5-2 OS=Arabidopsis thaliana GN=PDIL5-2 PE=1 SV=1	At1g35620	236.5	8.5e-62	KOG0190	Protein disulfide isomerase (prolyl 4-hydroxylase beta subunit)	O	Posttranslational modification, protein turnover, chaperones	K09580|1|4.4e-221|769.6|aip:107625024|protein disulfide-isomerase A1 [EC:5.3.4.1]	GO:0006457//protein folding;GO:0045454//cell redox homeostasis;GO:0034976//response to endoplasmic reticulum stress	GO:0003756//protein disulfide isomerase activity;GO:0016853//isomerase activity	GO:0005783//endoplasmic reticulum;GO:0016021//integral component of membrane;GO:0005623//cell;GO:0005774//vacuolar membrane;GO:0009505//plant-type cell wall;GO:0009506//plasmodesma
Unigene8485	987180	482445	520431	3.22688e+06	1.9336e+06	1.81189e+06	3.5036	0.0259805	Up	FT-interacting protein 1 [Arachis ipaensis]	97.02	0.0e+00	XP_016178725.1	60.6	2.3e-292	sp|Q9FL59|FTIP1_ARATH	FT-interacting protein 1 OS=Arabidopsis thaliana GN=FTIP1 PE=1 SV=1	Hs21362014	95.5	5.4e-19	KOG1030	Predicted Ca2+-dependent phospholipid-binding protein	R	General function prediction only	K00549|1|4.1e-206|721.1|boe:106315405|5-methyltetrahydropteroyltriglutamate--homocysteine methyltransferase [EC:2.1.1.14]!K04733|2|8.2e-114|414.5|ats:109761394|interleukin-1 receptor-associated kinase 4 [EC:2.7.11.1]!K01652|3|2.1e-08|64.3|sly:101253806|acetolactate synthase I/II/III large subunit [EC:2.2.1.6]			GO:0016021//integral component of membrane
Unigene5570	25951.8	53726.6	0	83419.4	91093.4	90773.7	3.32946	0.0169985	Up	PREDICTED: potassium transporter 6 [Vigna angularis]	83.76	0.0e+00	XP_017425916.1	72.8	0.0e+00	sp|Q8W4I4|POT6_ARATH	Potassium transporter 6 OS=Arabidopsis thaliana GN=POT6 PE=2 SV=1	-	-	-	-	-	-	-	K03549|1|0.0e+00|1322.4|ccaj:109801427|KUP system potassium uptake protein		GO:0015079//potassium ion transmembrane transporter activity	GO:0016021//integral component of membrane;GO:0005886//plasma membrane
CL4805.Contig1	114008	87439.6	50090.2	316289	195960	161843	2.67988	0.0490169	Up	protein disulfide-isomerase 5-4 [Arachis ipaensis]	93.93	3.5e-262	XP_016188697.1	73.3	3.0e-210	sp|Q9T042|PDI54_ARATH	Protein disulfide-isomerase 5-4 OS=Arabidopsis thaliana GN=PDIL5-4 PE=2 SV=1	At4g27080	728.8	6.0e-210	KOG2667	COPII vesicle protein	U	Intracellular trafficking, secretion, and vesicular transport	K20365|1|2.1e-123|445.3|pvu:PHAVU_011G1394001|endoplasmic reticulum-Golgi intermediate compartment protein 1!K20367|2|2.1e-115|418.7|cre:CHLREDRAFT_186873|endoplasmic reticulum-Golgi intermediate compartment protein 3	GO:0045454//cell redox homeostasis	GO:0016853//isomerase activity	GO:0016021//integral component of membrane;GO:0005623//cell
Unigene13998	118861	85838.8	41139.6	242640	150507	181093	2.33584	0.0359697	Up	equilibrative nucleotide transporter 1 [Arachis ipaensis]	92.76	2.9e-223	XP_016187986.1	69.2	1.2e-162	sp|Q8VXY7|ENT1_ARATH	Equilibrative nucleotide transporter 1 OS=Arabidopsis thaliana GN=ENT1 PE=1 SV=1	At1g70330	570.5	2.4e-162	KOG1479	Nucleoside transporter	F	Nucleotide transport and metabolism	K15014|1|1.3e-188|661.8|gmx:100793043|solute carrier family 29 (equilibrative nucleoside transporter), member 1/2/3		GO:0005337//nucleoside transmembrane transporter activity	GO:0016021//integral component of membrane
Unigene19866	160903	120890	87074.3	360821	273538	190496	2.23618	0.047079	Up	G-type lectin S-receptor-like serine/threonine-protein kinase At1g34300 [Arachis duranensis]	90.98	0.0e+00	XP_015967928.1	59.4	4.6e-278	sp|Q9XID3|Y1343_ARATH	G-type lectin S-receptor-like serine/threonine-protein kinase At1g34300 OS=Arabidopsis thaliana GN=At1g34300 PE=2 SV=1	#N/A	280	1.3e-74	KOG1187	Serine/threonine protein kinase	T	Signal transduction mechanisms	K04733|1|6.6e-165|583.9|eus:EUTSA_v100276520m|interleukin-1 receptor-associated kinase 4 [EC:2.7.11.1]	GO:0006468//protein phosphorylation;GO:0048544//recognition of pollen	GO:0030246//carbohydrate binding;GO:0004674//protein serine/threonine kinase activity;GO:0005524//ATP binding	GO:0016021//integral component of membrane;GO:0005886//plasma membrane
Unigene28192	35935.9	30752.6	23623.7	78818.4	44312.4	65282.8	2.08625	0.0373116	Up	pyrophosphate-energized vacuolar membrane proton pump [Arachis duranensis]	98.83	0.0e+00	XP_015938122.1	91.1	0.0e+00	sp|P21616|AVP_VIGRR	Pyrophosphate-energized vacuolar membrane proton pump OS=Vigna radiata var. radiata PE=1 SV=4	-	-	-	-	-	-	-	K23025|1|0.0e+00|1402.1|dzi:111278804|H+-translocating diphosphatase [EC:7.1.3.1]	GO:0015992//proton transport	GO:0009678//hydrogen-translocating pyrophosphatase activity;GO:0004427//inorganic diphosphatase activity	GO:0016021//integral component of membrane
CL10556.Contig2	996393	1.08304e+06	535235	2.12626e+06	1.36526e+06	1.84905e+06	2.04254	0.0314891	Up	lysM domain receptor-like kinase 3 [Arachis ipaensis]	91.65	0.0e+00	XP_016196976.1	64.6	2.7e-219	sp|Q6UD73|LYK3_MEDTR	LysM domain receptor-like kinase 3 OS=Medicago truncatula GN=LYK3 PE=1 SV=1	#N/A	249.2	1.8e-65	KOG1187	Serine/threonine protein kinase	T	Signal transduction mechanisms	K13429|1|0.0e+00|1147.1|aip:107638288|chitin elicitor receptor kinase 1	GO:0006468//protein phosphorylation;GO:0007166//cell surface receptor signaling pathway	GO:0004675//transmembrane receptor protein serine/threonine kinase activity;GO:0004674//protein serine/threonine kinase activity;GO:0005524//ATP binding	GO:0016021//integral component of membrane;GO:0005886//plasma membrane
Unigene45228	735090	607483	396197	1.10295e+06	1.2506e+06	993278	1.92483	0.0123477	Up	receptor protein kinase TMK1 [Arachis duranensis]	93.28	0.0e+00	XP_015956723.1	70.8	0.0e+00	sp|P43298|TMK1_ARATH	Receptor protein kinase TMK1 OS=Arabidopsis thaliana GN=TMK1 PE=1 SV=1	At1g68690	266.5	1.7e-70	KOG1187	Serine/threonine protein kinase	T	Signal transduction mechanisms	K00924|1|0.0e+00|1461.8|lang:109356974|kinase [EC:2.7.1.-]	GO:0006468//protein phosphorylation;GO:0007166//cell surface receptor signaling pathway	GO:0004675//transmembrane receptor protein serine/threonine kinase activity;GO:0004674//protein serine/threonine kinase activity;GO:0005524//ATP binding	GO:0016021//integral component of membrane;GO:0005886//plasma membrane
CL12177.Contig2	730672	475038	369242	1.07966e+06	859706	945233	1.83154	0.0250243	Up	probable inactive receptor kinase At1g48480 [Arachis duranensis]	94.9	0.0e+00	XP_015931606.1	58.2	3.3e-199	sp|Q9LP77|Y1848_ARATH	Probable inactive receptor kinase At1g48480 OS=Arabidopsis thaliana GN=RKL1 PE=2 SV=1	#N/A	260.8	6.2e-69	KOG1187	Serine/threonine protein kinase	T	Signal transduction mechanisms	K04733|1|7.1e-252|872.5|lang:109359307|interleukin-1 receptor-associated kinase 4 [EC:2.7.11.1]		GO:0032440//2-alkenal reductase [NAD(P)] activity;GO:0050321//tau-protein kinase activity;GO:0005524//ATP binding;GO:0004672//protein kinase activity	GO:0016021//integral component of membrane
Unigene21624	3.06442e+06	2.87522e+06	1.77979e+06	4.78613e+06	4.81094e+06	4.28891e+06	1.79883	0.00913705	Up	dolichyl-diphosphooligosaccharide--protein glycosyltransferase subunit 1A [Arachis ipaensis]	94.63	0.0e+00	XP_016167084.1	66.1	6.0e-235	sp|Q9SFX3|OST1A_ARATH	Dolichyl-diphosphooligosaccharide--protein glycosyltransferase subunit 1A OS=Arabidopsis thaliana GN=OST1A PE=2 SV=1	At1g11050	811.2	1.2e-234	KOG2291	Oligosaccharyltransferase, alpha subunit (ribophorin I)	O	Posttranslational modification, protein turnover, chaperones	K12666|1|0.0e+00|1140.2|aip:107609598|oligosaccharyltransferase complex subunit alpha (ribophorin I)	GO:0006486//protein glycosylation;GO:0018279//protein N-linked glycosylation via asparagine	GO:0004579//dolichyl-diphosphooligosaccharide-protein glycotransferase activity	GO:0005789//endoplasmic reticulum membrane;GO:0016021//integral component of membrane;GO:0008250//oligosaccharyltransferase complex
Unigene10326	446085	242214	257845	634773	589868	458226	1.77866	0.0434638	Up	hypothetical protein TSUD_66190 [Trifolium subterraneum]	86.46	8.3e-198	GAU34140.1	30.8	4.4e-18	sp|Q9T042|PDI54_ARATH	Protein disulfide-isomerase 5-4 OS=Arabidopsis thaliana GN=PDIL5-4 PE=2 SV=1	At1g36050	524.6	1.4e-148	KOG2667	COPII vesicle protein	U	Intracellular trafficking, secretion, and vesicular transport	K20367|1|3.4e-201|703.4|lja:Lj4g3v0340760.1|endoplasmic reticulum-Golgi intermediate compartment protein 3			GO:0016021//integral component of membrane
Unigene37340	569785	607158	466327	936356	903089	941721	1.69246	0.000979889	Up	pectinesterase 3 [Arachis duranensis]	89.38	1.4e-300	XP_015968170.1	73	1.2e-248	sp|Q43111|PME3_PHAVU	Pectinesterase 3 OS=Phaseolus vulgaris GN=MPE3 PE=2 SV=1	-	-	-	-	-	-	-	K01051|1|2.6e-301|1036.6|adu:107491763|pectinesterase [EC:3.1.1.11]	GO:0042545//cell wall modification;GO:0045490//pectin catabolic process	GO:0030599//pectinesterase activity;GO:0045330//aspartyl esterase activity;GO:0004857//enzyme inhibitor activity	GO:0005618//cell wall;GO:0016021//integral component of membrane;GO:0005576//extracellular region
CL6955.Contig1	2.86764e+06	2.18797e+06	1.81375e+06	4.12675e+06	3.91043e+06	3.20233e+06	1.63618	0.024863	Up	ER membrane protein complex subunit 7 homolog [Arachis duranensis]	95.98	2.5e-88	XP_015937504.1	67.1	4.8e-60	sp|Q8VY97|Y4213_ARATH	ER membrane protein complex subunit 7 homolog OS=Arabidopsis thaliana GN=At4g32130 PE=2 SV=1	At2g25310	204.1	1.9e-52	KOG3306	Predicted membrane protein	S	Function unknown	-		GO:0030246//carbohydrate binding	GO:0016021//integral component of membrane;GO:0072546//ER membrane protein complex
Unigene35633	1.94078e+07	1.92984e+07	1.63735e+07	3.63358e+07	2.81604e+07	2.53377e+07	1.63098	0.0282141	Up	probable aquaporin PIP-type 7a isoform X1 [Arachis ipaensis]	96.19	3.4e-159	XP_016180657.1	90.3	3.3e-151	sp|P25794|PIP2_PEA	Probable aquaporin PIP-type 7a OS=Pisum sativum GN=TRG-31 PE=2 SV=2	#N/A	501.9	7.2e-142	KOG0223	Aquaporin (major intrinsic protein family)	G	Carbohydrate transport and metabolism	K09872|1|6.3e-160|565.8|adu:107469677|aquaporin PIP	GO:0034220//ion transmembrane transport	GO:0005215//transporter activity;GO:0015250//water channel activity	GO:0016021//integral component of membrane;GO:0005887//integral component of plasma membrane
CL5096.Contig2	898595	847292	680159	1.47967e+06	1.09277e+06	1.3715e+06	1.62566	0.0189327	Up	protein DEFECTIVE IN EXINE FORMATION 1 [Arachis ipaensis]	92.48	0.0e+00	XP_016183881.1	69	0.0e+00	sp|F4IYM4|DEX1_ARATH	Protein DEFECTIVE IN EXINE FORMATION 1 OS=Arabidopsis thaliana GN=DEX1 PE=2 SV=1	YKR092c	55.5	5.6e-07	KOG2992	Nucleolar GTPase/ATPase p130	Y	Nuclear structure	-			GO:0016021//integral component of membrane
Unigene33017	2.60169e+06	2.04755e+06	1.57496e+06	3.44759e+06	3.30895e+06	3.13869e+06	1.5898	0.01683	Up	dolichyl-diphosphooligosaccharide--protein glycosyltransferase subunit 1B [Arachis ipaensis]	93.19	2.6e-254	XP_016176034.1	70.6	1.8e-194	sp|Q9ZUA0|OST1B_ARATH	Dolichyl-diphosphooligosaccharide--protein glycosyltransferase subunit 1B OS=Arabidopsis thaliana GN=OST1B PE=1 SV=1	At2g01720	676.4	3.5e-194	KOG2291	Oligosaccharyltransferase, alpha subunit (ribophorin I)	O	Posttranslational modification, protein turnover, chaperones	K12666|1|5.0e-255|882.5|aip:107618463|oligosaccharyltransferase complex subunit alpha (ribophorin I)	GO:0006486//protein glycosylation;GO:0018279//protein N-linked glycosylation via asparagine	GO:0004579//dolichyl-diphosphooligosaccharide-protein glycotransferase activity	GO:0005774//vacuolar membrane;GO:0016021//integral component of membrane;GO:0005789//endoplasmic reticulum membrane;GO:0005886//plasma membrane;GO:0008250//oligosaccharyltransferase complex;GO:0009505//plant-type cell wall
CL7419.Contig1	2.09923e+06	1.87983e+06	1.87135e+06	3.73895e+06	2.67153e+06	2.75804e+06	1.56716	0.0342793	Up	probable inactive receptor kinase At5g58300 [Arachis duranensis]	95.16	0.0e+00	XP_015966875.1	68	2.4e-250	sp|Q9LVM0|Y5830_ARATH	Probable inactive receptor kinase At5g58300 OS=Arabidopsis thaliana GN=At5g58300 PE=2 SV=1	#N/A	322.8	1.4e-87	KOG1187	Serine/threonine protein kinase	T	Signal transduction mechanisms	K04733|1|8.1e-235|815.8|pop:18108350|interleukin-1 receptor-associated kinase 4 [EC:2.7.11.1]		GO:0005524//ATP binding;GO:0004672//protein kinase activity	GO:0016021//integral component of membrane
CL8514.Contig3	2.46068e+08	2.93284e+08	2.43174e+08	1.6034e+08	1.2524e+08	1.81184e+08	0.596484	0.0102548	Down	photosystem II 22 kDa protein, chloroplastic [Arachis ipaensis]	95.57	1.2e-142	XP_016163508.1	77.3	4.1e-111	sp|Q02060|PSBS_SPIOL	Photosystem II 22 kDa protein, chloroplastic OS=Spinacia oleracea GN=PSBS PE=1 SV=1	-	-	-	-	-	-	-	K03542|1|2.3e-143|510.8|aip:107606055|photosystem II 22kDa protein	GO:0055085//transmembrane transport		GO:0009535//chloroplast thylakoid membrane;GO:0016021//integral component of membrane
Unigene34706	3.8966e+08	3.75764e+08	3.67356e+08	2.37504e+08	1.46535e+08	2.3829e+08	0.549382	0.00545652	Down	cytochrome b6/f complex subunit IV (chloroplast) [Arachis hypogaea]	99.43	1.9e-96	ANJ01545.1	98.1	7.0e-88	sp|Q2MI70|PETD_SOLLC	Cytochrome b6-f complex subunit 4 OS=Solanum lycopersicum GN=petD PE=3 SV=1	AtCh053	318.9	5.2e-87	KOG4663	Cytochrome b	C	Energy production and conversion	K02637|1|6.7e-96|352.4|rcu:11542350|cytochrome b6-f complex subunit 4	GO:0009767//photosynthetic electron transport chain	GO:0045158//electron transporter, transferring electrons within cytochrome b6/f complex of photosystem II activity;GO:0045156//electron transporter, transferring electrons within the cyclic electron transport pathway of photosynthesis activity;GO:0016491//oxidoreductase activity	GO:0009535//chloroplast thylakoid membrane;GO:0016021//integral component of membrane
CL9525.Contig1	1.55925e+07	1.96381e+07	1.66288e+07	9.72463e+06	7.67244e+06	9.61017e+06	0.520778	0.00391643	Down	rhodanese-like domain-containing protein 4, chloroplastic isoform X1 [Arachis ipaensis]	93.33	1.5e-271	XP_016205277.1	59.9	5.3e-144	sp|Q9M158|STR4_ARATH	Rhodanese-like domain-containing protein 4, chloroplastic OS=Arabidopsis thaliana GN=STR4 PE=1 SV=2	At3g25480	97.1	9.4e-20	KOG1075	FOG: Reverse transcriptase	R	General function prediction only	K17525|1|2.9e-272|939.9|aip:107645710|chitinase domain-containing protein 1	GO:0006032//chitin catabolic process	GO:0004568//chitinase activity;GO:0008061//chitin binding	GO:0005576//extracellular region
Unigene5489	1.56652e+06	778395	445491	0	0	0	INF	0.0488946	Down	cellulose synthase-like protein D3 [Arachis ipaensis]	94.19	0.0e+00	XP_016201170.1	74.7	0.0e+00	sp|A2YU42|CSLD2_ORYSI	Cellulose synthase-like protein D2 OS=Oryza sativa subsp. indica GN=CSLD2 PE=3 SV=1	-	-	-	-	-	-	-	K20924|1|0.0e+00|2172.5|aip:107642358|cellulose synthase-like protein [EC:2.4.1.-]	GO:0030244//cellulose biosynthetic process;GO:0071555//cell wall organization;GO:0071669//plant-type cell wall organization or biogenesis	GO:0051753//mannan synthase activity;GO:0016760//cellulose synthase (UDP-forming) activity	GO:0005794//Golgi apparatus;GO:0016021//integral component of membrane
CL4148.Contig3	432950	126370	232038	0	0	0	INF	0.0426542	Down	LOW QUALITY PROTEIN: ABC transporter C family member 10 [Arachis duranensis]	87.54	0.0e+00	XP_015967325.2	65.2	0.0e+00	sp|Q9LYS2|AB10C_ARATH	ABC transporter C family member 10 OS=Arabidopsis thaliana GN=ABCC10 PE=2 SV=2	At3g59140	1802.7	0.0e+00	KOG0054	Multidrug resistance-associated protein/mitoxantrone resistance protein, ABC superfamily	Q	Secondary metabolites biosynthesis, transport and catabolism	K05666|1|0.0e+00|2587.0|adu:107491077|ATP-binding cassette, subfamily C (CFTR/MRP), member 2	GO:0055085//transmembrane transport	GO:0042626//ATPase activity, coupled to transmembrane movement of substances;GO:0005524//ATP binding	GO:0000325//plant-type vacuole;GO:0016021//integral component of membrane;GO:0005774//vacuolar membrane
Unigene4823	176339	234710	430465	0	0	0	INF	0.0217709	Down	calcium-transporting ATPase, endoplasmic reticulum-type [Arachis duranensis]	96.62	0.0e+00	XP_015947938.1	79.1	0.0e+00	sp|Q42883|ECAP_SOLLC	Calcium-transporting ATPase, endoplasmic reticulum-type OS=Solanum lycopersicum GN=LCA1 PE=2 SV=1	At4g00900	1379	0.0e+00	KOG0202	Ca2+ transporting ATPase	P	Inorganic ion transport and metabolism	K01537|1|0.0e+00|1555.8|gmx:100792952|Ca2+-transporting ATPase [EC:3.6.3.8]		GO:0016787//hydrolase activity;GO:0005524//ATP binding	GO:0016021//integral component of membrane
Unigene5019	6.10604e+06	2.62887e+06	5.97769e+06	0	0	0	INF	0.0125612	Down	LOW QUALITY PROTEIN: auxin transport protein BIG [Arachis ipaensis]	95	0.0e+00	XP_020977764.1	66.4	0.0e+00	sp|Q9SRU2|BIG_ARATH	Auxin transport protein BIG OS=Arabidopsis thaliana GN=BIG PE=1 SV=2	At3g02260	6368.5	0.0e+00	KOG1776	Zn-binding protein Push	T	Signal transduction mechanisms	K10691|1|0.0e+00|9369.2|aip:107637363|E3 ubiquitin-protein ligase UBR4 [EC:2.3.2.27]		GO:0008270//zinc ion binding	-
CL7742.Contig2	349291	406634	654903	0	0	0	INF	0.00741484	Down	probable LRR receptor-like serine/threonine-protein kinase At4g26540 [Arachis ipaensis]	92.32	0.0e+00	XP_016191200.1	53	0.0e+00	sp|C0LGR3|RGI3_ARATH	LRR receptor-like serine/threonine-protein kinase OS=Arabidopsis thaliana GN=RGI3 PE=1 SV=1	At5g56040	341.7	4.8e-93	KOG0619	FOG: Leucine rich repeat	R	General function prediction only	K17422|1|9.0e-295|1015.8|mtr:MTR_5g045910|large subunit ribosomal protein L41!K00924|2|9.7e-172|607.1|soe:110791345|kinase [EC:2.7.1.-]		GO:0004674//protein serine/threonine kinase activity;GO:0005524//ATP binding;GO:0032440//2-alkenal reductase [NAD(P)] activity	GO:0016021//integral component of membrane
CL4148.Contig1	301370	410783	521525	0	0	0	INF	0.00293911	Down	ABC transporter C family member 10 [Arachis duranensis]	94.27	0.0e+00	XP_015942473.1	61.3	0.0e+00	sp|Q9LYS2|AB10C_ARATH	ABC transporter C family member 10 OS=Arabidopsis thaliana GN=ABCC10 PE=2 SV=2	At3g59140	1263.4	0.0e+00	KOG0054	Multidrug resistance-associated protein/mitoxantrone resistance protein, ABC superfamily	Q	Secondary metabolites biosynthesis, transport and catabolism	K05666|1|0.0e+00|1781.1|gmx:100817665|ATP-binding cassette, subfamily C (CFTR/MRP), member 2	GO:0055085//transmembrane transport	GO:0042626//ATPase activity, coupled to transmembrane movement of substances;GO:0005524//ATP binding	GO:0000325//plant-type vacuole;GO:0016021//integral component of membrane;GO:0005774//vacuolar membrane
CL6247.Contig1	555762	529438	339229	0	0	0	INF	0.0022391	Down	ABC transporter C family member 12 isoform X3 [Arachis ipaensis]	92.76	0.0e+00	XP_020969842.1	67.9	0.0e+00	sp|Q42093|AB2C_ARATH	ABC transporter C family member 2 OS=Arabidopsis thaliana GN=ABCC2 PE=1 SV=2	At2g34660	2191.8	0.0e+00	KOG0054	Multidrug resistance-associated protein/mitoxantrone resistance protein, ABC superfamily	Q	Secondary metabolites biosynthesis, transport and catabolism	K05665|1|0.0e+00|2387.8|jre:108996554|ATP-binding cassette, subfamily C (CFTR/MRP), member 1 [EC:7.6.2.3]	GO:0055085//transmembrane transport	GO:0042626//ATPase activity, coupled to transmembrane movement of substances;GO:0005524//ATP binding	GO:0000325//plant-type vacuole;GO:0016021//integral component of membrane;GO:0005774//vacuolar membrane
CL2767.Contig2	69795.9	54358.6	58114	0	0	0	INF	0.000197752	Down	U-box domain-containing protein 4, partial [Glycine soja]	90.58	0.0e+00	KHN44320.1	80.2	0.0e+00	sp|F4IIM1|CSI1_ARATH	Protein CELLULOSE SYNTHASE INTERACTIVE 1 OS=Arabidopsis thaliana GN=CSI1 PE=1 SV=1	At1g77460	1827.8	0.0e+00	KOG0167	FOG: Armadillo/beta-catenin-like repeats	S	Function unknown	K08332|1|5.3e-17|94.0|vcn:VOLCADRAFT_41528|vacuolar protein 8			GO:0005737//cytoplasm;GO:0005634//nucleus
