# Supplementary material for: E3‐Ubiquitin Ligase SgATL31 Promotes Anthracnose Resistance in Stylosanthes by Modulating ROS Burst and Antioxidant Defence: A Proteomic and Functional Study
Source: Mol Plant Pathol. 2025 Jul 7;26(7):e70122. doi: 10.1111/mpp.70122 (PMC12234378; doi:10.1111/mpp.70122)
Supplement: Supplementary file 15 — Table S15. DAPs identified between 96 hpi and 0 hpi in RY2. [file MPP-26-e70122-s024.xlsx]

## Sheet: Table S15
Protein_ID	P_0_19	P_0_21	P_0_20	P_4_23	P_4_22	P_4_24	P_4 vs P_0 Fold change	P_4 vs P_0 Pvalue	P_4 vs P_0 UP.DOWN	Nr_Description	Nr_Identity	Nr_E-value	Nr_Accession	Swissprot Identity	Swissprot E-value	Swissprot Accession	Swissprot Description	Protein_or_Domain	KOG Score	KOG E-value	KOG ID	KOG Function-Description	KOG Code	KOG Function-Categories	KEGG(ko_id|rank|evalue|score|db_id|ko_definition)	GO Biological_Process	GO Molecular_Function	GO Cellular_Component
Unigene38038	0	0	0	1.01419e+06	952001	2.35979e+06	INF	0.0348513	Up	E3 ubiquitin-protein ligase UPL1 isoform X2 [Arachis duranensis]	95.92	0.0e+00	XP_020983720.1	38.9	0.0e+00	sp|Q8GY23|UPL1_ARATH	E3 ubiquitin-protein ligase UPL1 OS=Arabidopsis thaliana GN=UPL1 PE=1 SV=3	At1g70320	2239.9	0.0e+00	KOG0939	E3 ubiquitin-protein ligase/Putative upstream regulatory element binding protein	OK	Posttranslational modification, protein turnover, chaperones;Transcription	K10592|1|0.0e+00|6876.2|adu:107459304|E3 ubiquitin-protein ligase HUWE1 [EC:2.3.2.26]		GO:0016874//ligase activity;GO:0061630//ubiquitin protein ligase activity;GO:0004842//ubiquitin-protein transferase activity	GO:0005737//cytoplasm
CL142.Contig1	0	0	0	442161	372151	142541	INF	0.024347	Up	cysteine-rich receptor-like protein kinase 10 isoform X1 [Arachis ipaensis]	87.02	1.0e-195	XP_016179653.1	35.9	2.6e-58	sp|Q8GYA4|CRK10_ARATH	Cysteine-rich receptor-like protein kinase 10 OS=Arabidopsis thaliana GN=CRK10 PE=1 SV=3	At5g59700	60.8	5.7e-09	KOG1187	Serine/threonine protein kinase	T	Signal transduction mechanisms	K04733|1|4.5e-92|340.9|lja:Lj3g3v1855390.1|interleukin-1 receptor-associated kinase 4 [EC:2.7.11.1]	GO:0006468//protein phosphorylation	GO:0004672//protein kinase activity;GO:0004674//protein serine/threonine kinase activity;GO:0005524//ATP binding	GO:0016021//integral component of membrane;GO:0005886//plasma membrane
CL8837.Contig1	0	0	0	394936	286995	160474	INF	0.014325	Up	probable receptor-like protein kinase At1g11050 [Arachis ipaensis]	89.83	0.0e+00	XP_016180995.1	62.1	3.8e-227	sp|O04086|Y1105_ARATH	Probable receptor-like protein kinase At1g11050 OS=Arabidopsis thaliana GN=At1g11050 PE=2 SV=1	#N/A	785.4	7.5e-227	KOG1187	Serine/threonine protein kinase	T	Signal transduction mechanisms	K04733|1|9.9e-217|755.7|adu:107481862|interleukin-1 receptor-associated kinase 4 [EC:2.7.11.1]		GO:0004674//protein serine/threonine kinase activity;GO:0005524//ATP binding;GO:0004672//protein kinase activity	GO:0016021//integral component of membrane;GO:0005886//plasma membrane
CL4116.Contig6	0	0	0	356747	402978	176856	INF	0.0106067	Up	putative leucine-rich repeat receptor-like serine/threonine-protein kinase At2g14440 [Arachis ipaensis]	92.19	0.0e+00	XP_016203006.1	25	1.9e-26	sp|C0LGT5|Y5169_ARATH	Probable LRR receptor-like serine/threonine-protein kinase At5g16900 OS=Arabidopsis thaliana GN=At5g16900 PE=2 SV=1	At1g25570	689.1	7.1e-198	KOG0619	FOG: Leucine rich repeat	R	General function prediction only	K13420|1|1.0e-16|91.3|cit:102608136|LRR receptor-like serine/threonine-protein kinase FLS2 [EC:2.7.11.1]		GO:0016301//kinase activity	GO:0016021//integral component of membrane
Unigene38685	0	0	0	106450	54716.7	79348.5	INF	0.00582178	Up	protein NUCLEAR FUSION DEFECTIVE 4 [Arachis duranensis]	87.5	7.8e-271	XP_015967674.1	24.3	3.0e-41	sp|F4I9E1|NFD4_ARATH	Protein NUCLEAR FUSION DEFECTIVE 4 OS=Arabidopsis thaliana GN=NFD4 PE=3 SV=1	-	-	-	-	-	-	-	K14794|1|2.0e-151|538.5|aly:ARALYDRAFT_321151|ribosomal RNA-processing protein 12	GO:0055085//transmembrane transport		GO:0016021//integral component of membrane
Unigene35522	0	0	0	79896.1	70889.6	41517.3	INF	0.0052177	Up	cellulose synthase A catalytic subunit 3 [UDP-forming] [Arachis duranensis]	98.33	0.0e+00	XP_020985226.1	86.2	0.0e+00	sp|Q941L0|CESA3_ARATH	Cellulose synthase A catalytic subunit 3 [UDP-forming] OS=Arabidopsis thaliana GN=CESA3 PE=1 SV=2	-	-	-	-	-	-	-	K10999|1|0.0e+00|2186.0|adu:107462760|cellulose synthase A [EC:2.4.1.12]	GO:0009833//plant-type primary cell wall biogenesis;GO:0030244//cellulose biosynthetic process;GO:0071555//cell wall organization	GO:0016760//cellulose synthase (UDP-forming) activity;GO:0016759//cellulose synthase activity;GO:0046872//metal ion binding	GO:0005794//Golgi apparatus;GO:0016021//integral component of membrane;GO:0005886//plasma membrane
Unigene30624	0	0	0	1.34478e+06	1.4367e+06	2.28038e+06	INF	0.00478099	Up	RNA-binding KH domain-containing protein PEPPER [Arachis ipaensis]	88.43	4.5e-230	XP_016201758.1	55.2	4.5e-126	sp|Q9SZH4|PEP_ARATH	RNA-binding KH domain-containing protein PEPPER OS=Arabidopsis thaliana GN=PEP PE=1 SV=1	At4g26000	449.1	8.8e-126	KOG2190	PolyC-binding proteins alphaCP-1 and related KH domain proteins	AR	RNA processing and modification;General function prediction only	K21444|1|8.4e-231|802.0|aip:107642794|poly(rC)-binding protein 3/4	GO:0048467//gynoecium development;GO:0048577//negative regulation of short-day photoperiodism, flowering;GO:0048579//negative regulation of long-day photoperiodism, flowering;GO:0009299//mRNA transcription;GO:0006396//RNA processing	GO:0003723//RNA binding	GO:0005634//nucleus
CL10562.Contig1	0	0	0	150143	84471.6	112935	INF	0.00366942	Up	SPX domain-containing membrane protein At4g22990 isoform X1 [Arachis duranensis]	94.17	0.0e+00	XP_015961641.1	69	1.6e-279	sp|Q93ZQ5|SPXM3_ARATH	SPX domain-containing membrane protein At4g22990 OS=Arabidopsis thaliana GN=At4g22990 PE=2 SV=2	At4g11810_2	640.2	4.1e-183	KOG2325	Predicted transporter/transmembrane protein	R	General function prediction only	-	GO:0055085//transmembrane transport		GO:0016021//integral component of membrane
Unigene1194	0	0	0	139729	146245	212461	INF	0.00202353	Up	PREDICTED: ABC transporter C family member 13 isoform X1 [Glycine max]	86.62	0.0e+00	XP_006595183.1	71.5	0.0e+00	sp|Q9SKX0|AB13C_ARATH	ABC transporter C family member 13 OS=Arabidopsis thaliana GN=ABCC13 PE=2 SV=3	At2g07680	1520.4	0.0e+00	KOG0054	Multidrug resistance-associated protein/mitoxantrone resistance protein, ABC superfamily	Q	Secondary metabolites biosynthesis, transport and catabolism	K05674|1|0.0e+00|1916.7|gmx:100814181|ATP-binding cassette, subfamily C (CFTR/MRP), member 10	GO:0055085//transmembrane transport	GO:0042626//ATPase activity, coupled to transmembrane movement of substances;GO:0005524//ATP binding	GO:0000325//plant-type vacuole;GO:0016021//integral component of membrane;GO:0005774//vacuolar membrane
CL4239.Contig5	0	0	0	1.46883e+06	2.21357e+06	2.01423e+06	INF	0.00103616	Up	LOW QUALITY PROTEIN: reticulon-like protein B11 [Arachis duranensis]	87.56	2.7e-94	XP_015942168.2	57.4	1.2e-59	sp|Q9LT71|RTNLK_ARATH	Reticulon-like protein B11 OS=Arabidopsis thaliana GN=RTNLB11 PE=2 SV=1	At3g19460	227.3	2.4e-59	KOG1792	Reticulon	U	Intracellular trafficking, secretion, and vesicular transport	K20723|1|4.6e-80|300.1|gmx:100527732|reticulon-3!K20721|2|1.3e-79|298.5|lang:109354423|reticulon-1			GO:0016021//integral component of membrane;GO:0005789//endoplasmic reticulum membrane
Unigene741	0	107574	29744.4	642620	554843	253890	10.5692	0.0229552	Up	ethylene-insensitive protein 2 [Arachis duranensis]	81.67	0.0e+00	XP_015937169.1	55.1	2.4e-148	sp|Q9S814|EIN2_ARATH	Ethylene-insensitive protein 2 OS=Arabidopsis thaliana GN=EIN2 PE=1 SV=1	At5g03280	524.2	4.7e-148	KOG1291	Mn2+ and Fe2+ transporters of the NRAMP family	P	Inorganic ion transport and metabolism	K14513|1|0.0e+00|1591.2|adu:107462995|ethylene-insensitive protein 2	GO:0009873//ethylene-activated signaling pathway	GO:0005215//transporter activity	GO:0016021//integral component of membrane;GO:0005622//intracellular
CL148.Contig2	108558	383398	0	1.79806e+06	1.29449e+06	985707	8.28986	0.0104269	Up	lysM domain receptor-like kinase 3 [Arachis ipaensis]	90.14	0.0e+00	XP_016165890.1	57.2	1.6e-195	sp|Q6UD73|LYK3_MEDTR	LysM domain receptor-like kinase 3 OS=Medicago truncatula GN=LYK3 PE=1 SV=1	#N/A	240.7	6.5e-63	KOG1187	Serine/threonine protein kinase	T	Signal transduction mechanisms	K13429|1|0.0e+00|1132.1|aip:107608701|chitin elicitor receptor kinase 1	GO:0006468//protein phosphorylation;GO:0007166//cell surface receptor signaling pathway	GO:0004675//transmembrane receptor protein serine/threonine kinase activity;GO:0004674//protein serine/threonine kinase activity;GO:0005524//ATP binding	GO:0016021//integral component of membrane;GO:0005886//plasma membrane
CL148.Contig4	562596	1.69035e+06	589486	6.75906e+06	4.94387e+06	3.87329e+06	5.47989	0.00994832	Up	protein LIKE COV 1 isoform X1 [Arachis ipaensis]	95.83	2.1e-144	XP_016188877.1	80.5	1.0e-119	sp|F4IUE7|COV1_ARATH	Protein CONTINUOUS VASCULAR RING 1 OS=Arabidopsis thaliana GN=COV1 PE=1 SV=2	-	-	-	-	-	-	-	-	GO:0010222//stem vascular tissue pattern formation		GO:0005794//Golgi apparatus;GO:0016021//integral component of membrane
CL8772.Contig1	95787.4	258199	0	800551	421613	540967	4.98079	0.0252921	Up	photosystem II CP43 chlorophyll apoprotein (chloroplast) [Caragana kozlowii]	99.79	5.5e-284	YP_009389849.1	99.2	1.3e-285	sp|B1A931|PSBC_CARPA	Photosystem II CP43 reaction center protein OS=Carica papaya GN=psbC PE=3 SV=1	-	-	-	-	-	-	-	K02705|1|5.1e-284|978.8|gmx:3989283|photosystem II CP43 chlorophyll apoprotein	GO:0018298//protein-chromophore linkage;GO:0009772//photosynthetic electron transport in photosystem II	GO:0016168//chlorophyll binding;GO:0045156//electron transporter, transferring electrons within the cyclic electron transport pathway of photosynthesis activity;GO:0046872//metal ion binding	GO:0009535//chloroplast thylakoid membrane;GO:0009536//plastid;GO:0009523//photosystem II;GO:0016021//integral component of membrane;GO:0042651//thylakoid membrane
CL7642.Contig2	21188.1	127458	39637	405620	322981	181848	4.83554	0.030121	Up	PREDICTED: calcium-transporting ATPase 1, chloroplastic-like [Vigna radiata var. radiata]	91.26	0.0e+00	XP_014501210.1	81.5	0.0e+00	sp|Q37145|ACA1_ARATH	Calcium-transporting ATPase 1 OS=Arabidopsis thaliana GN=ACA1 PE=1 SV=3	At1g27770	1661.4	0.0e+00	KOG0204	Calcium transporting ATPase	P	Inorganic ion transport and metabolism	K01537|1|0.0e+00|1844.3|var:108331605|Ca2+-transporting ATPase [EC:3.6.3.8]		GO:0005516//calmodulin binding;GO:0005388//calcium-transporting ATPase activity;GO:0005524//ATP binding	GO:0043231//intracellular membrane-bounded organelle;GO:0016021//integral component of membrane;GO:0005887//integral component of plasma membrane
CL8949.Contig2	88204	453082	78635.5	1.20221e+06	875109	718348	4.50971	0.0183208	Up	ABC transporter B family member 1 [Arachis ipaensis]	97.59	0.0e+00	XP_016207810.1	89	0.0e+00	sp|Q9ZR72|AB1B_ARATH	ABC transporter B family member 1 OS=Arabidopsis thaliana GN=ABCB1 PE=1 SV=1	At2g36910	2206	0.0e+00	KOG0055	Multidrug/pheromone exporter, ABC superfamily	Q	Secondary metabolites biosynthesis, transport and catabolism	K05658|1|0.0e+00|2323.9|gmx:100814667|ATP-binding cassette, subfamily B (MDR/TAP), member 1 [EC:7.6.2.2]		GO:0042626//ATPase activity, coupled to transmembrane movement of substances;GO:0005524//ATP binding	GO:0016021//integral component of membrane
CL148.Contig6	575548	863338	885964	3.92192e+06	3.16656e+06	2.31375e+06	4.04423	0.0076785	Up	nipped-B-like protein [Arachis ipaensis]	93.9	0.0e+00	XP_016178910.2	60.1	0.0e+00	sp|A5HEI1|SCC2_ARATH	Sister chromatid cohesion protein SCC2 OS=Arabidopsis thaliana GN=SCC2 PE=1 SV=1	At5g15540	1559.7	0.0e+00	KOG1020	Sister chromatid cohesion protein SCC2/Nipped-B	BDL	Chromatin structure and dynamics;Cell cycle control, cell division, chromosome partitioning;Replication, recombination and repair	K06672|1|0.0e+00|3184.4|aip:107621403|cohesin loading factor subunit SCC2	GO:0010468//regulation of gene expression;GO:0007049//cell cycle	GO:0046872//metal ion binding;GO:0003682//chromatin binding	GO:0005634//nucleus
CL11033.Contig1	7442.28	17055.2	11071.1	60452	45314.5	31075.4	3.84727	0.0194502	Up	calcium-transporting ATPase 8, plasma membrane-type isoform X5 [Arachis duranensis]	95.24	0.0e+00	XP_020993897.1	70.2	1.0e-286	sp|Q9SZR1|ACA10_ARATH	Calcium-transporting ATPase 10, plasma membrane-type OS=Arabidopsis thaliana GN=ACA10 PE=1 SV=2	At4g29900	983.4	2.1e-286	KOG0204	Calcium transporting ATPase	P	Inorganic ion transport and metabolism	K01537|1|0.0e+00|1355.9|adu:107478792|Ca2+-transporting ATPase [EC:3.6.3.8]		GO:0005388//calcium-transporting ATPase activity;GO:0005516//calmodulin binding;GO:0005524//ATP binding	GO:0016021//integral component of membrane
CL12077.Contig1	628601	799920	608013	1.31945e+06	3.30257e+06	2.29375e+06	3.39585	0.0475878	Up	amino acid transporter family protein [Glycine max]	88.15	3.3e-233	NP_001341768.1	69.3	3.2e-180	sp|Q9LI61|AVT6A_ARATH	Amino acid transporter AVT6A OS=Arabidopsis thaliana GN=AVT6A PE=2 SV=1	At3g30390	629	6.2e-180	KOG1305	Amino acid transporter protein	E	Amino acid transport and metabolism	K14207|1|8.2e-234|812.0|lang:109357096|solute carrier family 38 (sodium-coupled neutral amino acid transporter), member 2	GO:0003333//amino acid transmembrane transport	GO:0015171//amino acid transmembrane transporter activity	GO:0016021//integral component of membrane
CL5622.Contig2	141026	237051	57243.2	563083	296156	378768	2.8439	0.0472271	Up	4-coumarate--CoA ligase-like 6 [Arachis duranensis]	93.39	7.4e-304	XP_015963221.1	59.9	1.7e-196	sp|Q84P24|4CLL6_ARATH	4-coumarate--CoA ligase-like 6 OS=Arabidopsis thaliana GN=4CLL6 PE=2 SV=2	At4g19010	683.3	3.4e-196	KOG1176	Acyl-CoA synthetase	I	Lipid transport and metabolism	K01904|1|1.4e-304|1047.3|adu:107487138|4-coumarate--CoA ligase [EC:6.2.1.12]	GO:0008152//metabolic process	GO:0003824//catalytic activity;GO:0016874//ligase activity	GO:0016021//integral component of membrane
Unigene2528	212443	315949	469252	984628	1.06192e+06	681687	2.73468	0.0138959	Up	cycloeucalenol cycloisomerase isoform X1 [Arachis duranensis]	95.89	8.4e-166	XP_015937778.1	83.8	3.7e-142	sp|Q9M643|CCI1_ARATH	Cycloeucalenol cycloisomerase OS=Arabidopsis thaliana GN=CPI1 PE=2 SV=1	-	-	-	-	-	-	-	K08246|1|1.6e-166|587.8|adu:107463495|cycloeucalenol cycloisomerase [EC:5.5.1.9]		GO:0016853//isomerase activity	GO:0016021//integral component of membrane
CL5619.Contig6	77186.9	178320	82417.4	363406	285502	207377	2.53395	0.0362694	Up	uncharacterized membrane protein At3g27390 [Arachis ipaensis]	90.64	5.0e-270	XP_016162297.1	57.6	1.1e-165	sp|Q8GUM4|Y3739_ARATH	Uncharacterized membrane protein At3g27390 OS=Arabidopsis thaliana GN=At3g27390 PE=1 SV=2	-	-	-	-	-	-	-	K16055|1|2.0e-07|60.1|ccaj:109803620|trehalose 6-phosphate synthase/phosphatase [EC:2.4.1.15 3.1.3.12]			GO:0016021//integral component of membrane
Unigene20923	1.91665e+06	2.21215e+06	1.49527e+06	4.03095e+06	4.52481e+06	3.097e+06	2.07195	0.0126579	Up	ABC transporter G family member 24 [Arachis ipaensis]	87.85	0.0e+00	XP_016183265.1	64.9	0.0e+00	sp|Q9MAG3|AB24G_ARATH	ABC transporter G family member 24 OS=Arabidopsis thaliana GN=ABCG24 PE=2 SV=2	At5g60740	1335.5	0.0e+00	KOG0061	Transporter, ABC superfamily (Breast cancer resistance protein)	Q	Secondary metabolites biosynthesis, transport and catabolism	K05681|1|5.4e-257|890.2|lja:Lj5g3v0659620.1|ATP-binding cassette, subfamily G (WHITE), member 2!K21396|4|3.7e-56|223.0|gsl:Gasu_36200|ATP-binding cassette, subfamily G (WHITE), eye pigment precursor transporter		GO:0042626//ATPase activity, coupled to transmembrane movement of substances;GO:0016887//ATPase activity;GO:0005524//ATP binding	GO:0016021//integral component of membrane;GO:0005886//plasma membrane
CL994.Contig3	2.17167e+06	3.67323e+06	1.56404e+06	5.74605e+06	4.42288e+06	4.41924e+06	1.96899	0.0354977	Up	protein unc-50 homolog isoform X1 [Arachis duranensis]	96.86	1.6e-144	XP_015942130.1	-	-	-	-	At2g15240	417.9	1.2e-116	KOG3012	Uncharacterized conserved protein	S	Function unknown	-	GO:0006810//transport		GO:0016021//integral component of membrane;GO:0030173//integral component of Golgi membrane
CL7419.Contig1	844646	1.61406e+06	712050	2.09923e+06	1.87983e+06	1.87135e+06	1.84512	0.0372779	Up	PREDICTED: CSC1-like protein At1g32090 [Cicer arietinum]	84.28	2.1e-307	XP_004512449.1	72.6	1.0e-263	sp|Q9FVQ5|CSCL1_ARATH	CSC1-like protein At1g32090 OS=Arabidopsis thaliana GN=At1g32090 PE=1 SV=1	At1g32090	906.7	2.1e-263	KOG1134	Uncharacterized conserved protein	R	General function prediction only	K21989|1|3.9e-308|1059.3|cam:101503032|calcium permeable stress-gated cation channel			GO:0016021//integral component of membrane
CL10790.Contig2	103683	162578	101169	243022	235187	176830	1.78276	0.0296367	Up	PREDICTED: reticulon-like protein B8 [Cicer arietinum]	77.55	1.2e-109	XP_004499535.1	60.9	6.4e-87	sp|Q9SS37|RTNLH_ARATH	Reticulon-like protein B8 OS=Arabidopsis thaliana GN=RTNLB8 PE=2 SV=1	At3g10260	318.2	1.2e-86	KOG1792	Reticulon	U	Intracellular trafficking, secretion, and vesicular transport	K20723|1|2.1e-103|377.9|dzi:111299672|reticulon-3!K20721|2|6.5e-65|250.0|egu:105047524|reticulon-1			GO:0016021//integral component of membrane;GO:0005789//endoplasmic reticulum membrane
CL4663.Contig2	3.09581e+06	6.2247e+06	3.3378e+06	7.5722e+06	7.36336e+06	6.69941e+06	1.70915	0.0450094	Up	ABC transporter B family member 2 [Arachis duranensis]	97.2	0.0e+00	XP_015963280.1	79.5	0.0e+00	sp|Q8LPK2|AB2B_ARATH	ABC transporter B family member 2 OS=Arabidopsis thaliana GN=ABCB2 PE=1 SV=3	#N/A	1922.9	0.0e+00	KOG0055	Multidrug/pheromone exporter, ABC superfamily	Q	Secondary metabolites biosynthesis, transport and catabolism	K05658|1|0.0e+00|2349.7|adu:107487186|ATP-binding cassette, subfamily B (MDR/TAP), member 1 [EC:7.6.2.2]		GO:0042626//ATPase activity, coupled to transmembrane movement of substances;GO:0005524//ATP binding	GO:0016021//integral component of membrane
CL9525.Contig1	9.35916e+06	1.48033e+07	9.15959e+06	1.55925e+07	1.96381e+07	1.66288e+07	1.55631	0.0491006	Up	farnesylcysteine lyase [Arachis duranensis]	92.5	7.1e-277	XP_015937574.1	61.3	4.8e-169	sp|P57681|PCYOX_ARATH	Farnesylcysteine lyase OS=Arabidopsis thaliana GN=FLCY PE=1 SV=1	-	-	-	-	-	-	-	K05906|1|1.3e-277|957.6|adu:107463306|prenylcysteine oxidase / farnesylcysteine lyase [EC:1.8.3.5 1.8.3.6]	GO:0030328//prenylcysteine catabolic process;GO:0030327//prenylated protein catabolic process	GO:0016829//lyase activity;GO:0001735//prenylcysteine oxidase activity	GO:0005774//vacuolar membrane
Unigene37340	971762	945129	812367	569785	607158	466327	0.602094	0.00504761	Down	nicalin-1 isoform X1 [Arachis ipaensis]	95.92	1.4e-310	XP_016187594.1	-	-	-	-	At3g44330	810.1	2.4e-234	KOG2526	Predicted aminopeptidases - M20/M25/M40 family	E	Amino acid transport and metabolism	K06171|1|4.0e-09|65.9|zma:100501623|nicastrin	GO:0009966//regulation of signal transduction;GO:0016485//protein processing		GO:0005794//Golgi apparatus;GO:0005783//endoplasmic reticulum;GO:0016021//integral component of membrane;GO:0005739//mitochondrion;GO:0005789//endoplasmic reticulum membrane;GO:0005886//plasma membrane;GO:0005774//vacuolar membrane;GO:0009506//plasmodesma
Unigene45053	236917	179389	216821	136458	127153	112672	0.594325	0.00931878	Down	protein disulfide-isomerase 5-2 [Arachis ipaensis]	89.27	2.3e-220	XP_016183032.1	59	2.3e-143	sp|Q94F09|PDI52_ARATH	Protein disulfide-isomerase 5-2 OS=Arabidopsis thaliana GN=PDIL5-2 PE=1 SV=1	At1g35620	236.5	8.5e-62	KOG0190	Protein disulfide isomerase (prolyl 4-hydroxylase beta subunit)	O	Posttranslational modification, protein turnover, chaperones	K09580|1|4.4e-221|769.6|aip:107625024|protein disulfide-isomerase A1 [EC:5.3.4.1]	GO:0006457//protein folding;GO:0045454//cell redox homeostasis;GO:0034976//response to endoplasmic reticulum stress	GO:0003756//protein disulfide isomerase activity;GO:0016853//isomerase activity	GO:0005783//endoplasmic reticulum;GO:0016021//integral component of membrane;GO:0005623//cell;GO:0005774//vacuolar membrane;GO:0009505//plant-type cell wall;GO:0009506//plasmodesma
Unigene34695	191084	224606	193727	139810	144267	63894.3	0.57099	0.0366098	Down	PREDICTED: potassium transporter 6 [Vigna angularis]	83.76	0.0e+00	XP_017425916.1	72.8	0.0e+00	sp|Q8W4I4|POT6_ARATH	Potassium transporter 6 OS=Arabidopsis thaliana GN=POT6 PE=2 SV=1	-	-	-	-	-	-	-	K03549|1|0.0e+00|1322.4|ccaj:109801427|KUP system potassium uptake protein		GO:0015079//potassium ion transmembrane transporter activity	GO:0016021//integral component of membrane;GO:0005886//plasma membrane
Unigene10726	1.57299e+06	1.79803e+06	1.91855e+06	1.15352e+06	941559	858497	0.558376	0.00437032	Down	piezo-type mechanosensitive ion channel homolog isoform X2 [Arachis ipaensis]	94.62	0.0e+00	XP_020972104.1	68.8	0.0e+00	sp|F4IN58|PIEZO_ARATH	Piezo-type mechanosensitive ion channel homolog OS=Arabidopsis thaliana GN=At2g48060/At2g48040/At2g48050 PE=2 SV=1	At2g48050	1861.3	0.0e+00	KOG1893	Uncharacterized conserved protein	S	Function unknown	K22128|1|0.0e+00|3362.0|aip:107626091|piezo-type mechanosensitive ion channel component 1/2	GO:0042391//regulation of membrane potential;GO:0050982//detection of mechanical stimulus;GO:0071260//cellular response to mechanical stimulus	GO:0005261//cation channel activity;GO:0008381//mechanosensitive ion channel activity	GO:0016021//integral component of membrane;GO:0016020//membrane
CL3234.Contig4	3.75034e+06	2.98946e+06	3.9781e+06	2.19806e+06	2.52056e+06	747716	0.51002	0.0480526	Down	V-type proton ATPase subunit a3 [Arachis ipaensis]	96.34	0.0e+00	XP_016186954.1	77.3	0.0e+00	sp|Q8W4S4|VHAA3_ARATH	V-type proton ATPase subunit a3 OS=Arabidopsis thaliana GN=VHA-a3 PE=1 SV=1	At2g21410	1293.5	0.0e+00	KOG2189	Vacuolar H+-ATPase V0 sector, subunit a	C	Energy production and conversion	K02154|1|0.0e+00|1473.0|cam:101490524|V-type H+-transporting ATPase subunit a	GO:0015986//ATP synthesis coupled proton transport;GO:0015991//ATP hydrolysis coupled proton transport;GO:0007035//vacuolar acidification;GO:0070072//vacuolar proton-transporting V-type ATPase complex assembly	GO:0051117//ATPase binding;GO:0046961//proton-transporting ATPase activity, rotational mechanism;GO:0015078//hydrogen ion transmembrane transporter activity	GO:0000325//plant-type vacuole;GO:0016021//integral component of membrane;GO:0016471//vacuolar proton-transporting V-type ATPase complex;GO:0000220//vacuolar proton-transporting V-type ATPase, V0 domain
CL3390.Contig3	1.32048e+06	1.9279e+06	1.23815e+06	573440	651117	813361	0.454231	0.0233966	Down	cellulose synthase-like protein G2 [Cajanus cajan]	72.75	0.0e+00	XP_020223019.1	36.1	6.2e-127	sp|Q8VYR4|CSLG2_ARATH	Cellulose synthase-like protein G2 OS=Arabidopsis thaliana GN=CSLG2 PE=2 SV=1	-	-	-	-	-	-	-	K10999|1|8.4e-105|384.0|lsv:111878057|cellulose synthase A [EC:2.4.1.12]	GO:0009833//plant-type primary cell wall biogenesis;GO:0030244//cellulose biosynthetic process;GO:0071555//cell wall organization	GO:0016760//cellulose synthase (UDP-forming) activity;GO:0016759//cellulose synthase activity	GO:0005794//Golgi apparatus;GO:0016021//integral component of membrane;GO:0005886//plasma membrane
CL2459.Contig1	597524	1.1817e+06	1.10602e+06	263110	493470	422508	0.408661	0.0438215	Down	probable manganese-transporting ATPase PDR2 [Arachis ipaensis]	97.29	0.0e+00	XP_020965815.1	78.7	0.0e+00	sp|Q9LT02|PDR2_ARATH	Probable manganese-transporting ATPase PDR2 OS=Arabidopsis thaliana GN=PDR2 PE=1 SV=1	At5g23630	1874	0.0e+00	KOG0209	P-type ATPase	P	Inorganic ion transport and metabolism	K14950|1|0.0e+00|2171.7|ccaj:109797901|manganese-transporting P-type ATPase [EC:3.6.3.-]	GO:0006812//cation transport;GO:0006874//cellular calcium ion homeostasis	GO:0016887//ATPase activity;GO:0005388//calcium-transporting ATPase activity;GO:0046872//metal ion binding;GO:0005524//ATP binding	GO:0016021//integral component of membrane;GO:0005887//integral component of plasma membrane;GO:0043231//intracellular membrane-bounded organelle
CL5507.Contig2	487509	524011	561173	320484	304264	0	0.397248	0.0411285	Down	probable CDP-diacylglycerol--inositol 3-phosphatidyltransferase 2 [Arachis duranensis]	97.32	1.2e-122	XP_015957948.1	74	2.2e-97	sp|Q8GUK6|PIS2_ARATH	Probable CDP-diacylglycerol--inositol 3-phosphatidyltransferase 2 OS=Arabidopsis thaliana GN=PIS2 PE=2 SV=2	At4g38570	352.8	4.2e-97	KOG3240	Phosphatidylinositol synthase	I	Lipid transport and metabolism	K00999|1|2.2e-123|444.1|adu:107482072|CDP-diacylglycerol--inositol 3-phosphatidyltransferase [EC:2.7.8.11]	GO:0008654//phospholipid biosynthetic process;GO:0006661//phosphatidylinositol biosynthetic process	GO:0003881//CDP-diacylglycerol-inositol 3-phosphatidyltransferase activity	GO:0005794//Golgi apparatus;GO:0016021//integral component of membrane
CL4805.Contig1	275501	239079	161976	114008	87439.6	50090.2	0.371792	0.0207787	Down	glucan endo-1,3-beta-glucosidase 8 isoform X1 [Arachis ipaensis]	94.42	1.3e-272	XP_016168822.1	71.3	6.2e-195	sp|Q6NKW9|E138_ARATH	Glucan endo-1,3-beta-glucosidase 8 OS=Arabidopsis thaliana GN=At1g64760 PE=1 SV=2	-	-	-	-	-	-	-	K15429|1|7.1e-156|553.1|cic:CICLE_v10007363mg|tRNA (guanine37-N1)-methyltransferase [EC:2.1.1.228]!K19893|3|3.4e-150|534.3|hbr:110672788|glucan endo-1,3-beta-glucosidase 5/6 [EC:3.2.1.39]	GO:0005975//carbohydrate metabolic process	GO:0030247//polysaccharide binding;GO:0004553//hydrolase activity, hydrolyzing O-glycosyl compounds	GO:0046658//anchored component of plasma membrane;GO:0016021//integral component of membrane
Unigene27713	416602	243096	425842	193004	56271.3	117829	0.338177	0.0284418	Down	plasma membrane ATPase 4 [Arachis duranensis]	94.43	0.0e+00	XP_015971895.1	88	0.0e+00	sp|Q03194|PMA4_NICPL	Plasma membrane ATPase 4 OS=Nicotiana plumbaginifolia GN=PMA4 PE=2 SV=1	At2g24520	1638.2	0.0e+00	KOG0205	Plasma membrane H+-transporting ATPase	P	Inorganic ion transport and metabolism	K01535|1|0.0e+00|1788.1|adu:107495301|H+-transporting ATPase [EC:7.1.2.1]	GO:0006754//ATP biosynthetic process	GO:0008553//hydrogen-exporting ATPase activity, phosphorylative mechanism;GO:0005524//ATP binding	GO:0016021//integral component of membrane
CL3994.Contig2	319185	430940	465501	191320	147979	38273.8	0.3106	0.0116564	Down	phosphatidyl-N-methylethanolamine N-methyltransferase [Arachis duranensis]	96.34	6.3e-94	XP_015947206.1	81.6	1.1e-79	sp|Q9SAH5|PLMT_ARATH	Phosphatidyl-N-methylethanolamine N-methyltransferase OS=Arabidopsis thaliana GN=PLMT PE=2 SV=1	-	-	-	-	-	-	-	K00550|1|1.2e-94|348.2|adu:107472168|phosphatidyl-N-methylethanolamine N-methyltransferase [EC:2.1.1.71]	GO:0006656//phosphatidylcholine biosynthetic process	GO:0080101//phosphatidyl-N-dimethylethanolamine N-methyltransferase activity;GO:0004608//phosphatidylethanolamine N-methyltransferase activity;GO:0000773//phosphatidyl-N-methylethanolamine N-methyltransferase activity	GO:0016021//integral component of membrane;GO:0005789//endoplasmic reticulum membrane
Unigene8485	1.80001e+06	3.23242e+06	2.2267e+06	987180	482445	520431	0.274145	0.0180886	Down	calcium permeable stress-gated cation channel 1 [Arachis ipaensis]	93.67	0.0e+00	XP_016197015.1	73	0.0e+00	sp|Q5XEZ5|CSC1_ARATH	Calcium permeable stress-gated cation channel 1 OS=Arabidopsis thaliana GN=CSC1 PE=2 SV=1	At4g04340	1120.5	0.0e+00	KOG1134	Uncharacterized conserved protein	R	General function prediction only	K21989|1|0.0e+00|1474.9|aip:107638315|calcium permeable stress-gated cation channel			GO:0016021//integral component of membrane
Unigene32416	210770	338021	480741	145035	125941	0	0.263203	0.0487732	Down	sulfate transporter 1.3 isoform X2 [Arachis ipaensis]	95.8	2.0e-221	XP_020962107.1	77.1	8.1e-172	sp|Q9FEP7|SUT13_ARATH	Sulfate transporter 1.3 OS=Arabidopsis thaliana GN=SULTR1;3 PE=2 SV=1	At4g08620	545.4	7.9e-155	KOG0236	Sulfate/bicarbonate/oxalate exchanger SAT-1 and related transporters (SLC26 family)	P	Inorganic ion transport and metabolism	K17470|1|3.7e-222|773.1|aip:107606121|sulfate transporter 1, high-affinity		GO:0015116//sulfate transmembrane transporter activity;GO:0008271//secondary active sulfate transmembrane transporter activity	GO:0016021//integral component of membrane;GO:0005887//integral component of plasma membrane;GO:0005886//plasma membrane
CL9132.Contig4	1.13136e+06	1.6075e+06	1.56096e+06	515813	413828	195767	0.261733	0.00406188	Down	sodium/proton antiporter 1 isoform X1 [Arachis duranensis]	96.14	1.5e-307	XP_015941834.1	76.6	9.8e-248	sp|Q9LT68|NHD1_ARATH	Sodium/proton antiporter 1 OS=Arabidopsis thaliana GN=NHD1 PE=2 SV=1	-	-	-	-	-	-	-	-	GO:0055085//transmembrane transport		GO:0016021//integral component of membrane
CL12061.Contig1	20356.2	35097.4	25461.5	12748.3	94.134	7895.36	0.256291	0.0241992	Down	potassium transporter 3 isoform X1 [Arachis ipaensis]	94.16	0.0e+00	XP_016189444.1	62.4	4.5e-291	sp|Q9FE38|POT3_ARATH	Potassium transporter 3 OS=Arabidopsis thaliana GN=POT3 PE=1 SV=1	-	-	-	-	-	-	-	K03549|1|0.0e+00|1526.9|aip:107630740|KUP system potassium uptake protein	GO:0009932//cell tip growth	GO:0015079//potassium ion transmembrane transporter activity	GO:0016021//integral component of membrane;GO:0005774//vacuolar membrane
CL7974.Contig1	159560	223458	205474	80634.5	47719.5	21171.9	0.254083	0.00466506	Down	aquaporin PIP2-2 [Arachis duranensis]	98.39	8.5e-138	XP_015942637.1	87.5	2.6e-123	sp|P43287|PIP22_ARATH	Aquaporin PIP2-2 OS=Arabidopsis thaliana GN=PIP2-2 PE=1 SV=2	#N/A	439.1	5.1e-123	KOG0223	Aquaporin (major intrinsic protein family)	G	Carbohydrate transport and metabolism	K09872|1|1.6e-138|494.6|adu:107467925|aquaporin PIP		GO:0005215//transporter activity	GO:0016021//integral component of membrane
CL7626.Contig2	2.36946e+06	3.86995e+06	2.4657e+06	946174	853749	359356	0.248047	0.0135623	Down	peroxisomal and mitochondrial division factor 2 [Arachis duranensis]	81.05	3.6e-127	XP_015973274.1	39	1.1e-51	sp|Q9SHJ6|PMD2_ARATH	Peroxisomal and mitochondrial division factor 2 OS=Arabidopsis thaliana GN=PMD2 PE=1 SV=1	Hs12667788	79	1.6e-14	KOG0161	Myosin class II heavy chain	Z	Cytoskeleton	K10374|1|4.0e-56|221.1|pxb:103947449|tropomyosin 2			GO:0016021//integral component of membrane
Unigene27758	579649	987633	599519	282992	173170	71060.2	0.243318	0.0201644	Down	PREDICTED: chloride channel protein CLC-d-like isoform X2 [Glycine max]	91.45	0.0e+00	XP_003517583.1	82.8	0.0e+00	sp|P92943|CLCD_ARATH	Chloride channel protein CLC-d OS=Arabidopsis thaliana GN=CLC-D PE=1 SV=2	At5g26240	1315.4	0.0e+00	KOG0474	Cl- channel CLC-7 and related proteins (CLC superfamily)	P	Inorganic ion transport and metabolism	K05016|1|0.0e+00|1460.7|lang:109330972|chloride channel 7	GO:0009826//unidimensional cell growth;GO:1902476//chloride transmembrane transport	GO:0005247//voltage-gated chloride channel activity	GO:0016021//integral component of membrane;GO:0005802//trans-Golgi network
Unigene28745	193666	189942	168501	50539	50955.1	30339.1	0.238781	0.000174525	Down	probable LRR receptor-like serine/threonine-protein kinase At1g53430 [Arachis ipaensis]	92	0.0e+00	XP_016170620.1	62.5	0.0e+00	sp|C0LGG8|Y5343_ARATH	Probable LRR receptor-like serine/threonine-protein kinase At1g53430 OS=Arabidopsis thaliana GN=At1g53430 PE=1 SV=1	At1g29720	550.4	6.3e-156	KOG1187	Serine/threonine protein kinase	T	Signal transduction mechanisms	K04733|1|7.6e-216|753.4|jre:108998023|interleukin-1 receptor-associated kinase 4 [EC:2.7.11.1]		GO:0004674//protein serine/threonine kinase activity;GO:0005524//ATP binding	GO:0016021//integral component of membrane
CL12186.Contig1	432302	534868	452356	255867	0	69663.7	0.229323	0.0115431	Down	cyclic nucleotide-gated ion channel 1 [Arachis ipaensis]	97.05	0.0e+00	XP_020961958.1	80	0.0e+00	sp|O65717|CNGC1_ARATH	Cyclic nucleotide-gated ion channel 1 OS=Arabidopsis thaliana GN=CNGC1 PE=1 SV=1	At5g53130	1171.4	0.0e+00	KOG0498	K+-channel ERG and related proteins, contain PAS/PAC sensor domain	PT	Inorganic ion transport and metabolism;Signal transduction mechanisms	K05391|1|0.0e+00|1403.3|aip:107605934|cyclic nucleotide gated channel, plant	GO:0042391//regulation of membrane potential	GO:0005216//ion channel activity;GO:0005249//voltage-gated potassium channel activity	GO:0016021//integral component of membrane;GO:0005887//integral component of plasma membrane
CL3359.Contig2	674074	615977	692639	227357	198008	0	0.214539	0.00229128	Down	uncharacterized protein LOC107496233 [Arachis duranensis]	92.01	0.0e+00	XP_015972936.1	-	-	-	-	At5g55960	813.9	1.9e-235	KOG2365	Uncharacterized membrane protein	S	Function unknown	-			GO:0016021//integral component of membrane
CL3892.Contig2	498900	948674	573317	184434	46771.4	135189	0.181303	0.0190036	Down	PREDICTED: glucomannan 4-beta-mannosyltransferase 2 [Vigna radiata var. radiata]	88.83	1.8e-286	XP_014494013.1	81	1.3e-262	sp|Q9FNI7|CSLA2_ARATH	Glucomannan 4-beta-mannosyltransferase 2 OS=Arabidopsis thaliana GN=CSLA2 PE=2 SV=1	-	-	-	-	-	-	-	K13680|1|3.4e-287|989.6|vra:106756209|beta-mannan synthase [EC:2.4.1.32]	GO:0010192//mucilage biosynthetic process;GO:0048359//mucilage metabolic process involved in seed coat development	GO:0047259//glucomannan 4-beta-mannosyltransferase activity;GO:0051753//mannan synthase activity;GO:0016757//transferase activity, transferring glycosyl groups	GO:0005794//Golgi apparatus;GO:0016021//integral component of membrane
CL85.Contig15	569910	737630	458759	63945.3	71656	169417	0.172688	0.00518013	Down	PREDICTED: protein ROOT HAIR DEFECTIVE 3 homolog 1 [Glycine max]	83.92	0.0e+00	XP_003529864.1	76.6	0.0e+00	sp|P93042|RHD3_ARATH	Protein ROOT HAIR DEFECTIVE 3 OS=Arabidopsis thaliana GN=RHD3 PE=1 SV=1	At3g13870	1209.9	0.0e+00	KOG2203	GTP-binding protein	R	General function prediction only	K22698|1|0.0e+00|1338.2|gmx:100777656|protein SEY1 [EC:3.6.5.-]		GO:0003924//GTPase activity;GO:0005525//GTP binding	GO:0016021//integral component of membrane;GO:0005789//endoplasmic reticulum membrane;GO:0005783//endoplasmic reticulum
CL781.Contig2	123795	247629	156062	44723.6	43377.5	0	0.167021	0.0213629	Down	probable receptor-like protein kinase At5g20050 [Arachis duranensis]	93.22	1.4e-236	XP_015944586.1	61.3	1.1e-156	sp|Q94C25|Y5005_ARATH	Probable receptor-like protein kinase At5g20050 OS=Arabidopsis thaliana GN=At5g20050 PE=2 SV=1	At5g20050	550.8	2.1e-156	KOG1187	Serine/threonine protein kinase	T	Signal transduction mechanisms	K04733|1|1.8e-169|598.2|dzi:111285450|interleukin-1 receptor-associated kinase 4 [EC:2.7.11.1]	GO:0006468//protein phosphorylation	GO:0004674//protein serine/threonine kinase activity;GO:0005524//ATP binding	GO:0016021//integral component of membrane;GO:0005886//plasma membrane
Unigene8502	965429	2.24679e+06	1.29528e+06	354044	338257	48109	0.164262	0.0340343	Down	uncharacterized protein At1g04910 [Arachis ipaensis]	97.04	0.0e+00	XP_016194447.1	33.1	3.5e-42	sp|Q8W486|Y1491_ARATH	Uncharacterized protein At1g04910 OS=Arabidopsis thaliana GN=At1g04910 PE=2 SV=1	-	-	-	-	-	-	-	K02941|1|5.5e-13|79.0|aof:109849291|large subunit ribosomal protein LP0!K07374|2|7.4e-10|68.6|dzi:111297480|tubulin alpha!K22733|3|1.7e-06|57.4|gmx:100803123|magnesium transporter			GO:0005794//Golgi apparatus;GO:0016021//integral component of membrane
CL1594.Contig2	5.10896e+06	2.00129e+06	6.67733e+06	703496	824496	704563	0.161925	0.0487109	Down	PREDICTED: uncharacterized protein LOC100775952 [Glycine max]	84.42	0.0e+00	XP_003551411.1	-	-	-	-	At5g55960	894.4	1.1e-259	KOG2365	Uncharacterized membrane protein	S	Function unknown	-			GO:0016021//integral component of membrane
CL7265.Contig3	255579	371714	133090	86594.1	32904.1	0	0.157155	0.0436057	Down	ubiquitin carboxyl-terminal hydrolase MINDY-3 [Arachis duranensis]	97.94	0.0e+00	XP_015968006.1	-	-	-	-	At1g43690	776.9	2.5e-224	KOG2871	Uncharacterized conserved protein	S	Function unknown	K22647|1|0.0e+00|1218.0|adu:107491633|ubiquitin carboxyl-terminal hydrolase MINDY-3/4 [EC:3.4.19.12]			GO:0005829//cytosol
Unigene39845	181196	241715	211998	39848.6	52845	0	0.145995	0.00156782	Down	protein ALUMINUM SENSITIVE 3 [Arachis ipaensis]	91.49	2.8e-142	XP_016207998.1	76.2	1.6e-113	sp|Q9ZUT3|ALS3_ARATH	Protein ALUMINUM SENSITIVE 3 OS=Arabidopsis thaliana GN=ALS3 PE=1 SV=1	-	-	-	-	-	-	-	K02069|1|5.3e-143|509.6|aip:107648695|putative ABC transport system permease protein	GO:0010044//response to aluminum ion	GO:0015075//ion transmembrane transporter activity;GO:0005460//UDP-glucose transmembrane transporter activity	GO:0005887//integral component of plasma membrane;GO:0016021//integral component of membrane;GO:0012506//vesicle membrane;GO:0005886//plasma membrane
Unigene9629	44485.5	102646	56544.5	13688.7	15137.1	0	0.141528	0.0337499	Down	aquaporin PIP2-7 [Arachis duranensis]	95.67	8.2e-141	XP_015952392.1	85.8	4.0e-124	sp|Q9ATM4|PIP27_MAIZE	Aquaporin PIP2-7 OS=Zea mays GN=PIP2-7 PE=2 SV=1	#N/A	409.1	5.6e-114	KOG0223	Aquaporin (major intrinsic protein family)	G	Carbohydrate transport and metabolism	K09872|1|1.5e-141|504.6|adu:107476957|aquaporin PIP		GO:0005215//transporter activity	GO:0016021//integral component of membrane
CL6081.Contig4	329267	504225	288238	101042	46338.2	0	0.131386	0.0109279	Down	monosaccharide-sensing protein 3 [Arachis duranensis]	96.76	0.0e+00	XP_015963501.1	53.2	9.1e-203	sp|Q9SD00|MSSP3_ARATH	Monosaccharide-sensing protein 3 OS=Arabidopsis thaliana GN=MSSP3 PE=2 SV=1	At3g51490	704.5	1.8e-202	KOG0254	Predicted transporter (major facilitator superfamily)	R	General function prediction only	K08150|1|2.0e-37|160.2|mcha:111010808|MFS transporter, SP family, solute carrier family 2 (myo-inositol transporter), member 13	GO:0046323//glucose import;GO:0035428//hexose transmembrane transport	GO:0005355//glucose transmembrane transporter activity;GO:0005351//sugar:proton symporter activity	GO:0016021//integral component of membrane
CL148.Contig9	552587	1.05245e+06	649809	103093	103607	0	0.0916691	0.0121301	Down	reticulon-like protein B5 [Arachis ipaensis]	85.45	1.1e-121	XP_016193966.1	62.5	2.2e-90	sp|Q9SUR3|RTNLA_ARATH	Reticulon-like protein B1 OS=Arabidopsis thaliana GN=RTNLB1 PE=1 SV=1	At4g23630	329.7	4.4e-90	KOG1792	Reticulon	U	Intracellular trafficking, secretion, and vesicular transport	K20721|1|1.6e-106|388.3|jre:109009168|reticulon-1!K20723|4|3.5e-101|370.5|ccaj:109795985|reticulon-3			GO:0016021//integral component of membrane;GO:0005789//endoplasmic reticulum membrane
CL6754.Contig5	148427	192379	150689	8934.91	6749.95	8065.89	0.0483234	0.000402059	Down	tobamovirus multiplication protein 3 [Arachis ipaensis]	96.7	1.5e-165	XP_016191248.1	84.4	3.0e-139	sp|Q9ZUM2|TOM3_ARATH	Tobamovirus multiplication protein 3 OS=Arabidopsis thaliana GN=TOM3 PE=1 SV=2	-	-	-	-	-	-	-	K22989|1|1.2e-89|332.4|pda:103707934|integral membrane protein GPR137			GO:0016021//integral component of membrane
Unigene42847	1.94344e+06	2.76298e+06	2.28185e+06	59232	111024	9115.86	0.0256676	0.000692782	Down	transmembrane protein 184A [Arachis duranensis]	96.95	2.2e-166	XP_015943333.1	30.2	7.8e-31	sp|Q94CA0|LAZH1_ARATH	Protein LAZ1 homolog 1 OS=Arabidopsis thaliana GN=At1g77220 PE=2 SV=1	At4g21570	456.8	2.7e-128	KOG2641	Predicted seven transmembrane receptor - rhodopsin family	T	Signal transduction mechanisms	-	GO:0006810//transport	GO:0005215//transporter activity	GO:0016021//integral component of membrane
Unigene12498	234239	580135	208065	0	0	0	INF	0.0467493	Down	uncharacterized protein LOC107477210 isoform X1 [Arachis duranensis]	91.86	0.0e+00	XP_015952679.1	-	-	-	-	At4g38760	499.2	3.2e-140	KOG4833	Uncharacterized conserved protein	S	Function unknown	K14311|1|0.0e+00|3543.4|adu:107477210|nuclear pore complex protein Nup188	GO:0006606//protein import into nucleus;GO:0006405//RNA export from nucleus	GO:0017056//structural constituent of nuclear pore	GO:0044611//nuclear pore inner ring
Unigene20785	254270	551631	175481	0	0	0	INF	0.0461065	Down	protein NRT1/ PTR FAMILY 2.13 [Arachis ipaensis]	89.98	0.0e+00	XP_016202550.1	59.7	1.3e-208	sp|Q8RX77|PTR21_ARATH	Protein NRT1/ PTR FAMILY 2.13 OS=Arabidopsis thaliana GN=NPF2.13 PE=1 SV=1	At1g69870	710.3	2.9e-204	KOG1237	H+/oligopeptide symporter	E	Amino acid transport and metabolism	K14638|1|6.1e-232|806.2|lja:Lj4g3v1119470.1|solute carrier family 15 (peptide/histidine transporter), member 3/4		GO:0005215//transporter activity	GO:0016021//integral component of membrane
CL4148.Contig2	100021	290158	125788	0	0	0	INF	0.0446479	Down	fatty acid hydroperoxide lyase, chloroplastic [Arachis ipaensis]	93.33	4.2e-263	XP_016170613.1	61.7	1.3e-168	sp|K4CF70|HPL_SOLLC	Fatty acid hydroperoxide lyase, chloroplastic OS=Solanum lycopersicum GN=HPL PE=1 SV=1	CE12584	61.2	5.4e-09	KOG0156	Cytochrome P450 CYP2 subfamily	Q	Secondary metabolites biosynthesis, transport and catabolism	K10528|1|7.8e-264|911.8|aip:107613227|hydroperoxide lyase [EC:4.1.2.-]	GO:0016125//sterol metabolic process;GO:0010597//green leaf volatile biosynthetic process;GO:0009611//response to wounding	GO:0004497//monooxygenase activity;GO:0020037//heme binding;GO:0016829//lyase activity;GO:0016705//oxidoreductase activity, acting on paired donors, with incorporation or reduction of molecular oxygen;GO:0005506//iron ion binding	GO:0009941//chloroplast envelope
CL10444.Contig3	149731	373871	567211	0	0	0	INF	0.0393823	Down	lecithin-cholesterol acyltransferase-like 1 [Arachis ipaensis]	87.2	2.2e-229	XP_016163893.1	59.1	1.8e-143	sp|Q9FZI8|LCAT1_ARATH	Lecithin-cholesterol acyltransferase-like 1 OS=Arabidopsis thaliana GN=LCAT1 PE=2 SV=1	At1g27480	501.1	1.9e-141	KOG2369	Lecithin:cholesterol acyltransferase (LCAT)/Acyl-ceramide synthase	I	Lipid transport and metabolism	K06129|1|4.1e-230|799.7|aip:107606353|lysophospholipase III [EC:3.1.1.5]	GO:0006629//lipid metabolic process	GO:0008374//O-acyltransferase activity	GO:0016021//integral component of membrane
CL1288.Contig4	48846.9	120567	52562.8	0	0	0	INF	0.0337288	Down	PREDICTED: sugar transporter ERD6-like 6 [Glycine max]	87.01	1.2e-236	XP_003544408.1	77.8	2.5e-223	sp|Q9FRL3|ERDL6_ARATH	Sugar transporter ERD6-like 6 OS=Arabidopsis thaliana GN=At1g75220 PE=1 SV=1	At1g75220	772.3	4.8e-223	KOG0254	Predicted transporter (major facilitator superfamily)	R	General function prediction only	K08145|1|2.2e-237|823.9|gmx:100797308|MFS transporter, SP family, solute carrier family 2 (facilitated glucose transporter), member 8	GO:0008643//carbohydrate transport;GO:0046323//glucose import;GO:0035428//hexose transmembrane transport	GO:0005355//glucose transmembrane transporter activity;GO:0005351//sugar:proton symporter activity	GO:0016021//integral component of membrane
CL8507.Contig1	238574	507308	194833	0	0	0	INF	0.0325907	Down	uncharacterized protein LOC107635751 [Arachis ipaensis]	97.1	0.0e+00	XP_016194798.1	-	-	-	-	-	-	-	-	-	-	-	-			GO:0016021//integral component of membrane
CL7272.Contig3	2.2777e+06	1.25959e+06	794254	0	0	0	INF	0.03004	Down	endoplasmic reticulum metallopeptidase 1 isoform X1 [Arachis ipaensis]	91.47	0.0e+00	XP_016175678.1	-	-	-	-	At5g20660	1104	0.0e+00	KOG2194	Aminopeptidases of the M20 family	OR	Posttranslational modification, protein turnover, chaperones;General function prediction only	-			GO:0016021//integral component of membrane;GO:0005783//endoplasmic reticulum
CL1509.Contig1	163026	332899	130895	0	0	0	INF	0.0289978	Down	vacuolar amino acid transporter 1 isoform X1 [Arachis ipaensis]	90.96	1.6e-287	XP_016183506.1	62.8	6.5e-196	sp|O80668|AVT1A_ARATH	Amino acid transporter AVT1A OS=Arabidopsis thaliana GN=AVT1A PE=2 SV=2	At2g39130	427.9	2.5e-119	KOG1303	Amino acid transporters	E	Amino acid transport and metabolism	K15015|1|3.7e-249|863.2|gmx:100816431|solute carrier family 32 (vesicular inhibitory amino acid transporter)			GO:0016021//integral component of membrane
CL8857.Contig2	26903.9	71520.3	37268.4	0	0	0	INF	0.028432	Down	CSC1-like protein At4g35870, partial [Arachis duranensis]	97.55	0.0e+00	XP_020985573.1	69.9	0.0e+00	sp|Q9SZT4|CSCLE_ARATH	CSC1-like protein At4g35870 OS=Arabidopsis thaliana GN=GFS10 PE=2 SV=1	At4g35870	1133.2	0.0e+00	KOG1134	Uncharacterized conserved protein	R	General function prediction only	K21989|1|1.3e-202|709.1|nta:107776519|calcium permeable stress-gated cation channel!K04733|2|1.1e-26|124.8|han:110908601|interleukin-1 receptor-associated kinase 4 [EC:2.7.11.1]			GO:0016021//integral component of membrane
Unigene29363	104449	44867.1	143754	0	0	0	INF	0.0273167	Down	sulfite exporter TauE/SafE family protein 4 [Arachis duranensis]	95.89	1.3e-253	XP_015951495.1	73.4	1.0e-194	sp|Q8S9J0|TAUE4_ARATH	Sulfite exporter TauE/SafE family protein 4 OS=Arabidopsis thaliana GN=At2g36630 PE=2 SV=1	-	-	-	-	-	-	-	-			GO:0016021//integral component of membrane
CL1633.Contig3	170666	444819	233487	0	0	0	INF	0.0269591	Down	thioredoxin-related transmembrane protein 2 isoform X2 [Arachis ipaensis]	94.59	1.6e-136	XP_016162463.1	-	-	-	-	At5g11640	271.9	1.1e-72	KOG0914	Thioredoxin-like protein	O	Posttranslational modification, protein turnover, chaperones	-			GO:0016021//integral component of membrane
CL11380.Contig4	13485.6	20245.6	6600.97	0	0	0	INF	0.0269498	Down	probable aquaporin PIP-type 7a isoform X1 [Arachis ipaensis]	96.19	3.4e-159	XP_016180657.1	90.3	3.3e-151	sp|P25794|PIP2_PEA	Probable aquaporin PIP-type 7a OS=Pisum sativum GN=TRG-31 PE=2 SV=2	#N/A	501.9	7.2e-142	KOG0223	Aquaporin (major intrinsic protein family)	G	Carbohydrate transport and metabolism	K09872|1|6.3e-160|565.8|adu:107469677|aquaporin PIP	GO:0034220//ion transmembrane transport	GO:0005215//transporter activity;GO:0015250//water channel activity	GO:0016021//integral component of membrane;GO:0005887//integral component of plasma membrane
CL11197.Contig2	841055	2.70144e+06	2.10055e+06	0	0	0	INF	0.0264973	Down	plasma membrane ATPase 1 [Arachis duranensis]	98.33	0.0e+00	XP_015946004.1	89.6	0.0e+00	sp|Q9LV11|PMA11_ARATH	ATPase 11, plasma membrane-type OS=Arabidopsis thaliana GN=AHA11 PE=1 SV=1	At5g62670	1721.1	0.0e+00	KOG0205	Plasma membrane H+-transporting ATPase	P	Inorganic ion transport and metabolism	K01535|1|0.0e+00|1854.3|adu:107471074|H+-transporting ATPase [EC:7.1.2.1]	GO:0006754//ATP biosynthetic process	GO:0008553//hydrogen-exporting ATPase activity, phosphorylative mechanism;GO:0005524//ATP binding	GO:0016021//integral component of membrane
CL8778.Contig1	716534	992673	327365	0	0	0	INF	0.0244994	Down	protein S-acyltransferase 10 isoform X1 [Arachis ipaensis]	94.56	8.4e-205	XP_016201403.1	62.8	3.2e-132	sp|Q7XA86|ZDH11_ARATH	Protein S-acyltransferase 10 OS=Arabidopsis thaliana GN=PAT10 PE=1 SV=1	Hs21361910	118.6	2.1e-26	KOG1311	DHHC-type Zn-finger proteins	R	General function prediction only	K18932|1|2.9e-167|590.5|pvu:PHAVU_002G112900g|palmitoyltransferase [EC:2.3.1.225]		GO:0019706//protein-cysteine S-palmitoyltransferase activity	GO:0016021//integral component of membrane
Unigene5887	364009	218162	136142	0	0	0	INF	0.0228939	Down	ankyrin repeat-containing protein At5g02620 [Arachis duranensis]	94.89	3.2e-302	XP_015968280.1	50.6	3.6e-133	sp|Q6AWW5|Y5262_ARATH	Ankyrin repeat-containing protein At5g02620 OS=Arabidopsis thaliana GN=At5g02620 PE=1 SV=1	At2g31820	806.2	3.5e-233	KOG0504	FOG: Ankyrin repeat	R	General function prediction only	K01184|1|5.1e-60|235.0|bna:106400152|polygalacturonase [EC:3.2.1.15]!K15503|3|3.2e-46|189.1|oeu:111376220|serine/threonine-protein phosphatase 6 regulatory ankyrin repeat subunit B			GO:0016021//integral component of membrane
CL5425.Contig1	281368	95848.8	231364	0	0	0	INF	0.0215708	Down	D-xylose-proton symporter-like 2 [Manihot esculenta]	83.43	1.7e-238	XP_021621592.1	76.3	3.9e-216	sp|Q6AWX0|XYLL2_ARATH	D-xylose-proton symporter-like 2 OS=Arabidopsis thaliana GN=At5g17010 PE=1 SV=1	At3g03090	527.7	2.1e-149	KOG0254	Predicted transporter (major facilitator superfamily)	R	General function prediction only	K08150|1|5.8e-68|261.2|oeu:111392087|MFS transporter, SP family, solute carrier family 2 (myo-inositol transporter), member 13	GO:0046323//glucose import;GO:0035428//hexose transmembrane transport	GO:0005355//glucose transmembrane transporter activity;GO:0005351//sugar:proton symporter activity	GO:0016021//integral component of membrane
CL12040.Contig1	20624.1	54430.5	57942.8	0	0	0	INF	0.020364	Down	rhomboid-like protein 15 isoform X2 [Arachis ipaensis]	93.85	1.3e-167	XP_016162926.1	66.3	1.7e-116	sp|Q8LB17|RBL15_ARATH	Rhomboid-like protein 15 OS=Arabidopsis thaliana GN=RBL15 PE=1 SV=2	At3g58460	352.8	6.1e-97	KOG2632	Rhomboid family proteins	S	Function unknown	K09651|1|1.1e-27|126.7|csl:COCSUDRAFT_22068|rhomboid domain-containing protein 1 [EC:3.4.21.-]		GO:0004252//serine-type endopeptidase activity	GO:0016021//integral component of membrane
CL5810.Contig2	136104	321252	210059	0	0	0	INF	0.0144393	Down	putative BPI/LBP family protein At1g04970 [Arachis duranensis]	92.06	1.2e-252	XP_015973041.1	48.7	2.3e-131	sp|Q9MAU5|Y1049_ARATH	Putative BPI/LBP family protein At1g04970 OS=Arabidopsis thaliana GN=At1g04970 PE=2 SV=1	At1g04970	438.7	1.3e-122	KOG4160	BPI/LBP/CETP family protein	V	Defense mechanisms	K05399|1|6.6e-253|875.5|aip:107607984|lipopolysaccharide-binding protein		GO:0008289//lipid binding	GO:0005615//extracellular space
CL8146.Contig1	105263	195411	96135.3	0	0	0	INF	0.013973	Down	ferric reduction oxidase 8, mitochondrial isoform X1 [Arachis ipaensis]	91.8	0.0e+00	XP_016166679.1	50.1	5.0e-209	sp|Q8VY13|FRO8_ARATH	Ferric reduction oxidase 8, mitochondrial OS=Arabidopsis thaliana GN=FRO8 PE=1 SV=1	At5g50160	716.1	5.9e-206	KOG0039	Ferric reductase, NADH/NADPH oxidase and related proteins	PQ	Inorganic ion transport and metabolism;Secondary metabolites biosynthesis, transport and catabolism	K00521|1|0.0e+00|1305.0|aip:107609299|ferric-chelate reductase [EC:1.16.1.7]		GO:0016491//oxidoreductase activity	GO:0016021//integral component of membrane
CL863.Contig9	709243	559753	1.19849e+06	0	0	0	INF	0.0130107	Down	E3 ubiquitin-protein ligase SPL2 [Arachis duranensis]	94.79	5.1e-211	XP_015939227.1	51.3	6.6e-107	sp|Q9SYH3|SPL2P_ARATH	E3 ubiquitin-protein ligase SPL2 OS=Arabidopsis thaliana GN=SPL2 PE=2 SV=1	At1g54150	333.2	5.9e-91	KOG1571	Predicted E3 ubiquitin ligase	O	Posttranslational modification, protein turnover, chaperones	K15688|1|9.5e-212|738.4|adu:107464774|E3 ubiquitin-protein ligase MUL1 [EC:2.3.2.27]	GO:0006996//organelle organization	GO:0004842//ubiquitin-protein transferase activity;GO:0016874//ligase activity	GO:0009941//chloroplast envelope;GO:0016021//integral component of membrane
CL8169.Contig2	1.27129e+06	2.67591e+06	1.58044e+06	0	0	0	INF	0.0124091	Down	photosystem I P700 chlorophyll a apoprotein A1 (chloroplast) [Maackia floribunda]	98.93	0.0e+00	YP_009369743.1	98.5	0.0e+00	sp|Q49KZ8|PSAA_EUCGG	Photosystem I P700 chlorophyll a apoprotein A1 OS=Eucalyptus globulus subsp. globulus GN=psaA PE=3 SV=1	-	-	-	-	-	-	-	K02689|1|0.0e+00|1545.8|pmum:18668025|photosystem I P700 chlorophyll a apoprotein A1	GO:0018298//protein-chromophore linkage;GO:0015979//photosynthesis	GO:0016168//chlorophyll binding;GO:0051539//4 iron, 4 sulfur cluster binding;GO:0000287//magnesium ion binding;GO:0016491//oxidoreductase activity;GO:0009055//electron transfer activity	GO:0009535//chloroplast thylakoid membrane;GO:0009522//photosystem I;GO:0016021//integral component of membrane
CL8271.Contig3	196105	264835	425661	0	0	0	INF	0.0122077	Down	uncharacterized protein LOC107617506 isoform X1 [Arachis ipaensis]	92.99	0.0e+00	XP_016174758.1	25.8	1.5e-06	sp|F4IQK5|VCL21_ARATH	Vicilin-like seed storage protein At2g18540 OS=Arabidopsis thaliana GN=At2g18540 PE=3 SV=1	Hs22035606	72.4	1.0e-11	KOG0587	Traf2- and Nck-interacting kinase and related germinal center kinase (GCK) family protein kinases	T	Signal transduction mechanisms	K04508|1|2.9e-07|61.6|vvi:100256008|transducin (beta)-like 1!K10406|3|1.1e-06|59.7|lsv:111921152|kinesin family member C2/C3	-	-	-
CL5595.Contig15	1.16124e+06	2.52e+06	1.60604e+06	0	0	0	INF	0.011632	Down	pleiotropic drug resistance protein 2 [Arachis ipaensis]	90.27	0.0e+00	XP_016175109.1	68.9	0.0e+00	sp|Q2PCF1|PDR2_NICPL	Pleiotropic drug resistance protein 2 OS=Nicotiana plumbaginifolia GN=PDR2 PE=2 SV=1	At2g36380	2008.8	0.0e+00	KOG0065	Pleiotropic drug resistance proteins (PDR1-15), ABC superfamily	Q	Secondary metabolites biosynthesis, transport and catabolism	K05681|1|1.9e-63|247.7|mis:MICPUN_75255|ATP-binding cassette, subfamily G (WHITE), member 2	GO:0006810//transport	GO:0042626//ATPase activity, coupled to transmembrane movement of substances;GO:0016887//ATPase activity;GO:0005524//ATP binding	GO:0016021//integral component of membrane;GO:0005886//plasma membrane
CL11309.Contig2	135444	264340	148921	0	0	0	INF	0.0110626	Down	probable beta-1,4-xylosyltransferase IRX10L [Arachis ipaensis]	97.6	8.1e-247	XP_016189642.1	91.2	6.7e-230	sp|Q940Q8|IX10L_ARATH	Probable beta-1,4-xylosyltransferase IRX10L OS=Arabidopsis thaliana GN=IRX10L PE=2 SV=1	At5g61840	785.8	3.6e-227	KOG1021	Acetylglucosaminyltransferase EXT1/exostosin 1	GMW	Carbohydrate transport and metabolism;Cell wall/membrane/envelope biogenesis;Extracellular structures	K20870|1|1.5e-247|857.4|aip:107630880|putative beta-1,4-xylosyltransferase IRX10 [EC:2.4.2.-]	GO:0006486//protein glycosylation	GO:0016757//transferase activity, transferring glycosyl groups	-
Unigene181	864652	1.10949e+06	490717	0	0	0	INF	0.0102865	Down	transmembrane 9 superfamily member 11 [Arachis duranensis]	97.29	0.0e+00	XP_015932464.1	85.3	0.0e+00	sp|Q9FYQ8|TMN11_ARATH	Transmembrane 9 superfamily member 11 OS=Arabidopsis thaliana GN=TMN11 PE=2 SV=1	At5g35160	1094.7	0.0e+00	KOG1278	Endosomal membrane proteins, EMP70	U	Intracellular trafficking, secretion, and vesicular transport	K17086|1|0.0e+00|1208.7|gmx:100819368|transmembrane 9 superfamily member 2/4			GO:0016021//integral component of membrane
CL12226.Contig3	2.89526e+06	1.27532e+06	2.45427e+06	0	0	0	INF	0.0102848	Down	C2 and GRAM domain-containing protein At1g03370 [Arachis duranensis]	94.15	0.0e+00	XP_015959124.1	67.5	0.0e+00	sp|Q9ZVT9|C2GR1_ARATH	C2 and GRAM domain-containing protein At1g03370 OS=Arabidopsis thaliana GN=At1g03370 PE=2 SV=4	At1g03370_2	1364.4	0.0e+00	KOG1032	Uncharacterized conserved protein, contains GRAM domain	S	Function unknown	K12486|1|1.3e-10|71.6|ccav:112502676|stromal membrane-associated protein!K01652|2|5.1e-10|69.7|sly:101253806|acetolactate synthase I/II/III large subunit [EC:2.2.1.6]			GO:0016021//integral component of membrane;GO:0005783//endoplasmic reticulum
Unigene26147	31464.9	26147.8	51654.2	0	0	0	INF	0.0093909	Down	protein GPR107 [Arachis duranensis]	96.18	2.1e-245	XP_015969917.1	-	-	-	-	At5g18520	714.5	1.1e-205	KOG2569	G protein-coupled seven transmembrane receptor	T	Signal transduction mechanisms	K22985|1|4.0e-246|852.8|adu:107493335|G protein-coupled receptor 107			GO:0016021//integral component of membrane
CL1463.Contig2	195899	372482	216594	0	0	0	INF	0.00934391	Down	probable sodium-coupled neutral amino acid transporter 6 [Arachis duranensis]	92.29	8.1e-229	XP_015973814.1	60.8	7.3e-150	sp|Q9LYM2|AVT6C_ARATH	Amino acid transporter AVT6C OS=Arabidopsis thaliana GN=AVT6C PE=2 SV=1	At3g56200	528.1	1.4e-149	KOG1305	Amino acid transporter protein	E	Amino acid transport and metabolism	K14993|1|1.7e-201|704.5|lang:109340604|solute carrier family 38 (sodium-coupled neutral amino acid transporter), member 6	GO:0003333//amino acid transmembrane transport	GO:0015171//amino acid transmembrane transporter activity	GO:0016021//integral component of membrane
CL2056.Contig1	597684	1.017e+06	591702	0	0	0	INF	0.00640912	Down	uncharacterized protein LOC107642693 [Arachis ipaensis]	90.22	1.1e-253	XP_016201619.1	-	-	-	-	-	-	-	-	-	-	-	K13863|1|1.4e-74|283.1|osa:4333602|solute carrier family 7 (cationic amino acid transporter), member 1!K00967|5|3.0e-16|89.4|bna:111208085|ethanolamine-phosphate cytidylyltransferase [EC:2.7.7.14]			GO:0016021//integral component of membrane
CL397.Contig6	1.78209e+06	3.59699e+06	3.06097e+06	0	0	0	INF	0.00640161	Down	PRA1 family protein F3 [Arachis duranensis]	90.73	1.9e-100	XP_015969705.1	40	1.5e-33	sp|Q9LIC6|PR1F3_ARATH	PRA1 family protein F3 OS=Arabidopsis thaliana GN=PRA1F3 PE=1 SV=1	At3g13720	140.6	2.9e-33	KOG3142	Prenylated rab acceptor 1	U	Intracellular trafficking, secretion, and vesicular transport	K20359|1|3.6e-101|370.2|aip:107645247|PRA1 family protein 1	GO:0006810//transport		GO:0016021//integral component of membrane
CL9122.Contig2	518282	1.0351e+06	898932	0	0	0	INF	0.00614714	Down	aspartic proteinase-like protein 2 [Arachis ipaensis]	93.74	8.4e-267	XP_016170002.1	38.6	5.8e-79	sp|Q9S9K4|ASPL2_ARATH	Aspartic proteinase-like protein 2 OS=Arabidopsis thaliana GN=At1g65240 PE=1 SV=2	At5g22850	667.9	1.3e-191	KOG1339	Aspartyl protease	O	Posttranslational modification, protein turnover, chaperones	K00924|1|4.6e-227|789.6|mtr:MTR_2g084550|kinase [EC:2.7.1.-]	GO:0006508//proteolysis;GO:0030163//protein catabolic process	GO:0004190//aspartic-type endopeptidase activity	GO:0016021//integral component of membrane
CL6403.Contig2	2.53295e+06	4.05848e+06	2.26542e+06	0	0	0	INF	0.00614331	Down	lysine histidine transporter 1 [Arachis ipaensis]	92.81	2.1e-256	XP_016162274.1	81.5	1.8e-215	sp|Q9FKS8|LHT1_ARATH	Lysine histidine transporter 1 OS=Arabidopsis thaliana GN=LHT1 PE=1 SV=1	At5g40780	746.1	3.5e-215	KOG1303	Amino acid transporters	E	Amino acid transport and metabolism	K14209|1|1.2e-160|568.9|brp:103868752|solute carrier family 36 (proton-coupled amino acid transporter)!K15015|2|2.2e-154|548.1|adu:107468917|solute carrier family 32 (vesicular inhibitory amino acid transporter)	GO:0003333//amino acid transmembrane transport	GO:0015171//amino acid transmembrane transporter activity	GO:0016021//integral component of membrane;GO:0005886//plasma membrane
Unigene32237	109524	215443	176315	0	0	0	INF	0.00567797	Down	uncharacterized protein LOC107477435 isoform X1 [Arachis duranensis]	87.68	6.4e-99	XP_015952933.1	-	-	-	-	-	-	-	-	-	-	-	-			GO:0016021//integral component of membrane
CL2629.Contig1	390250	468593	711310	0	0	0	INF	0.00563397	Down	uncharacterized protein C630.12 [Arachis ipaensis]	89.39	1.6e-287	XP_016182658.1	-	-	-	-	At1g53710	291.6	2.7e-78	KOG3662	Cell division control protein/predicted DNA repair exonuclease	L	Replication, recombination and repair	-	GO:0006888//ER to Golgi vesicle-mediated transport;GO:0006506//GPI anchor biosynthetic process	GO:0016787//hydrolase activity	GO:0005737//cytoplasm;GO:0005783//endoplasmic reticulum;GO:0016021//integral component of membrane;GO:0005802//trans-Golgi network;GO:0005768//endosome
Unigene41059	416702	800029	599845	0	0	0	INF	0.00543324	Down	cellulose synthase-like protein G2 [Arachis ipaensis]	91.85	6.8e-247	XP_016190042.1	36.4	2.2e-85	sp|Q8VYR4|CSLG2_ARATH	Cellulose synthase-like protein G2 OS=Arabidopsis thaliana GN=CSLG2 PE=2 SV=1	-	-	-	-	-	-	-	K10999|1|1.9e-65|252.7|nnu:104603242|cellulose synthase A [EC:2.4.1.12]	GO:0009833//plant-type primary cell wall biogenesis;GO:0030244//cellulose biosynthetic process;GO:0071555//cell wall organization	GO:0016760//cellulose synthase (UDP-forming) activity;GO:0016759//cellulose synthase activity	GO:0005794//Golgi apparatus;GO:0016021//integral component of membrane;GO:0005886//plasma membrane
CL4562.Contig1	7.13103e+06	4.82134e+06	9.07633e+06	0	0	0	INF	0.00468257	Down	uncharacterized protein At1g04910 [Arachis ipaensis]	91.01	1.4e-302	XP_016171526.1	29.8	5.8e-51	sp|Q8W486|Y1491_ARATH	Uncharacterized protein At1g04910 OS=Arabidopsis thaliana GN=At1g04910 PE=2 SV=1	-	-	-	-	-	-	-	K02941|1|2.0e-16|90.1|aof:109849291|large subunit ribosomal protein LP0!K22733|2|1.6e-10|70.5|gmx:100803123|magnesium transporter!K22138|3|4.9e-07|58.9|pavi:110745204|mitochondrial pyruvate carrier 1		GO:0016757//transferase activity, transferring glycosyl groups	GO:0005737//cytoplasm;GO:0016021//integral component of membrane
Unigene19892	93262.2	84206.5	144258	0	0	0	INF	0.0045717	Down	pyrophosphate-energized vacuolar membrane proton pump [Arachis duranensis]	98.83	0.0e+00	XP_015938122.1	91.1	0.0e+00	sp|P21616|AVP_VIGRR	Pyrophosphate-energized vacuolar membrane proton pump OS=Vigna radiata var. radiata PE=1 SV=4	-	-	-	-	-	-	-	K23025|1|0.0e+00|1402.1|dzi:111278804|H+-translocating diphosphatase [EC:7.1.3.1]	GO:0015992//proton transport	GO:0009678//hydrogen-translocating pyrophosphatase activity;GO:0004427//inorganic diphosphatase activity	GO:0016021//integral component of membrane
CL4103.Contig1	206990	121442	222906	0	0	0	INF	0.00430397	Down	uncharacterized protein LOC107466813 [Arachis duranensis]	92.79	3.5e-165	XP_015941300.1	-	-	-	-	-	-	-	-	-	-	-	K07052|1|6.7e-166|585.9|adu:107466813|uncharacterized protein	GO:0009643//photosynthetic acclimation	GO:0008233//peptidase activity	GO:0016021//integral component of membrane;GO:0009507//chloroplast
CL1288.Contig1	140381	247318	204130	0	0	0	INF	0.00314834	Down	exosome complex component RRP41-like [Arachis ipaensis]	96.85	2.9e-138	XP_016188670.1	73.2	9.8e-107	sp|A2RVK7|RP41L_ARATH	Exosome complex component RRP41-like OS=Arabidopsis thaliana GN=RRP41L PE=2 SV=1	Hs17402904	109.8	7.0e-24	KOG1068	Exosomal 3'-5' exoribonuclease complex, subunit Rrp41 and related exoribonucleases	J	Translation, ribosomal structure and biogenesis	K12587|1|5.4e-139|496.1|aip:107630131|exosome complex component MTR3	GO:0034475//U4 snRNA 3'-end processing;GO:0071028//nuclear mRNA surveillance;GO:0016075//rRNA catabolic process;GO:0031125//rRNA 3'-end processing;GO:0034427//nuclear-transcribed mRNA catabolic process, exonucleolytic, 3'-5';GO:0071051//polyadenylation-dependent snoRNA 3'-end processing	GO:0004527//exonuclease activity	GO:0005730//nucleolus;GO:0000176//nuclear exosome (RNase complex);GO:0000177//cytoplasmic exosome (RNase complex)
CL4893.Contig2	151879	174744	102181	0	0	0	INF	0.0026209	Down	serine protease SPPA, chloroplastic isoform X1 [Arachis ipaensis]	93.7	0.0e+00	XP_016181268.1	70.6	6.1e-257	sp|Q9C9C0|SPPA1_ARATH	Serine protease SPPA, chloroplastic OS=Arabidopsis thaliana GN=SPPA PE=2 SV=1	-	-	-	-	-	-	-	K04773|1|2.7e-310|1066.6|lja:Lj1g3v0579770.1|protease IV [EC:3.4.21.-]	GO:0006465//signal peptide processing	GO:0008233//peptidase activity	GO:0016021//integral component of membrane
Unigene14565	45065	75460.4	69942.7	0	0	0	INF	0.00245513	Down	uncharacterized protein LOC107623856 [Arachis ipaensis]	90.56	1.2e-82	XP_016181737.1	-	-	-	-	At5g51510	118.6	1.1e-26	KOG4054	Uncharacterized conserved protein	S	Function unknown	-	GO:0007029//endoplasmic reticulum organization		GO:0016021//integral component of membrane;GO:0005789//endoplasmic reticulum membrane
Unigene9879	116726	192188	186386	0	0	0	INF	0.00243026	Down	E3 ubiquitin-protein ligase ATL6 [Arachis duranensis]	88.04	2.2e-176	XP_015968563.1	47.8	2.5e-71	sp|Q8RXX9|ATL6_ARATH	E3 ubiquitin-protein ligase ATL6 OS=Arabidopsis thaliana GN=ATL6 PE=1 SV=2	At3g05200	266.9	4.8e-71	KOG0800	FOG: Predicted E3 ubiquitin ligase	O	Posttranslational modification, protein turnover, chaperones	K10664|1|4.2e-177|623.2|adu:107492102|E3 ubiquitin-protein ligase ATL6/9/15/31/42/55 [EC:2.3.2.27]	GO:0043161//proteasome-mediated ubiquitin-dependent protein catabolic process	GO:0061630//ubiquitin protein ligase activity;GO:0016874//ligase activity	GO:0016021//integral component of membrane
Unigene35578	852199	971361	577279	0	0	0	INF	0.00236636	Down	protein ABA DEFICIENT 4, chloroplastic, partial [Arachis ipaensis]	92.48	3.5e-117	XP_020977944.1	57.9	3.5e-69	sp|Q8LFP9|ABA4_ARATH	Protein ABA DEFICIENT 4, chloroplastic OS=Arabidopsis thaliana GN=ABA4 PE=2 SV=1	-	-	-	-	-	-	-	-			GO:0016021//integral component of membrane
CL7973.Contig3	176092	204620	121666	0	0	0	INF	0.00233608	Down	two pore calcium channel protein 1 [Arachis duranensis]	93.89	0.0e+00	XP_015936198.1	66.8	3.2e-307	sp|Q94KI8|TPC1_ARATH	Two pore calcium channel protein 1 OS=Arabidopsis thaliana GN=TPC1 PE=1 SV=1	At4g03560	1006.5	2.3e-293	KOG2301	Voltage-gated Ca2+ channels, alpha1 subunits	PT	Inorganic ion transport and metabolism;Signal transduction mechanisms	K16900|1|0.0e+00|1405.2|adu:107462145|two pore calcium channel protein, plant	GO:0034220//ion transmembrane transport;GO:0086010//membrane depolarization during action potential	GO:0005261//cation channel activity;GO:0005509//calcium ion binding;GO:0005245//voltage-gated calcium channel activity	GO:0016021//integral component of membrane;GO:0005886//plasma membrane
CL11150.Contig1	176198	267935	182066	0	0	0	INF	0.0021458	Down	putative phospholipid-transporting ATPase 9 isoform X1 [Arachis ipaensis]	94.45	0.0e+00	XP_016179833.1	72.6	0.0e+00	sp|Q9SX33|ALA9_ARATH	Putative phospholipid-transporting ATPase 9 OS=Arabidopsis thaliana GN=ALA9 PE=3 SV=1	At1g68710	1771.5	0.0e+00	KOG0206	P-type ATPase	R	General function prediction only	K01530|1|0.0e+00|2269.2|aip:107622454|phospholipid-translocating ATPase [EC:7.6.2.1]	GO:0048194//Golgi vesicle budding	GO:0004012//phospholipid-translocating ATPase activity;GO:0000287//magnesium ion binding;GO:0005524//ATP binding	GO:0005802//trans-Golgi network;GO:0016021//integral component of membrane;GO:0000139//Golgi membrane;GO:0005886//plasma membrane
Unigene25330	46128.9	74167.2	65591.2	0	0	0	INF	0.00171665	Down	L-type lectin-domain containing receptor kinase VIII.2 [Arachis duranensis]	94.39	0.0e+00	XP_015932136.1	29.7	3.2e-80	sp|Q9FHG4|LRKS7_ARATH	Probable L-type lectin-domain containing receptor kinase S.7 OS=Arabidopsis thaliana GN=LECRKS7 PE=2 SV=1	At5g42120	236.9	1.0e-61	KOG1187	Serine/threonine protein kinase	T	Signal transduction mechanisms	K04733|1|7.7e-257|889.0|jre:108996609|interleukin-1 receptor-associated kinase 4 [EC:2.7.11.1]		GO:0030246//carbohydrate binding;GO:0005524//ATP binding;GO:0004672//protein kinase activity	GO:0016021//integral component of membrane
Unigene37955	120374	82313.2	86248.7	0	0	0	INF	0.00134307	Down	3-ketoacyl-CoA synthase 10 [Arachis ipaensis]	97.58	2.5e-309	XP_016180272.1	76.7	9.9e-250	sp|Q570B4|KCS10_ARATH	3-ketoacyl-CoA synthase 10 OS=Arabidopsis thaliana GN=FDH PE=1 SV=2	-	-	-	-	-	-	-	K15397|1|4.8e-310|1065.4|aip:107622766|3-ketoacyl-CoA synthase [EC:2.3.1.199]	GO:0006633//fatty acid biosynthetic process	GO:0016747//transferase activity, transferring acyl groups other than amino-acyl groups	GO:0016021//integral component of membrane
CL5495.Contig1	20712.5	15119.5	21248.6	0	0	0	INF	0.000630091	Down	callose synthase 12-like [Cajanus cajan]	89.02	0.0e+00	XP_020237599.1	76.1	0.0e+00	sp|Q9ZT82|CALSC_ARATH	Callose synthase 12 OS=Arabidopsis thaliana GN=CALS12 PE=2 SV=1	At4g03550	2429.1	0.0e+00	KOG0916	1,3-beta-glucan synthase/callose synthase catalytic subunit	M	Cell wall/membrane/envelope biogenesis	K11000|1|0.0e+00|2848.9|ccaj:109816859|callose synthase [EC:2.4.1.-]	GO:0006075//(1->3)-beta-D-glucan biosynthetic process	GO:0003843//1,3-beta-D-glucan synthase activity	GO:0016021//integral component of membrane;GO:0000148//1,3-beta-D-glucan synthase complex
CL3217.Contig8	78462.4	82099.4	68755.7	0	0	0	INF	4.34252e-05	Down	isoflavone 2'-hydroxylase [Arachis duranensis]	92.57	1.2e-273	XP_015957959.1	77.9	1.4e-237	sp|P93147|C81E1_GLYEC	Isoflavone 2'-hydroxylase OS=Glycyrrhiza echinata GN=CYP81E1 PE=1 SV=2	At4g37370	531.9	1.1e-150	KOG0156	Cytochrome P450 CYP2 subfamily	Q	Secondary metabolites biosynthesis, transport and catabolism	K13260|1|9.7e-233|808.5|lja:Lj4g3v0189840.1|isoflavone/4'-methoxyisoflavone 2'-hydroxylase [EC:1.14.14.90 1.14.14.89]	GO:0042343//indole glucosinolate metabolic process;GO:0044550//secondary metabolite biosynthetic process;GO:0098542//defense response to other organism	GO:0004497//monooxygenase activity;GO:0047957//4'-methoxyisoflavone 2'-hydroxylase activity;GO:0020037//heme binding;GO:0016709//oxidoreductase activity, acting on paired donors, with incorporation or reduction of molecular oxygen, NAD(P)H as one donor, and incorporation of one atom of oxygen;GO:0016705//oxidoreductase activity, acting on paired donors, with incorporation or reduction of molecula…	GO:0016020//membrane;GO:0016021//integral component of membrane;GO:0005789//endoplasmic reticulum membrane
CL4083.Contig3	170552	196027	184784	0	0	0	INF	1.5358e-05	Down	protein NRT1/ PTR FAMILY 3.1 [Arachis duranensis]	94.66	0.0e+00	XP_015967628.1	73.5	4.0e-257	sp|Q9SX20|PTR18_ARATH	Protein NRT1/ PTR FAMILY 3.1 OS=Arabidopsis thaliana GN=NPF3.1 PE=2 SV=1	At1g68570	884.8	7.9e-257	KOG1237	H+/oligopeptide symporter	E	Amino acid transport and metabolism	K14638|1|0.0e+00|1106.7|aip:107643837|solute carrier family 15 (peptide/histidine transporter), member 3/4	GO:0010336//gibberellic acid homeostasis	GO:0005215//transporter activity	GO:0016021//integral component of membrane;GO:0097708//intracellular vesicle;GO:0005886//plasma membrane
Unigene29055	122442	127947	137293	0	0	0	INF	7.53825e-06	Down	transmembrane 9 superfamily member 8 [Cajanus cajan]	90.16	0.0e+00	XP_020203477.1	83.1	0.0e+00	sp|F4KIB2|TMN8_ARATH	Transmembrane 9 superfamily member 8 OS=Arabidopsis thaliana GN=TMN8 PE=2 SV=1	At5g10840	1090.5	0.0e+00	KOG1278	Endosomal membrane proteins, EMP70	U	Intracellular trafficking, secretion, and vesicular transport	K17086|1|0.0e+00|1189.9|ccaj:109789022|transmembrane 9 superfamily member 2/4			GO:0016021//integral component of membrane
CL77.Contig10	194700	198344	212447	0	0	0	INF	3.08619e-06	Down	tetraspanin-3 [Arachis duranensis]	90.59	2.6e-151	XP_015952358.1	72.5	1.4e-125	sp|Q9M1E7|TET3_ARATH	Tetraspanin-3 OS=Arabidopsis thaliana GN=TET3 PE=1 SV=1	-	-	-	-	-	-	-	K17345|1|1.8e-58|228.8|smo:SELMODRAFT_231326|tetraspanin-5!K17356|3|9.4e-39|163.3|pavi:110747917|tetraspanin-13/31!K01184|4|5.8e-12|74.3|hbr:110656842|polygalacturonase [EC:3.2.1.15]			GO:0016021//integral component of membrane
Unigene1883	91221	90250.5	92096.2	0	0	0	INF	7.00409e-09	Down	ankyrin repeat-containing protein At2g01680 [Arachis ipaensis]	93.04	1.5e-282	XP_020975417.1	72.3	4.3e-213	sp|Q9ZU96|Y2168_ARATH	Ankyrin repeat-containing protein At2g01680 OS=Arabidopsis thaliana GN=At2g01680 PE=2 SV=1	At2g01680	738.4	8.5e-213	KOG0504	FOG: Ankyrin repeat	R	General function prediction only	K15503|1|1.5e-42|176.8|ini:109174648|serine/threonine-protein phosphatase 6 regulatory ankyrin repeat subunit B			GO:0016021//integral component of membrane
