# Supplementary material for: E3‐Ubiquitin Ligase SgATL31 Promotes Anthracnose Resistance in Stylosanthes by Modulating ROS Burst and Antioxidant Defence: A Proteomic and Functional Study
Source: Mol Plant Pathol. 2025 Jul 7;26(7):e70122. doi: 10.1111/mpp.70122 (PMC12234378; doi:10.1111/mpp.70122)
Supplement: Supplementary file 16 — Table S16. DAPs identified between 96 hpi and 0 hpi in 2001–84. [file MPP-26-e70122-s010.xlsx]

## Sheet: Table S16
Protein_ID	R_0_10	R_0_12	R_0_11	R_4_13	R_4_14	R_4_15	R_4 vs R_0 Fold change	R_4 vs R_0 Pvalue	R_4 vs R_0 UP.DOWN	Nr_Description	Nr_Identity	Nr_E-value	Nr_Accession	Swissprot Identity	Swissprot E-value	Swissprot Accession	Swissprot Description	Protein_or_Domain	KOG Score	KOG E-value	KOG ID	KOG Function-Description	KOG Code	KOG Function-Categories	KEGG(ko_id|rank|evalue|score|db_id|ko_definition)	GO Biological_Process	GO Molecular_Function	GO Cellular_Component
CL5561.Contig1	0	0	0	280465	119038	98882.7	INF	0.0445169	Up	sulfite exporter TauE/SafE family protein 4 [Arachis duranensis]	95.89	1.3e-253	XP_015951495.1	73.4	1.0e-194	sp|Q8S9J0|TAUE4_ARATH	Sulfite exporter TauE/SafE family protein 4 OS=Arabidopsis thaliana GN=At2g36630 PE=2 SV=1	-	-	-	-	-	-	-	-			GO:0016021//integral component of membrane
Unigene15751	0	0	0	674115	806370	1.86953e+06	INF	0.0419134	Up	receptor protein kinase-like protein ZAR1 [Arachis ipaensis]	95.51	0.0e+00	XP_016175159.1	67.9	1.2e-282	sp|Q9ZU46|ZAR1_ARATH	Receptor protein kinase-like protein ZAR1 OS=Arabidopsis thaliana GN=ZAR1 PE=1 SV=1	#REF!	133.7	1.3e-30	KOG0619	FOG: Leucine rich repeat	R	General function prediction only	K04733|1|8.8e-211|736.1|egr:104422120|interleukin-1 receptor-associated kinase 4 [EC:2.7.11.1]		GO:0004674//protein serine/threonine kinase activity;GO:0005524//ATP binding;GO:0004672//protein kinase activity	GO:0016021//integral component of membrane
Unigene1543	0	0	0	233161	91329.4	95028.4	INF	0.0400933	Up	uncharacterized protein LOC107468469 [Arachis duranensis]	86.89	0.0e+00	XP_015943262.1	49	6.2e-227	sp|Q9SXB8|Y1133_ARATH	G-type lectin S-receptor-like serine/threonine-protein kinase At1g11330 OS=Arabidopsis thaliana GN=At1g11330 PE=2 SV=3	At4g23240	341.7	3.6e-93	KOG1187	Serine/threonine protein kinase	T	Signal transduction mechanisms	K04733|1|2.9e-250|867.5|vra:111240509|interleukin-1 receptor-associated kinase 4 [EC:2.7.11.1]	GO:0048544//recognition of pollen	GO:0004674//protein serine/threonine kinase activity;GO:0030246//carbohydrate binding;GO:0005524//ATP binding	GO:0016021//integral component of membrane
CL11137.Contig2	0	0	0	113358	43713.3	49265.6	INF	0.0370123	Up	cationic amino acid transporter 8, vacuolar [Arachis ipaensis]	90.91	0.0e+00	XP_016188563.1	74	2.1e-245	sp|Q9SHH0|CAAT8_ARATH	Cationic amino acid transporter 8, vacuolar OS=Arabidopsis thaliana GN=CAT8 PE=2 SV=1	At1g17120	845.9	4.1e-245	KOG1286	Amino acid transporters	E	Amino acid transport and metabolism	K03294|1|8.4e-268|925.2|pvu:PHAVU_011G174000g|basic amino acid/polyamine antiporter, APA family!K13866|3|6.7e-265|915.6|lang:109355065|solute carrier family 7 (cationic amino acid transporter), member 4		GO:0015171//amino acid transmembrane transporter activity	GO:0016021//integral component of membrane
CL9744.Contig1	0	0	0	151860	118646	41527.3	INF	0.0334484	Up	CASP-like protein 1D2 [Arachis ipaensis]	90.62	1.5e-94	XP_016196896.1	72.2	9.7e-75	sp|C6SVQ5|CSPL7_SOYBN	CASP-like protein 1D2 OS=Glycine max PE=2 SV=1	-	-	-	-	-	-	-	-		GO:0051536//iron-sulfur cluster binding	GO:0016021//integral component of membrane;GO:0005886//plasma membrane
CL6630.Contig3	0	0	0	418984	216034	163922	INF	0.0267093	Up	ammonium transporter 3 member 1 [Arachis duranensis]	94.86	5.7e-276	XP_015955792.1	74.9	1.9e-220	sp|Q84KJ6|AMT31_ORYSJ	Ammonium transporter 3 member 1 OS=Oryza sativa subsp. japonica GN=AMT3-1 PE=2 SV=1	At2g38290	654.8	1.1e-187	KOG0682	Ammonia permease	P	Inorganic ion transport and metabolism	K03320|1|1.1e-276|954.5|adu:107480162|ammonium transporter, Amt family		GO:0008519//ammonium transmembrane transporter activity	GO:0016021//integral component of membrane
CL2773.Contig1	0	0	0	177735	151239	55114.9	INF	0.0263676	Up	ABC transporter C family member 3-like isoform X1 [Arachis ipaensis]	94.07	0.0e+00	XP_016165921.1	69.7	0.0e+00	sp|Q9LK64|AB3C_ARATH	ABC transporter C family member 3 OS=Arabidopsis thaliana GN=ABCC3 PE=1 SV=1	#REF!	2064.7	0.0e+00	KOG0054	Multidrug resistance-associated protein/mitoxantrone resistance protein, ABC superfamily	Q	Secondary metabolites biosynthesis, transport and catabolism	K05666|1|0.0e+00|2794.6|aip:110262356|ATP-binding cassette, subfamily C (CFTR/MRP), member 2!K05665|3|0.0e+00|2387.5|ccaj:109807759|ATP-binding cassette, subfamily C (CFTR/MRP), member 1 [EC:7.6.2.3]	GO:0055085//transmembrane transport	GO:0042626//ATPase activity, coupled to transmembrane movement of substances;GO:0005524//ATP binding	GO:0000325//plant-type vacuole;GO:0016021//integral component of membrane;GO:0005774//vacuolar membrane
CL7265.Contig3	0	0	0	166230	69183.3	84789.3	INF	0.0238517	Up	chloride channel protein CLC-c-like [Arachis ipaensis]	81.54	0.0e+00	XP_016204099.1	71.9	2.4e-310	sp|Q96282|CLCC_ARATH	Chloride channel protein CLC-c OS=Arabidopsis thaliana GN=CLC-C PE=1 SV=1	At5g49890	1062	4.6e-310	KOG0474	Cl- channel CLC-7 and related proteins (CLC superfamily)	P	Inorganic ion transport and metabolism	K05016|1|0.0e+00|1227.6|mtr:MTR_6g065650|chloride channel 7	GO:1902476//chloride transmembrane transport	GO:0005247//voltage-gated chloride channel activity	GO:0016021//integral component of membrane;GO:0009705//plant-type vacuole membrane
CL8837.Contig1	0	0	0	808035	287295	574212	INF	0.0209144	Up	ABC transporter B family member 11 isoform X2 [Arachis ipaensis]	93.89	0.0e+00	XP_016194553.1	70.9	0.0e+00	sp|Q9FWX7|AB11B_ARATH	ABC transporter B family member 11 OS=Arabidopsis thaliana GN=ABCB11 PE=2 SV=1	At1g02520	1764.2	0.0e+00	KOG0055	Multidrug/pheromone exporter, ABC superfamily	Q	Secondary metabolites biosynthesis, transport and catabolism	K05658|1|0.0e+00|2279.6|adu:107467550|ATP-binding cassette, subfamily B (MDR/TAP), member 1 [EC:7.6.2.2]		GO:0042626//ATPase activity, coupled to transmembrane movement of substances;GO:0005524//ATP binding	GO:0016021//integral component of membrane
Unigene21551	0	0	0	2.5923e+06	1.59801e+06	1.02812e+06	INF	0.0190071	Up	isoflavone 2'-hydroxylase [Arachis duranensis]	92.57	1.2e-273	XP_015957959.1	77.9	1.4e-237	sp|P93147|C81E1_GLYEC	Isoflavone 2'-hydroxylase OS=Glycyrrhiza echinata GN=CYP81E1 PE=1 SV=2	At4g37370	531.9	1.1e-150	KOG0156	Cytochrome P450 CYP2 subfamily	Q	Secondary metabolites biosynthesis, transport and catabolism	K13260|1|9.7e-233|808.5|lja:Lj4g3v0189840.1|isoflavone/4'-methoxyisoflavone 2'-hydroxylase [EC:1.14.14.90 1.14.14.89]	GO:0042343//indole glucosinolate metabolic process;GO:0044550//secondary metabolite biosynthetic process;GO:0098542//defense response to other organism	GO:0004497//monooxygenase activity;GO:0047957//4'-methoxyisoflavone 2'-hydroxylase activity;GO:0020037//heme binding;GO:0016709//oxidoreductase activity, acting on paired donors, with incorporation or reduction of molecular oxygen, NAD(P)H as one donor, and incorporation of one atom of oxygen;GO:0016705//oxidoreductase activity, acting on paired donors, with incorporation or reduction of molecula…	GO:0016020//membrane;GO:0016021//integral component of membrane;GO:0005789//endoplasmic reticulum membrane
CL3994.Contig5	0	0	0	26897	11813.3	14824.3	INF	0.0179639	Up	PREDICTED: reticulon-like protein B8 [Cicer arietinum]	77.55	1.2e-109	XP_004499535.1	60.9	6.4e-87	sp|Q9SS37|RTNLH_ARATH	Reticulon-like protein B8 OS=Arabidopsis thaliana GN=RTNLB8 PE=2 SV=1	At3g10260	318.2	1.2e-86	KOG1792	Reticulon	U	Intracellular trafficking, secretion, and vesicular transport	K20723|1|2.1e-103|377.9|dzi:111299672|reticulon-3!K20721|2|6.5e-65|250.0|egu:105047524|reticulon-1			GO:0016021//integral component of membrane;GO:0005789//endoplasmic reticulum membrane
CL10562.Contig1	0	0	0	316318	185434	150303	INF	0.0126158	Up	uncharacterized membrane protein At3g27390 [Arachis ipaensis]	93.31	0.0e+00	XP_016185022.1	41.6	3.3e-113	sp|Q8GUM4|Y3739_ARATH	Uncharacterized membrane protein At3g27390 OS=Arabidopsis thaliana GN=At3g27390 PE=1 SV=2	At1g73070	-	-	-	-	-	-	-			GO:0016021//integral component of membrane
CL3253.Contig1	0	0	0	151737	85870.9	201334	INF	0.0119192	Up	uncharacterized protein LOC107471492 isoform X1 [Arachis duranensis]	93.84	1.4e-191	XP_015946453.1	-	-	-	-	-	-	-	-	-	-	-	K14692|1|2.3e-26|122.5|smo:SELMODRAFT_453384|solute carrier family 30 (zinc transporter), member 5/7	GO:0010043//response to zinc ion;GO:0061088//regulation of sequestering of zinc ion	GO:0005385//zinc ion transmembrane transporter activity	GO:0016021//integral component of membrane;GO:0016020//membrane
CL1716.Contig5	0	0	0	519244	271570	292151	INF	0.0104232	Up	thylakoid membrane protein TERC, chloroplastic isoform X1 [Arachis duranensis]	90.27	4.2e-183	XP_015969954.1	79.5	2.0e-121	sp|F4JZG9|TERC_ARATH	Thylakoid membrane protein TERC, chloroplastic OS=Arabidopsis thaliana GN=TERC PE=1 SV=1	-	-	-	-	-	-	-	-	GO:0010027//thylakoid membrane organization;GO:0090351//seedling development		GO:0009535//chloroplast thylakoid membrane;GO:0016021//integral component of membrane
Unigene2906	0	0	0	87759.2	42549.2	89836.9	INF	0.00892867	Up	probable inositol transporter 2 isoform X1 [Arachis ipaensis]	93.33	8.8e-311	XP_016189182.1	71.6	1.6e-245	sp|Q9C757|INT2_ARATH	Probable inositol transporter 2 OS=Arabidopsis thaliana GN=INT2 PE=1 SV=1	#REF!	846.3	3.2e-245	KOG0254	Predicted transporter (major facilitator superfamily)	R	General function prediction only	K08150|1|1.7e-311|1070.5|aip:107630526|MFS transporter, SP family, solute carrier family 2 (myo-inositol transporter), member 13	GO:0046323//glucose import;GO:0035428//hexose transmembrane transport	GO:0005355//glucose transmembrane transporter activity;GO:0005351//sugar:proton symporter activity	GO:0016021//integral component of membrane
CL9742.Contig1	0	0	0	136222	284663	210265	INF	0.00798864	Up	uncharacterized protein LOC107482765 [Arachis duranensis]	89.76	0.0e+00	XP_020995440.1	23.1	3.1e-06	sp|F4HRT5|CRWN1_ARATH	Protein CROWDED NUCLEI 1 OS=Arabidopsis thaliana GN=CRWN1 PE=1 SV=1	At1g22930	1063.5	2.5e-310	KOG1981	SOK1 kinase belonging to the STE20/SPS1/GC kinase family	T	Signal transduction mechanisms	-			GO:0009506//plasmodesma
CL10677.Contig1	0	0	0	523514	258777	524379	INF	0.00788606	Up	inactive LRR receptor-like serine/threonine-protein kinase BIR2 [Arachis ipaensis]	90.12	0.0e+00	XP_016162625.1	62.6	9.7e-214	sp|O04567|Y1719_ARATH	Probable inactive receptor kinase At1g27190 OS=Arabidopsis thaliana GN=At1g27190 PE=1 SV=1	#REF!	199.1	2.1e-50	KOG1187	Serine/threonine protein kinase	T	Signal transduction mechanisms	K04733|1|6.0e-221|769.6|gab:108474029|interleukin-1 receptor-associated kinase 4 [EC:2.7.11.1]!K04730|3|2.0e-155|552.0|nta:107776934|interleukin-1 receptor-associated kinase 1 [EC:2.7.11.1]	GO:1900425//negative regulation of defense response to bacterium;GO:1900150//regulation of defense response to fungus	GO:0004672//protein kinase activity;GO:0005524//ATP binding	GO:0016021//integral component of membrane;GO:0005886//plasma membrane;GO:0009507//chloroplast
Unigene23890	0	0	0	2.75396e+06	1.39973e+06	2.07995e+06	INF	0.00602513	Up	glucan endo-1,3-beta-glucosidase 8 isoform X1 [Arachis ipaensis]	94.42	1.3e-272	XP_016168822.1	71.3	6.2e-195	sp|Q6NKW9|E138_ARATH	Glucan endo-1,3-beta-glucosidase 8 OS=Arabidopsis thaliana GN=At1g64760 PE=1 SV=2	-	-	-	-	-	-	-	K15429|1|7.1e-156|553.1|cic:CICLE_v10007363mg|tRNA (guanine37-N1)-methyltransferase [EC:2.1.1.228]!K19893|3|3.4e-150|534.3|hbr:110672788|glucan endo-1,3-beta-glucosidase 5/6 [EC:3.2.1.39]	GO:0005975//carbohydrate metabolic process	GO:0030247//polysaccharide binding;GO:0004553//hydrolase activity, hydrolyzing O-glycosyl compounds	GO:0046658//anchored component of plasma membrane;GO:0016021//integral component of membrane
CL5398.Contig2	0	0	0	93495.1	50592.6	63304	INF	0.00556678	Up	probably inactive leucine-rich repeat receptor-like protein kinase At5g48380 [Arachis duranensis]	90.48	0.0e+00	XP_015962127.1	62.6	2.3e-218	sp|Q9ASS4|Y5838_ARATH	Probably inactive leucine-rich repeat receptor-like protein kinase At5g48380 OS=Arabidopsis thaliana GN=At5g48380 PE=1 SV=1	#REF!	237.7	5.4e-62	KOG1187	Serine/threonine protein kinase	T	Signal transduction mechanisms	K04733|1|3.3e-283|976.5|lja:Lj1g3v2883920.1|interleukin-1 receptor-associated kinase 4 [EC:2.7.11.1]		GO:0005524//ATP binding;GO:0004672//protein kinase activity	GO:0016021//integral component of membrane
Unigene32091	0	0	0	255045	168467	141792	INF	0.00528499	Up	protein RER1A [Arachis ipaensis]	91.28	1.8e-109	XP_016185490.1	70.1	2.5e-76	sp|O48670|RER1A_ARATH	Protein RER1A OS=Arabidopsis thaliana GN=RER1A PE=1 SV=1	At4g39220	282.7	5.0e-76	KOG1688	Golgi proteins involved in ER retention (RER)	U	Intracellular trafficking, secretion, and vesicular transport	-	GO:0006890//retrograde vesicle-mediated transport, Golgi to ER		GO:0016021//integral component of membrane
CL181.Contig8	0	0	0	569179	353424	349123	INF	0.00429855	Up	dol-P-Man:Man(7)GlcNAc(2)-PP-Dol alpha-1,6-mannosyltransferase [Arachis duranensis]	90.77	4.5e-252	XP_015938850.2	68.4	1.6e-206	sp|A8MR93|ALG12_ARATH	Dol-P-Man:Man(7)GlcNAc(2)-PP-Dol alpha-1,6-mannosyltransferase OS=Arabidopsis thaliana GN=ALG12 PE=1 SV=1	7299245	343.2	7.3e-94	KOG2516	Protein involved in dolichol pathway for N-glycosylation (mannosyltransferase family)	MU	Cell wall/membrane/envelope biogenesis;Intracellular trafficking, secretion, and vesicular transport	K03847|1|8.4e-253|875.2|adu:107464448|alpha-1,6-mannosyltransferase [EC:2.4.1.260]	GO:0006487//protein N-linked glycosylation;GO:0030433//ubiquitin-dependent ERAD pathway	GO:0016757//transferase activity, transferring glycosyl groups	GO:0016021//integral component of membrane;GO:0005789//endoplasmic reticulum membrane
Unigene4154	0	0	0	53239.3	91279.9	75250	INF	0.00266453	Up	-	-	-	-	-	-	-	-	-	-	-	-	-	-	-	-	-	-	-
Unigene35522	0	0	0	40361.8	48143.2	28079.5	INF	0.00264904	Up	transmembrane protein 184A [Arachis duranensis]	96.95	2.2e-166	XP_015943333.1	30.2	7.8e-31	sp|Q94CA0|LAZH1_ARATH	Protein LAZ1 homolog 1 OS=Arabidopsis thaliana GN=At1g77220 PE=2 SV=1	At4g21570	456.8	2.7e-128	KOG2641	Predicted seven transmembrane receptor - rhodopsin family	T	Signal transduction mechanisms	-	GO:0006810//transport	GO:0005215//transporter activity	GO:0016021//integral component of membrane
Unigene14450	0	0	0	242705	258513	160323	INF	0.00192705	Up	mechanosensitive ion channel protein 10 isoform X1 [Arachis ipaensis]	90.99	0.0e+00	XP_016189117.1	50.4	5.8e-195	sp|Q9LYG9|MSL10_ARATH	Mechanosensitive ion channel protein 10 OS=Arabidopsis thaliana GN=MSL10 PE=1 SV=1	At5g12080	678.7	1.1e-194	KOG4629	Predicted mechanosensitive ion channel	M	Cell wall/membrane/envelope biogenesis	K22048|1|0.0e+00|1356.3|aip:107630486|mechanosensitive ion channel protein 4/5/6/7/8/9/10	GO:0050982//detection of mechanical stimulus;GO:0006820//anion transport;GO:0055085//transmembrane transport	GO:0008381//mechanosensitive ion channel activity	GO:0016021//integral component of membrane;GO:0005886//plasma membrane
CL8502.Contig1	0	0	0	29236.7	25642.8	38197.8	INF	0.00114481	Up	ABC transporter G family member 24 [Arachis ipaensis]	87.85	0.0e+00	XP_016183265.1	64.9	0.0e+00	sp|Q9MAG3|AB24G_ARATH	ABC transporter G family member 24 OS=Arabidopsis thaliana GN=ABCG24 PE=2 SV=2	At5g60740	1335.5	0.0e+00	KOG0061	Transporter, ABC superfamily (Breast cancer resistance protein)	Q	Secondary metabolites biosynthesis, transport and catabolism	K05681|1|5.4e-257|890.2|lja:Lj5g3v0659620.1|ATP-binding cassette, subfamily G (WHITE), member 2!K21396|4|3.7e-56|223.0|gsl:Gasu_36200|ATP-binding cassette, subfamily G (WHITE), eye pigment precursor transporter		GO:0042626//ATPase activity, coupled to transmembrane movement of substances;GO:0016887//ATPase activity;GO:0005524//ATP binding	GO:0016021//integral component of membrane;GO:0005886//plasma membrane
Unigene27970	0	0	0	10508.7	8963.51	7004.8	INF	0.000958863	Up	PREDICTED: uncharacterized protein LOC109325218 isoform X2 [Lupinus angustifolius]	77.05	0.0e+00	XP_019412967.1	-	-	-	-	SPBC16C6.02c	167.2	3.0e-40	KOG1809	Vacuolar protein sorting-associated protein	U	Intracellular trafficking, secretion, and vesicular transport	K19525|1|0.0e+00|1598.9|zju:107405899|vacuolar protein sorting-associated protein 13A/C			GO:0016021//integral component of membrane
Unigene11249	0	0	0	77355.8	105436	98032.1	INF	0.000369432	Up	glucan endo-1,3-beta-glucosidase 3 isoform X1 [Arachis ipaensis]	95.46	6.7e-283	XP_016190864.1	71.5	1.3e-209	sp|Q9ZU91|E133_ARATH	Glucan endo-1,3-beta-glucosidase 3 OS=Arabidopsis thaliana GN=At2g01630 PE=1 SV=2	At1g62110	73.9	8.7e-13	KOG1267	Mitochondrial transcription termination factor, mTERF	KR	Transcription;General function prediction only	K19891|1|1.3e-283|977.6|aip:107631818|glucan endo-1,3-beta-glucosidase 1/2/3 [EC:3.2.1.39]	GO:0005975//carbohydrate metabolic process	GO:0030247//polysaccharide binding;GO:0004553//hydrolase activity, hydrolyzing O-glycosyl compounds	GO:0046658//anchored component of plasma membrane;GO:0016021//integral component of membrane
CL873.Contig1	0	0	0	187003	143525	185433	INF	0.000269395	Up	probable LRR receptor-like serine/threonine-protein kinase At3g47570 [Arachis ipaensis]	75.79	0.0e+00	XP_020962950.1	43	6.9e-223	sp|C0LGP4|Y3475_ARATH	Probable LRR receptor-like serine/threonine-protein kinase At3g47570 OS=Arabidopsis thaliana GN=At3g47570 PE=2 SV=1	#REF!	293.1	1.8e-78	KOG0619	FOG: Leucine rich repeat	R	General function prediction only	K13437|1|2.3e-215|751.9|osa:107276510|receptor kinase-like protein!K13428|2|9.9e-211|736.5|bna:106407525|LRR receptor-like serine/threonine-protein kinase EFR [EC:2.7.11.1]!K20181|5|6.2e-205|717.2|mtr:MTR_5g026090|vacuolar protein sorting-associated protein 18		GO:0004674//protein serine/threonine kinase activity;GO:0005524//ATP binding	GO:0016021//integral component of membrane
Unigene33181	0	0	0	419582	547577	479326	INF	0.000199633	Up	E3 ubiquitin-protein ligase ATL6 [Arachis duranensis]	88.04	2.2e-176	XP_015968563.1	47.8	2.5e-71	sp|Q8RXX9|ATL6_ARATH	E3 ubiquitin-protein ligase ATL6 OS=Arabidopsis thaliana GN=ATL6 PE=1 SV=2	At3g05200	266.9	4.8e-71	KOG0800	FOG: Predicted E3 ubiquitin ligase	O	Posttranslational modification, protein turnover, chaperones	K10664|1|4.2e-177|623.2|adu:107492102|E3 ubiquitin-protein ligase ATL6/9/15/31/42/55 [EC:2.3.2.27]	GO:0043161//proteasome-mediated ubiquitin-dependent protein catabolic process	GO:0061630//ubiquitin protein ligase activity;GO:0016874//ligase activity	GO:0016021//integral component of membrane
CL4239.Contig5	0	0	0	1.95439e+06	2.44355e+06	2.17135e+06	INF	0.000101784	Up	receptor-like protein kinase FERONIA [Arachis duranensis]	87.4	0.0e+00	XP_015946275.1	50.8	5.8e-234	sp|Q9SCZ4|FERON_ARATH	Receptor-like protein kinase FERONIA OS=Arabidopsis thaliana GN=FER PE=1 SV=1	#REF!	808.5	1.1e-233	KOG1187	Serine/threonine protein kinase	T	Signal transduction mechanisms	K04733|1|1.2e-292|1008.4|gmx:100790235|interleukin-1 receptor-associated kinase 4 [EC:2.7.11.1]		GO:0004674//protein serine/threonine kinase activity;GO:0005524//ATP binding;GO:0004672//protein kinase activity	GO:0016021//integral component of membrane
Unigene45153	0	0	0	24319	23334.9	27336.3	INF	3.17786e-05	Up	Niemann-Pick C1 protein isoform X1 [Arachis duranensis]	95.74	0.0e+00	XP_015934053.1	-	-	-	-	At1g42470	1710.7	0.0e+00	KOG1933	Cholesterol transport protein (Niemann-Pick C disease protein)	I	Lipid transport and metabolism	K12385|1|0.0e+00|2470.3|adu:107460225|Niemann-Pick C1 protein		GO:0005319//lipid transporter activity	GO:0016021//integral component of membrane
CL5462.Contig1	0	0	0	120594	121887	108644	INF	1.00081e-05	Up	U-box domain-containing protein 44 [Arachis ipaensis]	95.42	0.0e+00	XP_016186979.1	28.3	8.5e-59	sp|Q9LM76|PUB44_ARATH	U-box domain-containing protein 44 OS=Arabidopsis thaliana GN=PUB44 PE=1 SV=1	At1g20780	226.5	1.7e-58	KOG0167	FOG: Armadillo/beta-catenin-like repeats	S	Function unknown	K08332|1|0.0e+00|1495.3|aip:107628871|vacuolar protein 8			GO:0005737//cytoplasm;GO:0005634//nucleus
Unigene5570	0	0	0	83419.4	91093.4	90773.7	INF	3.85186e-06	Up	PREDICTED: potassium transporter 6 [Vigna angularis]	83.76	0.0e+00	XP_017425916.1	72.8	0.0e+00	sp|Q8W4I4|POT6_ARATH	Potassium transporter 6 OS=Arabidopsis thaliana GN=POT6 PE=2 SV=1	-	-	-	-	-	-	-	K03549|1|0.0e+00|1322.4|ccaj:109801427|KUP system potassium uptake protein		GO:0015079//potassium ion transmembrane transporter activity	GO:0016021//integral component of membrane;GO:0005886//plasma membrane
CL7642.Contig2	0	41404.5	61256.1	698407	442327	418796	15.1911	0.00601917	Up	GABA transporter 1 [Arachis ipaensis]	90.06	2.4e-247	XP_016177222.1	56.9	1.5e-148	sp|F4HW02|GAT1_ARATH	GABA transporter 1 OS=Arabidopsis thaliana GN=GAT1 PE=1 SV=1	#REF!	464.9	1.6e-130	KOG1303	Amino acid transporters	E	Amino acid transport and metabolism	K14209|1|2.1e-120|435.3|lang:109349921|solute carrier family 36 (proton-coupled amino acid transporter)!K15015|3|3.6e-35|152.1|apro:F751_1778|solute carrier family 32 (vesicular inhibitory amino acid transporter)	GO:0003333//amino acid transmembrane transport	GO:0015171//amino acid transmembrane transporter activity	GO:0016021//integral component of membrane
CL148.Contig2	93759.3	181613	139429	2.5835e+06	1.39439e+06	1.39708e+06	12.9579	0.0140594	Up	pleiotropic drug resistance protein 1 [Arachis ipaensis]	93.82	0.0e+00	XP_016169934.1	75.7	0.0e+00	sp|Q76CU2|PDR1_TOBAC	Pleiotropic drug resistance protein 1 OS=Nicotiana tabacum GN=PDR1 PE=2 SV=1	At1g15520	1811.6	0.0e+00	KOG0065	Pleiotropic drug resistance proteins (PDR1-15), ABC superfamily	Q	Secondary metabolites biosynthesis, transport and catabolism	K05681|1|1.2e-47|194.9|mis:MICPUN_75255|ATP-binding cassette, subfamily G (WHITE), member 2!K21396|5|4.3e-45|186.4|gsl:Gasu_41970|ATP-binding cassette, subfamily G (WHITE), eye pigment precursor transporter	GO:0006810//transport	GO:0042626//ATPase activity, coupled to transmembrane movement of substances;GO:0016887//ATPase activity;GO:0005524//ATP binding	GO:0016021//integral component of membrane;GO:0005886//plasma membrane
Unigene741	43834.5	106578	0	797928	605213	512351	12.7349	0.00278378	Up	probable leucine-rich repeat receptor-like protein kinase At5g49770 isoform X1 [Arachis duranensis]	84.97	0.0e+00	XP_015959173.1	50.8	1.6e-250	sp|Q9LT96|Y5977_ARATH	Probable leucine-rich repeat receptor-like protein kinase At5g49770 OS=Arabidopsis thaliana GN=At5g49770 PE=2 SV=1	#REF!	266.5	1.7e-70	KOG0619	FOG: Leucine rich repeat	R	General function prediction only	K04733|1|1.3e-254|882.1|pxb:103928149|interleukin-1 receptor-associated kinase 4 [EC:2.7.11.1]!K20718|5|1.7e-84|317.0|smo:SELMODRAFT_114051|LRR receptor-like serine/threonine-protein kinase ERECTA [EC:2.7.11.1]		GO:0004674//protein serine/threonine kinase activity;GO:0005524//ATP binding	GO:0016021//integral component of membrane
Unigene27509	72830.8	79093.6	0	717790	546131	389019	10.88	0.00702527	Up	CASP-like protein 4B4 [Arachis ipaensis]	77.49	2.4e-76	XP_016184031.1	47.5	1.7e-50	sp|Q5W6M3|CSPLG_ORYSJ	CASP-like protein 4B4 OS=Oryza sativa subsp. japonica GN=Os05g0344400 PE=3 SV=1	At5g09400	-	-	-	-	-	-	-		GO:0051536//iron-sulfur cluster binding	GO:0016021//integral component of membrane;GO:0005886//plasma membrane
CL6086.Contig4	0	112695	56342.8	609117	420840	383795	8.36354	0.00572862	Up	probable inositol transporter 2 [Arachis duranensis]	90.32	1.4e-294	XP_015957869.1	67	4.2e-227	sp|Q9C757|INT2_ARATH	Probable inositol transporter 2 OS=Arabidopsis thaliana GN=INT2 PE=1 SV=1	#REF!	785	8.3e-227	KOG0254	Predicted transporter (major facilitator superfamily)	R	General function prediction only	K08150|1|2.7e-295|1016.5|adu:107482011|MFS transporter, SP family, solute carrier family 2 (myo-inositol transporter), member 13	GO:0046323//glucose import;GO:0035428//hexose transmembrane transport	GO:0005355//glucose transmembrane transporter activity;GO:0005351//sugar:proton symporter activity	GO:0016021//integral component of membrane
CL1661.Contig4	42685.8	34295.4	20026.5	280877	248087	142917	6.92606	0.0104344	Up	potassium transporter 11 [Herrania umbratica]	84.87	0.0e+00	XP_021300210.1	77.4	0.0e+00	sp|O64769|POT11_ARATH	Potassium transporter 11 OS=Arabidopsis thaliana GN=POT11 PE=2 SV=1	#REF!	-	-	-	-	-	-	K03549|1|0.0e+00|1394.0|tcc:18607037|KUP system potassium uptake protein		GO:0015079//potassium ion transmembrane transporter activity	GO:0016021//integral component of membrane;GO:0016020//membrane
Unigene2528	395323	135394	123327	1.65355e+06	1.84071e+06	1.02648e+06	6.91196	0.00790216	Up	metalloendoproteinase 1 [Arachis ipaensis]	65.34	1.6e-124	XP_016202637.1	34.9	2.2e-33	sp|O04529|2MMP_ARATH	Metalloendoproteinase 2-MMP OS=Arabidopsis thaliana GN=2MMP PE=1 SV=1	At1g70170	141	4.3e-33	KOG1565	Gelatinase A and related matrix metalloproteases	OW	Posttranslational modification, protein turnover, chaperones;Extracellular structures	K07761|1|2.3e-32|142.5|crb:17896226|metalloendoproteinase 5-MMP [EC:3.4.24.-]!K07999|3|8.8e-32|140.6|rcu:8265834|matrix metalloproteinase-20 (enamelysin) [EC:3.4.24.-]		GO:0004222//metalloendopeptidase activity;GO:0008270//zinc ion binding	GO:0016021//integral component of membrane;GO:0031012//extracellular matrix
CL148.Contig6	708556	502147	560977	5.92902e+06	3.07901e+06	3.15847e+06	6.8672	0.0210218	Up	ABC transporter G family member 36-like [Cajanus cajan]	88.59	0.0e+00	XP_020227252.1	74.5	0.0e+00	sp|Q9XIE2|AB36G_ARATH	ABC transporter G family member 36 OS=Arabidopsis thaliana GN=ABCG36 PE=1 SV=1	#REF!	2007.6	0.0e+00	KOG0065	Pleiotropic drug resistance proteins (PDR1-15), ABC superfamily	Q	Secondary metabolites biosynthesis, transport and catabolism	K21396|1|4.5e-64|249.6|ats:109739064|ATP-binding cassette, subfamily G (WHITE), eye pigment precursor transporter!K05681|5|1.0e-63|248.4|cvr:CHLNCDRAFT_140061|ATP-binding cassette, subfamily G (WHITE), member 2	GO:0006810//transport	GO:0042626//ATPase activity, coupled to transmembrane movement of substances;GO:0016887//ATPase activity;GO:0005524//ATP binding	GO:0016021//integral component of membrane;GO:0005886//plasma membrane
CL10556.Contig2	177771	347217	274608	2.12626e+06	1.36526e+06	1.84905e+06	6.67908	0.00265928	Up	lysM domain receptor-like kinase 3 [Arachis ipaensis]	91.65	0.0e+00	XP_016196976.1	64.6	2.7e-219	sp|Q6UD73|LYK3_MEDTR	LysM domain receptor-like kinase 3 OS=Medicago truncatula GN=LYK3 PE=1 SV=1	#REF!	249.2	1.8e-65	KOG1187	Serine/threonine protein kinase	T	Signal transduction mechanisms	K13429|1|0.0e+00|1147.1|aip:107638288|chitin elicitor receptor kinase 1	GO:0006468//protein phosphorylation;GO:0007166//cell surface receptor signaling pathway	GO:0004675//transmembrane receptor protein serine/threonine kinase activity;GO:0004674//protein serine/threonine kinase activity;GO:0005524//ATP binding	GO:0016021//integral component of membrane;GO:0005886//plasma membrane
CL142.Contig1	0	162310	96867.2	813275	419494	468701	6.5649	0.0222152	Up	PREDICTED: sugar transport protein 7-like [Glycine max]	88.29	2.1e-229	XP_003546610.1	81.3	3.5e-216	sp|Q10710|STA_RICCO	Sugar carrier protein A OS=Ricinus communis GN=STA PE=2 SV=1	At4g02050	741.9	6.4e-214	KOG0254	Predicted transporter (major facilitator superfamily)	R	General function prediction only	K08150|1|2.3e-52|209.1|aip:107616264|MFS transporter, SP family, solute carrier family 2 (myo-inositol transporter), member 13	GO:0008643//carbohydrate transport;GO:0046323//glucose import;GO:0035428//hexose transmembrane transport	GO:0005355//glucose transmembrane transporter activity;GO:0005351//sugar:proton symporter activity	GO:0016021//integral component of membrane
CL148.Contig4	1.00596e+06	1.40912e+06	1.15912e+06	1.23418e+07	5.31557e+06	5.47448e+06	6.47191	0.0482591	Up	ABC transporter G family member 29 [Arachis duranensis]	80.55	0.0e+00	XP_015932664.1	70.5	0.0e+00	sp|Q9XIE2|AB36G_ARATH	ABC transporter G family member 36 OS=Arabidopsis thaliana GN=ABCG36 PE=1 SV=1	#REF!	2162.1	0.0e+00	KOG0065	Pleiotropic drug resistance proteins (PDR1-15), ABC superfamily	Q	Secondary metabolites biosynthesis, transport and catabolism	K05681|1|8.2e-62|242.3|spen:107030620|ATP-binding cassette, subfamily G (WHITE), member 2	GO:0006810//transport	GO:0042626//ATPase activity, coupled to transmembrane movement of substances;GO:0016887//ATPase activity;GO:0005524//ATP binding	GO:0016021//integral component of membrane;GO:0005886//plasma membrane
CL8772.Contig1	29564.1	295618	140543	1.02092e+06	856790	702732	5.54069	0.00419148	Up	receptor-like protein kinase HAIKU2 [Arachis duranensis]	90.33	0.0e+00	XP_015934992.1	52	1.9e-275	sp|Q9LJM4|IKU2_ARATH	Receptor-like protein kinase HAIKU2 OS=Arabidopsis thaliana GN=IKU2 PE=1 SV=1	#REF!	261.2	7.3e-69	KOG0619	FOG: Leucine rich repeat	R	General function prediction only	K00924|1|3.0e-201|704.9|pmum:103324821|kinase [EC:2.7.1.-]		GO:0004674//protein serine/threonine kinase activity;GO:0005524//ATP binding;GO:0004672//protein kinase activity	GO:0016021//integral component of membrane
CL4116.Contig6	38045.6	114109	88898.7	565477	317017	371309	5.20134	0.0127324	Up	G-type lectin S-receptor-like serine/threonine-protein kinase At4g27290 [Arachis duranensis]	79.16	0.0e+00	XP_015936535.1	46.2	1.1e-201	sp|O81832|Y4729_ARATH	G-type lectin S-receptor-like serine/threonine-protein kinase At4g27290 OS=Arabidopsis thaliana GN=At4g27290 PE=3 SV=4	#REF!	337.8	5.0e-92	KOG1187	Serine/threonine protein kinase	T	Signal transduction mechanisms	K04733|1|6.2e-229|796.6|gab:108481886|interleukin-1 receptor-associated kinase 4 [EC:2.7.11.1]	-	-	-
CL7842.Contig3	75231.2	0	68413.7	339817	176435	166404	4.75239	0.0424149	Up	cellulose synthase-like protein G2 [Arachis ipaensis]	91.85	6.8e-247	XP_016190042.1	36.4	2.2e-85	sp|Q8VYR4|CSLG2_ARATH	Cellulose synthase-like protein G2 OS=Arabidopsis thaliana GN=CSLG2 PE=2 SV=1	-	-	-	-	-	-	-	K10999|1|1.9e-65|252.7|nnu:104603242|cellulose synthase A [EC:2.4.1.12]	GO:0009833//plant-type primary cell wall biogenesis;GO:0030244//cellulose biosynthetic process;GO:0071555//cell wall organization	GO:0016760//cellulose synthase (UDP-forming) activity;GO:0016759//cellulose synthase activity	GO:0005794//Golgi apparatus;GO:0016021//integral component of membrane;GO:0005886//plasma membrane
Unigene36613	75080.8	198610	59819.7	516658	514702	523689	4.66267	0.000759853	Up	serine/threonine receptor-like kinase NFP [Arachis duranensis]	87.13	0.0e+00	XP_015948700.1	37.5	1.2e-105	sp|Q0GXS4|NFP_MEDTR	Serine/threonine receptor-like kinase NFP OS=Medicago truncatula GN=NFP PE=1 SV=1	#REF!	193.7	9.3e-49	KOG1187	Serine/threonine protein kinase	T	Signal transduction mechanisms	K04733|1|1.1e-233|812.0|jre:108989458|interleukin-1 receptor-associated kinase 4 [EC:2.7.11.1]	GO:0006468//protein phosphorylation;GO:0007166//cell surface receptor signaling pathway	GO:0004672//protein kinase activity;GO:0004675//transmembrane receptor protein serine/threonine kinase activity;GO:0005524//ATP binding	GO:0016021//integral component of membrane;GO:0005886//plasma membrane
CL8949.Contig2	293424	482960	266117	1.86816e+06	1.36983e+06	1.36624e+06	4.41652	0.00274385	Up	probable leucine-rich repeat receptor-like protein kinase At5g49770 [Arachis ipaensis]	90.73	0.0e+00	XP_016181391.1	51.1	9.6e-269	sp|Q9LT96|Y5977_ARATH	Probable leucine-rich repeat receptor-like protein kinase At5g49770 OS=Arabidopsis thaliana GN=At5g49770 PE=2 SV=1	#REF!	295.8	2.5e-79	KOG0619	FOG: Leucine rich repeat	R	General function prediction only	K04733|1|9.8e-263|909.1|pxb:103928149|interleukin-1 receptor-associated kinase 4 [EC:2.7.11.1]		GO:0004674//protein serine/threonine kinase activity;GO:0005524//ATP binding	GO:0016021//integral component of membrane
CL4527.Contig2	0	32314.4	36014.9	122828	53505.8	111535	4.21297	0.0396381	Up	protein VTE6, chloroplastic isoform X1 [Arachis ipaensis]	92.65	9.5e-175	XP_016171867.1	74.3	1.7e-107	sp|Q9SYM0|VTE6_ARATH	Protein VTE6, chloroplastic OS=Arabidopsis thaliana GN=VTE6 PE=1 SV=1	-	-	-	-	-	-	-	-			GO:0016021//integral component of membrane;GO:0009706//chloroplast inner membrane
Unigene35641	355183	855060	488732	2.9256e+06	1.61111e+06	1.97869e+06	3.8349	0.0186049	Up	aquaporin PIP2-7 [Arachis duranensis]	95.67	8.2e-141	XP_015952392.1	85.8	4.0e-124	sp|Q9ATM4|PIP27_MAIZE	Aquaporin PIP2-7 OS=Zea mays GN=PIP2-7 PE=2 SV=1	#REF!	409.1	5.6e-114	KOG0223	Aquaporin (major intrinsic protein family)	G	Carbohydrate transport and metabolism	K09872|1|1.5e-141|504.6|adu:107476957|aquaporin PIP		GO:0005215//transporter activity	GO:0016021//integral component of membrane
CL10114.Contig1	41188.5	65985.7	35528.8	254703	141968	140724	3.76582	0.0277929	Up	vacuolar iron transporter 1 [Arachis duranensis]	95.95	1.5e-128	XP_015957203.1	85.2	2.2e-111	sp|Q9ZUA5|VIT1_ARATH	Vacuolar iron transporter 1 OS=Arabidopsis thaliana GN=VIT1 PE=2 SV=1	At2g01770	399.4	4.3e-111	KOG4473	Uncharacterized membrane protein	S	Function unknown	K22736|1|2.9e-129|463.8|adu:107481442|vacuolar iron transporter family protein	GO:0071281//cellular response to iron ion;GO:0071421//manganese ion transmembrane transport;GO:0030026//cellular manganese ion homeostasis;GO:0006880//intracellular sequestering of iron ion	GO:0005381//iron ion transmembrane transporter activity;GO:0005384//manganese ion transmembrane transporter activity	GO:0016021//integral component of membrane;GO:0005774//vacuolar membrane
CL3800.Contig8	622840	882880	353626	3.23342e+06	1.94477e+06	1.71699e+06	3.70838	0.0277144	Up	inositol phosphorylceramide glucuronosyltransferase 1 [Arachis duranensis]	95.19	1.6e-281	XP_015968470.1	67.8	1.7e-195	sp|Q8GWB7|GUX6_ARATH	Inositol phosphorylceramide glucuronosyltransferase 1 OS=Arabidopsis thaliana GN=IPUT1 PE=1 SV=1	At1g01620	669.8	3.4e-192	KOG1950	Glycosyl transferase, family 8 - glycogenin	G	Carbohydrate transport and metabolism	K22809|1|3.0e-282|973.0|adu:107492023|inositol phosphorylceramide glucuronosyltransferase 1 [EC:2.4.1.-]		GO:0016740//transferase activity;GO:0016757//transferase activity, transferring glycosyl groups	GO:0016021//integral component of membrane
CL808.Contig1	543923	1.44743e+06	352606	3.53094e+06	2.51296e+06	2.28807e+06	3.55466	0.0173471	Up	transmembrane protein 120 homolog isoform X2 [Arachis duranensis]	92.6	1.0e-192	XP_015942280.1	-	-	-	-	At1g33230	518.8	7.2e-147	KOG4758	Predicted membrane protein	R	General function prediction only	-			GO:0016021//integral component of membrane;GO:0016020//membrane
Unigene20923	1.61762e+06	1.42474e+06	1.33361e+06	4.27368e+06	6.52108e+06	4.5634e+06	3.50965	0.00674269	Up	monocopper oxidase-like protein SKU5 [Cajanus cajan]	86.64	4.2e-305	XP_020226538.1	79.5	5.0e-279	sp|Q9SU40|SKU5_ARATH	Monocopper oxidase-like protein SKU5 OS=Arabidopsis thaliana GN=SKU5 PE=1 SV=1	At4g12420	957.6	9.8e-279	KOG1263	Multicopper oxidases	Q	Secondary metabolites biosynthesis, transport and catabolism	K19791|1|7.6e-285|981.9|lsv:111903866|iron transport multicopper oxidase		GO:0005507//copper ion binding;GO:0016722//oxidoreductase activity, oxidizing metal ions;GO:0016491//oxidoreductase activity	GO:0046658//anchored component of plasma membrane;GO:0016021//integral component of membrane
CL7419.Contig1	844123	1.30404e+06	503379	3.73895e+06	2.67153e+06	2.75804e+06	3.4578	0.00628242	Up	probable inactive receptor kinase At5g58300 [Arachis duranensis]	95.16	0.0e+00	XP_015966875.1	68	2.4e-250	sp|Q9LVM0|Y5830_ARATH	Probable inactive receptor kinase At5g58300 OS=Arabidopsis thaliana GN=At5g58300 PE=2 SV=1	#REF!	322.8	1.4e-87	KOG1187	Serine/threonine protein kinase	T	Signal transduction mechanisms	K04733|1|8.1e-235|815.8|pop:18108350|interleukin-1 receptor-associated kinase 4 [EC:2.7.11.1]		GO:0005524//ATP binding;GO:0004672//protein kinase activity	GO:0016021//integral component of membrane
CL9840.Contig2	242911	213477	305146	1.20357e+06	563474	819521	3.39653	0.0317774	Up	PREDICTED: glucan endo-1,3-beta-glucosidase 5 [Cicer arietinum]	82.88	4.0e-234	XP_004498612.1	69.6	2.8e-195	sp|Q9M088|E135_ARATH	Glucan endo-1,3-beta-glucosidase 5 OS=Arabidopsis thaliana GN=At4g31140 PE=1 SV=1	-	-	-	-	-	-	-	K19893|1|7.6e-235|815.5|cam:101496323|glucan endo-1,3-beta-glucosidase 5/6 [EC:3.2.1.39]	GO:0005975//carbohydrate metabolic process	GO:0030247//polysaccharide binding;GO:0004553//hydrolase activity, hydrolyzing O-glycosyl compounds	GO:0046658//anchored component of plasma membrane;GO:0016021//integral component of membrane
CL103.Contig6	250175	278682	219319	977682	771392	747293	3.33661	0.00148624	Up	potassium transporter 7 isoform X1 [Arachis ipaensis]	92.01	0.0e+00	XP_016180379.1	74.1	0.0e+00	sp|Q9FY75|POT7_ARATH	Potassium transporter 7 OS=Arabidopsis thaliana GN=POT7 PE=1 SV=2	#REF!	-	-	-	-	-	-	K03549|1|2.7e-270|934.1|egu:105050324|KUP system potassium uptake protein		GO:0015079//potassium ion transmembrane transporter activity	GO:0000325//plant-type vacuole;GO:0016021//integral component of membrane;GO:0005774//vacuolar membrane
Unigene35633	1.10521e+07	1.198e+07	6.74965e+06	3.63358e+07	2.81604e+07	2.53377e+07	3.01641	0.00549287	Up	probable aquaporin PIP-type 7a isoform X1 [Arachis ipaensis]	96.19	3.4e-159	XP_016180657.1	90.3	3.3e-151	sp|P25794|PIP2_PEA	Probable aquaporin PIP-type 7a OS=Pisum sativum GN=TRG-31 PE=2 SV=2	#REF!	501.9	7.2e-142	KOG0223	Aquaporin (major intrinsic protein family)	G	Carbohydrate transport and metabolism	K09872|1|6.3e-160|565.8|adu:107469677|aquaporin PIP	GO:0034220//ion transmembrane transport	GO:0005215//transporter activity;GO:0015250//water channel activity	GO:0016021//integral component of membrane;GO:0005887//integral component of plasma membrane
CL12077.Contig1	713497	734315	604516	1.95037e+06	1.78678e+06	2.18107e+06	2.88366	0.00044368	Up	uncharacterized protein LOC107617597 [Arachis ipaensis]	92.53	1.5e-207	XP_016174881.1	-	-	-	-	-	-	-	-	-	-	-	-		GO:0020037//heme binding	GO:0016021//integral component of membrane;GO:0005802//trans-Golgi network;GO:0005768//endosome
Unigene140	649517	1.1655e+06	748032	3.38441e+06	1.8234e+06	1.95463e+06	2.7945	0.0430702	Up	plasma membrane ATPase 4 [Arachis ipaensis]	95.33	0.0e+00	XP_016201453.1	89.4	0.0e+00	sp|Q03194|PMA4_NICPL	Plasma membrane ATPase 4 OS=Nicotiana plumbaginifolia GN=PMA4 PE=2 SV=1	At4g30190	1600.1	0.0e+00	KOG0205	Plasma membrane H+-transporting ATPase	P	Inorganic ion transport and metabolism	K01535|1|0.0e+00|1741.1|aip:107642569|H+-transporting ATPase [EC:7.1.2.1]	GO:0006754//ATP biosynthetic process	GO:0008553//hydrogen-exporting ATPase activity, phosphorylative mechanism;GO:0005524//ATP binding	GO:0016021//integral component of membrane
CL5619.Contig6	114991	143201	134077	500596	242417	339375	2.7593	0.0385262	Up	lysM domain receptor-like kinase 3 [Arachis ipaensis]	90.14	0.0e+00	XP_016165890.1	57.2	1.6e-195	sp|Q6UD73|LYK3_MEDTR	LysM domain receptor-like kinase 3 OS=Medicago truncatula GN=LYK3 PE=1 SV=1	#REF!	240.7	6.5e-63	KOG1187	Serine/threonine protein kinase	T	Signal transduction mechanisms	K13429|1|0.0e+00|1132.1|aip:107608701|chitin elicitor receptor kinase 1	GO:0006468//protein phosphorylation;GO:0007166//cell surface receptor signaling pathway	GO:0004675//transmembrane receptor protein serine/threonine kinase activity;GO:0004674//protein serine/threonine kinase activity;GO:0005524//ATP binding	GO:0016021//integral component of membrane;GO:0005886//plasma membrane
CL3660.Contig1	2.71926e+06	4.31331e+06	3.73543e+06	1.38896e+07	8.18661e+06	7.24045e+06	2.72257	0.0438969	Up	Plasma membrane ATPase 4 [Glycine soja]	95.87	0.0e+00	KHN22686.1	91.3	0.0e+00	sp|Q03194|PMA4_NICPL	Plasma membrane ATPase 4 OS=Nicotiana plumbaginifolia GN=PMA4 PE=2 SV=1	At2g18960	1157.1	0.0e+00	KOG0205	Plasma membrane H+-transporting ATPase	P	Inorganic ion transport and metabolism	K01535|1|0.0e+00|1240.3|gmx:100816905|H+-transporting ATPase [EC:7.1.2.1]	GO:0006754//ATP biosynthetic process	GO:0008553//hydrogen-exporting ATPase activity, phosphorylative mechanism;GO:0005524//ATP binding	GO:0016021//integral component of membrane
Unigene6330	2.95583e+07	3.84556e+07	3.45991e+07	1.14839e+08	7.76158e+07	8.10672e+07	2.66557	0.00938741	Up	aquaporin PIP1-3 [Arachis duranensis]	96.86	2.8e-158	XP_015955530.1	85.7	2.3e-144	sp|Q08733|PIP13_ARATH	Aquaporin PIP1-3 OS=Arabidopsis thaliana GN=PIP1-3 PE=1 SV=1	#REF!	509.2	4.5e-144	KOG0223	Aquaporin (major intrinsic protein family)	G	Carbohydrate transport and metabolism	K09872|1|5.3e-159|562.8|adu:107479932|aquaporin PIP	GO:0048481//plant ovule development	GO:0005215//transporter activity	GO:0016021//integral component of membrane
CL12177.Contig2	337493	502568	276332	1.07966e+06	859706	945233	2.58385	0.00318343	Up	probable inactive receptor kinase At1g48480 [Arachis duranensis]	94.9	0.0e+00	XP_015931606.1	58.2	3.3e-199	sp|Q9LP77|Y1848_ARATH	Probable inactive receptor kinase At1g48480 OS=Arabidopsis thaliana GN=RKL1 PE=2 SV=1	#REF!	260.8	6.2e-69	KOG1187	Serine/threonine protein kinase	T	Signal transduction mechanisms	K04733|1|7.1e-252|872.5|lang:109359307|interleukin-1 receptor-associated kinase 4 [EC:2.7.11.1]		GO:0032440//2-alkenal reductase [NAD(P)] activity;GO:0050321//tau-protein kinase activity;GO:0005524//ATP binding;GO:0004672//protein kinase activity	GO:0016021//integral component of membrane
Unigene5593	302409	397246	441530	1.16423e+06	893195	862285	2.55849	0.00473322	Up	uncharacterized protein LOC107625896 [Arachis ipaensis]	88.7	8.6e-178	XP_016184113.1	-	-	-	-	-	-	-	-	-	-	-	-			GO:0016021//integral component of membrane
Unigene19866	96194.2	151479	75263.3	360821	273538	190496	2.55423	0.0366359	Up	G-type lectin S-receptor-like serine/threonine-protein kinase At1g34300 [Arachis duranensis]	90.98	0.0e+00	XP_015967928.1	59.4	4.6e-278	sp|Q9XID3|Y1343_ARATH	G-type lectin S-receptor-like serine/threonine-protein kinase At1g34300 OS=Arabidopsis thaliana GN=At1g34300 PE=2 SV=1	#REF!	280	1.3e-74	KOG1187	Serine/threonine protein kinase	T	Signal transduction mechanisms	K04733|1|6.6e-165|583.9|eus:EUTSA_v100276520m|interleukin-1 receptor-associated kinase 4 [EC:2.7.11.1]	GO:0006468//protein phosphorylation;GO:0048544//recognition of pollen	GO:0030246//carbohydrate binding;GO:0004674//protein serine/threonine kinase activity;GO:0005524//ATP binding	GO:0016021//integral component of membrane;GO:0005886//plasma membrane
CL7442.Contig1	1.25101e+06	1.92795e+06	1.4095e+06	4.60595e+06	3.80856e+06	3.21018e+06	2.53346	0.00661912	Up	uncharacterized protein LOC107639740 [Arachis ipaensis]	84.52	4.8e-147	XP_016198814.1	-	-	-	-	At3g21250	-	-	-	-	-	-	-			GO:0016021//integral component of membrane;GO:0005886//plasma membrane
Unigene34741	2.29359e+06	1.30054e+06	932923	3.61502e+06	3.16558e+06	4.5632e+06	2.50578	0.0171493	Up	protein disulfide-isomerase 5-2 [Arachis ipaensis]	89.27	2.3e-220	XP_016183032.1	59	2.3e-143	sp|Q94F09|PDI52_ARATH	Protein disulfide-isomerase 5-2 OS=Arabidopsis thaliana GN=PDIL5-2 PE=1 SV=1	At1g35620	236.5	8.5e-62	KOG0190	Protein disulfide isomerase (prolyl 4-hydroxylase beta subunit)	O	Posttranslational modification, protein turnover, chaperones	K09580|1|4.4e-221|769.6|aip:107625024|protein disulfide-isomerase A1 [EC:5.3.4.1]	GO:0006457//protein folding;GO:0045454//cell redox homeostasis;GO:0034976//response to endoplasmic reticulum stress	GO:0003756//protein disulfide isomerase activity;GO:0016853//isomerase activity	GO:0005783//endoplasmic reticulum;GO:0016021//integral component of membrane;GO:0005623//cell;GO:0005774//vacuolar membrane;GO:0009505//plant-type cell wall;GO:0009506//plasmodesma
CL2500.Contig2	406314	360513	214259	1.07786e+06	671103	693413	2.48946	0.0278194	Up	protein ABA DEFICIENT 4, chloroplastic, partial [Arachis ipaensis]	92.48	3.5e-117	XP_020977944.1	57.9	3.5e-69	sp|Q8LFP9|ABA4_ARATH	Protein ABA DEFICIENT 4, chloroplastic OS=Arabidopsis thaliana GN=ABA4 PE=2 SV=1	-	-	-	-	-	-	-	-			GO:0016021//integral component of membrane
CL1491.Contig2	1.85622e+06	2.84413e+06	1.645e+06	6.8799e+06	4.01658e+06	4.03108e+06	2.35252	0.048751	Up	Niemann-Pick C1 protein isoform X2 [Arachis ipaensis]	95.79	0.0e+00	XP_020975705.1	-	-	-	-	At1g42470	1507.3	0.0e+00	KOG1933	Cholesterol transport protein (Niemann-Pick C disease protein)	I	Lipid transport and metabolism	K12385|1|0.0e+00|2161.7|aip:107631950|Niemann-Pick C1 protein		GO:0005319//lipid transporter activity	GO:0016021//integral component of membrane
CL2256.Contig4	259414	590085	242110	971938	839355	695580	2.29649	0.0271316	Up	peroxisomal and mitochondrial division factor 2 [Arachis duranensis]	81.05	3.6e-127	XP_015973274.1	39	1.1e-51	sp|Q9SHJ6|PMD2_ARATH	Peroxisomal and mitochondrial division factor 2 OS=Arabidopsis thaliana GN=PMD2 PE=1 SV=1	Hs12667788	79	1.6e-14	KOG0161	Myosin class II heavy chain	Z	Cytoskeleton	K10374|1|4.0e-56|221.1|pxb:103947449|tropomyosin 2			GO:0016021//integral component of membrane
CL10315.Contig4	190890	211246	115640	394682	348349	439355	2.28359	0.00482384	Up	pectin acetylesterase 8 isoform X5 [Arachis duranensis]	97.48	1.8e-235	XP_020997613.1	67.5	1.5e-170	sp|Q6DBP4|PAE8_ARATH	Pectin acetylesterase 8 OS=Arabidopsis thaliana GN=PAE8 PE=2 SV=1	At5g45280	476.5	4.4e-134	KOG4287	Pectin acetylesterase and similar proteins	M	Cell wall/membrane/envelope biogenesis	K19882|1|2.2e-203|710.7|cam:101497691|O-palmitoleoyl-L-serine hydrolase [EC:3.1.1.98]	GO:0071555//cell wall organization	GO:0016787//hydrolase activity	GO:0005618//cell wall;GO:0016021//integral component of membrane;GO:0005576//extracellular region
Unigene10326	154478	325026	305909	634773	589868	458226	2.14265	0.0167251	Up	hypothetical protein TSUD_66190 [Trifolium subterraneum]	86.46	8.3e-198	GAU34140.1	30.8	4.4e-18	sp|Q9T042|PDI54_ARATH	Protein disulfide-isomerase 5-4 OS=Arabidopsis thaliana GN=PDIL5-4 PE=2 SV=1	At1g36050	524.6	1.4e-148	KOG2667	COPII vesicle protein	U	Intracellular trafficking, secretion, and vesicular transport	K20367|1|3.4e-201|703.4|lja:Lj4g3v0340760.1|endoplasmic reticulum-Golgi intermediate compartment protein 3			GO:0016021//integral component of membrane
CL5020.Contig1	1.41229e+07	1.98965e+07	1.4652e+07	4.2855e+07	2.97523e+07	3.02878e+07	2.11408	0.0178722	Up	aquaporin PIP2-2 [Arachis duranensis]	98.39	8.5e-138	XP_015942637.1	87.5	2.6e-123	sp|P43287|PIP22_ARATH	Aquaporin PIP2-2 OS=Arabidopsis thaliana GN=PIP2-2 PE=1 SV=2	#REF!	439.1	5.1e-123	KOG0223	Aquaporin (major intrinsic protein family)	G	Carbohydrate transport and metabolism	K09872|1|1.6e-138|494.6|adu:107467925|aquaporin PIP		GO:0005215//transporter activity	GO:0016021//integral component of membrane
CL6955.Contig1	1.97425e+06	2.35396e+06	1.35338e+06	4.12675e+06	3.91043e+06	3.20233e+06	1.97823	0.0101136	Up	ER membrane protein complex subunit 7 homolog [Arachis duranensis]	95.98	2.5e-88	XP_015937504.1	67.1	4.8e-60	sp|Q8VY97|Y4213_ARATH	ER membrane protein complex subunit 7 homolog OS=Arabidopsis thaliana GN=At4g32130 PE=2 SV=1	At2g25310	204.1	1.9e-52	KOG3306	Predicted membrane protein	S	Function unknown	-		GO:0030246//carbohydrate binding	GO:0016021//integral component of membrane;GO:0072546//ER membrane protein complex
CL5096.Contig2	658642	890432	461131	1.47967e+06	1.09277e+06	1.3715e+06	1.96195	0.0189959	Up	protein DEFECTIVE IN EXINE FORMATION 1 [Arachis ipaensis]	92.48	0.0e+00	XP_016183881.1	69	0.0e+00	sp|F4IYM4|DEX1_ARATH	Protein DEFECTIVE IN EXINE FORMATION 1 OS=Arabidopsis thaliana GN=DEX1 PE=2 SV=1	YKR092c	55.5	5.6e-07	KOG2992	Nucleolar GTPase/ATPase p130	Y	Nuclear structure	-			GO:0016021//integral component of membrane
Unigene11275	1.88668e+06	2.59578e+06	2.69835e+06	4.96028e+06	3.52211e+06	4.29438e+06	1.7793	0.018695	Up	tetraspanin-8 [Arachis ipaensis]	91.32	1.8e-146	XP_016200657.1	65.8	2.2e-109	sp|Q8S8Q6|TET8_ARATH	Tetraspanin-8 OS=Arabidopsis thaliana GN=TET8 PE=2 SV=1	-	-	-	-	-	-	-	K17356|1|1.9e-70|268.5|pavi:110747917|tetraspanin-13/31!K17345|2|1.8e-55|218.8|smo:SELMODRAFT_231326|tetraspanin-5!K01184|4|8.8e-15|83.6|hbr:110656842|polygalacturonase [EC:3.2.1.15]	GO:0006811//ion transport		GO:0016021//integral component of membrane
CL8676.Contig2	1.95835e+06	2.74182e+06	2.23984e+06	4.56407e+06	3.50992e+06	3.76924e+06	1.70652	0.0139468	Up	uncharacterized protein LOC107463508 [Arachis duranensis]	90.3	0.0e+00	XP_015937792.1	-	-	-	-	At3g48200	364	4.9e-100	KOG1829	Uncharacterized conserved protein, contains C1, PH and RUN domains	T	Signal transduction mechanisms	-			GO:0016021//integral component of membrane
Unigene33017	1.70305e+06	2.62926e+06	1.69511e+06	3.44759e+06	3.30895e+06	3.13869e+06	1.6417	0.0161904	Up	dolichyl-diphosphooligosaccharide--protein glycosyltransferase subunit 1B [Arachis ipaensis]	93.19	2.6e-254	XP_016176034.1	70.6	1.8e-194	sp|Q9ZUA0|OST1B_ARATH	Dolichyl-diphosphooligosaccharide--protein glycosyltransferase subunit 1B OS=Arabidopsis thaliana GN=OST1B PE=1 SV=1	At2g01720	676.4	3.5e-194	KOG2291	Oligosaccharyltransferase, alpha subunit (ribophorin I)	O	Posttranslational modification, protein turnover, chaperones	K12666|1|5.0e-255|882.5|aip:107618463|oligosaccharyltransferase complex subunit alpha (ribophorin I)	GO:0006486//protein glycosylation;GO:0018279//protein N-linked glycosylation via asparagine	GO:0004579//dolichyl-diphosphooligosaccharide-protein glycotransferase activity	GO:0005774//vacuolar membrane;GO:0016021//integral component of membrane;GO:0005789//endoplasmic reticulum membrane;GO:0005886//plasma membrane;GO:0008250//oligosaccharyltransferase complex;GO:0009505//plant-type cell wall
CL11778.Contig2	300366	332867	194417	472749	428808	383287	1.5524	0.0361644	Up	auxin transporter-like protein 4 isoform X1 [Arachis duranensis]	93.47	5.5e-271	XP_015960889.1	88.7	1.7e-261	sp|Q9FEL7|LAX2_MEDTR	Auxin transporter-like protein 2 OS=Medicago truncatula GN=LAX2 PE=2 SV=1	At2g38120	857.1	1.5e-248	KOG1303	Amino acid transporters	E	Amino acid transport and metabolism	K13946|1|1.0e-271|937.9|adu:107484857|auxin influx carrier (AUX1 LAX family)	GO:0009734//auxin-activated signaling pathway;GO:0003333//amino acid transmembrane transport;GO:0006865//amino acid transport	GO:0015293//symporter activity;GO:0015171//amino acid transmembrane transporter activity	GO:0016021//integral component of membrane;GO:0005886//plasma membrane
Unigene10726	2.21162e+06	1.99937e+06	2.2865e+06	1.29507e+06	1.00821e+06	1.37908e+06	0.566736	0.00267681	Down	26S proteasome non-ATPase regulatory subunit 2 homolog A [Arachis ipaensis]	97.53	0.0e+00	XP_016188213.1	84.3	0.0e+00	sp|Q9SIV2|PSD2A_ARATH	26S proteasome non-ATPase regulatory subunit 2 homolog A OS=Arabidopsis thaliana GN=RPN1A PE=1 SV=2	At2g20580	1505	0.0e+00	KOG2005	26S proteasome regulatory complex, subunit RPN1/PSMD2	O	Posttranslational modification, protein turnover, chaperones	K03028|1|0.0e+00|1649.0|lang:109351844|26S proteasome regulatory subunit N1	GO:0043161//proteasome-mediated ubiquitin-dependent protein catabolic process;GO:0042176//regulation of protein catabolic process	GO:0030234//enzyme regulator activity	GO:0005634//nucleus;GO:0000502//proteasome complex;GO:0034515//proteasome storage granule;GO:0008540//proteasome regulatory particle, base subcomplex
Unigene8502	1.25222e+06	1.74186e+06	1.07399e+06	819100	430570	383129	0.40137	0.0287351	Down	molybdate-anion transporter [Arachis ipaensis]	98.26	1.6e-259	XP_016163278.1	-	-	-	-	At1g64650	789.6	2.7e-228	KOG4332	Predicted sugar transporter	G	Carbohydrate transport and metabolism	K15104|1|1.0e-79|300.1|mng:MNEG_0550|solute carrier family 25 (mitochondrial oxoglutarate transporter), member 11		GO:0015098//molybdate ion transmembrane transporter activity	GO:0016021//integral component of membrane
CL7626.Contig2	2.36807e+06	2.58088e+06	2.41858e+06	1.36481e+06	713213	814798	0.392645	0.00216373	Down	trans-cinnamate 4-monooxygenase [Arachis duranensis]	98.22	5.0e-291	XP_015931806.1	92.7	2.8e-278	sp|Q96423|TCMO_GLYEC	Trans-cinnamate 4-monooxygenase OS=Glycyrrhiza echinata GN=CYP73A14 PE=2 SV=1	At2g30490	893.6	1.5e-259	KOG0156	Cytochrome P450 CYP2 subfamily	Q	Secondary metabolites biosynthesis, transport and catabolism	K00487|1|9.4e-292|1004.6|adu:107458104|trans-cinnamate 4-monooxygenase [EC:1.14.14.91]	GO:0009808//lignin metabolic process;GO:0044550//secondary metabolite biosynthetic process	GO:0004497//monooxygenase activity;GO:0020037//heme binding;GO:0016705//oxidoreductase activity, acting on paired donors, with incorporation or reduction of molecular oxygen;GO:0016710//trans-cinnamate 4-monooxygenase activity;GO:0005506//iron ion binding	GO:0016020//membrane;GO:0016021//integral component of membrane
CL10225.Contig2	320072	405759	259411	170059	124810	65229.2	0.365492	0.0162265	Down	sodium/calcium exchanger NCL [Arachis duranensis]	91.47	0.0e+00	XP_015933512.1	34.7	1.3e-63	sp|Q8L636|NCL_ARATH	Sodium/calcium exchanger NCL OS=Arabidopsis thaliana GN=NCL PE=2 SV=1	At1g73070	-	-	-	-	-	-	-	GO:0055085//transmembrane transport;GO:0055074//calcium ion homeostasis	GO:0005432//calcium:sodium antiporter activity;GO:0005509//calcium ion binding	GO:0016021//integral component of membrane
CL2802.Contig2	163405	191691	197307	40347.6	47318.9	103279	0.345665	0.00587671	Down	lecithin-cholesterol acyltransferase-like 1 [Arachis ipaensis]	87.2	2.2e-229	XP_016163893.1	59.1	1.8e-143	sp|Q9FZI8|LCAT1_ARATH	Lecithin-cholesterol acyltransferase-like 1 OS=Arabidopsis thaliana GN=LCAT1 PE=2 SV=1	At1g27480	501.1	1.9e-141	KOG2369	Lecithin:cholesterol acyltransferase (LCAT)/Acyl-ceramide synthase	I	Lipid transport and metabolism	K06129|1|4.1e-230|799.7|aip:107606353|lysophospholipase III [EC:3.1.1.5]	GO:0006629//lipid metabolic process	GO:0008374//O-acyltransferase activity	GO:0016021//integral component of membrane
CL3892.Contig2	745706	424878	899056	273208	237161	204807	0.345556	0.032901	Down	omega-6 fatty acid desaturase, chloroplastic isoform X1 [Arachis ipaensis]	94.57	4.9e-258	XP_016200200.1	82.4	3.7e-218	sp|P48628|FAD6C_SOYBN	Omega-6 fatty acid desaturase, chloroplastic OS=Glycine max PE=2 SV=1	-	-	-	-	-	-	-	K10255|1|9.1e-259|894.8|aip:107641211|acyl-lipid omega-6 desaturase (Delta-12 desaturase) [EC:1.14.19.23 1.14.19.45]	GO:0006629//lipid metabolic process		GO:0016021//integral component of membrane
CL9334.Contig1	1.9172e+06	1.91225e+06	1.86124e+06	285387	1.40728e+06	176388	0.328441	0.0318286	Down	putative phospholipid-transporting ATPase 9 [Cajanus cajan]	87.47	0.0e+00	XP_020226579.1	72.9	0.0e+00	sp|Q9LI83|ALA10_ARATH	Phospholipid-transporting ATPase 10 OS=Arabidopsis thaliana GN=ALA10 PE=3 SV=1	At3g25610	1351.3	0.0e+00	KOG0206	P-type ATPase	R	General function prediction only	K01530|1|0.0e+00|1583.9|lja:Lj0g3v0289499.2|phospholipid-translocating ATPase [EC:7.6.2.1]	GO:0048194//Golgi vesicle budding	GO:0004012//phospholipid-translocating ATPase activity;GO:0000287//magnesium ion binding;GO:0005524//ATP binding	GO:0005802//trans-Golgi network;GO:0016021//integral component of membrane;GO:0000139//Golgi membrane;GO:0005886//plasma membrane
CL9397.Contig2	968035	801093	711107	525205	0	266404	0.319167	0.0292355	Down	transmembrane protein 87A [Arachis ipaensis]	94.07	1.0e-291	XP_016181205.2	-	-	-	-	At2g01070	628.2	1.2e-179	KOG2568	Predicted membrane protein	S	Function unknown	-			GO:0016021//integral component of membrane
CL76.Contig1	299374	275761	209399	117808	77775.3	50419.6	0.313565	0.00572202	Down	PREDICTED: ABC transporter G family member 22-like [Vigna angularis]	88.55	0.0e+00	XP_017415555.1	77.5	0.0e+00	sp|Q93YS4|AB22G_ARATH	ABC transporter G family member 22 OS=Arabidopsis thaliana GN=ABCG22 PE=1 SV=1	#REF!	983	2.8e-286	KOG0061	Transporter, ABC superfamily (Breast cancer resistance protein)	Q	Secondary metabolites biosynthesis, transport and catabolism	K05681|1|6.9e-166|587.0|sind:105177025|ATP-binding cassette, subfamily G (WHITE), member 2		GO:0042626//ATPase activity, coupled to transmembrane movement of substances;GO:0016887//ATPase activity;GO:0005524//ATP binding	GO:0016021//integral component of membrane;GO:0005886//plasma membrane
CL6823.Contig1	398368	551483	791918	156016	210904	0	0.21066	0.0248148	Down	protein NRT1/ PTR FAMILY 3.1 [Arachis duranensis]	94.66	0.0e+00	XP_015967628.1	73.5	4.0e-257	sp|Q9SX20|PTR18_ARATH	Protein NRT1/ PTR FAMILY 3.1 OS=Arabidopsis thaliana GN=NPF3.1 PE=2 SV=1	At1g68570	884.8	7.9e-257	KOG1237	H+/oligopeptide symporter	E	Amino acid transport and metabolism	K14638|1|0.0e+00|1106.7|aip:107643837|solute carrier family 15 (peptide/histidine transporter), member 3/4	GO:0010336//gibberellic acid homeostasis	GO:0005215//transporter activity	GO:0016021//integral component of membrane;GO:0097708//intracellular vesicle;GO:0005886//plasma membrane
CL85.Contig15	405025	366765	349510	109283	0	85265.3	0.173502	0.00112424	Down	protein NRT1/ PTR FAMILY 3.1 isoform X1 [Arachis duranensis]	94.57	3.3e-148	XP_015970626.1	60.5	1.9e-95	sp|Q9SX20|PTR18_ARATH	Protein NRT1/ PTR FAMILY 3.1 OS=Arabidopsis thaliana GN=NPF3.1 PE=2 SV=1	At1g68570	346.7	3.7e-95	KOG1237	H+/oligopeptide symporter	E	Amino acid transport and metabolism	K14638|1|5.0e-130|466.5|ccaj:109802672|solute carrier family 15 (peptide/histidine transporter), member 3/4		GO:0005215//transporter activity	GO:0016021//integral component of membrane
CL1288.Contig4	53532.3	126398	60033.2	23600.8	10379.1	0	0.141605	0.0473446	Down	PREDICTED: oligopeptide transporter 7-like [Lupinus angustifolius]	83.46	3.1e-291	XP_019446888.1	70.2	1.1e-243	sp|O82485|OPT7_ARATH	Oligopeptide transporter 7 OS=Arabidopsis thaliana GN=OPT7 PE=2 SV=1	#REF!	840.1	2.1e-243	KOG2262	Sexual differentiation process protein ISP4	T	Signal transduction mechanisms	K00025|1|4.6e-10|68.9|jre:108992403|malate dehydrogenase [EC:1.1.1.37]	GO:0055085//transmembrane transport	GO:0035673//oligopeptide transmembrane transporter activity	GO:0016021//integral component of membrane;GO:0005887//integral component of plasma membrane
CL148.Contig9	521568	460488	676882	160986	0	67401.6	0.137671	0.00389534	Down	pleiotropic drug resistance protein 1-like [Arachis duranensis]	87.67	0.0e+00	XP_015938120.1	73	0.0e+00	sp|Q76CU2|PDR1_TOBAC	Pleiotropic drug resistance protein 1 OS=Nicotiana tabacum GN=PDR1 PE=2 SV=1	At1g15520	2115.5	0.0e+00	KOG0065	Pleiotropic drug resistance proteins (PDR1-15), ABC superfamily	Q	Secondary metabolites biosynthesis, transport and catabolism	K05681|1|5.7e-68|262.7|cvr:CHLNCDRAFT_140061|ATP-binding cassette, subfamily G (WHITE), member 2	GO:0006810//transport	GO:0042626//ATPase activity, coupled to transmembrane movement of substances;GO:0016887//ATPase activity;GO:0005524//ATP binding	GO:0016021//integral component of membrane;GO:0005886//plasma membrane
Unigene42847	2.61577e+06	1.7867e+06	2.05036e+06	374966	251536	152173	0.120672	0.00170921	Down	probable glycerol-3-phosphate acyltransferase 8 [Arachis duranensis]	98.02	2.6e-284	XP_015947479.1	79.5	1.2e-236	sp|Q5XF03|GPAT8_ARATH	Probable glycerol-3-phosphate acyltransferase 8 OS=Arabidopsis thaliana GN=GPAT8 PE=2 SV=1	-	-	-	-	-	-	-	K13508|1|6.1e-267|922.2|ccaj:109798592|glycerol-3-phosphate acyltransferase [EC:2.3.1.15 2.3.1.198]	GO:0010143//cutin biosynthetic process;GO:0016311//dephosphorylation;GO:0008152//metabolic process	GO:0016791//phosphatase activity;GO:0090447//glycerol-3-phosphate 2-O-acyltransferase activity;GO:0016746//transferase activity, transferring acyl groups	GO:0016021//integral component of membrane;GO:0016020//membrane
CL2629.Contig1	293735	936567	439960	0	0	0	INF	0.0458424	Down	uncharacterized protein LOC107477210 isoform X1 [Arachis duranensis]	91.86	0.0e+00	XP_015952679.1	-	-	-	-	At4g38760	499.2	3.2e-140	KOG4833	Uncharacterized conserved protein	S	Function unknown	K14311|1|0.0e+00|3543.4|adu:107477210|nuclear pore complex protein Nup188	GO:0006606//protein import into nucleus;GO:0006405//RNA export from nucleus	GO:0017056//structural constituent of nuclear pore	GO:0044611//nuclear pore inner ring
Unigene5317	224720	730935	374020	0	0	0	INF	0.0419095	Down	uncharacterized protein LOC107626336 isoform X1 [Arachis ipaensis]	94.71	0.0e+00	XP_016184685.1	32.7	4.9e-13	sp|Q9FPQ6|GP1_CHLRE	Vegetative cell wall protein gp1 OS=Chlamydomonas reinhardtii GN=GP1 PE=1 SV=1	At3g05680	1091.3	0.0e+00	KOG4822	Predicted nuclear membrane protein involved in mRNA transport and sex determination via splicing modulation	AT	RNA processing and modification;Signal transduction mechanisms	K01180|1|1.8e-09|68.9|cmax:111487562|endo-1,3(4)-beta-glucanase [EC:3.2.1.6]!K03126|2|3.2e-09|68.2|egu:105036262|transcription initiation factor TFIID subunit 12!K15168|3|4.1e-09|67.8|zma:103647359|mediator of RNA polymerase II transcription subunit 25!K03006|5|1.2e-08|66.2|oeu:111368899|DNA-directed RNA polymerase II subunit RPB1 [EC:2.7.7.6]	-	-	-
Unigene26147	58141.2	15645.9	38569.7	0	0	0	INF	0.0380338	Down	omega-3 fatty acid desaturase, chloroplastic [Arachis duranensis]	90.61	1.8e-252	XP_015950253.1	77.7	3.7e-218	sp|P48621|FAD3C_SOYBN	Omega-3 fatty acid desaturase, chloroplastic OS=Glycine max GN=FAD7 PE=2 SV=1	-	-	-	-	-	-	-	K10257|1|3.4e-253|876.3|adu:107475149|acyl-lipid omega-3 desaturase [EC:1.14.19.25 1.14.19.35 1.14.19.36]	GO:0006629//lipid metabolic process	GO:0016717//oxidoreductase activity, acting on paired donors, with oxidation of a pair of donors resulting in the reduction of molecular oxygen to two molecules of water	GO:0016021//integral component of membrane
Unigene41059	715856	233046	442362	0	0	0	INF	0.0294436	Down	PREDICTED: 3-ketoacyl-CoA synthase 6 [Glycine max]	94.76	5.6e-279	XP_003536684.1	85	6.5e-256	sp|Q9XF43|KCS6_ARATH	3-ketoacyl-CoA synthase 6 OS=Arabidopsis thaliana GN=CUT1 PE=1 SV=1	-	-	-	-	-	-	-	K15397|1|1.1e-279|964.5|gmx:100815887|3-ketoacyl-CoA synthase [EC:2.3.1.199]	GO:0006633//fatty acid biosynthetic process	GO:0016747//transferase activity, transferring acyl groups other than amino-acyl groups	GO:0016021//integral component of membrane
CL7149.Contig7	374863	1.25677e+06	1.12493e+06	0	0	0	INF	0.0286859	Down	LOW QUALITY PROTEIN: callose synthase 1 [Arachis duranensis]	95.45	0.0e+00	XP_020983531.1	77.9	0.0e+00	sp|Q9AUE0|CALS1_ARATH	Callose synthase 1 OS=Arabidopsis thaliana GN=CALS1 PE=1 SV=2	At1g05570	2791.5	0.0e+00	KOG0916	1,3-beta-glucan synthase/callose synthase catalytic subunit	M	Cell wall/membrane/envelope biogenesis	K11000|1|0.0e+00|3455.6|cam:101496366|callose synthase [EC:2.4.1.-]	GO:0006075//(1->3)-beta-D-glucan biosynthetic process	GO:0003843//1,3-beta-D-glucan synthase activity	GO:0016021//integral component of membrane;GO:0000148//1,3-beta-D-glucan synthase complex
CL8346.Contig1	17445.8	43875.7	25916.1	0	0	0	INF	0.0202616	Down	protein NUCLEAR FUSION DEFECTIVE 4 [Arachis ipaensis]	91.24	0.0e+00	XP_016170058.1	-	-	-	-	-	-	-	-	-	-	-	K14794|1|1.3e-34|150.6|aly:ARALYDRAFT_321151|ribosomal RNA-processing protein 12			GO:0016021//integral component of membrane
CL8778.Contig1	1.16829e+06	465942	1.16408e+06	0	0	0	INF	0.0161818	Down	PREDICTED: chloride channel protein CLC-d-like isoform X2 [Glycine max]	91.45	0.0e+00	XP_003517583.1	82.8	0.0e+00	sp|P92943|CLCD_ARATH	Chloride channel protein CLC-d OS=Arabidopsis thaliana GN=CLC-D PE=1 SV=2	At5g26240	1315.4	0.0e+00	KOG0474	Cl- channel CLC-7 and related proteins (CLC superfamily)	P	Inorganic ion transport and metabolism	K05016|1|0.0e+00|1460.7|lang:109330972|chloride channel 7	GO:0009826//unidimensional cell growth;GO:1902476//chloride transmembrane transport	GO:0005247//voltage-gated chloride channel activity	GO:0016021//integral component of membrane;GO:0005802//trans-Golgi network
Unigene19892	113719	82824.2	47389.8	0	0	0	INF	0.0132294	Down	uncharacterized protein At3g06530 [Arachis ipaensis]	90.99	0.0e+00	XP_016165923.1	50.2	6.5e-293	sp|Q9C8Z4|HEAT1_ARATH	Uncharacterized protein At3g06530 OS=Arabidopsis thaliana GN=At3g06530 PE=1 SV=3	At3g06530	628.6	1.9e-179	KOG1837	Uncharacterized conserved protein	S	Function unknown	K14550|1|0.0e+00|1904.4|aip:107608726|U3 small nucleolar RNA-associated protein 10	GO:0000462//maturation of SSU-rRNA from tricistronic rRNA transcript (SSU-rRNA, 5.8S rRNA, LSU-rRNA);GO:0045943//positive regulation of transcription from RNA polymerase I promoter	GO:0005319//lipid transporter activity;GO:0030515//snoRNA binding	GO:0032040//small-subunit processome;GO:0034455//t-UTP complex;GO:0030686//90S preribosome
CL8507.Contig1	105708	187196	97637.3	0	0	0	INF	0.0104073	Down	PREDICTED: ABC transporter C family member 5-like [Glycine max]	89.46	0.0e+00	XP_003541373.1	84.5	0.0e+00	sp|Q7GB25|AB5C_ARATH	ABC transporter C family member 5 OS=Arabidopsis thaliana GN=ABCC5 PE=2 SV=2	At1g04120	2004.6	0.0e+00	KOG0054	Multidrug resistance-associated protein/mitoxantrone resistance protein, ABC superfamily	Q	Secondary metabolites biosynthesis, transport and catabolism	K05665|1|0.0e+00|2105.1|gmx:100781010|ATP-binding cassette, subfamily C (CFTR/MRP), member 1 [EC:7.6.2.3]	GO:0030007//cellular potassium ion homeostasis;GO:1901527//abscisic acid-activated signaling pathway involved in stomatal movement;GO:0009651//response to salt stress;GO:0055085//transmembrane transport	GO:0008281//sulfonylurea receptor activity;GO:0042626//ATPase activity, coupled to transmembrane movement of substances;GO:0005524//ATP binding	GO:0000325//plant-type vacuole;GO:0016021//integral component of membrane;GO:0005774//vacuolar membrane
CL4148.Contig2	74473.9	129346	68517.7	0	0	0	INF	0.00938443	Down	LOW QUALITY PROTEIN: ABC transporter C family member 10 [Arachis duranensis]	90.84	0.0e+00	XP_015967325.2	65.5	0.0e+00	sp|Q9LYS2|AB10C_ARATH	ABC transporter C family member 10 OS=Arabidopsis thaliana GN=ABCC10 PE=2 SV=2	At3g59140	1807.3	0.0e+00	KOG0054	Multidrug resistance-associated protein/mitoxantrone resistance protein, ABC superfamily	Q	Secondary metabolites biosynthesis, transport and catabolism	K05666|1|0.0e+00|2666.3|adu:107491077|ATP-binding cassette, subfamily C (CFTR/MRP), member 2	GO:0055085//transmembrane transport	GO:0042626//ATPase activity, coupled to transmembrane movement of substances;GO:0005524//ATP binding	GO:0000325//plant-type vacuole;GO:0016021//integral component of membrane;GO:0005774//vacuolar membrane
Unigene9879	147536	161826	272164	0	0	0	INF	0.00791453	Down	PREDICTED: putative chloride channel-like protein CLC-g [Lupinus angustifolius]	85.73	0.0e+00	XP_019440693.1	76	0.0e+00	sp|P60300|CLCG_ARATH	Putative chloride channel-like protein CLC-g OS=Arabidopsis thaliana GN=CLC-G PE=1 SV=2	At5g33280	1173.3	0.0e+00	KOG0474	Cl- channel CLC-7 and related proteins (CLC superfamily)	P	Inorganic ion transport and metabolism	K05016|1|0.0e+00|1323.5|lang:109345889|chloride channel 7	GO:1902476//chloride transmembrane transport	GO:0005247//voltage-gated chloride channel activity	GO:0016021//integral component of membrane
CL5810.Contig2	117858	242539	205417	0	0	0	INF	0.00696891	Down	protein NRT1/ PTR FAMILY 6.2 isoform X2 [Arachis duranensis]	92.26	0.0e+00	XP_015944815.1	77.7	2.5e-254	sp|Q9SZY4|PTR27_ARATH	Protein NRT1/ PTR FAMILY 6.2 OS=Arabidopsis thaliana GN=NPF6.2 PE=1 SV=1	At2g26690	873.6	1.9e-253	KOG1237	H+/oligopeptide symporter	E	Amino acid transport and metabolism	K14638|1|4.6e-205|716.8|ghi:107962624|solute carrier family 15 (peptide/histidine transporter), member 3/4	GO:0006857//oligopeptide transport	GO:0005215//transporter activity	GO:0016021//integral component of membrane
CL6403.Contig2	2.10996e+06	1.58638e+06	1.0612e+06	0	0	0	INF	0.00634851	Down	conserved oligomeric Golgi complex subunit 1 [Arachis duranensis]	94.08	0.0e+00	XP_020986699.1	-	-	-	-	At5g16300	1264.2	0.0e+00	KOG2033	Low density lipoprotein B-like protein	I	Lipid transport and metabolism	K20288|1|0.0e+00|1984.1|adu:107466698|conserved oligomeric Golgi complex subunit 1	GO:0006891//intra-Golgi vesicle-mediated transport		GO:0005794//Golgi apparatus;GO:0017119//Golgi transport complex
CL6198.Contig1	172067	269105	146324	0	0	0	INF	0.00634634	Down	GDSL esterase/lipase At5g45670 [Arachis ipaensis]	94.69	4.6e-198	XP_016191304.1	68.9	9.5e-148	sp|Q9FK75|GDL82_ARATH	GDSL esterase/lipase At5g45670 OS=Arabidopsis thaliana GN=At5g45670 PE=2 SV=1	-	-	-	-	-	-	-	K00679|1|1.3e-50|203.0|cic:CICLE_v10027727mg|phospholipid:diacylglycerol acyltransferase [EC:2.3.1.158]!K10691|2|1.5e-41|172.9|ats:109762802|E3 ubiquitin-protein ligase UBR4 [EC:2.3.2.27]!K14209|3|5.0e-37|157.9|ats:109773794|solute carrier family 36 (proton-coupled amino acid transporter)!K01969|4|2.5e-36|155.6|mtr:MTR_3g011860|3-methylcrotonyl-CoA carboxylase beta subunit [EC:6.4.1.4]!K01188|5|4…		GO:0016788//hydrolase activity, acting on ester bonds	-
CL2031.Contig1	257765	237870	417665	0	0	0	INF	0.00588667	Down	histidine kinase 2 isoform X1 [Arachis ipaensis]	92.23	0.0e+00	XP_016165828.1	56.9	0.0e+00	sp|Q9C5U2|AHK2_ARATH	Histidine kinase 2 OS=Arabidopsis thaliana GN=AHK2 PE=1 SV=1	At5g35750	1249.2	0.0e+00	KOG0519	Sensory transduction histidine kinase	T	Signal transduction mechanisms	K14489|1|0.0e+00|2272.7|aip:107608596|arabidopsis histidine kinase 2/3/4 (cytokinin receptor) [EC:2.7.13.3]	GO:0048509//regulation of meristem development;GO:0080117//secondary growth;GO:0010087//phloem or xylem histogenesis;GO:0009636//response to toxic substance;GO:0010271//regulation of chlorophyll catabolic process;GO:0070417//cellular response to cold;GO:0010029//regulation of seed germination;GO:0009414//response to water deprivation;GO:0009651//response to salt stress;GO:0071215//cellular respon…	GO:0000155//phosphorelay sensor kinase activity;GO:0042802//identical protein binding;GO:0043424//protein histidine kinase binding	GO:0016021//integral component of membrane;GO:0005622//intracellular
CL1288.Contig1	108670	199237	130376	0	0	0	INF	0.00588001	Down	oligopeptide transporter 7-like isoform X1 [Arachis duranensis]	93.26	0.0e+00	XP_015951842.1	70.8	0.0e+00	sp|O82485|OPT7_ARATH	Oligopeptide transporter 7 OS=Arabidopsis thaliana GN=OPT7 PE=2 SV=1	At4g10770	1108.2	0.0e+00	KOG2262	Sexual differentiation process protein ISP4	T	Signal transduction mechanisms	K00025|1|7.5e-11|72.0|jre:108992403|malate dehydrogenase [EC:1.1.1.37]	GO:0055085//transmembrane transport	GO:0035673//oligopeptide transmembrane transporter activity	GO:0016021//integral component of membrane;GO:0005887//integral component of plasma membrane
CL7973.Contig3	186428	231010	117277	0	0	0	INF	0.00574151	Down	PREDICTED: glucomannan 4-beta-mannosyltransferase 2 [Vigna radiata var. radiata]	88.83	1.8e-286	XP_014494013.1	81	1.3e-262	sp|Q9FNI7|CSLA2_ARATH	Glucomannan 4-beta-mannosyltransferase 2 OS=Arabidopsis thaliana GN=CSLA2 PE=2 SV=1	-	-	-	-	-	-	-	K13680|1|3.4e-287|989.6|vra:106756209|beta-mannan synthase [EC:2.4.1.32]	GO:0010192//mucilage biosynthetic process;GO:0048359//mucilage metabolic process involved in seed coat development	GO:0047259//glucomannan 4-beta-mannosyltransferase activity;GO:0051753//mannan synthase activity;GO:0016757//transferase activity, transferring glycosyl groups	GO:0005794//Golgi apparatus;GO:0016021//integral component of membrane
CL4103.Contig1	192351	99285.7	153557	0	0	0	INF	0.00533375	Down	PREDICTED: metal tolerance protein 10 [Glycine max]	91.1	4.5e-177	XP_003546823.1	80.2	1.3e-157	sp|Q0WU02|MTP10_ARATH	Metal tolerance protein 10 OS=Arabidopsis thaliana GN=MTP10 PE=2 SV=1	At1g16310	553.5	2.6e-157	KOG1485	Mitochondrial Fe2+ transporter MMT1 and related transporters (cation diffusion facilitator superfamily)	P	Inorganic ion transport and metabolism	K12448|1|6.1e-19|97.8|bdi:112268652|UDP-arabinose 4-epimerase [EC:5.1.3.5]		GO:0008324//cation transmembrane transporter activity	GO:0016021//integral component of membrane
Unigene5019	5.56178e+06	4.27316e+06	3.03421e+06	0	0	0	INF	0.00418354	Down	LOW QUALITY PROTEIN: auxin transport protein BIG [Arachis ipaensis]	95	0.0e+00	XP_020977764.1	66.4	0.0e+00	sp|Q9SRU2|BIG_ARATH	Auxin transport protein BIG OS=Arabidopsis thaliana GN=BIG PE=1 SV=2	At3g02260	6368.5	0.0e+00	KOG1776	Zn-binding protein Push	T	Signal transduction mechanisms	K10691|1|0.0e+00|9369.2|aip:107637363|E3 ubiquitin-protein ligase UBR4 [EC:2.3.2.27]		GO:0008270//zinc ion binding	-
Unigene41326	321648	340805	187681	0	0	0	INF	0.00417209	Down	cellulose synthase-like protein B4 [Arachis ipaensis]	81.08	0.0e+00	XP_020963749.1	46.9	1.9e-190	sp|O80891|CSLB4_ARATH	Cellulose synthase-like protein B4 OS=Arabidopsis thaliana GN=CSLB4 PE=3 SV=1	-	-	-	-	-	-	-	K10891|1|9.3e-166|586.6|tcc:18612304|fanconi anemia group D2 protein!K10999|2|8.2e-122|440.7|sbi:8060268|cellulose synthase A [EC:2.4.1.12]	GO:0009833//plant-type primary cell wall biogenesis;GO:0030244//cellulose biosynthetic process;GO:0071555//cell wall organization	GO:0016760//cellulose synthase (UDP-forming) activity;GO:0016759//cellulose synthase activity	GO:0005794//Golgi apparatus;GO:0016021//integral component of membrane;GO:0005886//plasma membrane
CL639.Contig7	132658	235192	229830	0	0	0	INF	0.00393248	Down	vacuolar cation/proton exchanger 3 [Arachis duranensis]	92.16	2.1e-235	XP_015960944.1	71.9	2.8e-173	sp|Q93Z81|CAX3_ARATH	Vacuolar cation/proton exchanger 3 OS=Arabidopsis thaliana GN=CAX3 PE=1 SV=1	At3g51860	582.4	6.6e-166	KOG1397	Ca2+/H+ antiporter VCX1 and related proteins	P	Inorganic ion transport and metabolism	K07300|1|3.9e-236|819.7|adu:107484900|Ca2+:H+ antiporter		GO:0015369//calcium:proton antiporter activity	GO:0016021//integral component of membrane;GO:0009705//plant-type vacuole membrane
Unigene5263	91236.6	105322	58784.3	0	0	0	INF	0.0034886	Down	probable sphingolipid transporter spinster homolog 2 isoform X1 [Arachis duranensis]	86.87	9.7e-291	XP_015956170.1	64.3	3.0e-180	sp|Q9FLG8|SPNS2_ARATH	Probable sphingolipid transporter spinster homolog 2 OS=Arabidopsis thaliana GN=At5g64500 PE=2 SV=1	At5g64500	629.4	6.0e-180	KOG1330	Sugar transporter/spinster transmembrane protein	G	Carbohydrate transport and metabolism	-	GO:0055085//transmembrane transport		GO:0016021//integral component of membrane
CL2178.Contig14	499024	500966	788952	0	0	0	INF	0.00346039	Down	uncharacterized protein LOC107495626 isoform X1 [Arachis duranensis]	91.95	5.3e-291	XP_015972281.2	26.9	1.5e-19	sp|Q9FFZ1|PPH_ARATH	Pheophytinase, chloroplastic OS=Arabidopsis thaliana GN=PPH PE=1 SV=1	At4g25290_2	220.3	7.7e-57	KOG1454	Predicted hydrolase/acyltransferase (alpha/beta hydrolase superfamily)	R	General function prediction only	-		GO:0016787//hydrolase activity;GO:0016829//lyase activity	-
Unigene21549	360558	215327	369300	0	0	0	INF	0.00322566	Down	LOW QUALITY PROTEIN: E3 ubiquitin-protein ligase UPL1-like [Arachis duranensis]	92.83	0.0e+00	XP_015957384.2	61.7	0.0e+00	sp|Q8GY23|UPL1_ARATH	E3 ubiquitin-protein ligase UPL1 OS=Arabidopsis thaliana GN=UPL1 PE=1 SV=3	At1g55860	4159	0.0e+00	KOG0939	E3 ubiquitin-protein ligase/Putative upstream regulatory element binding protein	OK	Posttranslational modification, protein turnover, chaperones;Transcription	K10592|1|0.0e+00|6852.3|adu:107481623|E3 ubiquitin-protein ligase HUWE1 [EC:2.3.2.26]		GO:0016874//ligase activity;GO:0061630//ubiquitin protein ligase activity;GO:0004842//ubiquitin-protein transferase activity	GO:0005737//cytoplasm
CL8146.Contig1	73329.9	90663.7	116448	0	0	0	INF	0.00172306	Down	protein NRT1/ PTR FAMILY 6.4 [Arachis ipaensis]	94.56	0.0e+00	XP_016166236.1	69.9	4.4e-235	sp|Q9LVE0|PTR33_ARATH	Protein NRT1/ PTR FAMILY 6.4 OS=Arabidopsis thaliana GN=NPF6.4 PE=1 SV=1	At3g21670	811.6	8.6e-235	KOG1237	H+/oligopeptide symporter	E	Amino acid transport and metabolism	K14638|1|2.5e-248|860.5|pmum:103329332|solute carrier family 15 (peptide/histidine transporter), member 3/4		GO:0005215//transporter activity	GO:0016021//integral component of membrane
CL7742.Contig2	743083	1.15386e+06	1.09706e+06	0	0	0	INF	0.00148188	Down	probable LRR receptor-like serine/threonine-protein kinase At4g26540 [Arachis ipaensis]	92.32	0.0e+00	XP_016191200.1	53	0.0e+00	sp|C0LGR3|RGI3_ARATH	LRR receptor-like serine/threonine-protein kinase OS=Arabidopsis thaliana GN=RGI3 PE=1 SV=1	At5g56040	341.7	4.8e-93	KOG0619	FOG: Leucine rich repeat	R	General function prediction only	K17422|1|9.0e-295|1015.8|mtr:MTR_5g045910|large subunit ribosomal protein L41!K00924|2|9.7e-172|607.1|soe:110791345|kinase [EC:2.7.1.-]		GO:0004674//protein serine/threonine kinase activity;GO:0005524//ATP binding;GO:0032440//2-alkenal reductase [NAD(P)] activity	GO:0016021//integral component of membrane
CL2433.Contig3	1.08216e+06	1.3757e+06	1.5796e+06	0	0	0	INF	0.000737135	Down	small subunit processome component 20 homolog isoform X1 [Arachis ipaensis]	91.21	0.0e+00	XP_016197197.1	-	-	-	-	At4g30990	925.6	1.9e-268	KOG1823	DRIM (Down-regulated in metastasis)-like proteins	V	Defense mechanisms	K14772|1|0.0e+00|4910.9|aip:107638444|U3 small nucleolar RNA-associated protein 20	-	-	-
CL781.Contig1	153660	141138	106293	0	0	0	INF	0.000703685	Down	glutamate receptor 3.6 isoform X1 [Arachis duranensis]	80.56	0.0e+00	XP_020997658.1	56.4	7.1e-312	sp|Q84W41|GLR36_ARATH	Glutamate receptor 3.6 OS=Arabidopsis thaliana GN=GLR3.6 PE=2 SV=1	At1g26150	1031.6	8.5e-301	KOG1052	Glutamate-gated kainate-type ion channel receptor subunit GluR5 and related subunits	PET	Inorganic ion transport and metabolism;Amino acid transport and metabolism;Signal transduction mechanisms	K05387|1|0.0e+00|1531.5|adu:107487395|glutamate receptor, ionotropic, plant		GO:0004970//ionotropic glutamate receptor activity	GO:0016021//integral component of membrane
Unigene27901	345802	492704	425244	0	0	0	INF	0.000579168	Down	metal-nicotianamine transporter YSL3 [Arachis duranensis]	89.4	0.0e+00	XP_020984300.1	70.8	6.5e-291	sp|Q2EF88|YSL3_ARATH	Metal-nicotianamine transporter YSL3 OS=Arabidopsis thaliana GN=YSL3 PE=2 SV=1	-	-	-	-	-	-	-	K15363|1|7.6e-55|218.0|bna:111210893|fanconi-associated nuclease 1 [EC:3.1.21.- 3.1.4.1]!K01807|2|2.9e-14|83.2|nnu:104595031|ribose 5-phosphate isomerase A [EC:5.3.1.6]	GO:0048316//seed development;GO:0055085//transmembrane transport;GO:0010039//response to iron ion	GO:0051980//iron-nicotianamine transmembrane transporter activity	GO:0016021//integral component of membrane;GO:0005886//plasma membrane
Unigene24522	321195	228311	271986	0	0	0	INF	0.000519236	Down	RNA-binding KH domain-containing protein PEPPER [Arachis ipaensis]	88.43	4.5e-230	XP_016201758.1	55.2	4.5e-126	sp|Q9SZH4|PEP_ARATH	RNA-binding KH domain-containing protein PEPPER OS=Arabidopsis thaliana GN=PEP PE=1 SV=1	At4g26000	449.1	8.8e-126	KOG2190	PolyC-binding proteins alphaCP-1 and related KH domain proteins	AR	RNA processing and modification;General function prediction only	K21444|1|8.4e-231|802.0|aip:107642794|poly(rC)-binding protein 3/4	GO:0048467//gynoecium development;GO:0048577//negative regulation of short-day photoperiodism, flowering;GO:0048579//negative regulation of long-day photoperiodism, flowering;GO:0009299//mRNA transcription;GO:0006396//RNA processing	GO:0003723//RNA binding	GO:0005634//nucleus
CL1463.Contig2	135347	172721	127490	0	0	0	INF	0.000481795	Down	protein NRT1/ PTR FAMILY 2.13 [Arachis ipaensis]	89.98	0.0e+00	XP_016202550.1	59.7	1.3e-208	sp|Q8RX77|PTR21_ARATH	Protein NRT1/ PTR FAMILY 2.13 OS=Arabidopsis thaliana GN=NPF2.13 PE=1 SV=1	At1g69870	710.3	2.9e-204	KOG1237	H+/oligopeptide symporter	E	Amino acid transport and metabolism	K14638|1|6.1e-232|806.2|lja:Lj4g3v1119470.1|solute carrier family 15 (peptide/histidine transporter), member 3/4		GO:0005215//transporter activity	GO:0016021//integral component of membrane
Unigene12498	410656	319063	368418	0	0	0	INF	0.000158439	Down	cycloeucalenol cycloisomerase isoform X1 [Arachis duranensis]	95.89	8.4e-166	XP_015937778.1	83.8	3.7e-142	sp|Q9M643|CCI1_ARATH	Cycloeucalenol cycloisomerase OS=Arabidopsis thaliana GN=CPI1 PE=2 SV=1	-	-	-	-	-	-	-	K08246|1|1.6e-166|587.8|adu:107463495|cycloeucalenol cycloisomerase [EC:5.5.1.9]		GO:0016853//isomerase activity	GO:0016021//integral component of membrane
CL5508.Contig2	88747	77507.2	99173.6	0	0	0	INF	0.000145112	Down	thioredoxin-related transmembrane protein 2 isoform X2 [Arachis ipaensis]	94.59	1.6e-136	XP_016162463.1	-	-	-	-	At5g11640	271.9	1.1e-72	KOG0914	Thioredoxin-like protein	O	Posttranslational modification, protein turnover, chaperones	-			GO:0016021//integral component of membrane
Unigene41266	61058	76413.5	65172.8	0	0	0	INF	0.000123984	Down	glucomannan 4-beta-mannosyltransferase 9 [Arachis duranensis]	95.98	4.7e-300	XP_015970387.1	80.1	2.2e-265	sp|Q9LZR3|CSLA9_ARATH	Glucomannan 4-beta-mannosyltransferase 9 OS=Arabidopsis thaliana GN=CSLA9 PE=2 SV=1	-	-	-	-	-	-	-	K13680|1|8.9e-301|1034.6|adu:107493866|beta-mannan synthase [EC:2.4.1.32]		GO:0016757//transferase activity, transferring glycosyl groups	GO:0016021//integral component of membrane
CL5595.Contig15	1.38749e+06	1.74735e+06	1.64728e+06	0	0	0	INF	0.000119281	Down	ferric reduction oxidase 7, chloroplastic [Arachis duranensis]	88.71	0.0e+00	XP_015959172.1	58.7	6.4e-255	sp|Q3KTM0|FRO7_ARATH	Ferric reduction oxidase 7, chloroplastic OS=Arabidopsis thaliana GN=FRO7 PE=2 SV=1	At5g49740	865.9	4.9e-251	KOG0039	Ferric reductase, NADH/NADPH oxidase and related proteins	PQ	Inorganic ion transport and metabolism;Secondary metabolites biosynthesis, transport and catabolism	K00521|1|0.0e+00|1345.1|adu:107483074|ferric-chelate reductase [EC:1.16.1.7]		GO:0016491//oxidoreductase activity	GO:0016021//integral component of membrane
CL5924.Contig3	675031	634141	777863	0	0	0	INF	8.34786e-05	Down	calnexin homolog [Arachis ipaensis]	88.81	1.9e-296	XP_016189652.1	75.3	2.6e-250	sp|Q39817|CALX_SOYBN	Calnexin homolog OS=Glycine max PE=2 SV=1	At5g61790	817.8	1.1e-236	KOG0675	Calnexin	O	Posttranslational modification, protein turnover, chaperones	K08054|1|3.6e-297|1022.7|aip:107630887|calnexin	GO:0006457//protein folding	GO:0005509//calcium ion binding;GO:0051082//unfolded protein binding	GO:0016021//integral component of membrane;GO:0005783//endoplasmic reticulum
CL9122.Contig2	1.08799e+06	1.29408e+06	1.0766e+06	0	0	0	INF	8.26342e-05	Down	glycerol-3-phosphate 2-O-acyltransferase 6 [Arachis ipaensis]	86.95	1.7e-251	XP_016183912.1	71.7	1.3e-211	sp|O80437|GPAT6_ARATH	Glycerol-3-phosphate 2-O-acyltransferase 6 OS=Arabidopsis thaliana GN=GPAT6 PE=1 SV=1	-	-	-	-	-	-	-	K13508|1|3.5e-251|869.8|adu:107475188|glycerol-3-phosphate acyltransferase [EC:2.3.1.15 2.3.1.198]	GO:0010143//cutin biosynthetic process;GO:0016311//dephosphorylation;GO:0008152//metabolic process	GO:0016791//phosphatase activity;GO:0090447//glycerol-3-phosphate 2-O-acyltransferase activity;GO:0016746//transferase activity, transferring acyl groups	GO:0016021//integral component of membrane;GO:0016020//membrane
CL5803.Contig2	47755.6	51537.8	43505.2	0	0	0	INF	3.33368e-05	Down	amino acid transporter family protein [Glycine max]	88.15	3.3e-233	NP_001341768.1	69.3	3.2e-180	sp|Q9LI61|AVT6A_ARATH	Amino acid transporter AVT6A OS=Arabidopsis thaliana GN=AVT6A PE=2 SV=1	At3g30390	629	6.2e-180	KOG1305	Amino acid transporter protein	E	Amino acid transport and metabolism	K14207|1|8.2e-234|812.0|lang:109357096|solute carrier family 38 (sodium-coupled neutral amino acid transporter), member 2	GO:0003333//amino acid transmembrane transport	GO:0015171//amino acid transmembrane transporter activity	GO:0016021//integral component of membrane
