# Supplementary material for: E3‐Ubiquitin Ligase SgATL31 Promotes Anthracnose Resistance in Stylosanthes by Modulating ROS Burst and Antioxidant Defence: A Proteomic and Functional Study
Source: Mol Plant Pathol. 2025 Jul 7;26(7):e70122. doi: 10.1111/mpp.70122 (PMC12234378; doi:10.1111/mpp.70122)
Supplement: Supplementary file 17 — Table S17. The DAPs in the category of protein kinases and transporters. [file MPP-26-e70122-s028.xlsx]

## Sheet: Table S17
	Protein_ID	P_0_19	P_0_21	P_0_20	P_4_23	P_4_22	P_4_24	P_4 vs P_0 Fold change	P_4 vs P_0 Pvalue	R_0_10	R_0_12	R_0_11	R_4_13	R_4_14	R_4_15	R_4 vs R_0 Fold change	R_4 vs R_0 Pvalue	Nr_Description	Nr_Identity	Nr_E-value	Nr_Accession	Swissprot Identity	Swissprot E-value	Swissprot Accession	Swissprot Description	Protein_or_Domain	Protein gene	KOG Score	KOG E-value	KOG ID	KOG Function-Description	KOG Code	KOG Function-Categories	KEGG(ko_id|rank|evalue|score|db_id|ko_definition)	GO Biological_Process	GO Molecular_Function	GO Cellular_Component
RLK	CL4116.Contig6	0	0	0	356747	402978	176856	INF	0.0106067	38045.6	114109	88898.7	565477	317017	371309	5.20134	0.0127324	G-type lectin S-receptor-like serine/threonine-protein kinase At4g27290 [Arachis duranensis]	79.16	0.0e+00	XP_015936535.1	46.2	1.1e-201	sp|O81832|Y4729_ARATH	G-type lectin S-receptor-like serine/threonine-protein kinase At4g27290 OS=Arabidopsis thaliana GN=At4g27290 PE=3 SV=4	At4g23240	CRK16	337.8	5.0e-92	KOG1187	Serine/threonine protein kinase	T	Signal transduction mechanisms	K04733|1|6.2e-229|796.6|gab:108481886|interleukin-1 receptor-associated kinase 4 [EC:2.7.11.1]	-	-	-
	CL10556.Contig2	372309	1.05004e+06	533210	996393	1.08304e+06	535235	1.33704	0.455083	177771	347217	274608	2.12626e+06	1.36526e+06	1.84905e+06	6.67908	0.00265928	lysM domain receptor-like kinase 3 [Arachis ipaensis]	91.65	0.0e+00	XP_016196976.1	64.6	2.7e-219	sp|Q6UD73|LYK3_MEDTR	LysM domain receptor-like kinase 3 OS=Medicago truncatula GN=LYK3 PE=1 SV=1	At5g38560	PERK8	249.2	1.8e-65	KOG1187	Serine/threonine protein kinase	T	Signal transduction mechanisms	K13429|1|0.0e+00|1147.1|aip:107638288|chitin elicitor receptor kinase 1	GO:0006468//protein phosphorylation;GO:0007166//cell surface receptor signaling pathway	GO:0004675//transmembrane receptor protein serine/threonine kinase activity;GO:0004674//protein serine/threonine kinase activity;GO:0005524//ATP binding	GO:0016021//integral component of membrane;GO:0005886//plasma membrane
	Unigene29055	122442	127947	137293	0	0	0	INF	7.53825e-06	0	0	0	74963.5	0	20388.4	INF	0.228537	probably inactive leucine-rich repeat receptor-like protein kinase At3g28040 [Arachis duranensis]	94.04	0.0e+00	XP_015962465.1	64.2	0.0e+00	sp|Q9LRT1|Y3804_ARATH	Probably inactive leucine-rich repeat receptor-like protein kinase At3g28040 OS=Arabidopsis thaliana GN=At3g28040 PE=2 SV=1	At1g73070	LRR-RLK	288.5	4.4e-77	KOG0619	FOG: Leucine rich repeat	R	General function prediction only	K20718|1|1.4e-134|483.4|ppp:112273920|LRR receptor-like serine/threonine-protein kinase ERECTA [EC:2.7.11.1]		GO:0005524//ATP binding;GO:0004672//protein kinase activity	GO:0016021//integral component of membrane
	Unigene15751	2.81572e+06	1.61489e+06	0	0	1.06987e+06	1.17266e+06	0.506145	0.462147	0	0	0	674115	806370	1.86953e+06	INF	0.0419134	receptor protein kinase-like protein ZAR1 [Arachis ipaensis]	95.51	0.0e+00	XP_016175159.1	67.9	1.2e-282	sp|Q9ZU46|ZAR1_ARATH	Receptor protein kinase-like protein ZAR1 OS=Arabidopsis thaliana GN=ZAR1 PE=1 SV=1	At1g71400	RLP12	133.7	1.3e-30	KOG0619	FOG: Leucine rich repeat	R	General function prediction only	K04733|1|8.8e-211|736.1|egr:104422120|interleukin-1 receptor-associated kinase 4 [EC:2.7.11.1]		GO:0004674//protein serine/threonine kinase activity;GO:0005524//ATP binding;GO:0004672//protein kinase activity	GO:0016021//integral component of membrane
	CL11309.Contig2	135444	264340	148921	0	0	0	INF	0.0110626	196405	57856.1	108788	18969.2	0	24224.2	0.118974	0.0605156	receptor-like protein kinase HSL1 [Arachis ipaensis]	95.21	0.0e+00	XP_016190045.1	69.2	0.0e+00	sp|Q9SGP2|HSL1_ARATH	Receptor-like protein kinase HSL1 OS=Arabidopsis thaliana GN=HSL1 PE=2 SV=1	At5g25910	RLP52	344.7	5.1e-94	KOG0619	FOG: Leucine rich repeat	R	General function prediction only	K00924|1|0.0e+00|1688.3|lja:Lj4g3v0484420.1|kinase [EC:2.7.1.-]		GO:0004674//protein serine/threonine kinase activity;GO:0005524//ATP binding	GO:0016021//integral component of membrane
	CL8949.Contig2	88204	453082	78635.5	1.20221e+06	875109	718348	4.50971	0.0183208	293424	482960	266117	1.86816e+06	1.36983e+06	1.36624e+06	4.41652	0.00274385	probable leucine-rich repeat receptor-like protein kinase At5g49770 [Arachis ipaensis]	90.73	0.0e+00	XP_016181391.1	51.1	9.6e-269	sp|Q9LT96|Y5977_ARATH	Probable leucine-rich repeat receptor-like protein kinase At5g49770 OS=Arabidopsis thaliana GN=At5g49770 PE=2 SV=1	At5g49750	LRR-RLK	295.8	2.5e-79	KOG0619	FOG: Leucine rich repeat	R	General function prediction only	K04733|1|9.8e-263|909.1|pxb:103928149|interleukin-1 receptor-associated kinase 4 [EC:2.7.11.1]		GO:0004674//protein serine/threonine kinase activity;GO:0005524//ATP binding	GO:0016021//integral component of membrane
	Unigene36613	539449	190553	60315.4	452237	439948	112146	1.27079	0.714009	75080.8	198610	59819.7	516658	514702	523689	4.66267	0.000759853	serine/threonine receptor-like kinase NFP [Arachis duranensis]	87.13	0.0e+00	XP_015948700.1	37.5	1.2e-105	sp|Q0GXS4|NFP_MEDTR	Serine/threonine receptor-like kinase NFP OS=Medicago truncatula GN=NFP PE=1 SV=1	At1g26150	PERK10	193.7	9.3e-49	KOG1187	Serine/threonine protein kinase	T	Signal transduction mechanisms	K04733|1|1.1e-233|812.0|jre:108989458|interleukin-1 receptor-associated kinase 4 [EC:2.7.11.1]	GO:0006468//protein phosphorylation;GO:0007166//cell surface receptor signaling pathway	GO:0004672//protein kinase activity;GO:0004675//transmembrane receptor protein serine/threonine kinase activity;GO:0005524//ATP binding	GO:0016021//integral component of membrane;GO:0005886//plasma membrane
	CL7742.Contig2	773633	672923	405783	349291	406634	654903	0.761647	0.36564	743083	1.15386e+06	1.09706e+06	0	0	0	INF	0.00148188	probable LRR receptor-like serine/threonine-protein kinase At4g26540 [Arachis ipaensis]	92.32	0.0e+00	XP_016191200.1	53	0.0e+00	sp|C0LGR3|RGI3_ARATH	LRR receptor-like serine/threonine-protein kinase OS=Arabidopsis thaliana GN=RGI3 PE=1 SV=1	At5g56040	RGI4	341.7	4.8e-93	KOG0619	FOG: Leucine rich repeat	R	General function prediction only	K17422|1|9.0e-295|1015.8|mtr:MTR_5g045910|large subunit ribosomal protein L41!K00924|2|9.7e-172|607.1|soe:110791345|kinase [EC:2.7.1.-]		GO:0004674//protein serine/threonine kinase activity;GO:0005524//ATP binding;GO:0032440//2-alkenal reductase [NAD(P)] activity	GO:0016021//integral component of membrane
	CL7419.Contig1	844646	1.61406e+06	712050	2.09923e+06	1.87983e+06	1.87135e+06	1.84512	0.0372779	844123	1.30404e+06	503379	3.73895e+06	2.67153e+06	2.75804e+06	3.4578	0.00628242	probable inactive receptor kinase At5g58300 [Arachis duranensis]	95.16	0.0e+00	XP_015966875.1	68	2.4e-250	sp|Q9LVM0|Y5830_ARATH	Probable inactive receptor kinase At5g58300 OS=Arabidopsis thaliana GN=At5g58300 PE=2 SV=1	At5g41680	RLK	322.8	1.4e-87	KOG1187	Serine/threonine protein kinase	T	Signal transduction mechanisms	K04733|1|8.1e-235|815.8|pop:18108350|interleukin-1 receptor-associated kinase 4 [EC:2.7.11.1]		GO:0005524//ATP binding;GO:0004672//protein kinase activity	GO:0016021//integral component of membrane
	CL873.Contig1	694457	188798	114274	160405	130985	0	0.292112	0.280519	0	0	0	187003	143525	185433	INF	0.000269395	probable LRR receptor-like serine/threonine-protein kinase At3g47570 [Arachis ipaensis]	75.79	0.0e+00	XP_020962950.1	43	6.9e-223	sp|C0LGP4|Y3475_ARATH	Probable LRR receptor-like serine/threonine-protein kinase At3g47570 OS=Arabidopsis thaliana GN=At3g47570 PE=2 SV=1	At1g71400	RLP12	293.1	1.8e-78	KOG0619	FOG: Leucine rich repeat	R	General function prediction only	K13437|1|2.3e-215|751.9|osa:107276510|receptor kinase-like protein!K13428|2|9.9e-211|736.5|bna:106407525|LRR receptor-like serine/threonine-protein kinase EFR [EC:2.7.11.1]!K20181|5|6.2e-205|717.2|mtr:MTR_5g026090|vacuolar protein sorting-associated protein 18		GO:0004674//protein serine/threonine kinase activity;GO:0005524//ATP binding	GO:0016021//integral component of membrane
	CL4893.Contig2	151879	174744	102181	0	0	0	INF	0.0026209	170710	157353	158900	337953	80536.5	102565	1.07001	0.897081	receptor-like protein 51 [Arachis duranensis]	90.53	1.3e-226	XP_020995224.1	55.7	5.3e-132	sp|Q9SN38|RLP51_ARATH	Receptor-like protein 51 OS=Arabidopsis thaliana GN=RLP51 PE=1 SV=1	At4g18760	RLP51	468.8	1.0e-131	KOG0619	FOG: Leucine rich repeat	R	General function prediction only	K20718|1|6.1e-29|131.3|ppp:112272826|LRR receptor-like serine/threonine-protein kinase ERECTA [EC:2.7.11.1]		GO:0016301//kinase activity	GO:0016021//integral component of membrane
	CL8772.Contig1	95787.4	258199	0	800551	421613	540967	4.98079	0.0252921	29564.1	295618	140543	1.02092e+06	856790	702732	5.54069	0.00419148	receptor-like protein kinase HAIKU2 [Arachis duranensis]	90.33	0.0e+00	XP_015934992.1	52	1.9e-275	sp|Q9LJM4|IKU2_ARATH	Receptor-like protein kinase HAIKU2 OS=Arabidopsis thaliana GN=IKU2 PE=1 SV=1	At5g25910	RLP52	261.2	7.3e-69	KOG0619	FOG: Leucine rich repeat	R	General function prediction only	K00924|1|3.0e-201|704.9|pmum:103324821|kinase [EC:2.7.1.-]		GO:0004674//protein serine/threonine kinase activity;GO:0005524//ATP binding;GO:0004672//protein kinase activity	GO:0016021//integral component of membrane
	Unigene1194	0	0	0	139729	146245	212461	INF	0.00202353	0	0	0	0	102098	77777.8	INF	0.123337	probable LRR receptor-like serine/threonine-protein kinase At3g47570 isoform X1 [Arachis duranensis]	89.36	0.0e+00	XP_015943128.1	37.4	7.1e-174	sp|C0LGP4|Y3475_ARATH	Probable LRR receptor-like serine/threonine-protein kinase At3g47570 OS=Arabidopsis thaliana GN=At3g47570 PE=2 SV=1	At1g73070	LRR-RLK	255.8	3.0e-67	KOG0619	FOG: Leucine rich repeat	R	General function prediction only	K13420|1|0.0e+00|1715.3|aip:107622636|LRR receptor-like serine/threonine-protein kinase FLS2 [EC:2.7.11.1]		GO:0004674//protein serine/threonine kinase activity;GO:0005524//ATP binding	GO:0016021//integral component of membrane
	CL10677.Contig1	0	482446	127190	420088	407046	497059	2.17211	0.180645	0	0	0	523514	258777	524379	INF	0.00788606	inactive LRR receptor-like serine/threonine-protein kinase BIR2 [Arachis ipaensis]	90.12	0.0e+00	XP_016162625.1	62.6	9.7e-214	sp|O04567|Y1719_ARATH	Probable inactive receptor kinase At1g27190 OS=Arabidopsis thaliana GN=At1g27190 PE=1 SV=1	At3g24400	PERK2	199.1	2.1e-50	KOG1187	Serine/threonine protein kinase	T	Signal transduction mechanisms	K04733|1|6.0e-221|769.6|gab:108474029|interleukin-1 receptor-associated kinase 4 [EC:2.7.11.1]!K04730|3|2.0e-155|552.0|nta:107776934|interleukin-1 receptor-associated kinase 1 [EC:2.7.11.1]	GO:1900425//negative regulation of defense response to bacterium;GO:1900150//regulation of defense response to fungus	GO:0004672//protein kinase activity;GO:0005524//ATP binding	GO:0016021//integral component of membrane;GO:0005886//plasma membrane;GO:0009507//chloroplast
	CL7272.Contig3	2.2777e+06	1.25959e+06	794254	0	0	0	INF	0.03004	741903	765753	338601	1.94055e+06	1.22259e+06	0	1.71327	0.493495	probable leucine-rich repeat receptor-like protein kinase At5g49770 isoform X1 [Arachis ipaensis]	89.52	0.0e+00	XP_016195115.1	53.3	1.1e-275	sp|Q9LT96|Y5977_ARATH	Probable leucine-rich repeat receptor-like protein kinase At5g49770 OS=Arabidopsis thaliana GN=At5g49770 PE=2 SV=1	At5g49750	LRR-RLK	281.6	5.1e-75	KOG0619	FOG: Leucine rich repeat	R	General function prediction only	K04733|1|2.1e-268|927.9|pxb:103928149|interleukin-1 receptor-associated kinase 4 [EC:2.7.11.1]!K20718|5|6.3e-95|351.7|nnu:104600563|LRR receptor-like serine/threonine-protein kinase ERECTA [EC:2.7.11.1]		GO:0004674//protein serine/threonine kinase activity;GO:0005524//ATP binding	GO:0016021//integral component of membrane
	CL5398.Contig2	0	0	0	0	0	0	NA		0	0	0	93495.1	50592.6	63304	INF	0.00556678	probably inactive leucine-rich repeat receptor-like protein kinase At5g48380 [Arachis duranensis]	90.48	0.0e+00	XP_015962127.1	62.6	2.3e-218	sp|Q9ASS4|Y5838_ARATH	Probably inactive leucine-rich repeat receptor-like protein kinase At5g48380 OS=Arabidopsis thaliana GN=At5g48380 PE=1 SV=1	At4g33430	BAK1	237.7	5.4e-62	KOG1187	Serine/threonine protein kinase	T	Signal transduction mechanisms	K04733|1|3.3e-283|976.5|lja:Lj1g3v2883920.1|interleukin-1 receptor-associated kinase 4 [EC:2.7.11.1]		GO:0005524//ATP binding;GO:0004672//protein kinase activity	GO:0016021//integral component of membrane
	Unigene19866	73750.9	271414	106391	160903	120890	87074.3	0.816881	0.69243	96194.2	151479	75263.3	360821	273538	190496	2.55423	0.0366359	G-type lectin S-receptor-like serine/threonine-protein kinase At1g34300 [Arachis duranensis]	90.98	0.0e+00	XP_015967928.1	59.4	4.6e-278	sp|Q9XID3|Y1343_ARATH	G-type lectin S-receptor-like serine/threonine-protein kinase At1g34300 OS=Arabidopsis thaliana GN=At1g34300 PE=2 SV=1	At5g20050	LecRLK	280	1.3e-74	KOG1187	Serine/threonine protein kinase	T	Signal transduction mechanisms	K04733|1|6.6e-165|583.9|eus:EUTSA_v100276520m|interleukin-1 receptor-associated kinase 4 [EC:2.7.11.1]	GO:0006468//protein phosphorylation;GO:0048544//recognition of pollen	GO:0030246//carbohydrate binding;GO:0004674//protein serine/threonine kinase activity;GO:0005524//ATP binding	GO:0016021//integral component of membrane;GO:0005886//plasma membrane
	CL12177.Contig2	235306	879414	243199	730672	475038	369242	1.15983	0.777074	337493	502568	276332	1.07966e+06	859706	945233	2.58385	0.00318343	probable inactive receptor kinase At1g48480 [Arachis duranensis]	94.9	0.0e+00	XP_015931606.1	58.2	3.3e-199	sp|Q9LP77|Y1848_ARATH	Probable inactive receptor kinase At1g48480 OS=Arabidopsis thaliana GN=RKL1 PE=2 SV=1	At5g41680	RLK	260.8	6.2e-69	KOG1187	Serine/threonine protein kinase	T	Signal transduction mechanisms	K04733|1|7.1e-252|872.5|lang:109359307|interleukin-1 receptor-associated kinase 4 [EC:2.7.11.1]		GO:0032440//2-alkenal reductase [NAD(P)] activity;GO:0050321//tau-protein kinase activity;GO:0005524//ATP binding;GO:0004672//protein kinase activity	GO:0016021//integral component of membrane
	Unigene741	0	107574	29744.4	642620	554843	253890	10.5692	0.0229552	43834.5	106578	0	797928	605213	512351	12.7349	0.00278378	probable leucine-rich repeat receptor-like protein kinase At5g49770 isoform X1 [Arachis duranensis]	84.97	0.0e+00	XP_015959173.1	50.8	1.6e-250	sp|Q9LT96|Y5977_ARATH	Probable leucine-rich repeat receptor-like protein kinase At5g49770 OS=Arabidopsis thaliana GN=At5g49770 PE=2 SV=1	At5g49750	LRR-RLK	266.5	1.7e-70	KOG0619	FOG: Leucine rich repeat	R	General function prediction only	K04733|1|1.3e-254|882.1|pxb:103928149|interleukin-1 receptor-associated kinase 4 [EC:2.7.11.1]!K20718|5|1.7e-84|317.0|smo:SELMODRAFT_114051|LRR receptor-like serine/threonine-protein kinase ERECTA [EC:2.7.11.1]		GO:0004674//protein serine/threonine kinase activity;GO:0005524//ATP binding	GO:0016021//integral component of membrane
	CL4239.Contig5	0	0	0	1.46883e+06	2.21357e+06	2.01423e+06	INF	0.00103616	0	0	0	1.95439e+06	2.44355e+06	2.17135e+06	INF	0.000101784	receptor-like protein kinase FERONIA [Arachis duranensis]	87.4	0.0e+00	XP_015946275.1	50.8	5.8e-234	sp|Q9SCZ4|FERON_ARATH	Receptor-like protein kinase FERONIA OS=Arabidopsis thaliana GN=FER PE=1 SV=1	At3g51550	FER	808.5	1.1e-233	KOG1187	Serine/threonine protein kinase	T	Signal transduction mechanisms	K04733|1|1.2e-292|1008.4|gmx:100790235|interleukin-1 receptor-associated kinase 4 [EC:2.7.11.1]		GO:0004674//protein serine/threonine kinase activity;GO:0005524//ATP binding;GO:0004672//protein kinase activity	GO:0016021//integral component of membrane
	CL11033.Contig1	7442.28	17055.2	11071.1	60452	45314.5	31075.4	3.84727	0.0194502	74916.8	44189	28544.1	138419	52902.4	67125.1	1.7504	0.282359	probable receptor-like protein kinase At1g11050 [Arachis ipaensis]	89.83	0.0e+00	XP_016180995.1	62.1	3.8e-227	sp|O04086|Y1105_ARATH	Probable receptor-like protein kinase At1g11050 OS=Arabidopsis thaliana GN=At1g11050 PE=2 SV=1	At1g11050	RLK	785.4	7.5e-227	KOG1187	Serine/threonine protein kinase	T	Signal transduction mechanisms	K04733|1|9.9e-217|755.7|adu:107481862|interleukin-1 receptor-associated kinase 4 [EC:2.7.11.1]		GO:0004674//protein serine/threonine kinase activity;GO:0005524//ATP binding;GO:0004672//protein kinase activity	GO:0016021//integral component of membrane;GO:0005886//plasma membrane
	CL5619.Contig6	77186.9	178320	82417.4	363406	285502	207377	2.53395	0.0362694	114991	143201	134077	500596	242417	339375	2.7593	0.0385262	lysM domain receptor-like kinase 3 [Arachis ipaensis]	90.14	0.0e+00	XP_016165890.1	57.2	1.6e-195	sp|Q6UD73|LYK3_MEDTR	LysM domain receptor-like kinase 3 OS=Medicago truncatula GN=LYK3 PE=1 SV=1	At5g38560	PERK8	240.7	6.5e-63	KOG1187	Serine/threonine protein kinase	T	Signal transduction mechanisms	K13429|1|0.0e+00|1132.1|aip:107608701|chitin elicitor receptor kinase 1	GO:0006468//protein phosphorylation;GO:0007166//cell surface receptor signaling pathway	GO:0004675//transmembrane receptor protein serine/threonine kinase activity;GO:0004674//protein serine/threonine kinase activity;GO:0005524//ATP binding	GO:0016021//integral component of membrane;GO:0005886//plasma membrane
ABC transporter	CL397.Contig6	1.78209e+06	3.59699e+06	3.06097e+06	0	0	0	INF	0.00640161	5.11876e+06	6.29047e+06	1.31163e+06	0	8.00497e+06	6.57426e+06	1.14609	0.840588	ABC transporter B family member 11 [Arachis ipaensis]	90.35	0.0e+00	XP_016175170.1	72.5	0.0e+00	sp|Q9M1Q9|AB21B_ARATH	ABC transporter B family member 21 OS=Arabidopsis thaliana GN=ABCB21 PE=1 SV=2	At1g02520	ABCB11	1826.6	0.0e+00	KOG0055	Multidrug/pheromone exporter, ABC superfamily	Q	Secondary metabolites biosynthesis, transport and catabolism	K05658|1|0.0e+00|2290.0|aip:107617811|ATP-binding cassette, subfamily B (MDR/TAP), member 1 [EC:7.6.2.2]		GO:0042626//ATPase activity, coupled to transmembrane movement of substances;GO:0005524//ATP binding	GO:0016021//integral component of membrane
	CL148.Contig4	562596	1.69035e+06	589486	6.75906e+06	4.94387e+06	3.87329e+06	5.47989	0.00994832	1.00596e+06	1.40912e+06	1.15912e+06	1.23418e+07	5.31557e+06	5.47448e+06	6.47191	0.0482591	ABC transporter G family member 29 [Arachis duranensis]	80.55	0.0e+00	XP_015932664.1	70.5	0.0e+00	sp|Q9XIE2|AB36G_ARATH	ABC transporter G family member 36 OS=Arabidopsis thaliana GN=ABCG36 PE=1 SV=1	At1g59870	ABCG36	2162.1	0.0e+00	KOG0065	Pleiotropic drug resistance proteins (PDR1-15), ABC superfamily	Q	Secondary metabolites biosynthesis, transport and catabolism	K05681|1|8.2e-62|242.3|spen:107030620|ATP-binding cassette, subfamily G (WHITE), member 2	GO:0006810//transport	GO:0042626//ATPase activity, coupled to transmembrane movement of substances;GO:0016887//ATPase activity;GO:0005524//ATP binding	GO:0016021//integral component of membrane;GO:0005886//plasma membrane
	CL148.Contig6	575548	863338	885964	3.92192e+06	3.16656e+06	2.31375e+06	4.04423	0.0076785	708556	502147	560977	5.92902e+06	3.07901e+06	3.15847e+06	6.8672	0.0210218	ABC transporter G family member 36-like [Cajanus cajan]	88.59	0.0e+00	XP_020227252.1	74.5	0.0e+00	sp|Q9XIE2|AB36G_ARATH	ABC transporter G family member 36 OS=Arabidopsis thaliana GN=ABCG36 PE=1 SV=1	At1g59870	ABCG36	2007.6	0.0e+00	KOG0065	Pleiotropic drug resistance proteins (PDR1-15), ABC superfamily	Q	Secondary metabolites biosynthesis, transport and catabolism	K21396|1|4.5e-64|249.6|ats:109739064|ATP-binding cassette, subfamily G (WHITE), eye pigment precursor transporter!K05681|5|1.0e-63|248.4|cvr:CHLNCDRAFT_140061|ATP-binding cassette, subfamily G (WHITE), member 2	GO:0006810//transport	GO:0042626//ATPase activity, coupled to transmembrane movement of substances;GO:0016887//ATPase activity;GO:0005524//ATP binding	GO:0016021//integral component of membrane;GO:0005886//plasma membrane
	CL2773.Contig1	94283.4	14798.2	0	139521	456018	31319.8	5.74671	0.25727	0	0	0	177735	151239	55114.9	INF	0.0263676	ABC transporter C family member 3-like isoform X1 [Arachis ipaensis]	94.07	0.0e+00	XP_016165921.1	69.7	0.0e+00	sp|Q9LK64|AB3C_ARATH	ABC transporter C family member 3 OS=Arabidopsis thaliana GN=ABCC3 PE=1 SV=1	At3g13080	ABCC3	2064.7	0.0e+00	KOG0054	Multidrug resistance-associated protein/mitoxantrone resistance protein, ABC superfamily	Q	Secondary metabolites biosynthesis, transport and catabolism	K05666|1|0.0e+00|2794.6|aip:110262356|ATP-binding cassette, subfamily C (CFTR/MRP), member 2!K05665|3|0.0e+00|2387.5|ccaj:109807759|ATP-binding cassette, subfamily C (CFTR/MRP), member 1 [EC:7.6.2.3]	GO:0055085//transmembrane transport	GO:0042626//ATPase activity, coupled to transmembrane movement of substances;GO:0005524//ATP binding	GO:0000325//plant-type vacuole;GO:0016021//integral component of membrane;GO:0005774//vacuolar membrane
	CL76.Contig1	165249	680414	396074	182330	91879.1	31118.8	0.245888	0.114854	299374	275761	209399	117808	77775.3	50419.6	0.313565	0.00572202	PREDICTED: ABC transporter G family member 22-like [Vigna angularis]	88.55	0.0e+00	XP_017415555.1	77.5	0.0e+00	sp|Q93YS4|AB22G_ARATH	ABC transporter G family member 22 OS=Arabidopsis thaliana GN=ABCG22 PE=1 SV=1	At3g52310	ABCG27	983	2.8e-286	KOG0061	Transporter, ABC superfamily (Breast cancer resistance protein)	Q	Secondary metabolites biosynthesis, transport and catabolism	K05681|1|6.9e-166|587.0|sind:105177025|ATP-binding cassette, subfamily G (WHITE), member 2		GO:0042626//ATPase activity, coupled to transmembrane movement of substances;GO:0016887//ATPase activity;GO:0005524//ATP binding	GO:0016021//integral component of membrane;GO:0005886//plasma membrane
	CL12226.Contig3	2.89526e+06	1.27532e+06	2.45427e+06	0	0	0	INF	0.0102848	1.28397e+06	1.04686e+06	1.2028e+06	1.26591e+06	1.73191e+06	0	0.848369	0.749498	ABC transporter B family member 2 [Arachis duranensis]	97.2	0.0e+00	XP_015963280.1	79.5	0.0e+00	sp|Q8LPK2|AB2B_ARATH	ABC transporter B family member 2 OS=Arabidopsis thaliana GN=ABCB2 PE=1 SV=3	At4g25960	ABCB2	1922.9	0.0e+00	KOG0055	Multidrug/pheromone exporter, ABC superfamily	Q	Secondary metabolites biosynthesis, transport and catabolism	K05658|1|0.0e+00|2349.7|adu:107487186|ATP-binding cassette, subfamily B (MDR/TAP), member 1 [EC:7.6.2.2]		GO:0042626//ATPase activity, coupled to transmembrane movement of substances;GO:0005524//ATP binding	GO:0016021//integral component of membrane
	CL8271.Contig3	196105	264835	425661	0	0	0	INF	0.0122077	289849	305198	1.11012e+06	635245	182527	104613	0.540934	0.457234	ABC transporter C family member 8 isoform X2 [Arachis duranensis]	93.83	0.0e+00	XP_015938667.1	62.2	0.0e+00	sp|Q8LGU1|AB8C_ARATH	ABC transporter C family member 8 OS=Arabidopsis thaliana GN=ABCC8 PE=2 SV=3	At3g21250	ABCC8	1704.9	0.0e+00	KOG0054	Multidrug resistance-associated protein/mitoxantrone resistance protein, ABC superfamily	Q	Secondary metabolites biosynthesis, transport and catabolism	K05666|1|0.0e+00|2140.2|var:108320574|ATP-binding cassette, subfamily C (CFTR/MRP), member 2!K05665|4|0.0e+00|1980.7|gmx:100813711|ATP-binding cassette, subfamily C (CFTR/MRP), member 1 [EC:7.6.2.3]	GO:0055085//transmembrane transport	GO:0042626//ATPase activity, coupled to transmembrane movement of substances;GO:0005524//ATP binding	GO:0000325//plant-type vacuole;GO:0016021//integral component of membrane;GO:0005774//vacuolar membrane
Aquaporin	Unigene6330	4.77367e+07	9.24887e+07	5.59563e+07	7.45836e+07	5.15026e+07	3.81827e+07	0.83733	0.573678	2.95583e+07	3.84556e+07	3.45991e+07	1.14839e+08	7.76158e+07	8.10672e+07	2.66557	0.00938741	aquaporin PIP1-3 [Arachis duranensis]	96.86	2.8e-158	XP_015955530.1	85.7	2.3e-144	sp|Q08733|PIP13_ARATH	Aquaporin PIP1-3 OS=Arabidopsis thaliana GN=PIP1-3 PE=1 SV=1	At1g01620	PIP1;3	509.2	4.5e-144	KOG0223	Aquaporin (major intrinsic protein family)	G	Carbohydrate transport and metabolism	K09872|1|5.3e-159|562.8|adu:107479932|aquaporin PIP	GO:0048481//plant ovule development	GO:0005215//transporter activity	GO:0016021//integral component of membrane
	CL5020.Contig1	1.52247e+07	3.79651e+07	1.72089e+07	3.01212e+07	2.10422e+07	1.39417e+07	0.924805	0.8483	1.41229e+07	1.98965e+07	1.4652e+07	4.2855e+07	2.97523e+07	3.02878e+07	2.11408	0.0178722	aquaporin PIP2-2 [Arachis duranensis]	98.39	8.5e-138	XP_015942637.1	87.5	2.6e-123	sp|P43287|PIP22_ARATH	Aquaporin PIP2-2 OS=Arabidopsis thaliana GN=PIP2-2 PE=1 SV=2	At2g37170	PIP2;2	439.1	5.1e-123	KOG0223	Aquaporin (major intrinsic protein family)	G	Carbohydrate transport and metabolism	K09872|1|1.6e-138|494.6|adu:107467925|aquaporin PIP		GO:0005215//transporter activity	GO:0016021//integral component of membrane
	Unigene35641	396462	1.7682e+06	410837	2.22448e+06	1.46949e+06	704288	1.70773	0.390841	355183	855060	488732	2.9256e+06	1.61111e+06	1.97869e+06	3.8349	0.0186049	aquaporin PIP2-7 [Arachis duranensis]	95.67	8.2e-141	XP_015952392.1	85.8	4.0e-124	sp|Q9ATM4|PIP27_MAIZE	Aquaporin PIP2-7 OS=Zea mays GN=PIP2-7 PE=2 SV=1	At2g37170	PIP2;2	409.1	5.6e-114	KOG0223	Aquaporin (major intrinsic protein family)	G	Carbohydrate transport and metabolism	K09872|1|1.5e-141|504.6|adu:107476957|aquaporin PIP		GO:0005215//transporter activity	GO:0016021//integral component of membrane
	Unigene35633	1.15433e+07	3.38109e+07	1.8792e+07	1.94078e+07	1.92984e+07	1.63735e+07	0.858659	0.672258	1.10521e+07	1.198e+07	6.74965e+06	3.63358e+07	2.81604e+07	2.53377e+07	3.01641	0.00549287	probable aquaporin PIP-type 7a isoform X1 [Arachis ipaensis]	96.19	3.4e-159	XP_016180657.1	90.3	3.3e-151	sp|P25794|PIP2_PEA	Probable aquaporin PIP-type 7a OS=Pisum sativum GN=TRG-31 PE=2 SV=2	At4g23400	PIP1;5	501.9	7.2e-142	KOG0223	Aquaporin (major intrinsic protein family)	G	Carbohydrate transport and metabolism	K09872|1|6.3e-160|565.8|adu:107469677|aquaporin PIP	GO:0034220//ion transmembrane transport	GO:0005215//transporter activity;GO:0015250//water channel activity	GO:0016021//integral component of membrane;GO:0005887//integral component of plasma membrane
Potassium transporter	CL1661.Contig4	22524.8	89650.7	41200.9	131718	128537	26426.5	1.86913	0.328342	42685.8	34295.4	20026.5	280877	248087	142917	6.92606	0.0104344	potassium transporter 11 [Herrania umbratica]	84.87	0.0e+00	XP_021300210.1	77.4	0.0e+00	sp|O64769|POT11_ARATH	Potassium transporter 11 OS=Arabidopsis thaliana GN=POT11 PE=2 SV=1	At2g35060	KUP11	-	-	-	-	-	-	K03549|1|0.0e+00|1394.0|tcc:18607037|KUP system potassium uptake protein		GO:0015079//potassium ion transmembrane transporter activity	GO:0016021//integral component of membrane;GO:0016020//membrane
	CL103.Contig6	548953	782414	337951	658649	461081	654910	1.06309	0.819363	250175	278682	219319	977682	771392	747293	3.33661	0.00148624	potassium transporter 7 isoform X1 [Arachis ipaensis]	92.01	0.0e+00	XP_016180379.1	74.1	0.0e+00	sp|Q9FY75|POT7_ARATH	Potassium transporter 7 OS=Arabidopsis thaliana GN=POT7 PE=1 SV=2	At5g09400	KUP7	-	-	-	-	-	-	K03549|1|2.7e-270|934.1|egu:105050324|KUP system potassium uptake protein		GO:0015079//potassium ion transmembrane transporter activity	GO:0000325//plant-type vacuole;GO:0016021//integral component of membrane;GO:0005774//vacuolar membrane
GABA transporter	CL7642.Contig2	21188.1	127458	39637	405620	322981	181848	4.83554	0.030121	0	41404.5	61256.1	698407	442327	418796	15.1911	0.00601917	GABA transporter 1 [Arachis ipaensis]	90.06	2.4e-247	XP_016177222.1	56.9	1.5e-148	sp|F4HW02|GAT1_ARATH	GABA transporter 1 OS=Arabidopsis thaliana GN=GAT1 PE=1 SV=1	At1g08230	GAT1	464.9	1.6e-130	KOG1303	Amino acid transporters	E	Amino acid transport and metabolism	K14209|1|2.1e-120|435.3|lang:109349921|solute carrier family 36 (proton-coupled amino acid transporter)!K15015|3|3.6e-35|152.1|apro:F751_1778|solute carrier family 32 (vesicular inhibitory amino acid transporter)	GO:0003333//amino acid transmembrane transport	GO:0015171//amino acid transmembrane transporter activity	GO:0016021//integral component of membrane
Inositol transporter	CL6086.Contig4	70363.2	267247	0	539321	365809	201936	3.27912	0.111571	0	112695	56342.8	609117	420840	383795	8.36354	0.00572862	probable inositol transporter 2 [Arachis duranensis]	90.32	1.4e-294	XP_015957869.1	67	4.2e-227	sp|Q9C757|INT2_ARATH	Probable inositol transporter 2 OS=Arabidopsis thaliana GN=INT2 PE=1 SV=1	At1g30220	INT2	785	8.3e-227	KOG0254	Predicted transporter (major facilitator superfamily)	R	General function prediction only	K08150|1|2.7e-295|1016.5|adu:107482011|MFS transporter, SP family, solute carrier family 2 (myo-inositol transporter), member 13	GO:0046323//glucose import;GO:0035428//hexose transmembrane transport	GO:0005355//glucose transmembrane transporter activity;GO:0005351//sugar:proton symporter activity	GO:0016021//integral component of membrane
	Unigene2906	24582.3	70058.9	0	36885.4	60239.1	21704.1	1.25557	0.747608	0	0	0	87759.2	42549.2	89836.9	INF	0.00892867	probable inositol transporter 2 isoform X1 [Arachis ipaensis]	93.33	8.8e-311	XP_016189182.1	71.6	1.6e-245	sp|Q9C757|INT2_ARATH	Probable inositol transporter 2 OS=Arabidopsis thaliana GN=INT2 PE=1 SV=1	At1g30220	INT2	846.3	3.2e-245	KOG0254	Predicted transporter (major facilitator superfamily)	R	General function prediction only	K08150|1|1.7e-311|1070.5|aip:107630526|MFS transporter, SP family, solute carrier family 2 (myo-inositol transporter), member 13	GO:0046323//glucose import;GO:0035428//hexose transmembrane transport	GO:0005355//glucose transmembrane transporter activity;GO:0005351//sugar:proton symporter activity	GO:0016021//integral component of membrane
Auxin transporter	CL11778.Contig2	84278.4	292227	106709	366564	297665	162950	1.71183	0.267037	300366	332867	194417	472749	428808	383287	1.5524	0.0361644	auxin transporter-like protein 4 isoform X1 [Arachis duranensis]	93.47	5.5e-271	XP_015960889.1	88.7	1.7e-261	sp|Q9FEL7|LAX2_MEDTR	Auxin transporter-like protein 2 OS=Medicago truncatula GN=LAX2 PE=2 SV=1	At2g38120	AUX1	857.1	1.5e-248	KOG1303	Amino acid transporters	E	Amino acid transport and metabolism	K13946|1|1.0e-271|937.9|adu:107484857|auxin influx carrier (AUX1 LAX family)	GO:0009734//auxin-activated signaling pathway;GO:0003333//amino acid transmembrane transport;GO:0006865//amino acid transport	GO:0015293//symporter activity;GO:0015171//amino acid transmembrane transporter activity	GO:0016021//integral component of membrane;GO:0005886//plasma membrane
Oligopeptide transporter	CL1288.Contig4	48846.9	120567	52562.8	0	0	0	INF	0.0337288	53532.3	126398	60033.2	23600.8	10379.1	0	0.141605	0.0473446	PREDICTED: oligopeptide transporter 7-like [Lupinus angustifolius]	83.46	3.1e-291	XP_019446888.1	70.2	1.1e-243	sp|O82485|OPT7_ARATH	Oligopeptide transporter 7 OS=Arabidopsis thaliana GN=OPT7 PE=2 SV=1	At4g10770	OPT7	840.1	2.1e-243	KOG2262	Sexual differentiation process protein ISP4	T	Signal transduction mechanisms	K00025|1|4.6e-10|68.9|jre:108992403|malate dehydrogenase [EC:1.1.1.37]	GO:0055085//transmembrane transport	GO:0035673//oligopeptide transmembrane transporter activity	GO:0016021//integral component of membrane;GO:0005887//integral component of plasma membrane
