# Supplementary material for: E3‐Ubiquitin Ligase SgATL31 Promotes Anthracnose Resistance in Stylosanthes by Modulating ROS Burst and Antioxidant Defence: A Proteomic and Functional Study
Source: Mol Plant Pathol. 2025 Jul 7;26(7):e70122. doi: 10.1111/mpp.70122 (PMC12234378; doi:10.1111/mpp.70122)
Supplement: Supplementary file 18 — Table S18. The information of primers used in the research. [file MPP-26-e70122-s017.xlsx]

## Sheet: Table S18
Primer name	Sequence (5‘-3’)	54℃	Product size (bp)
ACT4-qPCR-F	GCCCAGAGCTGTCTTCCGT	60℃	165
ACT4-qPCR-R	GCGAGAAGCAGACATACCCAT	60℃
SgUBCE1-qPCR-F	CAGATCAAGCTGCTGACGAA	60℃	200
SgUBCE1-qPCR-R	GAACAAGCGATCATCAGGTTT	60℃
QACT-qPCR-F	GGTAACATTGTGCTCAGTGGTGG	60℃	148
QACT-qPCR-R	GGTGCAACGACCTTAATCTTCAT	60℃
SgATL31-GFP-F1	acgaacgatactcgagATGAAGACAACCTCCATTTTCTGC	54℃	1083
SgATL31-GFP-R1	tcactagtacgtcgacAACCGGAGGTCGAGCAGA	54℃
SgATL31-GFP-F2	gggtacccggggatccATGAAGACAACCTCCATTTTCTGC	54℃	1083
SgATL31-GFP-R2	tggtactagtgtcgacAACCGGAGGTCGAGCAGA	54℃
SgATL31-OE-F	AAGATCTTCCAATACTAATGAAGACAACCTCCATTTTCTGC	54℃	1083
SgATL31-OE-R	GTGGATCCCCAATACTTCAAACCGGAGGTCGAGC	54℃
